# Supplementary material for: DMRscaler: a scale-aware method to identify regions of differential DNA methylation spanning basepair to multi-megabase features
Source: BMC Bioinformatics. 2022 Sep 5;23:364. doi: 10.1186/s12859-022-04899-1 (PMC9447346; doi:10.1186/s12859-022-04899-1)
Supplement: Supplementary file 2 — Additional file 2. Table S2: Differential sex analysis DMRs. [file 12859_2022_4899_MOESM2_ESM.xlsx]

## Sheet: dmrscaler_bonferroni
	seqnames	start	end	width	strand	pval_region	layer
1	chr2	27665017	27665711	695	*	9.01e-11	8_loc_window_layer
2	chr6	5086610	5087749	1140	*	2.79e-06	8_loc_window_layer
3	chr6	127796312	127797286	975	*	9.44e-07	8_loc_window_layer
4	chr15	69744390	69745013	624	*	1.94e-06	8_loc_window_layer
5	chrX	2730666	2827939	97274	*	2.51e-15	8_loc_window_layer
6	chrX	2847113	2924048	76936	*	9.32e-19	8_loc_window_layer
7	chrX	3522732	3630619	107888	*	5.34e-10	8_loc_window_layer
8	chrX	5470290	5817998	347709	*	2.77e-07	8_loc_window_layer
9	chrX	7066183	7136976	70794	*	5.33e-05	8_loc_window_layer
10	chrX	7164772	7810230	645459	*	9.94e-06	8_loc_window_layer
11	chrX	8771887	9320981	549095	*	2.92e-05	8_loc_window_layer
12	chrX	9433097	9693690	260594	*	4.86e-13	8_loc_window_layer
13	chrX	9753567	9858802	105236	*	1.69e-13	8_loc_window_layer
14	chrX	9912564	10087726	175163	*	1.72e-26	8_loc_window_layer
15	chrX	10092255	11157323	1065069	*	8.99e-81	8_loc_window_layer
16	chrX	11161309	12597644	1436336	*	5.86e-106	8_loc_window_layer
17	chrX	12719942	12813542	93601	*	8.08e-23	8_loc_window_layer
18	chrX	12885115	13396991	511877	*	8.39e-58	8_loc_window_layer
19	chrX	13671248	13680281	9034	*	4.73e-07	8_loc_window_layer
20	chrX	13727132	13752442	25311	*	2.54e-05	8_loc_window_layer
21	chrX	13752760	14024917	272158	*	1.35e-32	8_loc_window_layer
22	chrX	14048281	15333584	1285304	*	3.46e-47	8_loc_window_layer
23	chrX	15338707	15364248	25542	*	1.28e-18	8_loc_window_layer
24	chrX	15403752	15666287	262536	*	1.45e-38	8_loc_window_layer
25	chrX	15683218	15692787	9570	*	1.55e-06	8_loc_window_layer
26	chrX	15693836	15806025	112190	*	7.9e-21	8_loc_window_layer
27	chrX	15873761	16737692	863932	*	2.93e-53	8_loc_window_layer
28	chrX	16805428	16887750	82323	*	1.19e-13	8_loc_window_layer
29	chrX	16891473	17395856	504384	*	1.54e-38	8_loc_window_layer
30	chrX	17653183	18458900	805718	*	9.86e-119	8_loc_window_layer
31	chrX	18658942	18908258	249317	*	1.5e-29	8_loc_window_layer
32	chrX	19002006	19443222	441217	*	7.94e-57	8_loc_window_layer
33	chrX	19531567	20157965	626399	*	9.6e-82	8_loc_window_layer
34	chrX	20280171	21874573	1594403	*	7.35e-113	8_loc_window_layer
35	chrX	21875500	22290920	415421	*	2.13e-31	8_loc_window_layer
36	chrX	22981196	23353620	372425	*	1.43e-46	8_loc_window_layer
37	chrX	23572051	24046285	474235	*	7.63e-94	8_loc_window_layer
38	chrX	24072865	24167334	94470	*	5.4e-05	8_loc_window_layer
39	chrX	24332162	24380413	48252	*	9.1e-07	8_loc_window_layer
40	chrX	24389751	24484361	94611	*	1.67e-23	8_loc_window_layer
41	chrX	24597023	26157145	1560123	*	8.94e-159	8_loc_window_layer
42	chrX	26576330	27840754	1264425	*	1.04e-24	8_loc_window_layer
43	chrX	27882528	28938361	1055834	*	2.26e-19	8_loc_window_layer
44	chrX	30233295	30247101	13807	*	4.86e-08	8_loc_window_layer
45	chrX	30252568	31287275	1034708	*	1.55e-139	8_loc_window_layer
46	chrX	33146493	33357782	211290	*	1.22e-11	8_loc_window_layer
47	chrX	34145838	35644248	1498411	*	4.26e-66	8_loc_window_layer
48	chrX	35816333	37028774	1212442	*	3.81e-66	8_loc_window_layer
49	chrX	37058794	37363468	304675	*	1.25e-37	8_loc_window_layer
50	chrX	37367995	37431783	63789	*	1.15e-23	8_loc_window_layer
51	chrX	37542128	37587767	45640	*	5.25e-07	8_loc_window_layer
52	chrX	37706251	38660704	954454	*	2.3e-112	8_loc_window_layer
53	chrX	38662707	39021732	359026	*	9.74e-28	8_loc_window_layer
54	chrX	39436753	39863822	427070	*	2.46e-29	8_loc_window_layer
55	chrX	39865744	39868153	2410	*	8.23e-07	8_loc_window_layer
56	chrX	39871053	39941630	70578	*	6.05e-13	8_loc_window_layer
57	chrX	39950501	39956534	6034	*	2.46e-10	8_loc_window_layer
58	chrX	39958196	40004346	46151	*	4.39e-26	8_loc_window_layer
59	chrX	40005822	40007471	1650	*	2.65e-09	8_loc_window_layer
60	chrX	40013348	40026673	13326	*	1.33e-16	8_loc_window_layer
61	chrX	40031314	40035331	4018	*	3.91e-09	8_loc_window_layer
62	chrX	40036466	40126573	90108	*	7.45e-19	8_loc_window_layer
63	chrX	40439693	40506804	67112	*	5e-30	8_loc_window_layer
64	chrX	40507041	40591508	84468	*	6.94e-07	8_loc_window_layer
65	chrX	40594937	40693703	98767	*	3.06e-13	8_loc_window_layer
66	chrX	41078352	41192164	113813	*	7.04e-19	8_loc_window_layer
67	chrX	41193326	41302010	108685	*	2.44e-13	8_loc_window_layer
68	chrX	41334113	43517029	2182917	*	1.06e-63	8_loc_window_layer
69	chrX	43741310	43745111	3802	*	2.34e-12	8_loc_window_layer
70	chrX	43832862	44168212	335351	*	4.11e-07	8_loc_window_layer
71	chrX	44202713	44206863	4151	*	2.21e-05	8_loc_window_layer
72	chrX	44402332	44730718	328387	*	4.19e-16	8_loc_window_layer
73	chrX	45060415	46852029	1791615	*	6.65e-142	8_loc_window_layer
74	chrX	46936363	46938148	1786	*	5.06e-06	8_loc_window_layer
75	chrX	47001792	47050480	48689	*	9.34e-62	8_loc_window_layer
76	chrX	47074283	47082293	8011	*	1.1e-25	8_loc_window_layer
77	chrX	47084401	47247035	162635	*	4.06e-19	8_loc_window_layer
78	chrX	47248128	47660487	412360	*	1.01e-176	8_loc_window_layer
79	chrX	47662699	47835221	172523	*	1.69e-20	8_loc_window_layer
80	chrX	47862977	47931142	68166	*	4.18e-28	8_loc_window_layer
81	chrX	48317264	48433595	116332	*	2.34e-138	8_loc_window_layer
82	chrX	48435345	48555977	120633	*	4.26e-56	8_loc_window_layer
83	chrX	48595527	48620142	24616	*	2.73e-10	8_loc_window_layer
84	chrX	48644859	48822639	177781	*	2.94e-191	8_loc_window_layer
85	chrX	48825777	48916658	90882	*	1.66e-69	8_loc_window_layer
86	chrX	48931388	49031256	99869	*	1.2e-138	8_loc_window_layer
87	chrX	49040277	49126486	86210	*	1.36e-92	8_loc_window_layer
88	chrX	49460605	49684450	223846	*	1.49e-28	8_loc_window_layer
89	chrX	49686431	50648356	961926	*	2.99e-122	8_loc_window_layer
90	chrX	50652429	52841038	2188610	*	5.25e-161	8_loc_window_layer
91	chrX	52841366	52950652	109287	*	1.26e-17	8_loc_window_layer
92	chrX	52962052	53254027	291976	*	3.42e-83	8_loc_window_layer
93	chrX	53257601	53350672	93072	*	9.24e-18	8_loc_window_layer
94	chrX	53403953	53449647	45695	*	5.25e-07	8_loc_window_layer
95	chrX	53449829	53583456	133628	*	4.57e-32	8_loc_window_layer
96	chrX	53585698	57313197	3727500	*	0	8_loc_window_layer
97	chrX	57616301	57938975	322675	*	8.7e-21	8_loc_window_layer
98	chrX	62570863	64769836	2198974	*	3.2e-184	8_loc_window_layer
99	chrX	64771877	64960335	188459	*	1.31e-23	8_loc_window_layer
100	chrX	65261050	65384237	123188	*	4.55e-05	8_loc_window_layer
101	chrX	65835804	67352856	1517053	*	3.53e-61	8_loc_window_layer
102	chrX	67649784	67916187	266404	*	2.99e-75	8_loc_window_layer
103	chrX	68003612	68059898	56287	*	4.42e-50	8_loc_window_layer
104	chrX	68060446	68366434	305989	*	3.95e-32	8_loc_window_layer
105	chrX	68371243	68429807	58565	*	6.05e-13	8_loc_window_layer
106	chrX	68441389	68727568	286180	*	4.36e-37	8_loc_window_layer
107	chrX	68755799	69397157	641359	*	8.44e-92	8_loc_window_layer
108	chrX	69425049	69657408	232360	*	6.33e-71	8_loc_window_layer
109	chrX	69664482	70339207	674726	*	2.46e-154	8_loc_window_layer
110	chrX	70364735	70521462	156728	*	3.38e-86	8_loc_window_layer
111	chrX	70522390	70713920	191531	*	9.7e-42	8_loc_window_layer
112	chrX	70752639	70797682	45044	*	4.21e-23	8_loc_window_layer
113	chrX	70890709	71263941	373233	*	1.19e-28	8_loc_window_layer
114	chrX	71349037	71355311	6275	*	1.75e-13	8_loc_window_layer
115	chrX	71363939	71459274	95336	*	1.25e-32	8_loc_window_layer
116	chrX	71498442	72299310	800869	*	1.82e-87	8_loc_window_layer
117	chrX	72348370	73162620	814251	*	3.93e-54	8_loc_window_layer
118	chrX	73163711	73524029	360319	*	1.12e-43	8_loc_window_layer
119	chrX	73639809	73642734	2926	*	5.38e-19	8_loc_window_layer
120	chrX	73755969	75245844	1489876	*	2.29e-117	8_loc_window_layer
121	chrX	75249519	75393425	143907	*	4.11e-12	8_loc_window_layer
122	chrX	75647859	76649101	1001243	*	4.19e-20	8_loc_window_layer
123	chrX	76709434	77225299	515866	*	3.56e-65	8_loc_window_layer
124	chrX	77303876	78623956	1320081	*	8.28e-72	8_loc_window_layer
125	chrX	79277299	79590966	313668	*	1.17e-15	8_loc_window_layer
126	chrX	79826700	79830173	3474	*	0.000150192	8_loc_window_layer
127	chrX	80063471	80068613	5143	*	9.53e-14	8_loc_window_layer
128	chrX	80376497	83757894	3381398	*	4.32e-94	8_loc_window_layer
129	chrX	84189125	86086688	1897564	*	2.44e-103	8_loc_window_layer
130	chrX	90689603	90690987	1385	*	1.63e-06	8_loc_window_layer
131	chrX	92928711	94373993	1445283	*	8.18e-06	8_loc_window_layer
132	chrX	95939323	95940519	1197	*	2.22e-09	8_loc_window_layer
133	chrX	99196193	99839846	643654	*	2.03e-34	8_loc_window_layer
134	chrX	99887385	99898930	11546	*	6.22e-17	8_loc_window_layer
135	chrX	99984159	100075588	91430	*	5.8e-35	8_loc_window_layer
136	chrX	100130547	100186995	56449	*	1.99e-17	8_loc_window_layer
137	chrX	100236140	100307293	71154	*	2.41e-20	8_loc_window_layer
138	chrX	100333778	100356086	22309	*	7.39e-16	8_loc_window_layer
139	chrX	100517496	101541177	1023682	*	1.8e-262	8_loc_window_layer
140	chrX	101770334	102191907	421574	*	1.15e-122	8_loc_window_layer
141	chrX	102318054	102319998	1945	*	1.1e-13	8_loc_window_layer
142	chrX	102469720	102755696	285977	*	1.64e-96	8_loc_window_layer
143	chrX	102775412	103173897	398486	*	1.62e-114	8_loc_window_layer
144	chrX	103176599	103291721	115123	*	1.24e-36	8_loc_window_layer
145	chrX	103294420	104465219	1170800	*	1.94e-138	8_loc_window_layer
146	chrX	104466053	106163009	1696957	*	1.43e-91	8_loc_window_layer
147	chrX	106171680	106364903	193224	*	2.11e-40	8_loc_window_layer
148	chrX	106447591	107019610	572020	*	8.9e-117	8_loc_window_layer
149	chrX	107068750	108345648	1276899	*	4.25e-120	8_loc_window_layer
150	chrX	108778854	110654569	1875716	*	3.81e-188	8_loc_window_layer
151	chrX	110924355	111327399	403045	*	4.31e-20	8_loc_window_layer
152	chrX	111624251	112087556	463306	*	1.53e-34	8_loc_window_layer
153	chrX	113625050	113817409	192360	*	5.4e-07	8_loc_window_layer
154	chrX	113818537	113997530	178994	*	1.05e-17	8_loc_window_layer
155	chrX	114252923	114423926	171004	*	7.3e-05	8_loc_window_layer
156	chrX	114425824	114430258	4435	*	7.49e-06	8_loc_window_layer
157	chrX	114468303	114541606	73304	*	7.01e-23	8_loc_window_layer
158	chrX	114546624	115594242	1047619	*	6.13e-57	8_loc_window_layer
159	chrX	117063623	118010802	947180	*	5.75e-117	8_loc_window_layer
160	chrX	118015743	118284641	268899	*	2.73e-42	8_loc_window_layer
161	chrX	118356756	118533786	177031	*	1.28e-58	8_loc_window_layer
162	chrX	118600123	118616736	16614	*	6.13e-27	8_loc_window_layer
163	chrX	118699184	118712792	13609	*	5.8e-35	8_loc_window_layer
164	chrX	118724537	118780518	55982	*	1.06e-16	8_loc_window_layer
165	chrX	118824554	118893434	68881	*	5.52e-37	8_loc_window_layer
166	chrX	118921603	119030658	109056	*	3.84e-69	8_loc_window_layer
167	chrX	119076813	119151773	74961	*	1.62e-64	8_loc_window_layer
168	chrX	119210842	119603333	392492	*	1.73e-89	8_loc_window_layer
169	chrX	119694550	119709371	14822	*	8.55e-14	8_loc_window_layer
170	chrX	119737351	119866832	129482	*	3.68e-42	8_loc_window_layer
171	chrX	120008570	123465263	3456694	*	5.44e-107	8_loc_window_layer
172	chrX	123466804	123480304	13501	*	1.02e-07	8_loc_window_layer
173	chrX	124097806	124453998	356193	*	1.3e-31	8_loc_window_layer
174	chrX	125300035	125687720	387686	*	3.21e-24	8_loc_window_layer
175	chrX	125953844	129246153	3292310	*	8.04e-261	8_loc_window_layer
176	chrX	129254556	129404290	149735	*	1.35e-67	8_loc_window_layer
177	chrX	129472572	130964757	1492186	*	3.72e-146	8_loc_window_layer
178	chrX	130964931	131547841	582911	*	2.14e-49	8_loc_window_layer
179	chrX	131574127	132352254	778128	*	5.36e-57	8_loc_window_layer
180	chrX	132353139	133371988	1018850	*	4.26e-90	8_loc_window_layer
181	chrX	133506996	134138364	631369	*	6.2e-155	8_loc_window_layer
182	chrX	134155241	134566774	411534	*	9.95e-141	8_loc_window_layer
183	chrX	134569099	134846527	277429	*	2.72e-32	8_loc_window_layer
184	chrX	134975921	135177092	201172	*	4.24e-31	8_loc_window_layer
185	chrX	135228853	136658162	1429310	*	9.09772e-320	8_loc_window_layer
186	chrX	137472688	137820752	348065	*	3.1e-25	8_loc_window_layer
187	chrX	137946672	138528984	582313	*	2.53e-40	8_loc_window_layer
188	chrX	138725077	139006401	281325	*	1.27e-23	8_loc_window_layer
189	chrX	139010040	139850091	840052	*	1.98e-105	8_loc_window_layer
190	chrX	140009093	140926409	917317	*	2.31e-28	8_loc_window_layer
191	chrX	140982278	140991714	9437	*	4.36e-08	8_loc_window_layer
192	chrX	141126129	142122064	995936	*	2.65e-13	8_loc_window_layer
193	chrX	142716994	144327920	1610927	*	7.91e-32	8_loc_window_layer
194	chrX	144712953	145221726	508774	*	2.53e-51	8_loc_window_layer
195	chrX	146360769	147133725	772957	*	2.35e-36	8_loc_window_layer
196	chrX	147578279	148587055	1008777	*	1.05e-52	8_loc_window_layer
197	chrX	148587784	150349034	1761251	*	4.34e-257	8_loc_window_layer
198	chrX	150396241	150565921	169681	*	1.09e-08	8_loc_window_layer
199	chrX	150732030	151080481	348452	*	9.26e-43	8_loc_window_layer
200	chrX	151081284	151903039	821756	*	3.32e-94	8_loc_window_layer
201	chrX	151922232	152083021	160790	*	2.6e-49	8_loc_window_layer
202	chrX	152110426	152159208	48783	*	4.48e-09	8_loc_window_layer
203	chrX	152161306	152224966	63661	*	9.96e-17	8_loc_window_layer
204	chrX	152583836	152599997	16162	*	1.64e-18	8_loc_window_layer
205	chrX	152670579	152682946	12368	*	6.25e-14	8_loc_window_layer
206	chrX	152726276	152760078	33803	*	1.32e-27	8_loc_window_layer
207	chrX	152760191	152772215	12025	*	2.97e-06	8_loc_window_layer
208	chrX	152779629	152913595	133967	*	1.95e-77	8_loc_window_layer
209	chrX	152931544	152940119	8576	*	1.47e-18	8_loc_window_layer
210	chrX	152954284	152954859	576	*	5.25e-05	8_loc_window_layer
211	chrX	152987922	152992265	4344	*	2.41e-20	8_loc_window_layer
212	chrX	153029535	153033270	3736	*	2.81e-07	8_loc_window_layer
213	chrX	153046246	153070180	23935	*	1.35e-50	8_loc_window_layer
214	chrX	153074551	153127938	53388	*	7.82e-30	8_loc_window_layer
215	chrX	153141065	153194172	53108	*	1.58e-55	8_loc_window_layer
216	chrX	153200109	153210234	10126	*	5.45e-12	8_loc_window_layer
217	chrX	153230625	153247499	16875	*	7.23e-40	8_loc_window_layer
218	chrX	153250812	153363765	112954	*	2.23e-41	8_loc_window_layer
219	chrX	153401597	153461686	60090	*	3.38e-14	8_loc_window_layer
220	chrX	153536952	153583936	46985	*	1.08e-13	8_loc_window_layer
221	chrX	153590634	153628595	37962	*	3.93e-75	8_loc_window_layer
222	chrX	153637497	153665799	28303	*	5.47e-60	8_loc_window_layer
223	chrX	153671800	153686926	15127	*	2.35e-25	8_loc_window_layer
224	chrX	153694581	153701160	6580	*	1.43e-10	8_loc_window_layer
225	chrX	153707029	154059788	352760	*	3.65e-197	8_loc_window_layer
226	chrX	154063363	154283466	220104	*	3.17e-29	8_loc_window_layer
227	chrX	154293850	154843228	549379	*	1.5e-70	8_loc_window_layer
228	chrY	2655740	2823782	168043	*	5.45e-50	8_loc_window_layer
229	chrY	4872931	14096487	9223557	*	9.15e-235	8_loc_window_layer
230	chrY	14100276	16634373	2534098	*	6.89e-86	8_loc_window_layer
231	chrY	16634795	21239607	4604813	*	1.48e-67	8_loc_window_layer
232	chrY	21666078	28555912	6889835	*	1.11e-125	8_loc_window_layer
233	chr2	27665017	27665711	695	*	9.01e-11	16_loc_window_layer
234	chr6	5086610	5087749	1140	*	2.79e-06	16_loc_window_layer
235	chr6	127796312	127797286	975	*	9.44e-07	16_loc_window_layer
236	chr15	69744390	69745013	624	*	1.94e-06	16_loc_window_layer
237	chr16	33939020	33952528	13509	*	0.000224018	16_loc_window_layer
238	chr20	29535150	29612151	77002	*	1.26e-05	16_loc_window_layer
239	chrX	2730666	2827939	97274	*	2.51e-15	16_loc_window_layer
240	chrX	2847113	3264517	417405	*	5.01e-35	16_loc_window_layer
241	chrX	3522732	3630619	107888	*	5.34e-10	16_loc_window_layer
242	chrX	5470290	6967595	1497306	*	4.96e-17	16_loc_window_layer
243	chrX	7066183	7136976	70794	*	5.33e-05	16_loc_window_layer
244	chrX	7164772	7810230	645459	*	9.94e-06	16_loc_window_layer
245	chrX	7892382	8225236	332855	*	1.31e-07	16_loc_window_layer
246	chrX	8771887	9320981	549095	*	2.92e-05	16_loc_window_layer
247	chrX	9433097	10087726	654630	*	4.8e-67	16_loc_window_layer
248	chrX	10092255	11157323	1065069	*	8.99e-81	16_loc_window_layer
249	chrX	11161309	12813542	1652234	*	3.73e-131	16_loc_window_layer
250	chrX	12885115	13680281	795167	*	1.5e-74	16_loc_window_layer
251	chrX	13727132	13752442	25311	*	2.54e-05	16_loc_window_layer
252	chrX	13752760	14024917	272158	*	1.35e-32	16_loc_window_layer
253	chrX	14048281	15333584	1285304	*	3.46e-47	16_loc_window_layer
254	chrX	15338707	15666287	327581	*	1.31e-57	16_loc_window_layer
255	chrX	15683218	16887750	1204533	*	5.69e-117	16_loc_window_layer
256	chrX	16891473	18908258	2016786	*	3.7e-186	16_loc_window_layer
257	chrX	19002006	20157965	1155960	*	7.82e-140	16_loc_window_layer
258	chrX	20280171	21874573	1594403	*	7.35e-113	16_loc_window_layer
259	chrX	21875500	22290920	415421	*	2.13e-31	16_loc_window_layer
260	chrX	22981196	24046285	1065090	*	1.97e-139	16_loc_window_layer
261	chrX	24072865	24167334	94470	*	5.4e-05	16_loc_window_layer
262	chrX	24332162	24380413	48252	*	9.1e-07	16_loc_window_layer
263	chrX	24389751	27840754	3451004	*	2.75e-211	16_loc_window_layer
264	chrX	27882528	28938361	1055834	*	2.26e-19	16_loc_window_layer
265	chrX	30233295	30247101	13807	*	4.86e-08	16_loc_window_layer
266	chrX	30252568	31287275	1034708	*	1.55e-139	16_loc_window_layer
267	chrX	33146493	33357782	211290	*	1.22e-11	16_loc_window_layer
268	chrX	34145838	35644248	1498411	*	4.26e-66	16_loc_window_layer
269	chrX	35816333	37028774	1212442	*	3.81e-66	16_loc_window_layer
270	chrX	37058794	37363468	304675	*	1.25e-37	16_loc_window_layer
271	chrX	37367995	37587767	219773	*	1.29e-31	16_loc_window_layer
272	chrX	37706251	39021732	1315482	*	1.81e-140	16_loc_window_layer
273	chrX	39436753	39863822	427070	*	2.46e-29	16_loc_window_layer
274	chrX	39865744	39868153	2410	*	8.23e-07	16_loc_window_layer
275	chrX	39871053	39956534	85482	*	3.46e-32	16_loc_window_layer
276	chrX	39958196	40035331	77136	*	6.19e-71	16_loc_window_layer
277	chrX	40036466	40506804	470339	*	7.83e-49	16_loc_window_layer
278	chrX	40507041	40591508	84468	*	6.94e-07	16_loc_window_layer
279	chrX	40594937	41302010	707074	*	1.63e-54	16_loc_window_layer
280	chrX	41334113	43745111	2410999	*	3.21e-76	16_loc_window_layer
281	chrX	43832862	44168212	335351	*	4.11e-07	16_loc_window_layer
282	chrX	44202713	44730718	528006	*	1.39e-23	16_loc_window_layer
283	chrX	44733352	45022008	288657	*	7.55e-05	16_loc_window_layer
284	chrX	45060415	47050480	1990066	*	2.42e-211	16_loc_window_layer
285	chrX	47074283	47082293	8011	*	1.1e-25	16_loc_window_layer
286	chrX	47084401	47660487	576087	*	3.3e-197	16_loc_window_layer
287	chrX	47662699	48216201	553503	*	2.38e-62	16_loc_window_layer
288	chrX	48317264	48916658	599395	*	0	16_loc_window_layer
289	chrX	48931388	49031256	99869	*	1.2e-138	16_loc_window_layer
290	chrX	49040277	49355613	315337	*	3.17e-101	16_loc_window_layer
291	chrX	49460605	52950652	3490048	*	0	16_loc_window_layer
292	chrX	52962052	53254027	291976	*	3.42e-83	16_loc_window_layer
293	chrX	53257601	53350672	93072	*	9.24e-18	16_loc_window_layer
294	chrX	53403953	53449647	45695	*	5.25e-07	16_loc_window_layer
295	chrX	53449829	53583456	133628	*	4.57e-32	16_loc_window_layer
296	chrX	53585698	57938975	4353278	*	0	16_loc_window_layer
297	chrX	62570863	64960335	2389473	*	4.64e-210	16_loc_window_layer
298	chrX	65261050	65384237	123188	*	4.55e-05	16_loc_window_layer
299	chrX	65835804	68429807	2594004	*	9.28e-240	16_loc_window_layer
300	chrX	68441389	71263941	2822553	*	0	16_loc_window_layer
301	chrX	71349037	71355311	6275	*	1.75e-13	16_loc_window_layer
302	chrX	71363939	71459274	95336	*	1.25e-32	16_loc_window_layer
303	chrX	71498442	73162620	1664179	*	3.78e-142	16_loc_window_layer
304	chrX	73163711	73524029	360319	*	1.12e-43	16_loc_window_layer
305	chrX	73639809	76649101	3009293	*	3.08e-170	16_loc_window_layer
306	chrX	76709434	77225299	515866	*	3.56e-65	16_loc_window_layer
307	chrX	77303876	78623956	1320081	*	8.28e-72	16_loc_window_layer
308	chrX	79277299	79590966	313668	*	1.17e-15	16_loc_window_layer
309	chrX	79826700	80068613	241914	*	5e-19	16_loc_window_layer
310	chrX	80376497	88308360	7931864	*	3.5e-199	16_loc_window_layer
311	chrX	90689603	90690987	1385	*	1.63e-06	16_loc_window_layer
312	chrX	91038587	94373993	3335407	*	4.11e-13	16_loc_window_layer
313	chrX	95939323	99194597	3255275	*	1.98e-16	16_loc_window_layer
314	chrX	99196193	99839846	643654	*	2.03e-34	16_loc_window_layer
315	chrX	99887385	102319998	2432614	*	0	16_loc_window_layer
316	chrX	102469720	102755696	285977	*	1.64e-96	16_loc_window_layer
317	chrX	102775412	103173897	398486	*	1.62e-114	16_loc_window_layer
318	chrX	103176599	103291721	115123	*	1.24e-36	16_loc_window_layer
319	chrX	103294420	104465219	1170800	*	1.94e-138	16_loc_window_layer
320	chrX	104466053	110654569	6188517	*	0	16_loc_window_layer
321	chrX	110924355	111327399	403045	*	4.31e-20	16_loc_window_layer
322	chrX	111624251	112087556	463306	*	1.53e-34	16_loc_window_layer
323	chrX	113625050	113817409	192360	*	5.4e-07	16_loc_window_layer
324	chrX	113818537	114423926	605390	*	6.18e-30	16_loc_window_layer
325	chrX	114425824	118284641	3858818	*	5.68e-252	16_loc_window_layer
326	chrX	118356756	118780518	423763	*	3.62e-137	16_loc_window_layer
327	chrX	118824554	118893434	68881	*	5.52e-37	16_loc_window_layer
328	chrX	118921603	124453998	5532396	*	0	16_loc_window_layer
329	chrX	125300035	125687720	387686	*	3.21e-24	16_loc_window_layer
330	chrX	125953844	130964757	5010914	*	0	16_loc_window_layer
331	chrX	130964931	134846527	3881597	*	0	16_loc_window_layer
332	chrX	134975921	138528984	3553064	*	0	16_loc_window_layer
333	chrX	138725077	139850091	1125015	*	4.78e-129	16_loc_window_layer
334	chrX	140009093	140926409	917317	*	2.31e-28	16_loc_window_layer
335	chrX	140982278	142122064	1139787	*	8.28e-23	16_loc_window_layer
336	chrX	142716994	144327920	1610927	*	7.91e-32	16_loc_window_layer
337	chrX	144712953	145221726	508774	*	2.53e-51	16_loc_window_layer
338	chrX	146312598	147133725	821128	*	9.63e-42	16_loc_window_layer
339	chrX	147578279	150349034	2770756	*	3.9007e-310	16_loc_window_layer
340	chrX	150396241	150565921	169681	*	1.09e-08	16_loc_window_layer
341	chrX	150732030	151080481	348452	*	9.26e-43	16_loc_window_layer
342	chrX	151081284	151903039	821756	*	3.32e-94	16_loc_window_layer
343	chrX	151922232	152083021	160790	*	2.6e-49	16_loc_window_layer
344	chrX	152110426	152159208	48783	*	4.48e-09	16_loc_window_layer
345	chrX	152161306	152224966	63661	*	9.96e-17	16_loc_window_layer
346	chrX	152228700	152487462	258763	*	2.79e-06	16_loc_window_layer
347	chrX	152583836	152712110	128275	*	3.12e-51	16_loc_window_layer
348	chrX	152726276	152772215	45940	*	2.1e-35	16_loc_window_layer
349	chrX	152779629	152913595	133967	*	1.95e-77	16_loc_window_layer
350	chrX	152931544	152940119	8576	*	1.47e-18	16_loc_window_layer
351	chrX	152954284	152954859	576	*	5.25e-05	16_loc_window_layer
352	chrX	152987922	152992265	4344	*	2.41e-20	16_loc_window_layer
353	chrX	153029535	153033270	3736	*	2.81e-07	16_loc_window_layer
354	chrX	153046246	153070180	23935	*	1.35e-50	16_loc_window_layer
355	chrX	153074551	153210234	135684	*	3.36e-98	16_loc_window_layer
356	chrX	153218916	153220895	1980	*	0.000360056	16_loc_window_layer
357	chrX	153230625	153461686	231062	*	5.17e-96	16_loc_window_layer
358	chrX	153536952	153583936	46985	*	1.08e-13	16_loc_window_layer
359	chrX	153590634	154843228	1252595	*	0	16_loc_window_layer
360	chrY	2655740	2823782	168043	*	5.45e-50	16_loc_window_layer
361	chrY	4872931	21239607	16366677	*	0	16_loc_window_layer
362	chrY	21666078	28555912	6889835	*	1.11e-125	16_loc_window_layer
363	chr2	27665017	27665711	695	*	9.01e-11	32_loc_window_layer
364	chr6	5086610	5087749	1140	*	2.79e-06	32_loc_window_layer
365	chr6	127796312	127797286	975	*	9.44e-07	32_loc_window_layer
366	chr14	103686567	103748318	61752	*	2.44e-05	32_loc_window_layer
367	chr15	69744390	69745013	624	*	1.94e-06	32_loc_window_layer
368	chr16	33939020	33952528	13509	*	0.000224018	32_loc_window_layer
369	chr20	29535150	29612151	77002	*	1.26e-05	32_loc_window_layer
370	chrX	2730666	3630619	899954	*	4.15e-64	32_loc_window_layer
371	chrX	5470290	8225236	2754947	*	5.17e-41	32_loc_window_layer
372	chrX	8699351	44730718	36031368	*	0	32_loc_window_layer
373	chrX	44733352	145221726	100488375	*	0	32_loc_window_layer
374	chrX	146312598	153210234	6897637	*	0	32_loc_window_layer
375	chrX	153218916	154843228	1624313	*	0	32_loc_window_layer
376	chrY	2655740	28555912	25900173	*	0	32_loc_window_layer
377	chr2	27665017	27665711	695	*	9.01e-11	64_loc_window_layer
378	chr6	5086610	5087749	1140	*	2.79e-06	64_loc_window_layer
379	chr6	127796312	127797286	975	*	9.44e-07	64_loc_window_layer
380	chr9	68298755	70922862	2624108	*	0.000289487	64_loc_window_layer
381	chr14	103686567	103748318	61752	*	2.44e-05	64_loc_window_layer
382	chr15	69744390	69745013	624	*	1.94e-06	64_loc_window_layer
383	chr16	33939020	33952528	13509	*	0.000224018	64_loc_window_layer
384	chr20	29535150	29612151	77002	*	1.26e-05	64_loc_window_layer
385	chrX	2730666	154843228	152112563	*	0	64_loc_window_layer
386	chrY	2655740	28555912	25900173	*	0	64_loc_window_layer

## Sheet: dmrscaler_benjamini_yekuteili
	seqnames	start	end	width	strand	pval_region	layer
1	chr2	27665017	27665543	527	*	3.27e-12	4_loc_window_layer
2	chr2	133014663	133014765	103	*	3.41e-05	4_loc_window_layer
3	chr2	232347922	232348794	873	*	3.08e-06	4_loc_window_layer
4	chr4	77341841	77342104	264	*	2.83e-05	4_loc_window_layer
5	chr6	5086610	5087749	1140	*	2.97e-08	4_loc_window_layer
6	chr6	74104426	74104801	376	*	0.000167259	4_loc_window_layer
7	chr6	127796312	127797286	975	*	1e-08	4_loc_window_layer
8	chr9	68410538	68412757	2220	*	5.08e-05	4_loc_window_layer
9	chr9	84302344	84304414	2071	*	4.22e-07	4_loc_window_layer
10	chr10	81743128	81743546	419	*	9.67e-05	4_loc_window_layer
11	chr11	28129852	28129967	116	*	0.000237567	4_loc_window_layer
12	chr11	118842295	118842392	98	*	0.000330154	4_loc_window_layer
13	chr12	54475409	54475673	265	*	0.000154365	4_loc_window_layer
14	chr13	52769289	52769875	587	*	6.09e-05	4_loc_window_layer
15	chr15	69744762	69745013	252	*	0.000133021	4_loc_window_layer
16	chr17	35423449	35423942	494	*	0.000116629	4_loc_window_layer
17	chr20	29611652	29611810	159	*	3.98e-06	4_loc_window_layer
18	chr20	48429093	48429238	146	*	4.08e-06	4_loc_window_layer
19	chrX	2730666	2746420	15755	*	1.13e-06	4_loc_window_layer
20	chrX	2748039	2825439	77401	*	4.94e-10	4_loc_window_layer
21	chrX	2847503	2848021	519	*	7.8e-09	4_loc_window_layer
22	chrX	2852845	2882333	29489	*	1e-08	4_loc_window_layer
23	chrX	2986093	3224570	238478	*	4.86e-05	4_loc_window_layer
24	chrX	3263474	3264517	1044	*	4.86e-05	4_loc_window_layer
25	chrX	3522732	3630619	107888	*	5.67e-12	4_loc_window_layer
26	chrX	5470290	5811145	340856	*	1e-06	4_loc_window_layer
27	chrX	7066661	7070451	3791	*	3.51e-05	4_loc_window_layer
28	chrX	7528959	7810230	281272	*	8.4e-07	4_loc_window_layer
29	chrX	9433103	9677410	244308	*	2.09e-13	4_loc_window_layer
30	chrX	9733287	9734033	747	*	2.28e-05	4_loc_window_layer
31	chrX	9753567	9858470	104904	*	1.3e-15	4_loc_window_layer
32	chrX	9914962	9960393	45432	*	1.66e-08	4_loc_window_layer
33	chrX	9963985	9984515	20531	*	1.61e-10	4_loc_window_layer
34	chrX	9987772	10085184	97413	*	5.41e-05	4_loc_window_layer
35	chrX	10096192	10123962	27771	*	4.22e-07	4_loc_window_layer
36	chrX	10124573	10126321	1749	*	3.07e-10	4_loc_window_layer
37	chrX	10126881	10145109	18229	*	9.69e-07	4_loc_window_layer
38	chrX	10202184	10584246	382063	*	2.94e-05	4_loc_window_layer
39	chrX	10588200	10589926	1727	*	5.48e-14	4_loc_window_layer
40	chrX	10851789	11129171	277383	*	1.94e-15	4_loc_window_layer
41	chrX	11129290	11129831	542	*	1.44e-10	4_loc_window_layer
42	chrX	11310708	11497215	186508	*	2.03e-22	4_loc_window_layer
43	chrX	11672048	11779403	107356	*	1.37e-60	4_loc_window_layer
44	chrX	11793466	12156499	363034	*	3.8e-10	4_loc_window_layer
45	chrX	12156718	12157128	411	*	2.28e-05	4_loc_window_layer
46	chrX	12719942	12810444	90503	*	2.17e-24	4_loc_window_layer
47	chrX	12924783	12974819	50037	*	3.31e-10	4_loc_window_layer
48	chrX	12993156	13128736	135581	*	4.86e-38	4_loc_window_layer
49	chrX	13336853	13339472	2620	*	2.94e-05	4_loc_window_layer
50	chrX	13671306	13680281	8976	*	4.22e-07	4_loc_window_layer
51	chrX	13727132	13749859	22728	*	5.43e-07	4_loc_window_layer
52	chrX	13753119	13956720	203602	*	8.28e-24	4_loc_window_layer
53	chrX	14547320	14850097	302778	*	3.19e-08	4_loc_window_layer
54	chrX	14889247	14891763	2517	*	3.1e-19	4_loc_window_layer
55	chrX	14893979	15288572	394594	*	1.35e-13	4_loc_window_layer
56	chrX	15289615	15333584	43970	*	8.69e-05	4_loc_window_layer
57	chrX	15353254	15364248	10995	*	5.72e-21	4_loc_window_layer
58	chrX	15403752	15511430	107679	*	2.28e-05	4_loc_window_layer
59	chrX	15511482	15518434	6953	*	9.08e-16	4_loc_window_layer
60	chrX	15525321	15579482	54162	*	4.7e-07	4_loc_window_layer
61	chrX	15683334	15683977	644	*	4.22e-07	4_loc_window_layer
62	chrX	15693836	15697533	3698	*	6.04e-07	4_loc_window_layer
63	chrX	15755566	15756059	494	*	2.28e-05	4_loc_window_layer
64	chrX	15756392	15756920	529	*	4.22e-07	4_loc_window_layer
65	chrX	16140373	16141224	852	*	0.000103504	4_loc_window_layer
66	chrX	16141703	16668980	527278	*	6.46e-15	4_loc_window_layer
67	chrX	16721867	16730380	8514	*	1.3e-08	4_loc_window_layer
68	chrX	16730515	16730881	367	*	4.22e-07	4_loc_window_layer
69	chrX	16730937	16731867	931	*	4.22e-07	4_loc_window_layer
70	chrX	16736301	16737621	1321	*	8.69e-09	4_loc_window_layer
71	chrX	16854696	16863146	8451	*	7.8e-09	4_loc_window_layer
72	chrX	16888880	16889247	368	*	2.28e-05	4_loc_window_layer
73	chrX	16964347	16965405	1059	*	3.57e-17	4_loc_window_layer
74	chrX	17392798	17395856	3059	*	1.95e-24	4_loc_window_layer
75	chrX	17653183	17752941	99759	*	5.71e-19	4_loc_window_layer
76	chrX	17754979	17755531	553	*	7.8e-09	4_loc_window_layer
77	chrX	17755642	17758966	3325	*	2.66e-12	4_loc_window_layer
78	chrX	17818629	17879816	61188	*	4.79e-22	4_loc_window_layer
79	chrX	17881680	18238652	356973	*	2.67e-10	4_loc_window_layer
80	chrX	18239038	18242709	3672	*	1.4e-09	4_loc_window_layer
81	chrX	18368120	18373515	5396	*	4.44e-19	4_loc_window_layer
82	chrX	18443256	18458900	15645	*	1.18e-18	4_loc_window_layer
83	chrX	18658942	18690814	31873	*	1.85e-08	4_loc_window_layer
84	chrX	18691243	18708953	17711	*	2.24e-15	4_loc_window_layer
85	chrX	19002006	19003316	1311	*	3.1e-19	4_loc_window_layer
86	chrX	19008006	19137976	129971	*	9.69e-07	4_loc_window_layer
87	chrX	19140934	19358457	217524	*	2.08e-08	4_loc_window_layer
88	chrX	19361320	19362639	1320	*	8.79e-14	4_loc_window_layer
89	chrX	19378634	19443222	64589	*	4.08e-05	4_loc_window_layer
90	chrX	19533022	19535822	2801	*	1.87e-17	4_loc_window_layer
91	chrX	19902129	20012260	110132	*	5.82e-38	4_loc_window_layer
92	chrX	20134346	20135285	940	*	4.92e-14	4_loc_window_layer
93	chrX	20135978	20157965	21988	*	1.85e-10	4_loc_window_layer
94	chrX	20280171	20284128	3958	*	2.28e-05	4_loc_window_layer
95	chrX	20284665	21396746	1112082	*	5.57e-47	4_loc_window_layer
96	chrX	21674415	21771431	97017	*	1.53e-27	4_loc_window_layer
97	chrX	21777160	21874093	96934	*	1.36e-25	4_loc_window_layer
98	chrX	21958416	21959700	1285	*	1.17e-15	4_loc_window_layer
99	chrX	22981196	23018130	36935	*	8.54e-21	4_loc_window_layer
100	chrX	23348969	23353620	4652	*	1.19e-27	4_loc_window_layer
101	chrX	23684892	23686290	1399	*	6.32e-14	4_loc_window_layer
102	chrX	23760918	23761732	815	*	3.1e-19	4_loc_window_layer
103	chrX	23799775	23801995	2221	*	3.45e-19	4_loc_window_layer
104	chrX	23851466	23926332	74867	*	1.58e-22	4_loc_window_layer
105	chrX	23927059	24044093	117035	*	3.22e-17	4_loc_window_layer
106	chrX	24332162	24380413	48252	*	9.67e-09	4_loc_window_layer
107	chrX	24389751	24484361	94611	*	1.78e-25	4_loc_window_layer
108	chrX	24597023	24666268	69246	*	7.12e-19	4_loc_window_layer
109	chrX	24691104	25021203	330100	*	1.38e-46	4_loc_window_layer
110	chrX	25022003	25027268	5266	*	3.1e-19	4_loc_window_layer
111	chrX	25028057	25031919	3863	*	1.36e-22	4_loc_window_layer
112	chrX	25033767	25036057	2291	*	2.51e-24	4_loc_window_layer
113	chrX	25039068	26157145	1118078	*	8.01e-26	4_loc_window_layer
114	chrX	26210523	26210712	190	*	2.54e-05	4_loc_window_layer
115	chrX	26576402	27481558	905157	*	1.09e-11	4_loc_window_layer
116	chrX	27764705	27825843	61139	*	8.69e-09	4_loc_window_layer
117	chrX	27996625	27999627	3003	*	4.38e-05	4_loc_window_layer
118	chrX	28604661	28629418	24758	*	2.66e-12	4_loc_window_layer
119	chrX	30233581	30233762	182	*	2.54e-05	4_loc_window_layer
120	chrX	30252568	30259354	6787	*	2.28e-05	4_loc_window_layer
121	chrX	30260122	30261250	1129	*	8.69e-05	4_loc_window_layer
122	chrX	30264626	30265185	560	*	7.01e-07	4_loc_window_layer
123	chrX	30326328	30327819	1492	*	3.6e-26	4_loc_window_layer
124	chrX	30595690	30671787	76098	*	1.95e-24	4_loc_window_layer
125	chrX	30876944	30907909	30966	*	8.54e-28	4_loc_window_layer
126	chrX	31090939	31285489	194551	*	2.17e-24	4_loc_window_layer
127	chrX	33146493	33229714	83222	*	1.85e-10	4_loc_window_layer
128	chrX	34145838	34148917	3080	*	4.38e-05	4_loc_window_layer
129	chrX	34150044	34150583	540	*	8.69e-09	4_loc_window_layer
130	chrX	34165079	34376437	211359	*	1.92e-08	4_loc_window_layer
131	chrX	34409785	34960973	551189	*	4.04e-31	4_loc_window_layer
132	chrX	34965311	35644034	678724	*	2.28e-05	4_loc_window_layer
133	chrX	35937714	35938047	334	*	2.66e-12	4_loc_window_layer
134	chrX	36975540	37001669	26130	*	4.34e-22	4_loc_window_layer
135	chrX	37003511	37026697	23187	*	3.1e-19	4_loc_window_layer
136	chrX	37062005	37209388	147384	*	1.75e-22	4_loc_window_layer
137	chrX	37348138	37363468	15331	*	3.81e-12	4_loc_window_layer
138	chrX	37404389	37431783	27395	*	4.01e-26	4_loc_window_layer
139	chrX	37544704	37545418	715	*	4.22e-07	4_loc_window_layer
140	chrX	37706251	37707161	911	*	6.32e-14	4_loc_window_layer
141	chrX	37710057	37767516	57460	*	7.8e-09	4_loc_window_layer
142	chrX	37850291	38008906	158616	*	1.39e-08	4_loc_window_layer
143	chrX	38078359	38080425	2067	*	1.68e-17	4_loc_window_layer
144	chrX	38114129	38187009	72881	*	3.92e-29	4_loc_window_layer
145	chrX	38211886	38280440	68555	*	2.28e-05	4_loc_window_layer
146	chrX	38420326	38424760	4435	*	3.98e-19	4_loc_window_layer
147	chrX	38660266	38660587	322	*	7.8e-09	4_loc_window_layer
148	chrX	38662707	39018869	356163	*	2.91e-29	4_loc_window_layer
149	chrX	39472958	39475737	2780	*	4.22e-07	4_loc_window_layer
150	chrX	39546488	39676511	130024	*	2.15e-10	4_loc_window_layer
151	chrX	39681521	39719657	38137	*	2.28e-05	4_loc_window_layer
152	chrX	39866161	39867476	1316	*	7.54e-07	4_loc_window_layer
153	chrX	39871965	39873535	1571	*	4.22e-07	4_loc_window_layer
154	chrX	39943770	39947559	3790	*	7.54e-07	4_loc_window_layer
155	chrX	39950501	39953107	2607	*	1.44e-10	4_loc_window_layer
156	chrX	39960365	39970419	10055	*	3.45e-19	4_loc_window_layer
157	chrX	40000784	40004346	3563	*	1e-08	4_loc_window_layer
158	chrX	40005822	40007471	1650	*	2.82e-11	4_loc_window_layer
159	chrX	40017092	40017883	792	*	2.94e-05	4_loc_window_layer
160	chrX	40020363	40026673	6311	*	2.28e-05	4_loc_window_layer
161	chrX	40031314	40032180	867	*	2.28e-05	4_loc_window_layer
162	chrX	40034026	40035331	1306	*	4.08e-05	4_loc_window_layer
163	chrX	40037418	40064418	27001	*	8.69e-09	4_loc_window_layer
164	chrX	40067148	40122371	55224	*	4.08e-05	4_loc_window_layer
165	chrX	40439693	40440704	1012	*	4.92e-14	4_loc_window_layer
166	chrX	40444672	40506177	61506	*	2.4e-15	4_loc_window_layer
167	chrX	40595724	40691438	95715	*	0.000103504	4_loc_window_layer
168	chrX	41078352	41113244	34893	*	1.39e-08	4_loc_window_layer
169	chrX	41134875	41192164	57290	*	7.29e-12	4_loc_window_layer
170	chrX	41193886	41302010	108125	*	1.93e-15	4_loc_window_layer
171	chrX	41546844	41555340	8497	*	2.28e-05	4_loc_window_layer
172	chrX	41586792	41785546	198755	*	1.06e-22	4_loc_window_layer
173	chrX	42637044	42746913	109870	*	5.48e-14	4_loc_window_layer
174	chrX	43513914	43517029	3116	*	5.72e-21	4_loc_window_layer
175	chrX	43741310	43741890	581	*	6.12e-12	4_loc_window_layer
176	chrX	43832862	43834413	1552	*	1.29e-06	4_loc_window_layer
177	chrX	44203674	44206863	3190	*	2.28e-05	4_loc_window_layer
178	chrX	44403388	44703210	299823	*	1.39e-08	4_loc_window_layer
179	chrX	44703819	44725035	21217	*	3.27e-05	4_loc_window_layer
180	chrX	45709881	45713386	3506	*	7.8e-09	4_loc_window_layer
181	chrX	46302684	46437318	134635	*	2.6e-79	4_loc_window_layer
182	chrX	46617524	46621299	3776	*	9.08e-16	4_loc_window_layer
183	chrX	46696086	46697120	1035	*	5.72e-21	4_loc_window_layer
184	chrX	46771201	46773278	2078	*	1.44e-10	4_loc_window_layer
185	chrX	46937653	46938148	496	*	2.28e-05	4_loc_window_layer
186	chrX	47003362	47039463	36102	*	4.82e-40	4_loc_window_layer
187	chrX	47049948	47050480	533	*	3.1e-19	4_loc_window_layer
188	chrX	47077353	47077487	135	*	4.22e-07	4_loc_window_layer
189	chrX	47077815	47079575	1761	*	1.01e-15	4_loc_window_layer
190	chrX	47084401	47092560	8160	*	4.76e-12	4_loc_window_layer
191	chrX	47093305	47230039	136735	*	8.69e-09	4_loc_window_layer
192	chrX	47311883	47343198	31316	*	4.63e-26	4_loc_window_layer
193	chrX	47382939	47385651	2713	*	4.22e-07	4_loc_window_layer
194	chrX	47420179	47421098	920	*	1.06e-22	4_loc_window_layer
195	chrX	47433415	47437398	3984	*	1.16e-08	4_loc_window_layer
196	chrX	47441088	47446157	5070	*	7.34e-14	4_loc_window_layer
197	chrX	47478770	47490133	11364	*	5.38e-40	4_loc_window_layer
198	chrX	47508758	47516380	7623	*	5.72e-21	4_loc_window_layer
199	chrX	47518016	47518849	834	*	6.64e-28	4_loc_window_layer
200	chrX	47695789	47696603	815	*	3.1e-19	4_loc_window_layer
201	chrX	47862977	47928236	65260	*	5.72e-21	4_loc_window_layer
202	chrX	47930589	47931142	554	*	7.8e-09	4_loc_window_layer
203	chrX	48317264	48328287	11024	*	1.61e-10	4_loc_window_layer
204	chrX	48328694	48336406	7713	*	2.62e-36	4_loc_window_layer
205	chrX	48366824	48368122	1299	*	2.51e-22	4_loc_window_layer
206	chrX	48368144	48433595	65452	*	1.65e-70	4_loc_window_layer
207	chrX	48435345	48454810	19466	*	6.96e-05	4_loc_window_layer
208	chrX	48455705	48456564	860	*	2.66e-12	4_loc_window_layer
209	chrX	48457128	48459799	2672	*	2e-08	4_loc_window_layer
210	chrX	48532437	48538291	5855	*	9.44e-14	4_loc_window_layer
211	chrX	48541820	48542398	579	*	7.8e-09	4_loc_window_layer
212	chrX	48554729	48555977	1249	*	7.8e-09	4_loc_window_layer
213	chrX	48595527	48618821	23295	*	1.61e-10	4_loc_window_layer
214	chrX	48650312	48663864	13553	*	5.72e-21	4_loc_window_layer
215	chrX	48685182	48687169	1988	*	1.44e-10	4_loc_window_layer
216	chrX	48687504	48694446	6943	*	9.53e-28	4_loc_window_layer
217	chrX	48748398	48749177	780	*	2.28e-05	4_loc_window_layer
218	chrX	48751693	48755797	4105	*	3.02e-45	4_loc_window_layer
219	chrX	48760712	48769550	8839	*	2.26e-31	4_loc_window_layer
220	chrX	48774742	48776812	2071	*	3.1e-19	4_loc_window_layer
221	chrX	48779608	48815856	36249	*	4.65e-33	4_loc_window_layer
222	chrX	48826530	48887326	60797	*	2.62e-38	4_loc_window_layer
223	chrX	48899020	48901405	2386	*	2.5e-17	4_loc_window_layer
224	chrX	48910725	48911500	776	*	7.54e-07	4_loc_window_layer
225	chrX	48915032	48916658	1627	*	4.22e-07	4_loc_window_layer
226	chrX	48931388	48935660	4273	*	1.36e-22	4_loc_window_layer
227	chrX	48937688	48937975	288	*	4.22e-07	4_loc_window_layer
228	chrX	48955534	48959149	3616	*	3.6e-26	4_loc_window_layer
229	chrX	48979845	48980694	850	*	9.08e-16	4_loc_window_layer
230	chrX	49011749	49012891	1143	*	2.28e-05	4_loc_window_layer
231	chrX	49013761	49018789	5029	*	4.22e-07	4_loc_window_layer
232	chrX	49018988	49019150	163	*	5.43e-07	4_loc_window_layer
233	chrX	49019190	49020767	1578	*	3.97e-12	4_loc_window_layer
234	chrX	49022452	49023115	664	*	7.8e-09	4_loc_window_layer
235	chrX	49027496	49031256	3761	*	2.91e-24	4_loc_window_layer
236	chrX	49040277	49043166	2890	*	2.97e-12	4_loc_window_layer
237	chrX	49046065	49048031	1967	*	2.28e-05	4_loc_window_layer
238	chrX	49050740	49057013	6274	*	2.82e-22	4_loc_window_layer
239	chrX	49086910	49087477	568	*	4.22e-07	4_loc_window_layer
240	chrX	49090934	49092437	1504	*	4.92e-14	4_loc_window_layer
241	chrX	49122718	49126486	3769	*	5.72e-21	4_loc_window_layer
242	chrX	49592789	49594154	1366	*	4.7e-07	4_loc_window_layer
243	chrX	49639720	49684450	44731	*	6.01e-22	4_loc_window_layer
244	chrX	49686431	49772512	86082	*	2.27e-36	4_loc_window_layer
245	chrX	49779175	49831097	51923	*	2.28e-05	4_loc_window_layer
246	chrX	49834454	49965284	130831	*	8.69e-09	4_loc_window_layer
247	chrX	49966273	50028082	61810	*	1.35e-13	4_loc_window_layer
248	chrX	50212149	50216175	4027	*	6.64e-28	4_loc_window_layer
249	chrX	50556181	50557800	1620	*	3.98e-19	4_loc_window_layer
250	chrX	51075046	51076387	1342	*	9.08e-16	4_loc_window_layer
251	chrX	51138541	51147412	8872	*	4.92e-14	4_loc_window_layer
252	chrX	51150443	51153528	3086	*	7.8e-09	4_loc_window_layer
253	chrX	51237838	51240059	2222	*	1.39e-08	4_loc_window_layer
254	chrX	51243519	51453843	210325	*	4.92e-14	4_loc_window_layer
255	chrX	51485489	51487529	2041	*	1.61e-10	4_loc_window_layer
256	chrX	51545659	51640699	95041	*	6.78e-36	4_loc_window_layer
257	chrX	52003656	52255505	251850	*	6.1e-14	4_loc_window_layer
258	chrX	52651893	52674356	22464	*	7.29e-05	4_loc_window_layer
259	chrX	52683807	52826694	142888	*	5.35e-17	4_loc_window_layer
260	chrX	52896774	52950051	53278	*	5.93e-17	4_loc_window_layer
261	chrX	53021542	53220515	198974	*	9.45e-83	4_loc_window_layer
262	chrX	53348705	53350498	1794	*	2.08e-08	4_loc_window_layer
263	chrX	53453272	53460671	7400	*	4.86e-05	4_loc_window_layer
264	chrX	53461213	53461681	469	*	4.92e-14	4_loc_window_layer
265	chrX	53465025	53469182	4158	*	1.44e-10	4_loc_window_layer
266	chrX	53680779	53964887	284109	*	1.23e-34	4_loc_window_layer
267	chrX	54069147	54385662	316516	*	5.59e-52	4_loc_window_layer
268	chrX	54387730	54472372	84643	*	1.06e-22	4_loc_window_layer
269	chrX	54519056	54526673	7618	*	7.36e-21	4_loc_window_layer
270	chrX	54556330	54587084	30755	*	1.95e-24	4_loc_window_layer
271	chrX	54663812	54669118	5307	*	1.61e-10	4_loc_window_layer
272	chrX	54825928	54833733	7806	*	4.08e-05	4_loc_window_layer
273	chrX	54833994	54835651	1658	*	5.72e-21	4_loc_window_layer
274	chrX	54947308	54957261	9954	*	2.28e-05	4_loc_window_layer
275	chrX	55024263	55058095	33833	*	8.54e-28	4_loc_window_layer
276	chrX	55101448	55101639	192	*	3.41e-05	4_loc_window_layer
277	chrX	55115306	55115413	108	*	2.28e-05	4_loc_window_layer
278	chrX	55187470	55187696	227	*	1e-08	4_loc_window_layer
279	chrX	55187812	55188884	1073	*	4.22e-07	4_loc_window_layer
280	chrX	55245347	55246764	1418	*	5.08e-05	4_loc_window_layer
281	chrX	55290965	55291382	418	*	4.7e-07	4_loc_window_layer
282	chrX	55291544	55649107	357564	*	4.86e-38	4_loc_window_layer
283	chrX	55650979	55774510	123532	*	6.39e-17	4_loc_window_layer
284	chrX	55934670	56255850	321181	*	1.44e-10	4_loc_window_layer
285	chrX	56258440	56755717	497278	*	3.49e-52	4_loc_window_layer
286	chrX	57017815	57022192	4378	*	8.79e-14	4_loc_window_layer
287	chrX	57145316	57161994	16679	*	3.98e-19	4_loc_window_layer
288	chrX	57617561	57619327	1767	*	7.8e-09	4_loc_window_layer
289	chrX	57934090	57938975	4886	*	1.41e-13	4_loc_window_layer
290	chrX	62570863	62571385	523	*	7.8e-09	4_loc_window_layer
291	chrX	62574125	62648132	74008	*	2.28e-05	4_loc_window_layer
292	chrX	62780753	62781086	334	*	2.66e-12	4_loc_window_layer
293	chrX	62856362	62975657	119296	*	5.72e-21	4_loc_window_layer
294	chrX	62979075	63005366	26292	*	2.28e-05	4_loc_window_layer
295	chrX	63267928	63444159	176232	*	6.23e-33	4_loc_window_layer
296	chrX	63444921	64255552	810632	*	9.97e-59	4_loc_window_layer
297	chrX	64626582	64627755	1174	*	1.44e-10	4_loc_window_layer
298	chrX	64708843	64754995	46153	*	1.19e-27	4_loc_window_layer
299	chrX	64771877	64774985	3109	*	2.94e-05	4_loc_window_layer
300	chrX	64886649	64960335	73687	*	5.72e-21	4_loc_window_layer
301	chrX	66762467	66763447	981	*	1.85e-10	4_loc_window_layer
302	chrX	66763685	66770278	6594	*	4.17e-33	4_loc_window_layer
303	chrX	66788098	67267400	479303	*	2.97e-12	4_loc_window_layer
304	chrX	67351469	67352856	1388	*	2.54e-05	4_loc_window_layer
305	chrX	67649784	67867262	217479	*	2.83e-50	4_loc_window_layer
306	chrX	67867403	67879834	12432	*	7.8e-09	4_loc_window_layer
307	chrX	67906181	67909943	3763	*	1.39e-08	4_loc_window_layer
308	chrX	67913165	67913327	163	*	4.22e-07	4_loc_window_layer
309	chrX	68047716	68047854	139	*	5.43e-07	4_loc_window_layer
310	chrX	68047893	68058033	10141	*	1.83e-43	4_loc_window_layer
311	chrX	68110972	68366434	255463	*	2.52e-31	4_loc_window_layer
312	chrX	68381877	68385467	3591	*	4.92e-14	4_loc_window_layer
313	chrX	68441389	68442327	939	*	2.28e-05	4_loc_window_layer
314	chrX	68522680	68525725	3046	*	2.54e-05	4_loc_window_layer
315	chrX	68722118	68727568	5451	*	1.22e-29	4_loc_window_layer
316	chrX	68755799	68834205	78407	*	8.13e-14	4_loc_window_layer
317	chrX	68835489	68979753	144265	*	1.37e-29	4_loc_window_layer
318	chrX	69257154	69270036	12883	*	7.8e-09	4_loc_window_layer
319	chrX	69282170	69287177	5008	*	3.44e-17	4_loc_window_layer
320	chrX	69352975	69353812	838	*	9.08e-16	4_loc_window_layer
321	chrX	69356087	69397157	41071	*	8.69e-09	4_loc_window_layer
322	chrX	69425049	69480001	54953	*	1.13e-13	4_loc_window_layer
323	chrX	69487197	69501934	14738	*	2.06e-10	4_loc_window_layer
324	chrX	69504569	69641858	137290	*	1.37e-29	4_loc_window_layer
325	chrX	69653552	69654348	797	*	4.22e-07	4_loc_window_layer
326	chrX	69664482	69672435	7954	*	1.76e-29	4_loc_window_layer
327	chrX	69673805	69712223	38419	*	5.48e-14	4_loc_window_layer
328	chrX	70128121	70128644	524	*	1e-08	4_loc_window_layer
329	chrX	70128670	70273113	144444	*	2.12e-34	4_loc_window_layer
330	chrX	70273254	70288735	15482	*	1.18e-22	4_loc_window_layer
331	chrX	70312844	70315718	2875	*	2.54e-05	4_loc_window_layer
332	chrX	70316045	70323912	7868	*	1.68e-17	4_loc_window_layer
333	chrX	70327995	70332901	4907	*	1.05e-13	4_loc_window_layer
334	chrX	70337635	70339207	1573	*	2.66e-12	4_loc_window_layer
335	chrX	70387171	70393119	5949	*	1.13e-06	4_loc_window_layer
336	chrX	70401955	70435029	33075	*	3.81e-12	4_loc_window_layer
337	chrX	70442693	70443001	309	*	5.06e-05	4_loc_window_layer
338	chrX	70472827	70475318	2492	*	2.26e-31	4_loc_window_layer
339	chrX	70502296	70511777	9482	*	8.49e-19	4_loc_window_layer
340	chrX	70521196	70521462	267	*	8.69e-05	4_loc_window_layer
341	chrX	70522390	70586753	64364	*	9.08e-16	4_loc_window_layer
342	chrX	70589283	70708623	119341	*	5.1e-10	4_loc_window_layer
343	chrX	70711445	70713920	2476	*	2.16e-17	4_loc_window_layer
344	chrX	70752639	70767597	14959	*	7.43e-24	4_loc_window_layer
345	chrX	70798610	70821685	23076	*	2.28e-05	4_loc_window_layer
346	chrX	70886500	70887722	1223	*	6.96e-05	4_loc_window_layer
347	chrX	71089531	71093195	3665	*	7.54e-07	4_loc_window_layer
348	chrX	71128586	71131891	3306	*	2.97e-12	4_loc_window_layer
349	chrX	71237000	71238649	1650	*	4.22e-07	4_loc_window_layer
350	chrX	71351314	71352089	776	*	2.66e-12	4_loc_window_layer
351	chrX	71364260	71401536	37277	*	1.87e-13	4_loc_window_layer
352	chrX	71458261	71459274	1014	*	3.1e-19	4_loc_window_layer
353	chrX	71521494	71526179	4686	*	7.36e-21	4_loc_window_layer
354	chrX	71526944	71527091	148	*	1.44e-10	4_loc_window_layer
355	chrX	71527142	71528352	1211	*	7.8e-09	4_loc_window_layer
356	chrX	71699559	71793175	93617	*	1.81e-15	4_loc_window_layer
357	chrX	71899800	71936863	37064	*	3.57e-17	4_loc_window_layer
358	chrX	72068025	72299310	231286	*	7.8e-09	4_loc_window_layer
359	chrX	72348370	72664587	316218	*	2.66e-12	4_loc_window_layer
360	chrX	72667088	72668847	1760	*	3.3e-12	4_loc_window_layer
361	chrX	72781733	72783579	1847	*	6.6e-19	4_loc_window_layer
362	chrX	73071041	73072641	1601	*	4.22e-07	4_loc_window_layer
363	chrX	73325026	73325521	496	*	3.41e-05	4_loc_window_layer
364	chrX	73438975	73507186	68212	*	2.28e-05	4_loc_window_layer
365	chrX	73512004	73522680	10677	*	5.74e-19	4_loc_window_layer
366	chrX	73523946	73524029	84	*	2.28e-05	4_loc_window_layer
367	chrX	73639809	73642734	2926	*	5.72e-21	4_loc_window_layer
368	chrX	73755969	73834821	78853	*	2.52e-31	4_loc_window_layer
369	chrX	73836760	74146414	309655	*	2.03e-22	4_loc_window_layer
370	chrX	74375795	74376313	519	*	1.44e-10	4_loc_window_layer
371	chrX	74493592	74744538	250947	*	1.1e-34	4_loc_window_layer
372	chrX	74962975	74966395	3421	*	2.58e-08	4_loc_window_layer
373	chrX	75004943	75005131	189	*	1.44e-10	4_loc_window_layer
374	chrX	75373489	75393425	19937	*	2.23e-13	4_loc_window_layer
375	chrX	75647859	75649761	1903	*	1.02e-20	4_loc_window_layer
376	chrX	77037960	77084159	46200	*	4.15e-24	4_loc_window_layer
377	chrX	77149220	77151316	2097	*	3.1e-19	4_loc_window_layer
378	chrX	77154732	77166354	11623	*	5.72e-21	4_loc_window_layer
379	chrX	77359355	77395373	36019	*	6.21e-40	4_loc_window_layer
380	chrX	77912297	77914115	1819	*	2.28e-05	4_loc_window_layer
381	chrX	78003091	78003346	256	*	0.000144215	4_loc_window_layer
382	chrX	78012038	78400174	388137	*	1.29e-08	4_loc_window_layer
383	chrX	78622565	78623956	1392	*	7.8e-09	4_loc_window_layer
384	chrX	79277299	79280150	2852	*	1.79e-10	4_loc_window_layer
385	chrX	80063471	80068613	5143	*	1.01e-15	4_loc_window_layer
386	chrX	80376497	80457556	81060	*	9.08e-16	4_loc_window_layer
387	chrX	80457607	82764537	2306931	*	2.26e-31	4_loc_window_layer
388	chrX	83004862	83757894	753033	*	4.35e-45	4_loc_window_layer
389	chrX	84189125	84259298	70174	*	5.16e-26	4_loc_window_layer
390	chrX	84350393	84571547	221155	*	2.26e-31	4_loc_window_layer
391	chrX	84634308	85302864	668557	*	1.58e-22	4_loc_window_layer
392	chrX	85399112	85407140	8029	*	1.95e-24	4_loc_window_layer
393	chrX	90689603	90690987	1385	*	1.74e-08	4_loc_window_layer
394	chrX	92561519	92924956	363438	*	4.88e-05	4_loc_window_layer
395	chrX	92929190	93625024	695835	*	5.66e-05	4_loc_window_layer
396	chrX	95939323	95939864	542	*	4.22e-07	4_loc_window_layer
397	chrX	99661860	99666346	4487	*	1.22e-29	4_loc_window_layer
398	chrX	99667001	99667223	223	*	2.28e-05	4_loc_window_layer
399	chrX	99891595	99891813	219	*	2.28e-05	4_loc_window_layer
400	chrX	99898347	99898930	584	*	2.54e-05	4_loc_window_layer
401	chrX	99986352	100075588	89237	*	1.42e-36	4_loc_window_layer
402	chrX	100183764	100186995	3232	*	1.93e-15	4_loc_window_layer
403	chrX	100306566	100307293	728	*	3.1e-19	4_loc_window_layer
404	chrX	100333778	100334126	349	*	2.28e-05	4_loc_window_layer
405	chrX	100350134	100353462	3329	*	3.42e-12	4_loc_window_layer
406	chrX	100446496	100447575	1080	*	2.28e-05	4_loc_window_layer
407	chrX	100545995	100546517	523	*	4.22e-07	4_loc_window_layer
408	chrX	100548161	100548242	82	*	4.08e-05	4_loc_window_layer
409	chrX	100549023	100604147	55125	*	8.54e-28	4_loc_window_layer
410	chrX	100607195	100640796	33602	*	2.94e-05	4_loc_window_layer
411	chrX	100641870	100646162	4293	*	4.34e-24	4_loc_window_layer
412	chrX	100659166	100668953	9788	*	6.64e-28	4_loc_window_layer
413	chrX	100673096	100717965	44870	*	1.44e-10	4_loc_window_layer
414	chrX	100740275	100740535	261	*	2.28e-05	4_loc_window_layer
415	chrX	100742903	100807848	64946	*	6.37e-21	4_loc_window_layer
416	chrX	100872594	100873362	769	*	3.42e-12	4_loc_window_layer
417	chrX	100877938	100910662	32725	*	7.67e-26	4_loc_window_layer
418	chrX	100914138	100914950	813	*	3.97e-12	4_loc_window_layer
419	chrX	100916001	101094428	178428	*	3.41e-05	4_loc_window_layer
420	chrX	101143181	101188162	44982	*	1.87e-17	4_loc_window_layer
421	chrX	101315666	101395217	79552	*	2.91e-24	4_loc_window_layer
422	chrX	101395769	101397678	1910	*	8.69e-09	4_loc_window_layer
423	chrX	101410339	101541177	130839	*	6.6e-19	4_loc_window_layer
424	chrX	101770334	101803399	33066	*	2.5e-17	4_loc_window_layer
425	chrX	101853857	101907254	53398	*	8.02e-47	4_loc_window_layer
426	chrX	101966398	101975840	9443	*	3.36e-29	4_loc_window_layer
427	chrX	102000610	102004767	4158	*	5.15e-19	4_loc_window_layer
428	chrX	102022826	102026716	3891	*	1.66e-08	4_loc_window_layer
429	chrX	102318054	102319998	1945	*	1.17e-15	4_loc_window_layer
430	chrX	102469889	102470643	755	*	4.92e-14	4_loc_window_layer
431	chrX	102508853	102562302	53450	*	2.26e-31	4_loc_window_layer
432	chrX	102564733	102566419	1687	*	4.92e-14	4_loc_window_layer
433	chrX	102585354	102630411	45058	*	2.19e-20	4_loc_window_layer
434	chrX	102631408	102632131	724	*	2.66e-12	4_loc_window_layer
435	chrX	102634244	102755696	121453	*	8.08e-05	4_loc_window_layer
436	chrX	102836686	102841681	4996	*	3.31e-10	4_loc_window_layer
437	chrX	102858966	102866235	7270	*	1.89e-22	4_loc_window_layer
438	chrX	102883550	102888483	4934	*	3.1e-19	4_loc_window_layer
439	chrX	102931660	102943712	12053	*	1.06e-22	4_loc_window_layer
440	chrX	102968611	102984217	15607	*	3.97e-12	4_loc_window_layer
441	chrX	103031374	103031822	449	*	6.03e-05	4_loc_window_layer
442	chrX	103083533	103089404	5872	*	6.1e-14	4_loc_window_layer
443	chrX	103216908	103264980	48073	*	3.1e-19	4_loc_window_layer
444	chrX	103267926	103268309	384	*	7.62e-10	4_loc_window_layer
445	chrX	103268599	103291721	23123	*	4.08e-05	4_loc_window_layer
446	chrX	103354340	103359594	5255	*	1.17e-15	4_loc_window_layer
447	chrX	103401252	103494417	93166	*	7.21e-40	4_loc_window_layer
448	chrX	103495623	103515717	20095	*	8.64e-40	4_loc_window_layer
449	chrX	103809580	103815487	5908	*	4.17e-33	4_loc_window_layer
450	chrX	105065721	105412256	346536	*	5.36e-29	4_loc_window_layer
451	chrX	105452427	105936150	483724	*	1.58e-22	4_loc_window_layer
452	chrX	105969177	105974597	5421	*	1.06e-22	4_loc_window_layer
453	chrX	106046174	106142458	96285	*	2.28e-05	4_loc_window_layer
454	chrX	106143406	106161946	18541	*	6.81e-12	4_loc_window_layer
455	chrX	106241676	106243646	1971	*	1.17e-15	4_loc_window_layer
456	chrX	106244935	106364903	119969	*	5.37e-26	4_loc_window_layer
457	chrX	106447591	106694654	247064	*	1.03e-48	4_loc_window_layer
458	chrX	106749745	106751450	1706	*	6.32e-14	4_loc_window_layer
459	chrX	106871408	106872025	618	*	2.66e-12	4_loc_window_layer
460	chrX	106957165	106961541	4377	*	3.36e-22	4_loc_window_layer
461	chrX	107018095	107019610	1516	*	3.1e-19	4_loc_window_layer
462	chrX	107068750	107070691	1942	*	3.1e-19	4_loc_window_layer
463	chrX	107182922	107287404	104483	*	1.87e-17	4_loc_window_layer
464	chrX	107333538	107400064	66527	*	4.15e-24	4_loc_window_layer
465	chrX	107514114	107681825	167712	*	7.8e-09	4_loc_window_layer
466	chrX	107682766	107683309	544	*	7.8e-09	4_loc_window_layer
467	chrX	107683385	107799664	116280	*	2.54e-05	4_loc_window_layer
468	chrX	107975753	107976214	462	*	7.8e-09	4_loc_window_layer
469	chrX	107978480	107980846	2367	*	6.37e-21	4_loc_window_layer
470	chrX	108779030	108780677	1648	*	4.22e-07	4_loc_window_layer
471	chrX	108867725	108868931	1207	*	1.44e-10	4_loc_window_layer
472	chrX	108869721	108976893	107173	*	7.36e-21	4_loc_window_layer
473	chrX	109243681	109246494	2814	*	3.1e-19	4_loc_window_layer
474	chrX	109473163	109661395	188233	*	1.77e-27	4_loc_window_layer
475	chrX	109683484	109762184	78701	*	5.43e-07	4_loc_window_layer
476	chrX	109936239	110186893	250655	*	9.27e-33	4_loc_window_layer
477	chrX	110187421	110365767	178347	*	4.65e-33	4_loc_window_layer
478	chrX	110366476	110653460	286985	*	7.51e-22	4_loc_window_layer
479	chrX	110867637	110923332	55696	*	2.67e-06	4_loc_window_layer
480	chrX	110924355	110925365	1011	*	2.66e-12	4_loc_window_layer
481	chrX	111325092	111326260	1169	*	7.54e-07	4_loc_window_layer
482	chrX	111624251	111874418	250168	*	4.22e-07	4_loc_window_layer
483	chrX	112051826	112084007	32182	*	1.68e-17	4_loc_window_layer
484	chrX	112084448	112087556	3109	*	4.7e-07	4_loc_window_layer
485	chrX	113813553	113816263	2711	*	1.25e-06	4_loc_window_layer
486	chrX	113818537	113820411	1875	*	1e-08	4_loc_window_layer
487	chrX	113864488	113872720	8233	*	5.43e-07	4_loc_window_layer
488	chrX	114423111	114423926	816	*	8.69e-05	4_loc_window_layer
489	chrX	114426240	114430258	4019	*	6.3e-07	4_loc_window_layer
490	chrX	114468303	114523818	55516	*	5.48e-14	4_loc_window_layer
491	chrX	114524264	114541606	17343	*	1.61e-10	4_loc_window_layer
492	chrX	114546624	114794648	248025	*	3.27e-05	4_loc_window_layer
493	chrX	114795485	114827259	31775	*	1.46e-13	4_loc_window_layer
494	chrX	114836426	114884097	47672	*	2.28e-05	4_loc_window_layer
495	chrX	114960155	115009194	49040	*	1.66e-08	4_loc_window_layer
496	chrX	115084903	115085590	688	*	4.22e-07	4_loc_window_layer
497	chrX	115567527	115594157	26631	*	6.81e-12	4_loc_window_layer
498	chrX	115594200	115594242	43	*	2.28e-05	4_loc_window_layer
499	chrX	117107719	117251123	143405	*	1.48e-27	4_loc_window_layer
500	chrX	117252422	117628241	375820	*	3.49e-24	4_loc_window_layer
501	chrX	117629034	117633362	4329	*	1.68e-17	4_loc_window_layer
502	chrX	117861165	117864239	3075	*	1.36e-15	4_loc_window_layer
503	chrX	117957489	117959263	1775	*	3.45e-19	4_loc_window_layer
504	chrX	117970388	117973920	3533	*	1.55e-08	4_loc_window_layer
505	chrX	118107540	118207533	99994	*	2.12e-36	4_loc_window_layer
506	chrX	118357077	118404900	47824	*	2.93e-36	4_loc_window_layer
507	chrX	118406951	118533786	126836	*	6.94e-24	4_loc_window_layer
508	chrX	118600123	118603378	3256	*	5.16e-26	4_loc_window_layer
509	chrX	118699184	118699483	300	*	1.44e-10	4_loc_window_layer
510	chrX	118707913	118712792	4880	*	3.6e-26	4_loc_window_layer
511	chrX	118724537	118744347	19811	*	5.54e-19	4_loc_window_layer
512	chrX	118824554	118828926	4373	*	1.47e-25	4_loc_window_layer
513	chrX	118889202	118892924	3723	*	8.79e-14	4_loc_window_layer
514	chrX	118925442	118987146	61705	*	9.9e-35	4_loc_window_layer
515	chrX	118987163	118987328	166	*	4.22e-07	4_loc_window_layer
516	chrX	119005413	119006837	1425	*	2.51e-24	4_loc_window_layer
517	chrX	119022103	119030658	8556	*	3.64e-05	4_loc_window_layer
518	chrX	119076813	119078200	1388	*	3.98e-19	4_loc_window_layer
519	chrX	119123179	119135074	11896	*	1.27e-34	4_loc_window_layer
520	chrX	119148809	119150375	1567	*	2.66e-12	4_loc_window_layer
521	chrX	119378521	119385834	7314	*	7.69e-35	4_loc_window_layer
522	chrX	119391968	119443277	51310	*	1e-06	4_loc_window_layer
523	chrX	119443687	119445843	2157	*	5.72e-21	4_loc_window_layer
524	chrX	119495705	119603333	107629	*	6.37e-21	4_loc_window_layer
525	chrX	119694550	119709371	14822	*	9.08e-16	4_loc_window_layer
526	chrX	119737351	119744207	6857	*	3.6e-26	4_loc_window_layer
527	chrX	119760591	119764469	3879	*	3.1e-19	4_loc_window_layer
528	chrX	120181294	120182714	1421	*	2.66e-12	4_loc_window_layer
529	chrX	120183585	122319602	2136018	*	1.51e-22	4_loc_window_layer
530	chrX	122321985	122696129	374145	*	4.08e-06	4_loc_window_layer
531	chrX	122696406	122761822	65417	*	2.28e-05	4_loc_window_layer
532	chrX	122865777	122867073	1297	*	7.8e-09	4_loc_window_layer
533	chrX	122993419	122994594	1176	*	1.06e-22	4_loc_window_layer
534	chrX	123039177	123097016	57840	*	6.37e-21	4_loc_window_layer
535	chrX	123467196	123479823	12628	*	4.86e-05	4_loc_window_layer
536	chrX	124097806	124339995	242190	*	2.26e-31	4_loc_window_layer
537	chrX	125300035	125301098	1064	*	2.66e-12	4_loc_window_layer
538	chrX	125686801	125687720	920	*	1.13e-13	4_loc_window_layer
539	chrX	127185519	128657727	1472209	*	2.8e-24	4_loc_window_layer
540	chrX	128660622	128677987	17366	*	1.22e-20	4_loc_window_layer
541	chrX	128784925	128791374	6450	*	1.89e-22	4_loc_window_layer
542	chrX	128810342	128812557	2216	*	7.8e-09	4_loc_window_layer
543	chrX	128872153	128873475	1323	*	9.01e-07	4_loc_window_layer
544	chrX	128903490	128924261	20772	*	1.93e-15	4_loc_window_layer
545	chrX	128975063	128978347	3285	*	3.6e-26	4_loc_window_layer
546	chrX	129039711	129067214	27504	*	6.28e-36	4_loc_window_layer
547	chrX	129068271	129087487	19217	*	2.66e-12	4_loc_window_layer
548	chrX	129091104	129091702	599	*	4.22e-07	4_loc_window_layer
549	chrX	129114238	129147515	33278	*	3.91e-38	4_loc_window_layer
550	chrX	129190003	129194982	4980	*	4.92e-14	4_loc_window_layer
551	chrX	129199609	129245245	45637	*	2.43e-22	4_loc_window_layer
552	chrX	129254556	129270060	15505	*	7.8e-09	4_loc_window_layer
553	chrX	129297005	129300230	3226	*	5.72e-21	4_loc_window_layer
554	chrX	129304869	129307515	2647	*	2.66e-12	4_loc_window_layer
555	chrX	129338226	129404290	66065	*	8.89e-26	4_loc_window_layer
556	chrX	129472572	129476243	3672	*	3e-17	4_loc_window_layer
557	chrX	129519523	129538534	19012	*	1.36e-22	4_loc_window_layer
558	chrX	129628234	130188586	560353	*	6.02e-29	4_loc_window_layer
559	chrX	130191821	130204910	13090	*	1.89e-22	4_loc_window_layer
560	chrX	130206879	130207604	726	*	7.8e-09	4_loc_window_layer
561	chrX	130215993	130676918	460926	*	9.71e-38	4_loc_window_layer
562	chrX	130678333	130930098	251766	*	8.99e-07	4_loc_window_layer
563	chrX	131156448	131158005	1558	*	1.95e-24	4_loc_window_layer
564	chrX	131348267	131543695	195429	*	2.51e-24	4_loc_window_layer
565	chrX	131622892	131626187	3296	*	1.06e-22	4_loc_window_layer
566	chrX	132087774	132096915	9142	*	2.26e-31	4_loc_window_layer
567	chrX	132547387	132551364	3978	*	1.36e-20	4_loc_window_layer
568	chrX	132552653	133118088	565436	*	2.94e-05	4_loc_window_layer
569	chrX	133118344	133119961	1618	*	4.92e-14	4_loc_window_layer
570	chrX	133123122	133369578	246457	*	6.91e-26	4_loc_window_layer
571	chrX	133370784	133371988	1205	*	3.98e-19	4_loc_window_layer
572	chrX	133506996	133590637	83642	*	3.1e-19	4_loc_window_layer
573	chrX	133593945	133674329	80385	*	1.68e-17	4_loc_window_layer
574	chrX	133675340	133676860	1521	*	4.08e-05	4_loc_window_layer
575	chrX	133678716	133679994	1279	*	4.22e-07	4_loc_window_layer
576	chrX	133680665	133680925	261	*	2.28e-05	4_loc_window_layer
577	chrX	133683331	133687405	4075	*	1.44e-10	4_loc_window_layer
578	chrX	133700574	133927855	227282	*	3.84e-10	4_loc_window_layer
579	chrX	133930054	133931641	1588	*	3.45e-19	4_loc_window_layer
580	chrX	133940723	133941745	1023	*	9.08e-16	4_loc_window_layer
581	chrX	134048490	134051922	3433	*	1.51e-20	4_loc_window_layer
582	chrX	134124839	134125259	421	*	4.92e-14	4_loc_window_layer
583	chrX	134136248	134138364	2117	*	2.28e-05	4_loc_window_layer
584	chrX	134155873	134156752	880	*	2.66e-12	4_loc_window_layer
585	chrX	134157153	134166801	9649	*	5.72e-21	4_loc_window_layer
586	chrX	134185575	134233598	48024	*	1.83e-36	4_loc_window_layer
587	chrX	134305126	134305815	690	*	2.54e-05	4_loc_window_layer
588	chrX	134306695	134427561	120867	*	3.41e-05	4_loc_window_layer
589	chrX	134429653	134475099	45447	*	4.7e-07	4_loc_window_layer
590	chrX	134477026	134481233	4208	*	6.64e-28	4_loc_window_layer
591	chrX	134552827	134566774	13948	*	2.42e-24	4_loc_window_layer
592	chrX	134569099	134571153	2055	*	6.3e-07	4_loc_window_layer
593	chrX	134654287	134715899	61613	*	3.6e-26	4_loc_window_layer
594	chrX	135055672	135057092	1421	*	7.8e-09	4_loc_window_layer
595	chrX	135067201	135068355	1155	*	3.1e-19	4_loc_window_layer
596	chrX	135228853	135230717	1865	*	3.45e-19	4_loc_window_layer
597	chrX	135251741	135292566	40826	*	5.11e-12	4_loc_window_layer
598	chrX	135329779	135334923	5145	*	1.06e-22	4_loc_window_layer
599	chrX	135382669	135574568	191900	*	1.01e-15	4_loc_window_layer
600	chrX	135578793	135632947	54155	*	1.03e-48	4_loc_window_layer
601	chrX	135730236	135730413	178	*	8.99e-07	4_loc_window_layer
602	chrX	135849165	135850876	1712	*	7.8e-09	4_loc_window_layer
603	chrX	135862961	135864872	1912	*	4.92e-14	4_loc_window_layer
604	chrX	135955827	135963580	7754	*	1.06e-22	4_loc_window_layer
605	chrX	135966590	135992020	25431	*	2.66e-12	4_loc_window_layer
606	chrX	136113605	136118853	5249	*	1.15e-34	4_loc_window_layer
607	chrX	136134475	136135179	705	*	2.28e-05	4_loc_window_layer
608	chrX	136506825	136633483	126659	*	3.49e-52	4_loc_window_layer
609	chrX	136647760	136651644	3885	*	3.6e-26	4_loc_window_layer
610	chrX	136655880	136657084	1205	*	7.8e-09	4_loc_window_layer
611	chrX	137750892	137794408	43517	*	1.06e-22	4_loc_window_layer
612	chrX	138276904	138277374	471	*	4.22e-07	4_loc_window_layer
613	chrX	138285233	138287900	2668	*	1.22e-29	4_loc_window_layer
614	chrX	138773906	138774601	696	*	7.8e-09	4_loc_window_layer
615	chrX	138915046	139006401	91356	*	1e-08	4_loc_window_layer
616	chrX	139010040	139017813	7774	*	9.08e-16	4_loc_window_layer
617	chrX	139173266	139177299	4034	*	1.39e-08	4_loc_window_layer
618	chrX	139521621	139596703	75083	*	4.15e-71	4_loc_window_layer
619	chrX	139791651	139846881	55231	*	1.85e-10	4_loc_window_layer
620	chrX	140269750	140271719	1970	*	3.1e-19	4_loc_window_layer
621	chrX	140990738	140991714	977	*	3.2e-08	4_loc_window_layer
622	chrX	141291755	141293131	1377	*	5.7e-08	4_loc_window_layer
623	chrX	142721195	142795088	73894	*	6.64e-28	4_loc_window_layer
624	chrX	144898249	144900532	2284	*	2.25e-22	4_loc_window_layer
625	chrX	144902062	144903748	1687	*	6.32e-14	4_loc_window_layer
626	chrX	145075914	145077291	1378	*	4.86e-05	4_loc_window_layer
627	chrX	146992908	147004697	11790	*	1.95e-24	4_loc_window_layer
628	chrX	147063094	147132289	69196	*	2.94e-05	4_loc_window_layer
629	chrX	147581562	147583550	1989	*	1.95e-24	4_loc_window_layer
630	chrX	148156001	148552552	396552	*	4.08e-05	4_loc_window_layer
631	chrX	148586584	148587055	472	*	9.08e-16	4_loc_window_layer
632	chrX	148620568	148713830	93263	*	4.17e-33	4_loc_window_layer
633	chrX	148854858	149009554	154697	*	2.28e-05	4_loc_window_layer
634	chrX	149010059	149395936	385878	*	1.33e-39	4_loc_window_layer
635	chrX	149396205	149534258	138054	*	2.62e-38	4_loc_window_layer
636	chrX	149613398	149733120	119723	*	1.95e-24	4_loc_window_layer
637	chrX	149736640	149862363	125724	*	1.11e-39	4_loc_window_layer
638	chrX	149930840	150067307	136468	*	9.21e-19	4_loc_window_layer
639	chrX	150067397	150070844	3448	*	4.22e-07	4_loc_window_layer
640	chrX	150150939	150153136	2198	*	5.37e-26	4_loc_window_layer
641	chrX	150343097	150347694	4598	*	4.62e-19	4_loc_window_layer
642	chrX	150564821	150565921	1101	*	1.44e-10	4_loc_window_layer
643	chrX	150861833	150865927	4095	*	5.48e-14	4_loc_window_layer
644	chrX	150866552	150912076	45525	*	1.76e-22	4_loc_window_layer
645	chrX	151093031	151128222	35192	*	2.94e-05	4_loc_window_layer
646	chrX	151129081	151143125	14045	*	7.91e-12	4_loc_window_layer
647	chrX	151143302	151283154	139853	*	8.69e-09	4_loc_window_layer
648	chrX	151287089	151306718	19630	*	8.99e-07	4_loc_window_layer
649	chrX	151336548	151620975	284428	*	1.31e-22	4_loc_window_layer
650	chrX	151806225	151821766	15542	*	1.95e-24	4_loc_window_layer
651	chrX	151883250	151902143	18894	*	2.94e-05	4_loc_window_layer
652	chrX	151935380	151998182	62803	*	2.94e-05	4_loc_window_layer
653	chrX	151999289	151999825	537	*	1.68e-17	4_loc_window_layer
654	chrX	152066221	152069138	2918	*	4.92e-14	4_loc_window_layer
655	chrX	152082798	152083021	224	*	3.27e-05	4_loc_window_layer
656	chrX	152113691	152127622	13932	*	2.06e-06	4_loc_window_layer
657	chrX	152161306	152162559	1254	*	3.77e-05	4_loc_window_layer
658	chrX	152162841	152224271	61431	*	4.7e-07	4_loc_window_layer
659	chrX	152224533	152224966	434	*	2.28e-05	4_loc_window_layer
660	chrX	152583836	152587146	3311	*	1.12e-08	4_loc_window_layer
661	chrX	152599398	152599997	600	*	2.66e-12	4_loc_window_layer
662	chrX	152676703	152677554	852	*	4.92e-14	4_loc_window_layer
663	chrX	152683703	152686122	2420	*	2.54e-05	4_loc_window_layer
664	chrX	152726276	152736746	10471	*	9.08e-16	4_loc_window_layer
665	chrX	152740227	152742748	2522	*	8.99e-07	4_loc_window_layer
666	chrX	152760248	152772036	11789	*	8.4e-07	4_loc_window_layer
667	chrX	152782938	152783792	855	*	2.28e-05	4_loc_window_layer
668	chrX	152801393	152801636	244	*	9.67e-05	4_loc_window_layer
669	chrX	152860531	152913595	53065	*	3.3e-65	4_loc_window_layer
670	chrX	152937549	152940119	2571	*	7.36e-21	4_loc_window_layer
671	chrX	152954284	152954816	533	*	5.43e-07	4_loc_window_layer
672	chrX	152987922	152990778	2857	*	1.68e-17	4_loc_window_layer
673	chrX	152991265	152992265	1001	*	2.28e-05	4_loc_window_layer
674	chrX	153029535	153030343	809	*	2.28e-05	4_loc_window_layer
675	chrX	153046246	153046767	522	*	2.4e-10	4_loc_window_layer
676	chrX	153051005	153060546	9542	*	6.64e-28	4_loc_window_layer
677	chrX	153061818	153069926	8109	*	2.97e-12	4_loc_window_layer
678	chrX	153082274	153085101	2828	*	2.4e-10	4_loc_window_layer
679	chrX	153094594	153127938	33345	*	8.27e-19	4_loc_window_layer
680	chrX	153141065	153141500	436	*	4.7e-07	4_loc_window_layer
681	chrX	153147874	153170390	22517	*	1.33e-32	4_loc_window_layer
682	chrX	153171917	153194172	22256	*	5.54e-19	4_loc_window_layer
683	chrX	153200109	153201025	917	*	1.44e-10	4_loc_window_layer
684	chrX	153230625	153240299	9675	*	8.64e-40	4_loc_window_layer
685	chrX	153284103	153287830	3728	*	1.68e-17	4_loc_window_layer
686	chrX	153360157	153363765	3609	*	1.06e-22	4_loc_window_layer
687	chrX	153401597	153403150	1554	*	1.5e-08	4_loc_window_layer
688	chrX	153409698	153461686	51989	*	3.27e-05	4_loc_window_layer
689	chrX	153536952	153560828	23877	*	2.94e-05	4_loc_window_layer
690	chrX	153570171	153577041	6871	*	4.08e-05	4_loc_window_layer
691	chrX	153598077	153603482	5406	*	5.21e-31	4_loc_window_layer
692	chrX	153606335	153608357	2023	*	1.68e-17	4_loc_window_layer
693	chrX	153625785	153627594	1810	*	3.6e-26	4_loc_window_layer
694	chrX	153637497	153637650	154	*	7.54e-07	4_loc_window_layer
695	chrX	153637814	153649375	11562	*	6.43e-26	4_loc_window_layer
696	chrX	153656771	153665799	9029	*	4.04e-31	4_loc_window_layer
697	chrX	153671800	153672898	1099	*	4.92e-14	4_loc_window_layer
698	chrX	153674274	153683227	8954	*	2.54e-05	4_loc_window_layer
699	chrX	153686026	153686926	901	*	4.22e-07	4_loc_window_layer
700	chrX	153696502	153698358	1857	*	3.55e-08	4_loc_window_layer
701	chrX	153707029	153707810	782	*	2.66e-12	4_loc_window_layer
702	chrX	153714615	153715426	812	*	4.92e-14	4_loc_window_layer
703	chrX	153716662	153719406	2745	*	1.68e-17	4_loc_window_layer
704	chrX	153736252	153745887	9636	*	7.4e-28	4_loc_window_layer
705	chrX	153770418	153880293	109876	*	2.04e-43	4_loc_window_layer
706	chrX	153906447	153996718	90272	*	5.84e-55	4_loc_window_layer
707	chrX	154030224	154036126	5903	*	5.72e-21	4_loc_window_layer
708	chrX	154114271	154250784	136514	*	1.16e-08	4_loc_window_layer
709	chrX	154254814	154255263	450	*	2.16e-15	4_loc_window_layer
710	chrX	154299274	154300204	931	*	9.08e-16	4_loc_window_layer
711	chrX	154444148	154522141	77994	*	3.12e-31	4_loc_window_layer
712	chrX	154769629	154843228	73600	*	9.46e-21	4_loc_window_layer
713	chrY	2655740	2823782	168043	*	5.79e-52	4_loc_window_layer
714	chrY	6113261	6114404	1144	*	2.28e-05	4_loc_window_layer
715	chrY	6131007	6775803	644797	*	1.58e-29	4_loc_window_layer
716	chrY	6778543	7569246	790704	*	4.52e-43	4_loc_window_layer
717	chrY	7676811	9194524	1517714	*	1.03e-48	4_loc_window_layer
718	chrY	9215053	9449618	234566	*	1.33e-48	4_loc_window_layer
719	chrY	9706621	9747821	41201	*	4.92e-14	4_loc_window_layer
720	chrY	10033460	14078666	4045207	*	2.2e-39	4_loc_window_layer
721	chrY	14100276	14103651	3376	*	2.94e-05	4_loc_window_layer
722	chrY	14533505	14648161	114657	*	7.54e-07	4_loc_window_layer
723	chrY	14649908	15017297	367390	*	1.42e-36	4_loc_window_layer
724	chrY	15031167	15816361	785195	*	1.06e-22	4_loc_window_layer
725	chrY	15864778	16634027	769250	*	8.99e-07	4_loc_window_layer
726	chrY	16636258	16941591	305334	*	3.1e-19	4_loc_window_layer
727	chrY	17568097	19678535	2110439	*	5.48e-14	4_loc_window_layer
728	chrY	20488280	20748782	260503	*	2.58e-10	4_loc_window_layer
729	chrY	21041339	21239607	198269	*	5.96e-19	4_loc_window_layer
730	chrY	21666078	22735320	1069243	*	6.45e-45	4_loc_window_layer
731	chrY	22736833	22738029	1197	*	3.1e-19	4_loc_window_layer
732	chrY	22741795	23694891	953097	*	2.91e-31	4_loc_window_layer
733	chrY	23756676	27009430	3252755	*	1.22e-29	4_loc_window_layer
734	chr2	27665017	27665543	527	*	9.23e-13	8_loc_window_layer
735	chr2	133014663	133014765	103	*	9.61e-06	8_loc_window_layer
736	chr2	232347922	232348794	873	*	8.68e-07	8_loc_window_layer
737	chr4	77341841	77342104	264	*	7.99e-06	8_loc_window_layer
738	chr6	5086610	5087749	1140	*	8.37e-09	8_loc_window_layer
739	chr6	74104426	74104801	376	*	4.72e-05	8_loc_window_layer
740	chr6	127796312	127797286	975	*	2.83e-09	8_loc_window_layer
741	chr9	68410538	68412757	2220	*	1.43e-05	8_loc_window_layer
742	chr9	84302344	84304414	2071	*	1.19e-07	8_loc_window_layer
743	chr10	81743128	81743546	419	*	2.73e-05	8_loc_window_layer
744	chr11	28129852	28129967	116	*	6.7e-05	8_loc_window_layer
745	chr11	118842295	118842392	98	*	9.31e-05	8_loc_window_layer
746	chr12	54475409	54475673	265	*	4.35e-05	8_loc_window_layer
747	chr13	52769289	52769875	587	*	1.72e-05	8_loc_window_layer
748	chr15	69744390	69745013	624	*	5.81e-09	8_loc_window_layer
749	chr16	33939020	33945328	6309	*	4.4e-07	8_loc_window_layer
750	chr17	35423449	35423942	494	*	3.29e-05	8_loc_window_layer
751	chr20	29611652	29611810	159	*	1.12e-06	8_loc_window_layer
752	chr20	48429093	48429238	146	*	1.15e-06	8_loc_window_layer
753	chrX	2730666	2825439	94774	*	6.84e-17	8_loc_window_layer
754	chrX	2838696	2882333	43638	*	1.32e-24	8_loc_window_layer
755	chrX	2924048	2984598	60551	*	1.48e-05	8_loc_window_layer
756	chrX	2986093	3224570	238478	*	1.37e-05	8_loc_window_layer
757	chrX	3263474	3264517	1044	*	1.37e-05	8_loc_window_layer
758	chrX	3522732	3630619	107888	*	1.6e-12	8_loc_window_layer
759	chrX	5470290	5811145	340856	*	2.82e-07	8_loc_window_layer
760	chrX	5961169	6145771	184603	*	5.9e-07	8_loc_window_layer
761	chrX	7066661	7070451	3791	*	9.89e-06	8_loc_window_layer
762	chrX	7528959	7810230	281272	*	2.37e-07	8_loc_window_layer
763	chrX	8771887	9431113	659227	*	1.82e-08	8_loc_window_layer
764	chrX	9433103	9734033	300931	*	7.69e-20	8_loc_window_layer
765	chrX	9753567	9858470	104904	*	3.67e-16	8_loc_window_layer
766	chrX	9863141	10085184	222044	*	7.24e-32	8_loc_window_layer
767	chrX	10085400	10646183	560784	*	2.52e-54	8_loc_window_layer
768	chrX	10851789	12157128	1305340	*	5.03e-136	8_loc_window_layer
769	chrX	12513550	12601783	88234	*	1.28e-05	8_loc_window_layer
770	chrX	12719942	12810444	90503	*	6.13e-25	8_loc_window_layer
771	chrX	12885115	13397483	512369	*	1.55e-62	8_loc_window_layer
772	chrX	13583772	13667764	83993	*	3.37e-09	8_loc_window_layer
773	chrX	13671306	13680281	8976	*	1.19e-07	8_loc_window_layer
774	chrX	13727132	13749859	22728	*	1.53e-07	8_loc_window_layer
775	chrX	13752760	14048147	295388	*	5.96e-38	8_loc_window_layer
776	chrX	14048281	15288572	1240292	*	3.08e-45	8_loc_window_layer
777	chrX	15289615	15333584	43970	*	2.45e-05	8_loc_window_layer
778	chrX	15353254	15364248	10995	*	1.61e-21	8_loc_window_layer
779	chrX	15403752	15518434	114683	*	4.39e-22	8_loc_window_layer
780	chrX	15525321	15666287	140967	*	1.83e-18	8_loc_window_layer
781	chrX	15683334	15692918	9585	*	1.11e-11	8_loc_window_layer
782	chrX	15693836	15808235	114400	*	5.62e-27	8_loc_window_layer
783	chrX	15808900	15872521	63622	*	9.28e-06	8_loc_window_layer
784	chrX	16140373	16737621	597249	*	4.11e-54	8_loc_window_layer
785	chrX	16738200	16804380	66181	*	3.9e-07	8_loc_window_layer
786	chrX	16854696	16887750	33055	*	1.36e-13	8_loc_window_layer
787	chrX	16888880	16889247	368	*	6.44e-06	8_loc_window_layer
788	chrX	16964347	16965405	1059	*	1.01e-17	8_loc_window_layer
789	chrX	17392798	17395856	3059	*	5.5e-25	8_loc_window_layer
790	chrX	17653183	18458900	805718	*	2.96e-121	8_loc_window_layer
791	chrX	18658942	18908380	249439	*	5.26e-33	8_loc_window_layer
792	chrX	19002006	19443222	441217	*	2.38e-59	8_loc_window_layer
793	chrX	19533022	20012260	479239	*	1.73e-59	8_loc_window_layer
794	chrX	20134346	20157965	23620	*	2.86e-25	8_loc_window_layer
795	chrX	20280171	21396746	1116576	*	5.87e-53	8_loc_window_layer
796	chrX	21674415	21874093	199679	*	1.14e-59	8_loc_window_layer
797	chrX	21958416	22290920	332505	*	6.07e-32	8_loc_window_layer
798	chrX	22981196	23353620	372425	*	4.29e-49	8_loc_window_layer
799	chrX	23684892	24044093	359202	*	2.09e-93	8_loc_window_layer
800	chrX	24072865	24167334	94470	*	1.62e-07	8_loc_window_layer
801	chrX	24332162	24380413	48252	*	2.73e-09	8_loc_window_layer
802	chrX	24389751	24484361	94611	*	5.02e-26	8_loc_window_layer
803	chrX	24597023	26157145	1560123	*	2.68e-161	8_loc_window_layer
804	chrX	26210523	26210712	190	*	7.17e-06	8_loc_window_layer
805	chrX	26576402	27840754	1264353	*	7.04e-27	8_loc_window_layer
806	chrX	27996625	27999627	3003	*	1.24e-05	8_loc_window_layer
807	chrX	28604661	28629418	24758	*	7.51e-13	8_loc_window_layer
808	chrX	30233295	30233762	468	*	8.08e-10	8_loc_window_layer
809	chrX	30252568	31285489	1032922	*	7.29e-140	8_loc_window_layer
810	chrX	32174226	33357782	1183557	*	3.5e-17	8_loc_window_layer
811	chrX	34145838	34148917	3080	*	1.24e-05	8_loc_window_layer
812	chrX	34150044	35644034	1493991	*	4.58e-61	8_loc_window_layer
813	chrX	35816333	37026697	1210365	*	3.68e-67	8_loc_window_layer
814	chrX	37028611	37363468	334858	*	1.56e-41	8_loc_window_layer
815	chrX	37404389	37431783	27395	*	1.13e-26	8_loc_window_layer
816	chrX	37544704	37545418	715	*	1.19e-07	8_loc_window_layer
817	chrX	37706251	38660587	954337	*	4.38e-114	8_loc_window_layer
818	chrX	38662707	39018869	356163	*	8.22e-30	8_loc_window_layer
819	chrX	39472958	39864897	391940	*	1.42e-29	8_loc_window_layer
820	chrX	39866161	39867476	1316	*	2.13e-07	8_loc_window_layer
821	chrX	39871965	39941630	69666	*	1.81e-14	8_loc_window_layer
822	chrX	39943770	39947559	3790	*	2.13e-07	8_loc_window_layer
823	chrX	39950501	39953107	2607	*	4.06e-11	8_loc_window_layer
824	chrX	39960365	40004346	43982	*	9.21e-29	8_loc_window_layer
825	chrX	40005822	40007471	1650	*	7.96e-12	8_loc_window_layer
826	chrX	40013348	40026673	13326	*	3.98e-19	8_loc_window_layer
827	chrX	40031314	40035331	4018	*	1.17e-11	8_loc_window_layer
828	chrX	40037418	40064418	27001	*	2.45e-09	8_loc_window_layer
829	chrX	40067148	40126573	59426	*	5.64e-10	8_loc_window_layer
830	chrX	40439693	40506177	66485	*	3.25e-30	8_loc_window_layer
831	chrX	40506974	40591508	84535	*	3.02e-10	8_loc_window_layer
832	chrX	40594937	40944772	349836	*	3.47e-20	8_loc_window_layer
833	chrX	41078352	41192164	113813	*	2.11e-21	8_loc_window_layer
834	chrX	41192538	41302010	109473	*	1.23e-19	8_loc_window_layer
835	chrX	41334113	42746913	1412801	*	3.25e-46	8_loc_window_layer
836	chrX	43513914	43517029	3116	*	1.61e-21	8_loc_window_layer
837	chrX	43741310	43741890	581	*	1.73e-12	8_loc_window_layer
838	chrX	43832862	43834413	1552	*	3.63e-07	8_loc_window_layer
839	chrX	44203674	44206863	3190	*	6.44e-06	8_loc_window_layer
840	chrX	44403388	44725035	321648	*	2.46e-17	8_loc_window_layer
841	chrX	45060311	46938148	1877838	*	1.04e-152	8_loc_window_layer
842	chrX	47003362	47050480	47119	*	1.03e-63	8_loc_window_layer
843	chrX	47063687	47079575	15889	*	1.03e-29	8_loc_window_layer
844	chrX	47084401	47230039	145639	*	6.69e-21	8_loc_window_layer
845	chrX	47311883	47421098	109216	*	2.11e-61	8_loc_window_layer
846	chrX	47433415	47518849	85435	*	8.12e-115	8_loc_window_layer
847	chrX	47695789	47696603	815	*	8.74e-20	8_loc_window_layer
848	chrX	47862977	47931142	68166	*	1.25e-30	8_loc_window_layer
849	chrX	47967171	48054933	87763	*	5.55e-06	8_loc_window_layer
850	chrX	48114506	48165587	51082	*	2.12e-05	8_loc_window_layer
851	chrX	48317264	48433595	116332	*	7.03e-141	8_loc_window_layer
852	chrX	48435345	48555977	120633	*	1.28e-58	8_loc_window_layer
853	chrX	48595527	48815856	220330	*	3.29e-210	8_loc_window_layer
854	chrX	48826530	48916658	90129	*	2.53e-71	8_loc_window_layer
855	chrX	48931388	49031256	99869	*	3.58e-141	8_loc_window_layer
856	chrX	49040277	49126486	86210	*	4.08e-95	8_loc_window_layer
857	chrX	49143789	49236806	93018	*	1.59e-13	8_loc_window_layer
858	chrX	49592789	49684450	91662	*	7.8e-30	8_loc_window_layer
859	chrX	49686431	50557800	871370	*	3.1e-122	8_loc_window_layer
860	chrX	50652429	52950051	2297623	*	5.44e-182	8_loc_window_layer
861	chrX	52950632	53254678	304047	*	1.04e-91	8_loc_window_layer
862	chrX	53257601	53350498	92898	*	1.18e-19	8_loc_window_layer
863	chrX	53403953	53469182	65230	*	9.99e-44	8_loc_window_layer
864	chrX	53680779	56755717	3074939	*	0	8_loc_window_layer
865	chrX	57017815	57938975	921161	*	1.02e-65	8_loc_window_layer
866	chrX	62570863	64627755	2056893	*	1.38e-160	8_loc_window_layer
867	chrX	64708843	64960335	251493	*	1.46e-53	8_loc_window_layer
868	chrX	65261050	65384237	123188	*	1.36e-07	8_loc_window_layer
869	chrX	66762467	67352856	590390	*	4.18e-62	8_loc_window_layer
870	chrX	67649784	68366434	716651	*	1.01e-166	8_loc_window_layer
871	chrX	68381877	68727568	345692	*	7.26e-54	8_loc_window_layer
872	chrX	68755799	69270036	514238	*	3.51e-53	8_loc_window_layer
873	chrX	69282170	69397157	114988	*	7.58e-43	8_loc_window_layer
874	chrX	69425049	69654348	229300	*	6.62e-71	8_loc_window_layer
875	chrX	69664482	70364353	699872	*	4.33e-159	8_loc_window_layer
876	chrX	70387171	70521462	134292	*	5.93e-88	8_loc_window_layer
877	chrX	70522390	70713920	191531	*	2.91e-44	8_loc_window_layer
878	chrX	70752639	70767597	14959	*	2.1e-24	8_loc_window_layer
879	chrX	70798610	70821685	23076	*	6.44e-06	8_loc_window_layer
880	chrX	70826776	70887722	60947	*	4.04e-10	8_loc_window_layer
881	chrX	71089531	71352089	262559	*	4.97e-45	8_loc_window_layer
882	chrX	71364260	71459274	95015	*	4.68e-33	8_loc_window_layer
883	chrX	71521494	72299310	777817	*	1.55e-87	8_loc_window_layer
884	chrX	72348370	73162620	814251	*	1.18e-56	8_loc_window_layer
885	chrX	73163711	73524029	360319	*	3.37e-46	8_loc_window_layer
886	chrX	73639809	73642734	2926	*	1.61e-21	8_loc_window_layer
887	chrX	73755969	75005131	1249163	*	2.46e-118	8_loc_window_layer
888	chrX	75373489	75393425	19937	*	6.29e-14	8_loc_window_layer
889	chrX	75647859	77166354	1518496	*	4.07e-90	8_loc_window_layer
890	chrX	77359355	78623956	1264602	*	1.28e-72	8_loc_window_layer
891	chrX	79277299	79590966	313668	*	3.51e-18	8_loc_window_layer
892	chrX	79826700	79830173	3474	*	4.5e-07	8_loc_window_layer
893	chrX	80063471	80068613	5143	*	2.85e-16	8_loc_window_layer
894	chrX	80376497	83757894	3381398	*	1.3e-96	8_loc_window_layer
895	chrX	84189125	85407140	1218016	*	8.42e-104	8_loc_window_layer
896	chrX	90689603	90690987	1385	*	4.9e-09	8_loc_window_layer
897	chrX	92561519	92924956	363438	*	1.38e-05	8_loc_window_layer
898	chrX	92928610	93625024	696415	*	6.22e-10	8_loc_window_layer
899	chrX	95939323	95940519	1197	*	6.65e-12	8_loc_window_layer
900	chrX	99661860	99667223	5364	*	9.04e-36	8_loc_window_layer
901	chrX	99891595	99898930	7336	*	8.45e-17	8_loc_window_layer
902	chrX	99899378	100075588	176211	*	7.79e-39	8_loc_window_layer
903	chrX	100130547	100307293	176747	*	4.61e-41	8_loc_window_layer
904	chrX	100333778	100353462	19685	*	1.43e-18	8_loc_window_layer
905	chrX	100446496	101541177	1094682	*	7.19e-275	8_loc_window_layer
906	chrX	101770334	102192803	422470	*	2.92e-127	8_loc_window_layer
907	chrX	102318054	102319998	1945	*	3.3e-16	8_loc_window_layer
908	chrX	102469889	102566419	96531	*	3.59e-59	8_loc_window_layer
909	chrX	102585354	102755696	170343	*	9.99e-38	8_loc_window_layer
910	chrX	102836686	103291721	455036	*	4.29e-154	8_loc_window_layer
911	chrX	103294420	104465219	1170800	*	5.83e-141	8_loc_window_layer
912	chrX	105065721	106161946	1096226	*	8.99e-94	8_loc_window_layer
913	chrX	106241676	106364903	123228	*	2.34e-42	8_loc_window_layer
914	chrX	106447591	106961541	513951	*	3.73e-100	8_loc_window_layer
915	chrX	107018095	107019610	1516	*	8.74e-20	8_loc_window_layer
916	chrX	107068750	107980846	912097	*	5.51e-122	8_loc_window_layer
917	chrX	108717536	110653460	1935925	*	4.19e-195	8_loc_window_layer
918	chrX	110867637	110923332	55696	*	7.52e-07	8_loc_window_layer
919	chrX	110924355	111326260	401906	*	2.09e-22	8_loc_window_layer
920	chrX	111624251	112087556	463306	*	4.58e-37	8_loc_window_layer
921	chrX	113813553	113816263	2711	*	3.53e-07	8_loc_window_layer
922	chrX	113818537	114141368	322832	*	2.73e-23	8_loc_window_layer
923	chrX	114251838	114423926	172089	*	4.24e-10	8_loc_window_layer
924	chrX	114426240	114430258	4019	*	1.78e-07	8_loc_window_layer
925	chrX	114468303	114541606	73304	*	2.1e-25	8_loc_window_layer
926	chrX	114546624	115594242	1047619	*	1.84e-59	8_loc_window_layer
927	chrX	117063623	118284641	1221019	*	1.2e-165	8_loc_window_layer
928	chrX	118357077	118533786	176710	*	1.05e-60	8_loc_window_layer
929	chrX	118600123	118712792	112670	*	1.25e-64	8_loc_window_layer
930	chrX	118724537	118744347	19811	*	1.56e-19	8_loc_window_layer
931	chrX	118824554	118892924	68371	*	6e-39	8_loc_window_layer
932	chrX	118925442	118987328	61887	*	1.57e-42	8_loc_window_layer
933	chrX	119005413	119030658	25246	*	2.56e-30	8_loc_window_layer
934	chrX	119076813	119150375	73563	*	2.57e-66	8_loc_window_layer
935	chrX	119151773	119603333	451561	*	6.41e-92	8_loc_window_layer
936	chrX	119694550	119709371	14822	*	2.56e-16	8_loc_window_layer
937	chrX	119737351	123479823	3742473	*	8.62e-163	8_loc_window_layer
938	chrX	124097806	124339995	242190	*	6.37e-32	8_loc_window_layer
939	chrX	125300035	125687720	387686	*	9.62e-27	8_loc_window_layer
940	chrX	127185519	129245245	2059727	*	6.91e-262	8_loc_window_layer
941	chrX	129254556	129404290	149735	*	4.06e-70	8_loc_window_layer
942	chrX	129472572	130930098	1457527	*	1.23e-147	8_loc_window_layer
943	chrX	131156448	131158005	1558	*	5.5e-25	8_loc_window_layer
944	chrX	131348267	131543695	195429	*	7.07e-25	8_loc_window_layer
945	chrX	131622892	133371988	1749097	*	5.04e-150	8_loc_window_layer
946	chrX	133506996	133941745	434750	*	5.79e-116	8_loc_window_layer
947	chrX	134048490	134566774	518285	*	4.98e-183	8_loc_window_layer
948	chrX	134569099	134715899	146801	*	3.26e-34	8_loc_window_layer
949	chrX	134975547	135225923	250377	*	2.42e-38	8_loc_window_layer
950	chrX	135228853	135632947	404095	*	2.68e-123	8_loc_window_layer
951	chrX	135730236	138287900	2557665	*	7.25e-268	8_loc_window_layer
952	chrX	138725077	139006401	281325	*	3.82e-26	8_loc_window_layer
953	chrX	139010040	139846881	836842	*	1.96e-107	8_loc_window_layer
954	chrX	140269750	140982540	712791	*	2.43e-30	8_loc_window_layer
955	chrX	140990738	140991714	977	*	9.03e-09	8_loc_window_layer
956	chrX	141291755	142122064	830310	*	7.65e-15	8_loc_window_layer
957	chrX	142716994	144710082	1993089	*	2.84e-35	8_loc_window_layer
958	chrX	144898249	145221726	323478	*	1.47e-53	8_loc_window_layer
959	chrX	146319567	147132289	812723	*	6.94e-41	8_loc_window_layer
960	chrX	147581562	148587055	1005494	*	2.41e-54	8_loc_window_layer
961	chrX	148620568	150347694	1727127	*	3.96e-259	8_loc_window_layer
962	chrX	150564821	150565921	1101	*	4.06e-11	8_loc_window_layer
963	chrX	150732030	150912076	180047	*	4.25e-43	8_loc_window_layer
964	chrX	151093031	151286548	193518	*	2.37e-30	8_loc_window_layer
965	chrX	151287089	151306718	19630	*	2.54e-07	8_loc_window_layer
966	chrX	151336548	151902143	565596	*	2.79e-56	8_loc_window_layer
967	chrX	151935380	152083021	147642	*	5.56e-51	8_loc_window_layer
968	chrX	152113691	152159208	45518	*	1.54e-10	8_loc_window_layer
969	chrX	152161306	152224966	63661	*	2.99e-19	8_loc_window_layer
970	chrX	152228700	152400185	171486	*	7.29e-05	8_loc_window_layer
971	chrX	152583836	152599997	16162	*	4.9e-21	8_loc_window_layer
972	chrX	152612692	152662396	49705	*	8.9e-06	8_loc_window_layer
973	chrX	152676703	152677554	852	*	1.39e-14	8_loc_window_layer
974	chrX	152683703	152686122	2420	*	7.17e-06	8_loc_window_layer
975	chrX	152726276	152772036	45761	*	1.42e-37	8_loc_window_layer
976	chrX	152782938	152913595	130658	*	1.03e-77	8_loc_window_layer
977	chrX	152927974	152940119	12146	*	1.18e-23	8_loc_window_layer
978	chrX	152954284	152954816	533	*	1.53e-07	8_loc_window_layer
979	chrX	152987922	152992265	4344	*	7.22e-23	8_loc_window_layer
980	chrX	153029535	153037045	7511	*	3.02e-10	8_loc_window_layer
981	chrX	153046246	153069926	23681	*	4.1e-51	8_loc_window_layer
982	chrX	153082274	153127938	45665	*	1.78e-31	8_loc_window_layer
983	chrX	153141065	153170390	29326	*	2.93e-39	8_loc_window_layer
984	chrX	153171917	153194172	22256	*	1.56e-19	8_loc_window_layer
985	chrX	153200109	153210234	10126	*	1.63e-14	8_loc_window_layer
986	chrX	153230625	153240299	9675	*	2.44e-40	8_loc_window_layer
987	chrX	153245522	153363765	118244	*	9.33e-45	8_loc_window_layer
988	chrX	153401597	153461686	60090	*	1.01e-16	8_loc_window_layer
989	chrX	153536952	153577041	40090	*	3.61e-15	8_loc_window_layer
990	chrX	153598077	153627594	29518	*	8.69e-75	8_loc_window_layer
991	chrX	153637497	153665799	28303	*	1.64e-62	8_loc_window_layer
992	chrX	153671800	153686926	15127	*	7.04e-28	8_loc_window_layer
993	chrX	153693918	153698358	4441	*	4.28e-13	8_loc_window_layer
994	chrX	153707029	153707810	782	*	7.51e-13	8_loc_window_layer
995	chrX	153714615	153719406	4792	*	2.43e-32	8_loc_window_layer
996	chrX	153736252	153745887	9636	*	2.09e-28	8_loc_window_layer
997	chrX	153770418	154110093	339676	*	1.08e-128	8_loc_window_layer
998	chrX	154114271	154843228	728958	*	1.31e-101	8_loc_window_layer
999	chrY	2655740	2823782	168043	*	1.63e-52	8_loc_window_layer
1000	chrY	6113261	16634027	10520767	*	0	8_loc_window_layer
1001	chrY	16634373	21239607	4605235	*	3.75e-70	8_loc_window_layer
1002	chrY	21666078	28555912	6889835	*	3.34e-128	8_loc_window_layer
1003	chr1	75590912	75594531	3620	*	0.000264239	16_loc_window_layer
1004	chr2	27665017	27665543	527	*	1.09e-12	16_loc_window_layer
1005	chr2	133014663	133014765	103	*	1.13e-05	16_loc_window_layer
1006	chr2	232347922	232348794	873	*	1.02e-06	16_loc_window_layer
1007	chr4	77341841	77342104	264	*	9.4e-06	16_loc_window_layer
1008	chr6	5086610	5087749	1140	*	9.86e-09	16_loc_window_layer
1009	chr6	74104426	74104801	376	*	5.56e-05	16_loc_window_layer
1010	chr6	127796312	127797286	975	*	3.33e-09	16_loc_window_layer
1011	chr7	27169674	27171051	1378	*	2.17e-06	16_loc_window_layer
1012	chr9	68410538	68412757	2220	*	1.69e-05	16_loc_window_layer
1013	chr9	84302344	84304414	2071	*	1.4e-07	16_loc_window_layer
1014	chr10	81743128	81743546	419	*	3.21e-05	16_loc_window_layer
1015	chr11	28129852	28129967	116	*	7.89e-05	16_loc_window_layer
1016	chr11	118842295	118842392	98	*	0.000109673	16_loc_window_layer
1017	chr12	54475409	54475673	265	*	5.13e-05	16_loc_window_layer
1018	chr13	52769289	52769875	587	*	2.02e-05	16_loc_window_layer
1019	chr15	69744390	69745013	624	*	6.84e-09	16_loc_window_layer
1020	chr16	33939020	33945328	6309	*	5.18e-07	16_loc_window_layer
1021	chr17	35423449	35423942	494	*	3.87e-05	16_loc_window_layer
1022	chr20	29535007	29611810	76804	*	1.58e-08	16_loc_window_layer
1023	chr20	48429093	48429238	146	*	1.36e-06	16_loc_window_layer
1024	chrX	2730666	3264517	533852	*	5.23e-57	16_loc_window_layer
1025	chrX	3522732	3630619	107888	*	1.88e-12	16_loc_window_layer
1026	chrX	5470290	8225236	2754947	*	1.82e-43	16_loc_window_layer
1027	chrX	8747423	9431113	683691	*	1.29e-13	16_loc_window_layer
1028	chrX	9433103	14048147	4615045	*	0	16_loc_window_layer
1029	chrX	14048281	15808235	1759955	*	3.39e-146	16_loc_window_layer
1030	chrX	15808900	20157965	4349066	*	0	16_loc_window_layer
1031	chrX	20280171	44725035	24444865	*	0	16_loc_window_layer
1032	chrX	44733352	47050480	2317129	*	1.79e-217	16_loc_window_layer
1033	chrX	47063687	48217566	1153880	*	1.58e-290	16_loc_window_layer
1034	chrX	48317264	49236806	919543	*	0	16_loc_window_layer
1035	chrX	49592789	71459274	21866486	*	0	16_loc_window_layer
1036	chrX	71521494	89176915	17655422	*	0	16_loc_window_layer
1037	chrX	90689603	145221726	54532124	*	0	16_loc_window_layer
1038	chrX	146319567	152913595	6594029	*	0	16_loc_window_layer
1039	chrX	152927974	152954816	26843	*	2.11e-28	16_loc_window_layer
1040	chrX	152987922	153037045	49124	*	1.56e-30	16_loc_window_layer
1041	chrX	153046246	153210234	163989	*	3.24e-152	16_loc_window_layer
1042	chrX	153218916	153461686	242771	*	1.21e-101	16_loc_window_layer
1043	chrX	153523597	154843228	1319632	*	0	16_loc_window_layer
1044	chrY	2655740	2823782	168043	*	1.92e-52	16_loc_window_layer
1045	chrY	6113261	28555912	22442652	*	0	16_loc_window_layer
1046	chr1	75590912	75594531	3620	*	0.00216767	32_loc_window_layer
1047	chr2	27665017	27665543	527	*	8.92e-12	32_loc_window_layer
1048	chr2	133014663	133014765	103	*	9.29e-05	32_loc_window_layer
1049	chr2	232347922	232348794	873	*	8.39e-06	32_loc_window_layer
1050	chr4	77341841	77342104	264	*	7.71e-05	32_loc_window_layer
1051	chr6	5086610	5087749	1140	*	8.09e-08	32_loc_window_layer
1052	chr6	74104426	74104801	376	*	0.000455797	32_loc_window_layer
1053	chr6	127796312	127797286	975	*	2.73e-08	32_loc_window_layer
1054	chr7	27169674	27171051	1378	*	1.78e-05	32_loc_window_layer
1055	chr9	68410538	68412757	2220	*	0.000138461	32_loc_window_layer
1056	chr9	84302344	84304414	2071	*	1.15e-06	32_loc_window_layer
1057	chr9	99896751	100173984	277234	*	0.000380969	32_loc_window_layer
1058	chr10	81743128	81743546	419	*	0.000263543	32_loc_window_layer
1059	chr11	28129852	28129967	116	*	0.000647393	32_loc_window_layer
1060	chr11	118842295	118842392	98	*	0.000899701	32_loc_window_layer
1061	chr12	54475409	54475673	265	*	0.000420659	32_loc_window_layer
1062	chr13	52769289	52769875	587	*	0.000165865	32_loc_window_layer
1063	chr14	103674342	103748318	73977	*	2.76e-07	32_loc_window_layer
1064	chr15	69744390	69745013	624	*	5.61e-08	32_loc_window_layer
1065	chr16	33939020	33945328	6309	*	4.25e-06	32_loc_window_layer
1066	chr17	35423449	35423942	494	*	0.000317826	32_loc_window_layer
1067	chr20	29535007	29611810	76804	*	1.3e-07	32_loc_window_layer
1068	chr20	48429093	48429238	146	*	1.11e-05	32_loc_window_layer
1069	chrX	2730666	8225236	5494571	*	1.98e-105	32_loc_window_layer
1070	chrX	8747423	154843228	146095806	*	0	32_loc_window_layer
1071	chrY	2655740	28555912	25900173	*	0	32_loc_window_layer
1072	chr2	27665017	27665543	527	*	2.74e-10	64_loc_window_layer
1073	chr2	133014663	133014765	103	*	0.00285031	64_loc_window_layer
1074	chr2	232347922	232348794	873	*	0.000257487	64_loc_window_layer
1075	chr4	77341841	77342104	264	*	0.00236825	64_loc_window_layer
1076	chr6	5086610	5087749	1140	*	2.48e-06	64_loc_window_layer
1077	chr6	74104426	74104801	376	*	0.0139919	64_loc_window_layer
1078	chr6	127796312	127797286	975	*	8.39e-07	64_loc_window_layer
1079	chr7	27169674	27171051	1378	*	0.000546846	64_loc_window_layer
1080	chr9	68410538	68412757	2220	*	0.00425043	64_loc_window_layer
1081	chr9	84302344	84304414	2071	*	3.53e-05	64_loc_window_layer
1082	chr9	99896751	100173984	277234	*	0.0116949	64_loc_window_layer
1083	chr10	81743128	81743546	419	*	0.00809017	64_loc_window_layer
1084	chr11	28129852	28129967	116	*	0.0198735	64_loc_window_layer
1085	chr11	118842295	118842392	98	*	0.0276187	64_loc_window_layer
1086	chr12	54475409	54475673	265	*	0.0129133	64_loc_window_layer
1087	chr13	52769289	52769875	587	*	0.00509168	64_loc_window_layer
1088	chr14	103674342	103748318	73977	*	8.48e-06	64_loc_window_layer
1089	chr15	69744390	69745013	624	*	1.72e-06	64_loc_window_layer
1090	chr16	33939020	33945328	6309	*	0.00013054	64_loc_window_layer
1091	chr17	35423449	35423942	494	*	0.00975652	64_loc_window_layer
1092	chr20	29535007	29611810	76804	*	3.99e-06	64_loc_window_layer
1093	chr20	48429093	48429238	146	*	0.00034149	64_loc_window_layer
1094	chrX	2730666	154843228	152112563	*	0	64_loc_window_layer
1095	chrY	2655740	28555912	25900173	*	0	64_loc_window_layer
43513914	43745111	231198	*	2.66266e-48	8_loc_window_layer
43832862	44725035	892174	*	8.81286e-60	8_loc_window_layer
44733352	47053161	2319810	*	6.81802e-299	8_loc_window_layer
47053801	48165587	1111787	*	0	8_loc_window_layer
48166401	49685776	1519376	*	0	8_loc_window_layer
49686431	53254678	3568248	*	0	8_loc_window_layer
53257601	58560562	5302962	*	0	8_loc_window_layer
58562770	64960335	6397566	*	1.86316e-263	8_loc_window_layer
65042288	65238507	196220	*	6.31742e-08	8_loc_window_layer
65260820	67352856	2092037	*	4.76685e-101	8_loc_window_layer
67649784	71482842	3833059	*	0	8_loc_window_layer
71497301	79830173	8332873	*	0	8_loc_window_layer
80063471	88001614	7938144	*	5.49434e-273	8_loc_window_layer
88002487	89177512	1175026	*	1.26163e-11	8_loc_window_layer
90689603	91130234	440632	*	1.24925e-27	8_loc_window_layer
92561519	93625024	1063506	*	3.0281e-26	8_loc_window_layer
95937449	100353462	4416014	*	4.40549e-234	8_loc_window_layer
100446496	107980846	7534351	*	0	8_loc_window_layer
108482833	111327476	2844644	*	2.35217e-291	8_loc_window_layer
111624251	114430258	2806008	*	2.71128e-148	8_loc_window_layer
114468303	118284641	3816339	*	0	8_loc_window_layer
118284952	138612736	20327785	*	0	8_loc_window_layer
138645497	139866322	1220826	*	1.6285e-175	8_loc_window_layer
139866549	145110222	5243674	*	9.32721e-219	8_loc_window_layer
146312598	147132289	819692	*	2.3008e-67	8_loc_window_layer
147279853	152487462	5207610	*	0	8_loc_window_layer
152582901	152712186	129286	*	1.11853e-103	8_loc_window_layer
152726276	152915087	188812	*	1.0084e-156	8_loc_window_layer
152927958	152940274	12317	*	1.02357e-39	8_loc_window_layer
152953767	152954965	1199	*	9.57091e-20	8_loc_window_layer
152973882	153070352	96471	*	4.16807e-125	8_loc_window_layer
153082274	153170390	88117	*	1.97018e-90	8_loc_window_layer
153171917	153211181	39265	*	3.49384e-48	8_loc_window_layer
153213140	153220239	7100	*	7.66916e-21	8_loc_window_layer
153220861	153484362	263502	*	5.20967e-134	8_loc_window_layer
153523467	154845915	1322449	*	0	8_loc_window_layer
2655740	2823782	168043	*	6.22431e-57	8_loc_window_layer
3447814	28555912	25108099	*	0	8_loc_window_layer
2344979	2345410	432	*	9.76508e-17	16_loc_window_layer
2387670	2387967	298	*	5.04599e-07	16_loc_window_layer
9380566	9383245	2680	*	8.31045e-07	16_loc_window_layer
26233332	26233459	128	*	1.13982e-07	16_loc_window_layer
26233538	26233709	172	*	3.15371e-08	16_loc_window_layer
46940420	46945595	5176	*	1.02828e-06	16_loc_window_layer
63249197	63249213	17	*	1.38904e-06	16_loc_window_layer
75590483	75594592	4110	*	1.54353e-22	16_loc_window_layer
78511235	78511488	254	*	4.12461e-10	16_loc_window_layer
91303028	91306963	3936	*	5.95601e-07	16_loc_window_layer
115397374	115397616	243	*	1.73613e-08	16_loc_window_layer
147737016	147737207	192	*	3.64388e-07	16_loc_window_layer
147826191	147826960	770	*	8.33807e-08	16_loc_window_layer
149135501	149137869	2369	*	9.25054e-07	16_loc_window_layer
149141616	149145243	3628	*	1.64195e-11	16_loc_window_layer
149147566	149174621	27056	*	6.3484e-24	16_loc_window_layer
156808680	156828202	19523	*	3.9373e-10	16_loc_window_layer
158147629	158149722	2094	*	2.35036e-06	16_loc_window_layer
168356537	168356673	137	*	8.86477e-07	16_loc_window_layer
174967663	174968144	482	*	1.66059e-08	16_loc_window_layer
182921688	182922502	815	*	3.26865e-10	16_loc_window_layer
243050875	243054071	3197	*	6.30004e-07	16_loc_window_layer
247681102	247681931	830	*	3.28405e-08	16_loc_window_layer
16153454	16154325	872	*	1.63258e-08	16_loc_window_layer
21266500	21267175	676	*	2.45819e-15	16_loc_window_layer
24397539	24397845	307	*	2.99697e-08	16_loc_window_layer
25427108	25427652	545	*	6.8716e-07	16_loc_window_layer
27665128	27665507	380	*	8.67625e-07	16_loc_window_layer
27850192	27851776	1585	*	2.21999e-07	16_loc_window_layer
38300537	38300885	349	*	1.91832e-07	16_loc_window_layer
38304720	38304804	85	*	1.7723e-06	16_loc_window_layer
51254823	51255324	502	*	2.67959e-07	16_loc_window_layer
61371880	61372256	377	*	2.03742e-08	16_loc_window_layer
71118292	71123688	5397	*	2.28688e-06	16_loc_window_layer
74729100	74729551	452	*	2.74213e-08	16_loc_window_layer
74739419	74740746	1328	*	1.21891e-08	16_loc_window_layer
105852798	105854051	1254	*	2.06453e-15	16_loc_window_layer
110969641	110970249	609	*	7.31432e-09	16_loc_window_layer
114035619	114036571	953	*	2.08185e-06	16_loc_window_layer
118616237	118618151	1915	*	2.28632e-12	16_loc_window_layer
131010423	131010763	341	*	6.20653e-07	16_loc_window_layer
133013792	133014805	1014	*	7.28022e-12	16_loc_window_layer
133104748	133110927	6180	*	4.36249e-09	16_loc_window_layer
170624685	170625479	795	*	3.80437e-07	16_loc_window_layer
172974014	172974819	806	*	8.20115e-10	16_loc_window_layer
202483868	202484098	231	*	1.55785e-06	16_loc_window_layer
213696794	213698158	1365	*	2.17957e-10	16_loc_window_layer
217500594	217501581	988	*	8.30832e-07	16_loc_window_layer
220379635	220381812	2178	*	2.7579e-06	16_loc_window_layer
232347922	232348794	873	*	1.13328e-08	16_loc_window_layer
241935282	241937034	1753	*	2.31075e-06	16_loc_window_layer
12200236	12200667	432	*	6.91354e-07	16_loc_window_layer
42846907	42847116	210	*	8.64677e-07	16_loc_window_layer
75704498	75720199	15702	*	2.30771e-11	16_loc_window_layer
138724332	138739922	15591	*	9.77278e-19	16_loc_window_layer
145879568	145879710	143	*	2.00966e-08	16_loc_window_layer
186490656	186490785	130	*	5.05335e-07	16_loc_window_layer
195942993	195943345	353	*	5.93933e-07	16_loc_window_layer
778827	789807	10981	*	1.40951e-11	16_loc_window_layer
1166755	1166839	85	*	1.65016e-06	16_loc_window_layer
1512870	1514317	1448	*	2.69424e-08	16_loc_window_layer
2059244	2059595	352	*	2.05635e-07	16_loc_window_layer
4763259	4763372	114	*	1.96012e-06	16_loc_window_layer
41878119	41880319	2201	*	4.04943e-10	16_loc_window_layer
77341841	77342788	948	*	7.41413e-11	16_loc_window_layer
99850801	99851281	481	*	2.96115e-14	16_loc_window_layer
8457548	8458089	542	*	1.17045e-09	16_loc_window_layer
23506738	23507752	1015	*	1.19931e-20	16_loc_window_layer
37209182	37209440	259	*	2.02418e-07	16_loc_window_layer
41869679	41870316	638	*	8.34438e-07	16_loc_window_layer
42894395	42944494	50100	*	4.40529e-13	16_loc_window_layer
42953543	42954752	1210	*	5.77587e-07	16_loc_window_layer
77139388	77147651	8264	*	8.59971e-19	16_loc_window_layer
110062384	110062837	454	*	6.79158e-10	16_loc_window_layer
132083532	132084068	537	*	9.93481e-07	16_loc_window_layer
132155555	132162441	6887	*	2.89545e-08	16_loc_window_layer
176543790	176544135	346	*	1.7471e-08	16_loc_window_layer
176559334	176559881	548	*	9.27363e-07	16_loc_window_layer
178986291	178986728	438	*	5.27786e-07	16_loc_window_layer
179778527	179779237	711	*	1.62227e-06	16_loc_window_layer
180646608	180646976	369	*	1.41467e-06	16_loc_window_layer
5086610	5087749	1140	*	3.92735e-11	16_loc_window_layer
17282700	17282859	160	*	2.06064e-08	16_loc_window_layer
26195910	26196794	885	*	3.62107e-07	16_loc_window_layer
27206664	27215675	9012	*	2.13693e-12	16_loc_window_layer
27258767	27259121	355	*	1.16624e-06	16_loc_window_layer
27648004	27648895	892	*	3.85e-06	16_loc_window_layer
28227091	28227220	130	*	9.98952e-07	16_loc_window_layer
28601269	28601519	251	*	4.07898e-22	16_loc_window_layer
29796086	29796614	529	*	6.46139e-19	16_loc_window_layer
30095136	30095419	284	*	8.68271e-14	16_loc_window_layer
30228160	30228254	95	*	4.47857e-10	16_loc_window_layer
30432583	30433749	1167	*	1.39598e-06	16_loc_window_layer
32055007	32055146	140	*	4.96022e-07	16_loc_window_layer
32729442	32729720	279	*	2.39946e-12	16_loc_window_layer
33245585	33246043	459	*	2.68717e-16	16_loc_window_layer
41374532	41375153	622	*	3.04822e-06	16_loc_window_layer
49681178	49681774	597	*	7.78123e-15	16_loc_window_layer
70991156	70991283	128	*	4.48638e-07	16_loc_window_layer
74063522	74064594	1073	*	1.22714e-14	16_loc_window_layer
74104388	74104868	481	*	7.62923e-11	16_loc_window_layer
83775663	83775763	101	*	8.81999e-07	16_loc_window_layer
108442906	108454859	11954	*	1.52091e-06	16_loc_window_layer
117583181	117584715	1535	*	3.59787e-08	16_loc_window_layer
127796312	127797286	975	*	9.32252e-11	16_loc_window_layer
166232637	166233141	505	*	4.81896e-07	16_loc_window_layer
166418799	166419138	340	*	2.35715e-07	16_loc_window_layer
168435636	168436099	464	*	1.06708e-07	16_loc_window_layer
24797656	24797839	184	*	2.80355e-07	16_loc_window_layer
50518350	50518647	298	*	2.28809e-07	16_loc_window_layer
55412682	55413222	541	*	3.54424e-07	16_loc_window_layer
63361127	63392087	30961	*	3.2249e-19	16_loc_window_layer
64295583	64300061	4479	*	5.65295e-08	16_loc_window_layer
100471612	100472503	892	*	5.46709e-07	16_loc_window_layer
100841473	100844060	2588	*	8.43451e-09	16_loc_window_layer
120968877	120968919	43	*	2.4064e-06	16_loc_window_layer
127910927	127911367	441	*	1.1126e-06	16_loc_window_layer
150019955	150020206	252	*	1.1546e-09	16_loc_window_layer
150644459	150644866	408	*	3.40685e-08	16_loc_window_layer
157405965	157406737	773	*	3.90531e-08	16_loc_window_layer
22223852	22224272	421	*	1.39214e-08	16_loc_window_layer
24800824	24813046	12223	*	1.24008e-07	16_loc_window_layer
43131260	43131535	276	*	1.46676e-06	16_loc_window_layer
52321814	52322171	358	*	5.91283e-08	16_loc_window_layer
54569999	54605788	35790	*	5.47714e-08	16_loc_window_layer
57026502	57030824	4323	*	2.59555e-07	16_loc_window_layer
70980488	70981345	858	*	7.84103e-07	16_loc_window_layer
99984350	99985888	1539	*	1.48115e-10	16_loc_window_layer
144358043	144359074	1032	*	7.62867e-07	16_loc_window_layer
144513898	144517642	3745	*	6.869e-07	16_loc_window_layer
144798631	144799022	392	*	1.19938e-06	16_loc_window_layer
67927392	68412757	485366	*	6.41242e-14	16_loc_window_layer
84302344	84304414	2071	*	4.95483e-10	16_loc_window_layer
22766081	22766861	781	*	4.86437e-07	16_loc_window_layer
23492470	23492914	445	*	3.18825e-07	16_loc_window_layer
44163067	44185097	22031	*	1.6837e-06	16_loc_window_layer
64572927	64573476	550	*	4.9646e-07	16_loc_window_layer
81743128	81743546	419	*	3.83463e-07	16_loc_window_layer
88295210	88296364	1155	*	1.62541e-09	16_loc_window_layer
89167457	89167971	515	*	3.80983e-07	16_loc_window_layer
91295855	91296457	603	*	4.26537e-07	16_loc_window_layer
124638756	124639215	460	*	2.70643e-19	16_loc_window_layer
269468	281888	12421	*	2.48753e-10	16_loc_window_layer
2182573	2182672	100	*	4.58673e-07	16_loc_window_layer
2292751	2293211	461	*	1.77995e-22	16_loc_window_layer
2890587	2891495	909	*	1.61494e-18	16_loc_window_layer
8290476	8305041	14566	*	1.07466e-08	16_loc_window_layer
32452187	32452771	585	*	1.94262e-09	16_loc_window_layer
61354875	61355317	443	*	7.38201e-07	16_loc_window_layer
62783482	62783573	92	*	1.60246e-06	16_loc_window_layer
63827361	63828039	679	*	8.39406e-09	16_loc_window_layer
64739336	64739852	517	*	8.37683e-10	16_loc_window_layer
66314211	66327000	12790	*	6.70417e-08	16_loc_window_layer
67383377	67383862	486	*	1.11552e-10	16_loc_window_layer
68780897	68782211	1315	*	5.17679e-08	16_loc_window_layer
70672835	70672878	44	*	1.05534e-07	16_loc_window_layer
75141967	75143724	1758	*	3.41477e-07	16_loc_window_layer
77734206	77734490	285	*	9.27417e-07	16_loc_window_layer
111782670	111783563	894	*	2.83191e-10	16_loc_window_layer
113659931	113660999	1069	*	4.91843e-12	16_loc_window_layer
116661237	116662012	776	*	1.74421e-07	16_loc_window_layer
130185384	130207578	22195	*	3.97778e-08	16_loc_window_layer
16761406	16763480	2075	*	5.76135e-10	16_loc_window_layer
33590837	33591899	1063	*	3.39999e-07	16_loc_window_layer
48399140	48399493	354	*	2.48396e-08	16_loc_window_layer
49933636	49938018	4383	*	2.37404e-07	16_loc_window_layer
50475035	50475372	338	*	2.69446e-07	16_loc_window_layer
54070527	54070610	84	*	5.88511e-07	16_loc_window_layer
54475010	54476474	1465	*	2.34523e-06	16_loc_window_layer
58013267	58013354	88	*	2.14859e-06	16_loc_window_layer
64783057	64784070	1014	*	1.53458e-06	16_loc_window_layer
72232889	72233266	378	*	1.19774e-06	16_loc_window_layer
81110706	81111012	307	*	6.78998e-09	16_loc_window_layer
133183756	133185655	1900	*	6.54438e-07	16_loc_window_layer
20716432	20718496	2065	*	2.35976e-13	16_loc_window_layer
20751257	20751710	454	*	1.39348e-06	16_loc_window_layer
20989142	20989818	677	*	1.382e-08	16_loc_window_layer
25875020	25875505	486	*	6.20986e-09	16_loc_window_layer
49793054	49795541	2488	*	1.35108e-07	16_loc_window_layer
100548780	100550971	2192	*	4.75451e-07	16_loc_window_layer
111464554	111466326	1773	*	2.3492e-07	16_loc_window_layer
112547341	112548065	725	*	2.64914e-11	16_loc_window_layer
113776915	113784082	7168	*	5.67027e-09	16_loc_window_layer
31343146	31343427	282	*	2.60829e-07	16_loc_window_layer
35761551	35786537	24987	*	1.60322e-07	16_loc_window_layer
61748243	61748440	198	*	9.48271e-07	16_loc_window_layer
88788422	88789044	623	*	1.47639e-11	16_loc_window_layer
101035818	101036322	505	*	1.34172e-06	16_loc_window_layer
103686559	103691834	5276	*	2.691e-12	16_loc_window_layer
105994616	105996254	1639	*	8.99427e-08	16_loc_window_layer
34785380	34788847	3468	*	1.39468e-07	16_loc_window_layer
35086890	35087506	617	*	3.09626e-08	16_loc_window_layer
41803428	41803850	423	*	3.27929e-07	16_loc_window_layer
42566264	42566662	399	*	3.14731e-06	16_loc_window_layer
45670875	45671018	144	*	1.93662e-06	16_loc_window_layer
59156878	59157857	980	*	3.13713e-10	16_loc_window_layer
69222592	69223368	777	*	6.34497e-07	16_loc_window_layer
69744390	69745013	624	*	8.08791e-14	16_loc_window_layer
75019087	75019302	216	*	3.08291e-13	16_loc_window_layer
76005446	76006143	698	*	4.37299e-07	16_loc_window_layer
83314985	83317632	2648	*	4.72642e-07	16_loc_window_layer
83954150	83954246	97	*	9.74317e-07	16_loc_window_layer
84944048	85114131	170084	*	9.13153e-09	16_loc_window_layer
857454	857981	528	*	1.31824e-06	16_loc_window_layer
3062382	3062653	272	*	1.07886e-06	16_loc_window_layer
33935427	33959595	24169	*	4.97715e-37	16_loc_window_layer
1395864	1396395	532	*	3.70195e-07	16_loc_window_layer
1811181	1811474	294	*	5.8943e-07	16_loc_window_layer
5018984	5019989	1006	*	7.55228e-08	16_loc_window_layer
21220360	21220807	448	*	7.31294e-07	16_loc_window_layer
28562142	28565709	3568	*	8.43309e-08	16_loc_window_layer
35423405	35423816	412	*	9.80524e-07	16_loc_window_layer
36997420	36997740	321	*	3.18776e-11	16_loc_window_layer
37123638	37123949	312	*	1.42682e-15	16_loc_window_layer
38023993	38024636	644	*	1.18532e-07	16_loc_window_layer
40805728	40806193	466	*	8.42232e-09	16_loc_window_layer
41277730	41278622	893	*	1.42012e-20	16_loc_window_layer
43049442	43093761	44320	*	1.00176e-08	16_loc_window_layer
45949677	45949878	202	*	1.93128e-08	16_loc_window_layer
48912545	48912621	77	*	2.07165e-06	16_loc_window_layer
55962574	55963102	529	*	2.92243e-06	16_loc_window_layer
79374327	79374741	415	*	7.22765e-07	16_loc_window_layer
47825004	47825363	360	*	4.32119e-08	16_loc_window_layer
59221320	59222050	731	*	6.17653e-09	16_loc_window_layer
2428122	2428677	556	*	4.01516e-08	16_loc_window_layer
4607057	4607324	268	*	7.49692e-08	16_loc_window_layer
6462999	6464082	1084	*	1.57083e-09	16_loc_window_layer
7928066	7929643	1578	*	1.91372e-08	16_loc_window_layer
10403862	10405955	2094	*	1.09889e-09	16_loc_window_layer
11564442	11565495	1054	*	1.71501e-06	16_loc_window_layer
19370064	19371974	1911	*	9.01847e-07	16_loc_window_layer
19625364	19626605	1242	*	4.67779e-11	16_loc_window_layer
36484913	36485360	448	*	4.29847e-07	16_loc_window_layer
37958522	37959104	583	*	1.95129e-06	16_loc_window_layer
41882232	41882642	411	*	4.68749e-08	16_loc_window_layer
45899412	45901567	2156	*	5.58553e-09	16_loc_window_layer
49055412	49055443	32	*	8.77605e-07	16_loc_window_layer
49243427	49244674	1248	*	3.06181e-10	16_loc_window_layer
49891270	49891603	334	*	4.25634e-07	16_loc_window_layer
49933217	49934742	1526	*	6.90179e-07	16_loc_window_layer
51225848	51226357	510	*	1.07101e-06	16_loc_window_layer
51815281	51815658	378	*	1.08185e-06	16_loc_window_layer
56002240	56003211	972	*	1.17942e-06	16_loc_window_layer
58861702	58862398	697	*	2.08929e-08	16_loc_window_layer
3145178	3145745	568	*	9.27233e-09	16_loc_window_layer
3218476	3218794	319	*	9.16422e-12	16_loc_window_layer
25128681	25129126	446	*	3.2346e-12	16_loc_window_layer
29535150	29612151	77002	*	3.50815e-16	16_loc_window_layer
30071913	30073399	1487	*	1.50961e-08	16_loc_window_layer
30225666	30225706	41	*	1.80565e-06	16_loc_window_layer
55835350	55837692	2343	*	1.2209e-08	16_loc_window_layer
30476089	30476525	437	*	3.17481e-08	16_loc_window_layer
32599511	32599648	138	*	1.55447e-06	16_loc_window_layer
41075007	41075992	986	*	1.30421e-06	16_loc_window_layer
45704902	45705265	364	*	1.94893e-11	16_loc_window_layer
51016604	51016703	100	*	1.02427e-07	16_loc_window_layer
2715058	3635201	920144	*	3.4807e-120	16_loc_window_layer
5470290	154845915	149375626	*	0	16_loc_window_layer
2655740	28555912	25900173	*	0	16_loc_window_layer
2344979	2345410	432	*	9.76508e-17	32_loc_window_layer
2387670	2387967	298	*	5.04599e-07	32_loc_window_layer
9380566	9383245	2680	*	8.31045e-07	32_loc_window_layer
26233332	26233459	128	*	1.13982e-07	32_loc_window_layer
26233538	26233709	172	*	3.15371e-08	32_loc_window_layer
46940420	46945595	5176	*	1.02828e-06	32_loc_window_layer
63249197	63249213	17	*	1.38904e-06	32_loc_window_layer
75590483	75594592	4110	*	1.54353e-22	32_loc_window_layer
78511235	78511488	254	*	4.12461e-10	32_loc_window_layer
91303028	91306963	3936	*	5.95601e-07	32_loc_window_layer
115397374	115397616	243	*	1.73613e-08	32_loc_window_layer
147737016	147737207	192	*	3.64388e-07	32_loc_window_layer
147826191	147826960	770	*	8.33807e-08	32_loc_window_layer
149135501	149174621	39121	*	2.35183e-35	32_loc_window_layer
156808680	156828202	19523	*	3.9373e-10	32_loc_window_layer
158147629	158149722	2094	*	2.35036e-06	32_loc_window_layer
168356537	168356673	137	*	8.86477e-07	32_loc_window_layer
174967663	174968144	482	*	1.66059e-08	32_loc_window_layer
182921688	182922502	815	*	3.26865e-10	32_loc_window_layer
243050875	243054071	3197	*	6.30004e-07	32_loc_window_layer
247681102	247681931	830	*	3.28405e-08	32_loc_window_layer
16153454	16154325	872	*	1.63258e-08	32_loc_window_layer
21266500	21267175	676	*	2.45819e-15	32_loc_window_layer
24397539	24397845	307	*	2.99697e-08	32_loc_window_layer
25427108	25427652	545	*	6.8716e-07	32_loc_window_layer
27665128	27665507	380	*	8.67625e-07	32_loc_window_layer
27850192	27851776	1585	*	2.21999e-07	32_loc_window_layer
38300537	38300885	349	*	1.91832e-07	32_loc_window_layer
38304720	38304804	85	*	1.7723e-06	32_loc_window_layer
51254823	51255324	502	*	2.67959e-07	32_loc_window_layer
61371880	61372256	377	*	2.03742e-08	32_loc_window_layer
71118292	71123688	5397	*	2.28688e-06	32_loc_window_layer
74729100	74729551	452	*	2.74213e-08	32_loc_window_layer
74739419	74740746	1328	*	1.21891e-08	32_loc_window_layer
105852798	105854051	1254	*	2.06453e-15	32_loc_window_layer
110969641	110970249	609	*	7.31432e-09	32_loc_window_layer
114035619	114036571	953	*	2.08185e-06	32_loc_window_layer
118616237	118618151	1915	*	2.28632e-12	32_loc_window_layer
131010423	131010763	341	*	6.20653e-07	32_loc_window_layer
133013792	133014805	1014	*	7.28022e-12	32_loc_window_layer
133104748	133110927	6180	*	4.36249e-09	32_loc_window_layer
170624685	170625479	795	*	3.80437e-07	32_loc_window_layer
172974014	172974819	806	*	8.20115e-10	32_loc_window_layer
202483868	202484098	231	*	1.55785e-06	32_loc_window_layer
213696794	213698158	1365	*	2.17957e-10	32_loc_window_layer
217500594	217501581	988	*	8.30832e-07	32_loc_window_layer
220379635	220381812	2178	*	2.7579e-06	32_loc_window_layer
232347922	232348794	873	*	1.13328e-08	32_loc_window_layer
241935282	241937034	1753	*	2.31075e-06	32_loc_window_layer
12200236	12200667	432	*	6.91354e-07	32_loc_window_layer
42846907	42847116	210	*	8.64677e-07	32_loc_window_layer
75704498	75720199	15702	*	2.30771e-11	32_loc_window_layer
138724332	138739922	15591	*	9.77278e-19	32_loc_window_layer
145879568	145879710	143	*	2.00966e-08	32_loc_window_layer
186490656	186490785	130	*	5.05335e-07	32_loc_window_layer
195942993	195943345	353	*	5.93933e-07	32_loc_window_layer
778827	789807	10981	*	1.40951e-11	32_loc_window_layer
1166755	1166839	85	*	1.65016e-06	32_loc_window_layer
1512870	1514317	1448	*	2.69424e-08	32_loc_window_layer
2059244	2059595	352	*	2.05635e-07	32_loc_window_layer
4763259	4763372	114	*	1.96012e-06	32_loc_window_layer
41878119	41880319	2201	*	4.04943e-10	32_loc_window_layer
77341841	77342788	948	*	7.41413e-11	32_loc_window_layer
99850801	99851281	481	*	2.96115e-14	32_loc_window_layer
8457548	8458089	542	*	1.17045e-09	32_loc_window_layer
23506738	23507752	1015	*	1.19931e-20	32_loc_window_layer
37209182	37209440	259	*	2.02418e-07	32_loc_window_layer
41869679	41870316	638	*	8.34438e-07	32_loc_window_layer
42894395	42944494	50100	*	4.40529e-13	32_loc_window_layer
42953543	42954752	1210	*	5.77587e-07	32_loc_window_layer
77139388	77147651	8264	*	8.59971e-19	32_loc_window_layer
110062384	110062837	454	*	6.79158e-10	32_loc_window_layer
132083532	132084068	537	*	9.93481e-07	32_loc_window_layer
132155555	132162441	6887	*	2.89545e-08	32_loc_window_layer
176543790	176544135	346	*	1.7471e-08	32_loc_window_layer
176559334	176559881	548	*	9.27363e-07	32_loc_window_layer
178986291	178986728	438	*	5.27786e-07	32_loc_window_layer
179778527	179779237	711	*	1.62227e-06	32_loc_window_layer
180646608	180646976	369	*	1.41467e-06	32_loc_window_layer
5086610	5087749	1140	*	3.92735e-11	32_loc_window_layer
17282700	17282859	160	*	2.06064e-08	32_loc_window_layer
26195910	26196794	885	*	3.62107e-07	32_loc_window_layer
27206664	27215675	9012	*	2.13693e-12	32_loc_window_layer
27258767	27259121	355	*	1.16624e-06	32_loc_window_layer
27648004	27648895	892	*	3.85e-06	32_loc_window_layer
28227091	28227220	130	*	9.98952e-07	32_loc_window_layer
28601269	28601519	251	*	4.07898e-22	32_loc_window_layer
29796086	29796614	529	*	6.46139e-19	32_loc_window_layer
30095136	30095419	284	*	8.68271e-14	32_loc_window_layer
30228160	30228254	95	*	4.47857e-10	32_loc_window_layer
30432583	30433749	1167	*	1.39598e-06	32_loc_window_layer
32055007	32055146	140	*	4.96022e-07	32_loc_window_layer
32729442	32729720	279	*	2.39946e-12	32_loc_window_layer
33245585	33246043	459	*	2.68717e-16	32_loc_window_layer
41374532	41375153	622	*	3.04822e-06	32_loc_window_layer
49681178	49681774	597	*	7.78123e-15	32_loc_window_layer
70991156	70991283	128	*	4.48638e-07	32_loc_window_layer
74063522	74064594	1073	*	1.22714e-14	32_loc_window_layer
74104388	74104868	481	*	7.62923e-11	32_loc_window_layer
83775663	83775763	101	*	8.81999e-07	32_loc_window_layer
108442906	108454859	11954	*	1.52091e-06	32_loc_window_layer
117583181	117584715	1535	*	3.59787e-08	32_loc_window_layer
127796312	127797286	975	*	9.32252e-11	32_loc_window_layer
166232637	166233141	505	*	4.81896e-07	32_loc_window_layer
166418799	166419138	340	*	2.35715e-07	32_loc_window_layer
168435636	168436099	464	*	1.06708e-07	32_loc_window_layer
24797656	24797839	184	*	2.80355e-07	32_loc_window_layer
50518350	50518647	298	*	2.28809e-07	32_loc_window_layer
55412682	55413222	541	*	3.54424e-07	32_loc_window_layer
63361127	63392087	30961	*	3.2249e-19	32_loc_window_layer
64295583	64300061	4479	*	5.65295e-08	32_loc_window_layer
100471612	100472503	892	*	5.46709e-07	32_loc_window_layer
100841473	100844060	2588	*	8.43451e-09	32_loc_window_layer
120968877	120968919	43	*	2.4064e-06	32_loc_window_layer
127910927	127911367	441	*	1.1126e-06	32_loc_window_layer
150019955	150020206	252	*	1.1546e-09	32_loc_window_layer
150644459	150644866	408	*	3.40685e-08	32_loc_window_layer
157405965	157406737	773	*	3.90531e-08	32_loc_window_layer
22223852	22224272	421	*	1.39214e-08	32_loc_window_layer
24800824	24813046	12223	*	1.24008e-07	32_loc_window_layer
43131260	43131535	276	*	1.46676e-06	32_loc_window_layer
52321814	52322171	358	*	5.91283e-08	32_loc_window_layer
54569999	54605788	35790	*	5.47714e-08	32_loc_window_layer
57026502	57030824	4323	*	2.59555e-07	32_loc_window_layer
70980488	70981345	858	*	7.84103e-07	32_loc_window_layer
99984350	99985888	1539	*	1.48115e-10	32_loc_window_layer
144358043	144359074	1032	*	7.62867e-07	32_loc_window_layer
144513898	144517642	3745	*	6.869e-07	32_loc_window_layer
144798631	144799022	392	*	1.19938e-06	32_loc_window_layer
67927392	68412757	485366	*	6.41242e-14	32_loc_window_layer
84302344	84304414	2071	*	4.95483e-10	32_loc_window_layer
22766081	22766861	781	*	4.86437e-07	32_loc_window_layer
23492470	23492914	445	*	3.18825e-07	32_loc_window_layer
44163067	44185097	22031	*	1.6837e-06	32_loc_window_layer
64572927	64573476	550	*	4.9646e-07	32_loc_window_layer
81743128	81743546	419	*	3.83463e-07	32_loc_window_layer
88295210	88296364	1155	*	1.62541e-09	32_loc_window_layer
89167457	89167971	515	*	3.80983e-07	32_loc_window_layer
91295855	91296457	603	*	4.26537e-07	32_loc_window_layer
124638756	124639215	460	*	2.70643e-19	32_loc_window_layer
269468	281888	12421	*	2.48753e-10	32_loc_window_layer
2182573	2182672	100	*	4.58673e-07	32_loc_window_layer
2292751	2293211	461	*	1.77995e-22	32_loc_window_layer
2890587	2891495	909	*	1.61494e-18	32_loc_window_layer
8290476	8305041	14566	*	1.07466e-08	32_loc_window_layer
32452187	32452771	585	*	1.94262e-09	32_loc_window_layer
61354875	61355317	443	*	7.38201e-07	32_loc_window_layer
62783482	62783573	92	*	1.60246e-06	32_loc_window_layer
63827361	63828039	679	*	8.39406e-09	32_loc_window_layer
64739336	64739852	517	*	8.37683e-10	32_loc_window_layer
66314211	66327000	12790	*	6.70417e-08	32_loc_window_layer
67383377	67383862	486	*	1.11552e-10	32_loc_window_layer
68780897	68782211	1315	*	5.17679e-08	32_loc_window_layer
70672835	70672878	44	*	1.05534e-07	32_loc_window_layer
75141967	75143724	1758	*	3.41477e-07	32_loc_window_layer
77734206	77734490	285	*	9.27417e-07	32_loc_window_layer
111782670	111783563	894	*	2.83191e-10	32_loc_window_layer
113659931	113660999	1069	*	4.91843e-12	32_loc_window_layer
116661237	116662012	776	*	1.74421e-07	32_loc_window_layer
130185384	130207578	22195	*	3.97778e-08	32_loc_window_layer
16761406	16763480	2075	*	5.76135e-10	32_loc_window_layer
33590837	33591899	1063	*	3.39999e-07	32_loc_window_layer
48399140	48399493	354	*	2.48396e-08	32_loc_window_layer
49933636	49938018	4383	*	2.37404e-07	32_loc_window_layer
50475035	50475372	338	*	2.69446e-07	32_loc_window_layer
54070527	54070610	84	*	5.88511e-07	32_loc_window_layer
54475010	54476474	1465	*	2.34523e-06	32_loc_window_layer
58013267	58013354	88	*	2.14859e-06	32_loc_window_layer
64783057	64784070	1014	*	1.53458e-06	32_loc_window_layer
72232889	72233266	378	*	1.19774e-06	32_loc_window_layer
81110706	81111012	307	*	6.78998e-09	32_loc_window_layer
133183756	133185655	1900	*	6.54438e-07	32_loc_window_layer
20716432	20718496	2065	*	2.35976e-13	32_loc_window_layer
20751257	20751710	454	*	1.39348e-06	32_loc_window_layer
20989142	20989818	677	*	1.382e-08	32_loc_window_layer
25875020	25875505	486	*	6.20986e-09	32_loc_window_layer
49793054	49795541	2488	*	1.35108e-07	32_loc_window_layer
100548780	100550971	2192	*	4.75451e-07	32_loc_window_layer
111464554	111466326	1773	*	2.3492e-07	32_loc_window_layer
112547341	112548065	725	*	2.64914e-11	32_loc_window_layer
113776915	113784082	7168	*	5.67027e-09	32_loc_window_layer
31343146	31343427	282	*	2.60829e-07	32_loc_window_layer
35761551	35786537	24987	*	1.60322e-07	32_loc_window_layer
61748243	61748440	198	*	9.48271e-07	32_loc_window_layer
88738195	88793741	55547	*	1.33183e-15	32_loc_window_layer
101035818	101036322	505	*	1.34172e-06	32_loc_window_layer
103686559	103691834	5276	*	2.691e-12	32_loc_window_layer
105994616	105996254	1639	*	8.99427e-08	32_loc_window_layer
34785380	34788847	3468	*	1.39468e-07	32_loc_window_layer
35086890	35087506	617	*	3.09626e-08	32_loc_window_layer
41803428	41803850	423	*	3.27929e-07	32_loc_window_layer
42566264	42566662	399	*	3.14731e-06	32_loc_window_layer
45670875	45671018	144	*	1.93662e-06	32_loc_window_layer
59156878	59157857	980	*	3.13713e-10	32_loc_window_layer
69222592	69223368	777	*	6.34497e-07	32_loc_window_layer
69744390	69745013	624	*	8.08791e-14	32_loc_window_layer
75019087	75019302	216	*	3.08291e-13	32_loc_window_layer
76005446	76006143	698	*	4.37299e-07	32_loc_window_layer
83314985	83317632	2648	*	4.72642e-07	32_loc_window_layer
83954150	83954246	97	*	9.74317e-07	32_loc_window_layer
84944048	85114131	170084	*	9.13153e-09	32_loc_window_layer
857454	857981	528	*	1.31824e-06	32_loc_window_layer
3062382	3062653	272	*	1.07886e-06	32_loc_window_layer
33935427	33959595	24169	*	4.97715e-37	32_loc_window_layer
1395864	1396395	532	*	3.70195e-07	32_loc_window_layer
1811181	1811474	294	*	5.8943e-07	32_loc_window_layer
5018984	5019989	1006	*	7.55228e-08	32_loc_window_layer
21220360	21220807	448	*	7.31294e-07	32_loc_window_layer
28562142	28565709	3568	*	8.43309e-08	32_loc_window_layer
35423405	35423816	412	*	9.80524e-07	32_loc_window_layer
36997420	36997740	321	*	3.18776e-11	32_loc_window_layer
37123638	37123949	312	*	1.42682e-15	32_loc_window_layer
38023993	38024636	644	*	1.18532e-07	32_loc_window_layer
40805728	40806193	466	*	8.42232e-09	32_loc_window_layer
41277730	41278622	893	*	1.42012e-20	32_loc_window_layer
43049442	43093761	44320	*	1.00176e-08	32_loc_window_layer
45949677	45949878	202	*	1.93128e-08	32_loc_window_layer
48912545	48912621	77	*	2.07165e-06	32_loc_window_layer
55962574	55963102	529	*	2.92243e-06	32_loc_window_layer
79374327	79374741	415	*	7.22765e-07	32_loc_window_layer
47825004	47825363	360	*	4.32119e-08	32_loc_window_layer
59221320	59222050	731	*	6.17653e-09	32_loc_window_layer
2428122	2428677	556	*	4.01516e-08	32_loc_window_layer
4607057	4607324	268	*	7.49692e-08	32_loc_window_layer
6462999	6464082	1084	*	1.57083e-09	32_loc_window_layer
7928066	7929643	1578	*	1.91372e-08	32_loc_window_layer
10403862	10405955	2094	*	1.09889e-09	32_loc_window_layer
11564442	11565495	1054	*	1.71501e-06	32_loc_window_layer
19370064	19371974	1911	*	9.01847e-07	32_loc_window_layer
19625364	19626605	1242	*	4.67779e-11	32_loc_window_layer
36484913	36485360	448	*	4.29847e-07	32_loc_window_layer
37958522	37959104	583	*	1.95129e-06	32_loc_window_layer
41882232	41882642	411	*	4.68749e-08	32_loc_window_layer
45899412	45901567	2156	*	5.58553e-09	32_loc_window_layer
49055412	49055443	32	*	8.77605e-07	32_loc_window_layer
49243427	49244674	1248	*	3.06181e-10	32_loc_window_layer
49891270	49891603	334	*	4.25634e-07	32_loc_window_layer
49933217	49934742	1526	*	6.90179e-07	32_loc_window_layer
51225848	51226357	510	*	1.07101e-06	32_loc_window_layer
51815281	51815658	378	*	1.08185e-06	32_loc_window_layer
56002240	56003211	972	*	1.17942e-06	32_loc_window_layer
58861702	58862398	697	*	2.08929e-08	32_loc_window_layer
3145178	3145745	568	*	9.27233e-09	32_loc_window_layer
3218476	3218794	319	*	9.16422e-12	32_loc_window_layer
25128681	25129126	446	*	3.2346e-12	32_loc_window_layer
29535150	29612151	77002	*	3.50815e-16	32_loc_window_layer
30071913	30073399	1487	*	1.50961e-08	32_loc_window_layer
30225666	30225706	41	*	1.80565e-06	32_loc_window_layer
55835350	55837692	2343	*	1.2209e-08	32_loc_window_layer
30476089	30476525	437	*	3.17481e-08	32_loc_window_layer
32599511	32599648	138	*	1.55447e-06	32_loc_window_layer
41075007	41075992	986	*	1.30421e-06	32_loc_window_layer
45704902	45705265	364	*	1.94893e-11	32_loc_window_layer
51016604	51016703	100	*	1.02427e-07	32_loc_window_layer
2715058	154845915	152130858	*	0	32_loc_window_layer
2655740	28555912	25900173	*	0	32_loc_window_layer
2344979	2387967	42989	*	1.76706e-16	64_loc_window_layer
9380566	9383245	2680	*	8.31045e-07	64_loc_window_layer
26233332	26233459	128	*	1.13982e-07	64_loc_window_layer
26233538	26233709	172	*	3.15371e-08	64_loc_window_layer
46940420	46945595	5176	*	1.02828e-06	64_loc_window_layer
63249197	63249213	17	*	1.38904e-06	64_loc_window_layer
75590483	75594592	4110	*	1.54353e-22	64_loc_window_layer
78511235	78511488	254	*	4.12461e-10	64_loc_window_layer
91303028	91306963	3936	*	5.95601e-07	64_loc_window_layer
115397374	115397616	243	*	1.73613e-08	64_loc_window_layer
147737016	147737207	192	*	3.64388e-07	64_loc_window_layer
147826191	147826960	770	*	8.33807e-08	64_loc_window_layer
149135501	149174621	39121	*	2.35183e-35	64_loc_window_layer
156808680	156828202	19523	*	3.9373e-10	64_loc_window_layer
158147629	158149722	2094	*	2.35036e-06	64_loc_window_layer
168356537	168356673	137	*	8.86477e-07	64_loc_window_layer
174967663	174968144	482	*	1.66059e-08	64_loc_window_layer
182921688	182922502	815	*	3.26865e-10	64_loc_window_layer
243050875	243054071	3197	*	6.30004e-07	64_loc_window_layer
247681102	247681931	830	*	3.28405e-08	64_loc_window_layer
16153454	16154325	872	*	1.63258e-08	64_loc_window_layer
21266500	21267175	676	*	2.45819e-15	64_loc_window_layer
24397539	24397845	307	*	2.99697e-08	64_loc_window_layer
25427108	25427652	545	*	6.8716e-07	64_loc_window_layer
27665128	27665507	380	*	8.67625e-07	64_loc_window_layer
27850192	27851776	1585	*	2.21999e-07	64_loc_window_layer
38300537	38300885	349	*	1.91832e-07	64_loc_window_layer
38304720	38304804	85	*	1.7723e-06	64_loc_window_layer
51254823	51255324	502	*	2.67959e-07	64_loc_window_layer
61371880	61372256	377	*	2.03742e-08	64_loc_window_layer
71118292	71123688	5397	*	2.28688e-06	64_loc_window_layer
74729100	74750704	21605	*	5.15537e-12	64_loc_window_layer
105852798	105854051	1254	*	2.06453e-15	64_loc_window_layer
110969641	110970249	609	*	7.31432e-09	64_loc_window_layer
114035619	114036571	953	*	2.08185e-06	64_loc_window_layer
118616237	118618151	1915	*	2.28632e-12	64_loc_window_layer
131010423	131010763	341	*	6.20653e-07	64_loc_window_layer
133013792	133110927	97136	*	3.13189e-15	64_loc_window_layer
170624685	170625479	795	*	3.80437e-07	64_loc_window_layer
172974014	172974819	806	*	8.20115e-10	64_loc_window_layer
202483868	202484098	231	*	1.55785e-06	64_loc_window_layer
213696794	213698158	1365	*	2.17957e-10	64_loc_window_layer
217500594	217501581	988	*	8.30832e-07	64_loc_window_layer
220379635	220381812	2178	*	2.7579e-06	64_loc_window_layer
232347922	232348794	873	*	1.13328e-08	64_loc_window_layer
241935282	241937034	1753	*	2.31075e-06	64_loc_window_layer
12200236	12200667	432	*	6.91354e-07	64_loc_window_layer
42846907	42847116	210	*	8.64677e-07	64_loc_window_layer
75704498	75720199	15702	*	2.30771e-11	64_loc_window_layer
138724332	138739922	15591	*	9.77278e-19	64_loc_window_layer
145879568	145879710	143	*	2.00966e-08	64_loc_window_layer
186490656	186490785	130	*	5.05335e-07	64_loc_window_layer
195942993	195943345	353	*	5.93933e-07	64_loc_window_layer
778827	789807	10981	*	1.40951e-11	64_loc_window_layer
1166755	1166839	85	*	1.65016e-06	64_loc_window_layer
1512870	1514317	1448	*	2.69424e-08	64_loc_window_layer
2059244	2059595	352	*	2.05635e-07	64_loc_window_layer
4763259	4763372	114	*	1.96012e-06	64_loc_window_layer
41878119	41880319	2201	*	4.04943e-10	64_loc_window_layer
77341841	77342788	948	*	7.41413e-11	64_loc_window_layer
99850801	99851281	481	*	2.96115e-14	64_loc_window_layer
8457548	8458089	542	*	1.17045e-09	64_loc_window_layer
23506738	23507752	1015	*	1.19931e-20	64_loc_window_layer
37209182	37209440	259	*	2.02418e-07	64_loc_window_layer
41869679	41870316	638	*	8.34438e-07	64_loc_window_layer
42894395	42944494	50100	*	4.40529e-13	64_loc_window_layer
42953543	42954752	1210	*	5.77587e-07	64_loc_window_layer
77139388	77147651	8264	*	8.59971e-19	64_loc_window_layer
110062384	110062837	454	*	6.79158e-10	64_loc_window_layer
132083532	132084068	537	*	9.93481e-07	64_loc_window_layer
132155555	132162441	6887	*	2.89545e-08	64_loc_window_layer
176543790	176544135	346	*	1.7471e-08	64_loc_window_layer
176559334	176559881	548	*	9.27363e-07	64_loc_window_layer
178986291	178986728	438	*	5.27786e-07	64_loc_window_layer
179778527	179779237	711	*	1.62227e-06	64_loc_window_layer
180646608	180646976	369	*	1.41467e-06	64_loc_window_layer
5086610	5087749	1140	*	3.92735e-11	64_loc_window_layer
17282700	17282859	160	*	2.06064e-08	64_loc_window_layer
26195910	26196794	885	*	3.62107e-07	64_loc_window_layer
27206664	27215675	9012	*	2.13693e-12	64_loc_window_layer
27258767	27259121	355	*	1.16624e-06	64_loc_window_layer
27648004	27648895	892	*	3.85e-06	64_loc_window_layer
28227091	28227220	130	*	9.98952e-07	64_loc_window_layer
28601269	28601519	251	*	4.07898e-22	64_loc_window_layer
28661199	28746317	85119	*	7.71628e-10	64_loc_window_layer
29796086	29796614	529	*	6.46139e-19	64_loc_window_layer
30095136	30095419	284	*	8.68271e-14	64_loc_window_layer
30228160	30228254	95	*	4.47857e-10	64_loc_window_layer
30432583	30433749	1167	*	1.39598e-06	64_loc_window_layer
32055007	32055146	140	*	4.96022e-07	64_loc_window_layer
32729442	32729720	279	*	2.39946e-12	64_loc_window_layer
33245585	33246043	459	*	2.68717e-16	64_loc_window_layer
41374532	41375153	622	*	3.04822e-06	64_loc_window_layer
49681178	49681774	597	*	7.78123e-15	64_loc_window_layer
70991156	70991283	128	*	4.48638e-07	64_loc_window_layer
74063522	74160974	97453	*	1.3337e-16	64_loc_window_layer
83775663	83775763	101	*	8.81999e-07	64_loc_window_layer
108442906	108454859	11954	*	1.52091e-06	64_loc_window_layer
117583181	117584715	1535	*	3.59787e-08	64_loc_window_layer
127796312	127797286	975	*	9.32252e-11	64_loc_window_layer
166232637	166233141	505	*	4.81896e-07	64_loc_window_layer
166418799	166419138	340	*	2.35715e-07	64_loc_window_layer
168435636	168436099	464	*	1.06708e-07	64_loc_window_layer
24797656	24797839	184	*	2.80355e-07	64_loc_window_layer
50518350	50518647	298	*	2.28809e-07	64_loc_window_layer
55412682	55413222	541	*	3.54424e-07	64_loc_window_layer
63361127	63392087	30961	*	3.2249e-19	64_loc_window_layer
64295583	64300061	4479	*	5.65295e-08	64_loc_window_layer
100471612	100472503	892	*	5.46709e-07	64_loc_window_layer
100841473	100844060	2588	*	8.43451e-09	64_loc_window_layer
120968877	120968919	43	*	2.4064e-06	64_loc_window_layer
127910927	127911367	441	*	1.1126e-06	64_loc_window_layer
150019955	150020206	252	*	1.1546e-09	64_loc_window_layer
150644459	150644866	408	*	3.40685e-08	64_loc_window_layer
157405965	157406737	773	*	3.90531e-08	64_loc_window_layer
22223852	22224272	421	*	1.39214e-08	64_loc_window_layer
24800824	24813046	12223	*	1.24008e-07	64_loc_window_layer
43131260	43131535	276	*	1.46676e-06	64_loc_window_layer
52321814	52322171	358	*	5.91283e-08	64_loc_window_layer
54569999	54605788	35790	*	5.47714e-08	64_loc_window_layer
57026502	57030824	4323	*	2.59555e-07	64_loc_window_layer
70980488	70981345	858	*	7.84103e-07	64_loc_window_layer
99984350	99985888	1539	*	1.48115e-10	64_loc_window_layer
144358043	144359074	1032	*	7.62867e-07	64_loc_window_layer
144513898	144517642	3745	*	6.869e-07	64_loc_window_layer
144798631	144799022	392	*	1.19938e-06	64_loc_window_layer
66456552	69381140	2924589	*	2.59592e-18	64_loc_window_layer
84302344	84304414	2071	*	4.95483e-10	64_loc_window_layer
22766081	22766861	781	*	4.86437e-07	64_loc_window_layer
23492470	23492914	445	*	3.18825e-07	64_loc_window_layer
44163067	44185097	22031	*	1.6837e-06	64_loc_window_layer
64572927	64573476	550	*	4.9646e-07	64_loc_window_layer
81743128	81743546	419	*	3.83463e-07	64_loc_window_layer
88295210	88296364	1155	*	1.62541e-09	64_loc_window_layer
89167457	89167971	515	*	3.80983e-07	64_loc_window_layer
91295855	91296457	603	*	4.26537e-07	64_loc_window_layer
124638756	124639215	460	*	2.70643e-19	64_loc_window_layer
269468	281888	12421	*	2.48753e-10	64_loc_window_layer
2182573	2182672	100	*	4.58673e-07	64_loc_window_layer
2292751	2293211	461	*	1.77995e-22	64_loc_window_layer
2890587	2891495	909	*	1.61494e-18	64_loc_window_layer
8290476	8305041	14566	*	1.07466e-08	64_loc_window_layer
32452187	32452771	585	*	1.94262e-09	64_loc_window_layer
61354875	61355317	443	*	7.38201e-07	64_loc_window_layer
62783482	62783573	92	*	1.60246e-06	64_loc_window_layer
63827361	63828039	679	*	8.39406e-09	64_loc_window_layer
64739336	64739852	517	*	8.37683e-10	64_loc_window_layer
66314211	66327000	12790	*	6.70417e-08	64_loc_window_layer
67383377	67383862	486	*	1.11552e-10	64_loc_window_layer
68780897	68782211	1315	*	5.17679e-08	64_loc_window_layer
70672835	70672878	44	*	1.05534e-07	64_loc_window_layer
75141967	75143724	1758	*	3.41477e-07	64_loc_window_layer
77734206	77734490	285	*	9.27417e-07	64_loc_window_layer
111782670	111783563	894	*	2.83191e-10	64_loc_window_layer
113659931	113660999	1069	*	4.91843e-12	64_loc_window_layer
116661237	116662012	776	*	1.74421e-07	64_loc_window_layer
130185384	130207578	22195	*	3.97778e-08	64_loc_window_layer
16761406	16763480	2075	*	5.76135e-10	64_loc_window_layer
33590837	33591899	1063	*	3.39999e-07	64_loc_window_layer
48399140	48399493	354	*	2.48396e-08	64_loc_window_layer
49629133	49734595	105463	*	2.19175e-09	64_loc_window_layer
49933636	49938018	4383	*	2.37404e-07	64_loc_window_layer
50475035	50475372	338	*	2.69446e-07	64_loc_window_layer
54070527	54070610	84	*	5.88511e-07	64_loc_window_layer
54430991	54476474	45484	*	1.70609e-10	64_loc_window_layer
58013267	58013354	88	*	2.14859e-06	64_loc_window_layer
64783057	64784070	1014	*	1.53458e-06	64_loc_window_layer
72232889	72233266	378	*	1.19774e-06	64_loc_window_layer
81110706	81111012	307	*	6.78998e-09	64_loc_window_layer
133183756	133185655	1900	*	6.54438e-07	64_loc_window_layer
20716432	20718496	2065	*	2.35976e-13	64_loc_window_layer
20751257	20751710	454	*	1.39348e-06	64_loc_window_layer
20989142	20989818	677	*	1.382e-08	64_loc_window_layer
25875020	25875505	486	*	6.20986e-09	64_loc_window_layer
49793054	49795541	2488	*	1.35108e-07	64_loc_window_layer
100548780	100550971	2192	*	4.75451e-07	64_loc_window_layer
111464554	111466326	1773	*	2.3492e-07	64_loc_window_layer
112547341	112548065	725	*	2.64914e-11	64_loc_window_layer
113776915	113784082	7168	*	5.67027e-09	64_loc_window_layer
31343146	31343427	282	*	2.60829e-07	64_loc_window_layer
35761551	35786537	24987	*	1.60322e-07	64_loc_window_layer
61748243	61748440	198	*	9.48271e-07	64_loc_window_layer
88738195	88793741	55547	*	1.33183e-15	64_loc_window_layer
101035818	101036322	505	*	1.34172e-06	64_loc_window_layer
103686559	103691834	5276	*	2.691e-12	64_loc_window_layer
105994616	105996254	1639	*	8.99427e-08	64_loc_window_layer
34785380	34788847	3468	*	1.39468e-07	64_loc_window_layer
35086890	35087506	617	*	3.09626e-08	64_loc_window_layer
41803428	41803850	423	*	3.27929e-07	64_loc_window_layer
42566264	42566662	399	*	3.14731e-06	64_loc_window_layer
45670875	45671018	144	*	1.93662e-06	64_loc_window_layer
59156878	59157857	980	*	3.13713e-10	64_loc_window_layer
69222592	69223368	777	*	6.34497e-07	64_loc_window_layer
69744390	69745013	624	*	8.08791e-14	64_loc_window_layer
75019087	75019302	216	*	3.08291e-13	64_loc_window_layer
76005446	76006143	698	*	4.37299e-07	64_loc_window_layer
83314985	83317632	2648	*	4.72642e-07	64_loc_window_layer
83954150	83954246	97	*	9.74317e-07	64_loc_window_layer
84944048	85114131	170084	*	9.13153e-09	64_loc_window_layer
857454	857981	528	*	1.31824e-06	64_loc_window_layer
3062382	3062653	272	*	1.07886e-06	64_loc_window_layer
33935427	33959595	24169	*	4.97715e-37	64_loc_window_layer
1395864	1396395	532	*	3.70195e-07	64_loc_window_layer
1811181	1811474	294	*	5.8943e-07	64_loc_window_layer
5018984	5019989	1006	*	7.55228e-08	64_loc_window_layer
21220360	21220807	448	*	7.31294e-07	64_loc_window_layer
28562142	28565709	3568	*	8.43309e-08	64_loc_window_layer
35423405	35423816	412	*	9.80524e-07	64_loc_window_layer
36997420	36997740	321	*	3.18776e-11	64_loc_window_layer
37123638	37123949	312	*	1.42682e-15	64_loc_window_layer
38023993	38024636	644	*	1.18532e-07	64_loc_window_layer
40805728	40806193	466	*	8.42232e-09	64_loc_window_layer
41277730	41278622	893	*	1.42012e-20	64_loc_window_layer
43049442	43093761	44320	*	1.00176e-08	64_loc_window_layer
45949677	45949878	202	*	1.93128e-08	64_loc_window_layer
48912545	48912621	77	*	2.07165e-06	64_loc_window_layer
55962574	55963102	529	*	2.92243e-06	64_loc_window_layer
79374327	79374741	415	*	7.22765e-07	64_loc_window_layer
47825004	47825363	360	*	4.32119e-08	64_loc_window_layer
59221320	59222050	731	*	6.17653e-09	64_loc_window_layer
2428122	2428677	556	*	4.01516e-08	64_loc_window_layer
4607057	4607324	268	*	7.49692e-08	64_loc_window_layer
6462999	6464082	1084	*	1.57083e-09	64_loc_window_layer
7928066	7929643	1578	*	1.91372e-08	64_loc_window_layer
10403862	10405955	2094	*	1.09889e-09	64_loc_window_layer
11564442	11565495	1054	*	1.71501e-06	64_loc_window_layer
19370064	19371974	1911	*	9.01847e-07	64_loc_window_layer
19625364	19626605	1242	*	4.67779e-11	64_loc_window_layer
36484913	36485360	448	*	4.29847e-07	64_loc_window_layer
37958522	37959104	583	*	1.95129e-06	64_loc_window_layer
41882232	41882642	411	*	4.68749e-08	64_loc_window_layer
45899412	45901567	2156	*	5.58553e-09	64_loc_window_layer
49055412	49055443	32	*	8.77605e-07	64_loc_window_layer
49243427	49244674	1248	*	3.06181e-10	64_loc_window_layer
49843627	49937176	93550	*	4.33436e-12	64_loc_window_layer
51225848	51226357	510	*	1.07101e-06	64_loc_window_layer
51815281	51815658	378	*	1.08185e-06	64_loc_window_layer
55850644	55882504	31861	*	8.75259e-09	64_loc_window_layer
56002240	56003211	972	*	1.17942e-06	64_loc_window_layer
58861702	58862398	697	*	2.08929e-08	64_loc_window_layer
3145178	3145745	568	*	9.27233e-09	64_loc_window_layer
3218476	3218794	319	*	9.16422e-12	64_loc_window_layer
25128681	25129126	446	*	3.2346e-12	64_loc_window_layer
29535150	29612151	77002	*	3.50815e-16	64_loc_window_layer
30071913	30073399	1487	*	1.50961e-08	64_loc_window_layer
30225666	30225706	41	*	1.80565e-06	64_loc_window_layer
55835350	55837692	2343	*	1.2209e-08	64_loc_window_layer
30476089	30476525	437	*	3.17481e-08	64_loc_window_layer
32599511	32599648	138	*	1.55447e-06	64_loc_window_layer
41075007	41075992	986	*	1.30421e-06	64_loc_window_layer
45704902	45705265	364	*	1.94893e-11	64_loc_window_layer
51016604	51016703	100	*	1.02427e-07	64_loc_window_layer
2715058	154845915	152130858	*	0	64_loc_window_layer
2655740	28555912	25900173	*	0	64_loc_window_layer

## Sheet: bumphunter_default
seqnames	start	end	width	strand	pval_region
chrX	48754200	48755797	1598	*	0
chrX	139583634	139590479	6846	*	0
chrX	68047893	68050216	2324	*	0
chrX	129114634	129118953	4320	*	0
chrX	153774721	153776358	1638	*	0
chrX	118107540	118110766	3227	*	0
chrX	149529976	149534258	4283	*	0
chrX	135578793	135580181	1389	*	0
chrX	48814205	48815856	1652	*	0
chrX	68835489	68837158	1670	*	0
chrX	11775676	11777794	2119	*	0
chrX	150151128	150153136	2009	*	0
chrX	47004051	47005131	1081	*	0
chrX	68723670	68726029	2360	*	0
chrX	136113605	136116359	2755	*	0
chrX	66763685	66766506	2822	*	0
chrX	99661860	99666346	4487	*	0
chrX	118707913	118709261	1349	*	0
chrX	38662707	38665168	2462	*	0
chrX	46404528	46405451	924	*	0
chrX	49687028	49688313	1286	*	0
chrX	119005413	119006122	710	*	0
chrX	138285233	138287900	2668	*	0
chrX	70473929	70475318	1390	*	0
chrX	134477026	134479169	2144	*	0
chrX	17392798	17395856	3059	*	0
chrX	48957691	48958509	819	*	0
chrX	147581919	147583550	1632	*	0
chrX	77359355	77360510	1156	*	0
chrX	50212149	50214878	2730	*	0
chrX	48768342	48769550	1209	*	0
chrX	46696086	46697120	1035	*	0
chrX	103809580	103813550	3971	*	0
chrX	122993419	122994594	1176	*	0
chrX	23350093	23353620	3528	*	0
chrX	47341740	47343198	1459	*	0
chrX	103498075	103500874	2800	*	0
chrX	119442797	119445407	2611	*	0
chrX	55187242	55188047	806	*	0
chrX	149106022	149107029	1008	*	0
chrX	153625785	153626979	1195	*	0
chrX	153639778	153640967	1190	*	0
chrX	69509542	69510675	1134	*	0
chrX	118986581	118987328	748	*	0
chrX	48397615	48398418	804	*	0
chrX	142721195	142723826	2632	*	0
chrX	146992908	146994369	1462	*	0
chrX	100877938	100879169	1232	*	0
chrX	151999289	152000347	1059	*	0
chrX	24482846	24483896	1051	*	0
chrX	109560744	109561918	1175	*	0
chrX	153606335	153608357	2023	*	0
chrY	22917087	22918261	1175	*	0
chrX	30326328	30327819	1492	*	0
chrX	54556330	54557002	673	*	0
chrX	135067201	135068355	1155	*	0
chrX	49125404	49126486	1083	*	0
chrX	47518238	47518849	612	*	0
chrX	49056505	49057013	509	*	0
chrX	48931388	48932122	735	*	0
chrX	54833994	54835651	1658	*	0
chrX	43513914	43515575	1662	*	0
chrX	49027884	49029384	1501	*	0
chrX	124336658	124339995	3338	*	0
chrX	46306111	46307369	1259	*	0
chrX	119737620	119738603	984	*	0
chrX	131156448	131158005	1558	*	0
chrX	153990478	153991830	1353	*	0
chrX	108976035	108976893	859	*	0
chrX	106449030	106449944	915	*	0
chrX	131351164	131353502	2339	*	0
chrX	14891001	14891763	763	*	0
chrX	136507597	136513048	5452	*	0
chrX	100603351	100604065	715	*	0
chrX	153058860	153060546	1687	*	0
chrX	47420179	47421098	920	*	0
chrX	46432770	46434696	1927	*	0
chrX	129299367	129300230	864	*	0
chrX	100645695	100646162	468	*	0
chrX	129243062	129245245	2184	*	0
chrX	153234476	153237805	3330	*	0
chrX	135332975	135334005	1031	*	0
chrX	107333538	107335227	1690	*	0
chrX	134555540	134556505	966	*	0
chrX	118602021	118603378	1358	*	0
chrX	63425122	63425930	809	*	0
chrX	100662853	100663591	739	*	0
chrX	134185575	134186522	948	*	0
chrX	64754017	64754995	979	*	0
chrX	48334240	48335010	771	*	0
chrX	128977299	128977954	656	*	0
chrX	70288026	70288735	710	*	0
chrX	101905837	101907254	1418	*	0
chrX	153284103	153285934	1832	*	0
chrX	101853857	101854594	738	*	0
chrX	47862977	47863707	731	*	0
chrX	153655823	153657411	1589	*	0
chrX	131622892	131624555	1664	*	0
chrX	119132869	119135074	2206	*	0
chrX	48366824	48367980	1157	*	0
chrX	23760918	23761732	815	*	0
chrX	73639809	73642734	2926	*	0
chrX	118925442	118926253	812	*	0
chrX	137792814	137794408	1595	*	0
chrX	23925454	23926332	879	*	0
chrX	153361684	153363765	2082	*	0
chrX	135228853	135230841	1989	*	0
chrX	15353254	15354150	897	*	0
chrX	117629034	117631015	1982	*	0
chrX	153744216	153745361	1146	*	0
chrX	67718299	67719066	768	*	0
chrX	12809156	12810444	1289	*	0
chrX	117479353	117480893	1541	*	0
chrX	30906902	30907909	1008	*	0
chrX	153718691	153719406	716	*	0
chrX	47478770	47479662	893	*	0
chrX	38420326	38421503	1178	*	0
chrX	53111116	53112501	1386	*	0
chrX	21857475	21858304	830	*	0
chrX	134654287	134656158	1872	*	0
chrX	19533022	19534066	1045	*	0
chrX	132547387	132551364	3978	*	0
chrX	148712902	148713830	929	*	0
chrX	56589768	56590537	770	*	0
chrX	54209148	54209968	821	*	0
chrX	48432279	48433316	1038	*	0
chrX	83756854	83757693	840	*	0
chrX	105969177	105970597	1421	*	0
chrX	107068750	107070410	1661	*	0
chrX	85402595	85403899	1305	*	0
chrX	101410339	101411275	937	*	0
chrX	151806225	151807197	973	*	0
chrX	48774742	48776812	2071	*	0
chrX	149861526	149862363	838	*	0
chrX	117957489	117959263	1775	*	0
chrX	128656725	128657727	1003	*	0
chrX	119076813	119078173	1361	*	0
chrX	47509884	47510589	706	*	0
chrX	134165954	134166801	848	*	0
chrX	154299274	154300204	931	*	0
chrX	102469889	102470643	755	*	0
chrX	153707029	153707810	782	*	0
chrX	41781891	41783785	1895	*	0
chrX	21391817	21393898	2082	*	0
chrX	154444356	154445068	713	*	0
chrX	153978709	153979649	941	*	0
chrX	128788071	128790057	1987	*	0
chrX	107018431	107019610	1180	*	0
chrX	119378521	119379337	817	*	0
chrX	48900769	48901405	637	*	0
chrX	154032629	154034184	1556	*	0
chrX	54466428	54467052	625	*	0
chrX	19002006	19003316	1311	*	0
chrX	25029285	25031919	2635	*	0
chrX	48858587	48858921	335	*	0
chrX	51636111	51638041	1931	*	0
chrX	134048490	134049614	1125	*	0
chrX	129473599	129474199	601	*	0
chrX	110038886	110039604	719	*	0
chrX	119763444	119764469	1026	*	0
chrX	69664482	69665233	752	*	0
chrX	100074813	100075588	776	*	0
chrX	144898689	144900532	1844	*	0
chrX	129039711	129040481	771	*	0
chrX	119384384	119385834	1451	*	0
chrX	62974433	62975657	1225	*	0
chrX	103410677	103411709	1033	*	0
chrX	100306566	100307293	728	*	0
chrX	153714615	153715426	812	*	0
chrX	21676344	21677052	709	*	0
chrX	82762347	82764537	2191	*	0
chrX	83442333	83443518	1186	*	0
chrX	132090141	132092772	2632	*	0
chrX	109245325	109246494	1170	*	0
chrX	152599398	152599997	600	*	0
chrX	37430689	37431783	1095	*	0
chrX	149736640	149737876	1237	*	0
chrX	107978480	107980846	2367	*	0
chrX	73833865	73834821	957	*	0
chrX	71458261	71459274	1014	*	0
chrX	12993156	12997273	4118	*	0
chrX	67653156	67653925	770	*	0
chrX	101967017	101968430	1414	*	0
chrX	20284665	20286613	1949	*	0
chrX	105065721	105067311	1591	*	0
chrX	117861165	117862288	1124	*	0
chrX	70752639	70753023	385	*	0
chrX	77150966	77151316	351	*	0
chrX	56258440	56259373	934	*	0
chrX	21958505	21959700	1196	*	0
chrX	133593945	133594951	1007	*	0
chrX	102000698	102001318	621	*	0
chrX	133370915	133371717	803	*	0
chrX	70712215	70713213	999	*	0
chrX	122317614	122319602	1989	*	0
chrX	77041194	77042040	847	*	0
chrX	152988658	152990778	2121	*	0
chrX	152676703	152677554	852	*	0
chrX	74143801	74145551	1751	*	0
chrX	118739737	118740614	878	*	0
chrX	55515154	55516236	1083	*	0
chrX	135961208	135963137	1930	*	0
chrY	22736833	22738029	1197	*	0
chrX	38079661	38080608	948	*	0
chrX	53713209	53713885	677	*	0
chrX	153602658	153603171	514	*	0
chrX	154254814	154255174	361	*	0
chrX	154842064	154842856	793	*	0
chrX	153671800	153672898	1099	*	0
chrX	54070176	54071365	1190	*	0
chrX	140270501	140271719	1219	*	0
chrX	38186399	38187009	611	*	0
chrX	11682132	11684543	2412	*	0
chrX	50556181	50557522	1342	*	0
chrX	106361500	106362373	874	*	0
chrX	136647760	136649808	2049	*	0
chrX	84258452	84259298	847	*	0
chrX	102941498	102942967	1470	*	0
chrX	134232157	134233598	1442	*	0
chrX	75647859	75649367	1509	*	0
chrX	25022003	25025714	3712	*	0
chrY	2802900	2804320	1421	*	0
chrX	25033767	25034625	859	*	0
chrX	77154732	77155144	413	*	0
chrX	106242522	106243646	1125	*	0
chrX	148586584	148587055	472	*	0
chrX	47695789	47696333	545	*	0
chrX	118532787	118534462	1676	*	0
chrX	105854952	105855386	435	*	0
chrX	119694550	119695227	678	*	0
chrX	152906667	152909097	2431	*	0
chrX	55478180	55479616	1437	*	0
chrX	133118344	133119961	1618	*	0
chrX	133506996	133507742	747	*	0
chrX	51075046	51076387	1342	*	0
chrX	152066221	152066845	625	*	0
chrX	24711474	24713101	1628	*	0
chrX	69352975	69353812	838	*	0
chrX	103401252	103402124	873	*	0
chrX	102318831	102319368	538	*	0
chrX	118826802	118828778	1977	*	0
chrX	46617524	46619235	1712	*	0
chrX	71933616	71934695	1080	*	0
chrX	16964556	16965405	850	*	0
chrX	117250153	117251123	971	*	0
chrX	99986352	99987184	833	*	0
chrX	49643431	49644706	1276	*	0
chrX	77394723	77395373	651	*	0
chrX	128674000	128675022	1023	*	0
chrX	49090934	49092437	1504	*	0
chrX	101379978	101381018	1041	*	0
chrX	48455705	48456564	860	*	0
chrX	130191821	130192734	914	*	0
chrX	153664862	153665799	938	*	0
chrX	73755969	73756802	834	*	0
chrX	31284448	31285204	757	*	0
chrX	134124839	134125259	421	*	0
chrY	21728575	21729665	1091	*	0
chrX	57147369	57148257	889	*	0
chrX	11129290	11129831	542	*	0
chrX	48693397	48694367	971	*	0
chrX	24665074	24665932	859	*	0
chrX	37706251	37707074	824	*	0
chrX	63614857	63615495	639	*	0
chrX	48659624	48660813	1190	*	0
chrX	135991334	135992020	687	*	0
chrX	23684892	23686290	1399	*	0
chrX	133930346	133931641	1296	*	0
chrX	80064750	80065793	1044	*	0
chrX	100353031	100353462	432	*	0
chrX	37208277	37209388	1112	*	0
chrX	102883550	102884633	1084	*	0
chrX	119602917	119603333	417	*	0
chrX	130036695	130037545	851	*	0
chrX	153094594	153096786	2193	*	0
chrX	53122826	53123831	1006	*	0
chrX	64254409	64255552	1144	*	0
chrX	100805271	100806397	1127	*	0
chrX	125300035	125300481	447	*	0
chrX	133941107	133941745	639	*	0
chrX	133305793	133307957	2165	*	0
chrX	71130538	71131891	1354	*	0
chrX	100183764	100184535	772	*	0
chrX	19904780	19907122	2343	*	0
chrX	53461213	53461681	469	*	0
chrX	150564821	150565921	1101	*	0
chrX	128913578	128913980	403	*	0
chrX	135862961	135863726	766	*	0
chrY	15015176	15016101	926	*	0
chrX	71351314	71352089	776	*	0
chrX	74742458	74743636	1179	*	0
chrX	152863995	152865295	1301	*	0
chrX	48979845	48980258	414	*	0
chrX	106959517	106960491	975	*	0
chrX	101770958	101772051	1094	*	0
chrX	144902897	144903748	852	*	0
chrX	55026485	55027018	534	*	0
chrX	55743906	55744275	370	*	0
chrX	49019804	49020468	665	*	0
chrX	37003511	37004582	1072	*	0
chrX	54383906	54385662	1757	*	0
chrX	84498775	84499522	748	*	0
chrX	153598077	153600494	2418	*	0
chrX	118891924	118892924	1001	*	0
chrX	64626582	64627755	1174	*	0
chrX	70502859	70504058	1200	*	0
chrX	70585696	70586753	1058	*	0
chrX	130423014	130423458	445	*	0
chrX	118370278	118371210	933	*	0
chrX	46771580	46773278	1699	*	0
chrX	70337980	70339207	1228	*	0
chrX	129402160	129402953	794	*	0
chrX	40439693	40440704	1012	*	0
chrX	152735584	152736387	804	*	0
chrX	51138541	51139481	941	*	0
chrX	23801244	23801995	752	*	0
chrX	134155873	134156752	880	*	0
chrX	100914138	100914950	813	*	0
chrX	102510111	102510314	204	*	0
chrX	100872594	100873362	769	*	0
chrX	68384259	68385467	1209	*	0
chrX	106692551	106694654	2104	*	0
chrX	57021502	57022192	691	*	0
chrX	152938698	152939483	786	*	0
chrX	72433997	72435117	1121	*	0
chrX	75392480	75393425	946	*	0
chrX	49022452	49023115	664	*	0
chrX	153200109	153201025	917	*	0
chrX	119148809	119150375	1567	*	0
chrX	148621525	148623231	1707	*	0
chrX	103356845	103358117	1273	*	0
chrY	9384015	9385861	1847	*	0
chrX	17755642	17756762	1121	*	0
chrX	129304869	129306129	1261	*	0
chrX	153686026	153686926	901	*	0
chrX	70150290	70151209	920	*	0
chrX	49042556	49043166	611	*	0
chrX	129193893	129194982	1090	*	0
chrX	101186235	101187257	1023	*	0
chrX	34674683	34675964	1282	*	0
chrX	133683331	133685325	1995	*	0
chrX	19361727	19362639	913	*	0
chrX	129065051	129067214	2164	*	0
chrX	74493592	74494066	475	*	0
chrX	39950501	39953107	2607	*	0
chrX	48534493	48535266	774	*	0
chrX	71792488	71793049	562	*	0
chrX	18443256	18444361	1106	*	0
chrX	129091104	129091702	599	*	0
chrX	152912242	152913595	1354	*	0
chrX	48595527	48596117	591	*	0
chrX	48554729	48555977	1249	*	0
chrX	122865777	122867073	1297	*	0
chrX	129535465	129536117	653	*	0
chrX	128812233	128812557	325	*	0
chrX	74375795	74376313	519	*	0
chrX	69674332	69675294	963	*	0
chrX	47483024	47483418	395	*	0
chrX	18371852	18372696	845	*	0
chrX	47930589	47931142	554	*	0
chrX	17878442	17879602	1161	*	0
chrX	17673726	17674676	951	*	0
chrX	139013957	139015886	1930	*	0
chrX	72782624	72782946	323	*	0
chrX	102565608	102566123	516	*	0
chrX	118369789	118370171	383	*	0
chrX	48379816	48380420	605	*	0
chrX	69653552	69654348	797	*	0
chrX	150863180	150864804	1625	*	0
chrX	17754979	17755531	553	*	0
chrY	14773536	14774526	991	*	0
chrX	53710374	53711167	794	*	0
chrX	54665817	54666407	591	*	0
chrX	57618059	57619327	1269	*	0
chrX	39960365	39962195	1831	*	0
chrX	48937688	48937975	288	*	0
chrX	51238781	51240059	1279	*	0
chrY	15016579	15017297	719	*	0
chrX	24042365	24044093	1729	*	0
chrX	75004943	75005131	189	*	0
chrY	23566288	23566863	576	*	0
chrX	139173266	139173965	700	*	0
chrX	49086910	49087477	568	*	0
chrX	135055672	135057092	1421	*	0
chrX	11445498	11446209	712	*	0
chrY	6113261	6114404	1144	*	0
chrX	110339365	110339862	498	*	0
chrX	28604661	28605742	1082	*	0
chrX	135849165	135850876	1712	*	0
chrX	54521658	54522366	709	*	0
chrX	153191600	153194172	2573	*	0
chrY	21238472	21239607	1136	*	0
chrX	101397143	101397678	536	*	0
chrX	49011749	49012891	1143	*	0
chrX	62570863	62571385	523	*	0
chrX	123094675	123095766	1092	*	0
chrY	2801877	2802332	456	*	0
chrY	16636258	16637142	885	*	0
chrX	47489285	47490133	849	*	0
chrX	47441290	47441779	490	*	0
chrX	18372963	18373515	553	*	0
chrX	18692821	18693859	1039	*	0
chrX	120181294	120181820	527	*	0
chrX	149715388	149716393	1006	*	0
chrX	125686801	125687011	211	*	0
chrX	45709881	45711234	1354	*	0
chrX	70316045	70316670	626	*	0
chrX	100740275	100740535	261	*	0
chrX	150345616	150346599	984	*	0
chrX	37544805	37545418	614	*	0
chrX	67906181	67906758	578	*	0
chrY	9172441	9173300	860	*	0
chrX	55934670	55935143	474	*	0
chrX	154493215	154493858	644	*	0
chrY	24453658	24454927	1270	*	0
chrX	48685182	48686200	1019	*	0
chrX	106515818	106516285	468	*	0
chrX	150343097	150344264	1168	*	0
chrX	57936269	57937475	1207	*	0
chrX	102862559	102862807	249	*	0
chrX	77166064	77166354	291	*	0
chrX	139846499	139846881	383	*	0
chrX	62780753	62780937	185	*	0
chrX	102631887	102632131	245	*	0
chrX	102611253	102611451	199	*	0
chrX	68114285	68115082	798	*	0
chrX	48748398	48749177	780	*	0
chrY	16733251	16733930	680	*	0
chrY	21906636	21906974	339	*	0
chrX	13835198	13835568	371	*	0
chrX	51361383	51361885	503	*	0
chrX	152224533	152224966	434	*	0
chrX	36975540	36976515	976	*	0
chrX	48689942	48690826	885	*	0
chrX	118616427	118616736	310	*	0
chrX	150067397	150068356	960	*	0
chrY	15591101	15591617	517	*	0
chrY	9194502	9195514	1013	*	0
chrX	136631809	136633483	1675	*	0
chrY	9302758	9303715	958	*	0
chrX	64887634	64888437	804	*	0
chrY	6778543	6778939	397	*	0
chrX	153401597	153402621	1025	*	0
chrX	138276904	138277374	471	*	0
chrY	9214205	9215053	849	*	0
chrX	48827880	48828779	900	*	0
chrY	10034551	10035202	652	*	0
chrY	9745295	9745678	384	*	0
chrX	136134475	136135179	705	*	0
chrX	9982520	9984045	1526	*	0
chrX	36981602	36982194	593	*	0
chrX	71238329	71238649	321	*	0
chrX	70401955	70402457	503	*	0
chrY	6172428	6173766	1339	*	0
chrX	152875453	152875939	487	*	0
chrX	153169432	153169823	392	*	0
chrY	8147958	8148233	276	*	0
chrX	129254556	129255138	583	*	0
chrX	49047791	49048031	241	*	0
chrX	118699375	118699483	109	*	0
chrX	67913573	67914130	558	*	0
chrX	108780127	108780677	551	*	0
chrX	108868237	108868465	229	*	0
chrY	28555536	28555912	377	*	0
chrX	99891595	99891813	219	*	0
chrX	79277299	79278012	714	*	0
chrX	117973480	117973613	134	*	0
chrX	152782938	152783792	855	*	0
chrX	101975281	101975840	560	*	0
chrX	53024600	53025026	427	*	0
chrX	107681397	107681737	341	*	0
chrY	10036321	10037049	729	*	0
chrX	64887118	64887466	349	*	0
chrX	53117672	53118080	409	*	0
chrY	14100276	14100824	549	*	0
chrX	69672096	69672435	340	*	0
chrX	152909992	152910369	378	*	0
chrX	153189769	153190589	821	*	0
chrX	129086838	129087487	650	*	0
chrX	48327749	48327875	127	*	0
chrY	6133740	6134650	911	*	0
chrY	22681436	22682393	958	*	0
chrX	152740227	152740645	419	*	0
chrY	21666078	21666309	232	*	0
chrX	152991641	152992265	625	*	0
chrX	118407296	118407852	557	*	0
chrX	80376748	80377408	661	*	0
chrX	35937904	35938047	144	*	0
chrX	130929851	130930098	248	*	0
chrX	151143302	151143526	225	*	0
chrY	17568445	17569363	919	*	0
chrX	128978119	128978347	229	*	0
chrX	63004884	63005366	483	*	0
chrX	102631408	102631453	46	*	0
chrY	21867702	21868532	831	*	0
chrY	8551551	8552374	824	*	0
chrX	152760248	152760906	659	*	0
chrX	16889152	16889247	96	*	0
chrY	6742689	6742726	38	*	0
chrX	47518016	47518136	121	*	0
chrX	72783164	72783579	416	*	0
chrY	8571457	8572427	971	*	0
chrY	9363356	9363365	10	*	0
chrX	20283423	20284128	706	*	0
chrX	110339005	110339051	47	*	0
chrY	9365070	9365108	39	*	0
chrX	53077301	53078072	772	*	0
chrX	134138149	134138364	216	*	0
chrX	68758302	68758562	261	*	0
chrY	24549675	24549725	51	*	0
chrY	9747748	9747821	74	*	0
chrX	151142772	151143125	354	*	0
chrY	2709598	2709627	30	*	0
chrY	15815552	15816361	810	*	0
chrX	20431166	20431329	164	*	0
chrY	19678528	19678535	8	*	0
chrY	17567474	17567486	13	*	0
chrX	15288115	15288312	198	*	0
chrY	6136711	6137453	743	*	0
chrY	15814320	15814685	366	*	0
chrY	9193029	9193058	30	*	0
chrY	14074773	14074873	101	*	0
chrY	14077975	14078666	692	*	0
chrY	20508275	20508362	88	*	0
chrX	129657974	129658061	88	*	0
chrY	15866447	15866837	391	*	0
chrX	154114544	154114546	3	*	0
chrY	23756676	23757241	566	*	0
chrY	9306450	9307448	999	*	0
chrX	40104353	40104514	162	*	0
chrX	70323743	70323912	170	*	0
chrX	152954284	152954303	20	*	0
chrX	70327995	70328127	133	*	0
chrX	136630265	136630705	441	*	0
chrX	153627317	153627594	278	*	0
chrX	106045823	106045825	3	*	0
chrY	13477005	13477785	781	*	0
chrX	41548240	41548244	5	*	0
chrX	107179321	107179415	95	*	0
chrX	72223388	72223388	1	*	0
chrY	16941591	16941591	1	*	0
chrX	118699184	118699347	164	*	0
chrX	72299310	72299310	1	*	0
chrY	16632438	16632438	1	*	0
chrX	71289504	71289513	10	*	0
chrX	25039068	25039203	136	*	0
chrY	14076009	14076009	1	*	0
chrY	19625308	19625308	1	*	0
chrY	22680010	22680010	1	*	0
chrY	21668420	21668420	1	*	0
chrY	13462412	13462412	1	*	0
chrY	9158941	9158941	1	*	0
chrY	21877683	21877683	1	*	0
chrY	6783873	6783873	1	*	0
chrY	7676811	7676811	1	*	0
chrY	9706621	9706621	1	*	0
chrY	15031167	15031167	1	*	0
chrY	16924422	16924422	1	*	0
chrX	30671787	30671787	1	*	0
chrY	22741795	22741795	1	*	0
chrY	21726406	21726406	1	*	0
chrY	2823782	2823782	1	*	0
chrX	51425528	51425528	1	*	0
chrX	48542398	48542398	1	*	0
chrY	8146855	8146855	1	*	0
chrY	20501241	20501241	1	*	0
chrY	21100472	21100472	1	*	0
chrY	16945913	16945913	1	*	0
chrY	2718782	2718782	1	*	0
chrY	8150875	8150875	1	*	0
chrY	21208621	21208621	1	*	0
chrY	14652924	14652924	1	*	0
chrY	9161051	9161051	1	*	0
chrY	15593045	15593045	1	*	0
chrY	2807288	2807288	1	*	0
chrY	6781164	6781164	1	*	0
chrY	7177888	7177888	1	*	0
chrY	6312218	6312218	1	*	0
chrX	152848639	152848639	1	*	0
chrY	4872931	4872931	1	*	0
chrY	14108207	14108207	1	*	0
chrY	7429349	7429349	1	*	0
chrY	15817871	15817871	1	*	0
chrY	24052532	24052532	1	*	0
chrY	15864778	15864778	1	*	0
chrY	9304971	9304971	1	*	0
chrY	8120126	8120126	1	*	0
chrY	6263841	6263841	1	*	0
chrY	2708972	2708972	1	*	0
chrY	14648161	14648161	1	*	0
chrX	152110426	152110426	1	*	0
chrX	39714465	39714465	1	*	0
chrY	13332435	13332435	1	*	0
chrY	23561638	23561638	1	*	0
chrY	6775803	6775803	1	*	0
chrY	7138198	7138198	1	*	0
chrX	84500028	84500028	1	*	0
chrY	22754881	22754881	1	*	0
chrY	9707927	9707927	1	*	0
chrX	2847113	2847113	1	*	0
chrY	24036882	24036882	1	*	0
chrY	20748782	20748782	1	*	0
chrX	47225852	47225852	1	*	0
chrY	15012764	15012764	1	*	0
chrY	16939383	16939383	1	*	0
chrY	9387798	9387798	1	*	0
chrY	21041339	21041339	1	*	0
chrY	14812997	14812997	1	*	0
chrX	51453843	51453843	1	*	0
chrY	6738929	6738929	1	*	0
chrY	9197029	9197029	1	*	0
chrY	22735320	22735320	1	*	0
chrY	24452543	24452543	1	*	0
chrX	80063471	80063471	1	*	0
chrY	9170562	9170562	1	*	0
chrY	9641402	9641402	1	*	0
chrY	24445690	24445690	1	*	0
chrY	8553302	8553302	1	*	0
chr7	64300061	64300061	1	*	0
chrY	14649908	14649908	1	*	0
chrY	13472366	13472366	1	*	0
chrY	7431190	7431190	1	*	0
chrY	14646665	14646665	1	*	0
chrY	9340946	9340946	1	*	0
chrY	8681688	8681688	1	*	0
chrY	8501021	8501021	1	*	0
chrY	9366496	9366496	1	*	0
chrX	39680221	39680221	1	*	0
chrY	7426653	7426653	1	*	0
chrX	23764087	23764087	1	*	0
chrX	153570171	153570171	1	*	0
chrX	23799775	23799775	1	*	0
chrX	65042288	65042288	1	*	0
chrX	70756078	70756078	1	*	0
chrY	9449618	9449618	1	*	0
chrX	153082274	153082274	1	*	0
chrX	12938504	12938504	1	*	0
chrY	7146170	7146170	1	*	0
chrY	9742930	9742930	1	*	0
chrY	10033460	10033460	1	*	0
chrX	55026135	55026135	1	*	0
chrY	27009430	27009430	1	*	0
chrX	19765879	19765879	1	*	0
chrY	15811945	15811945	1	*	0
chrX	54522721	54522721	1	*	0
chrY	14103651	14103651	1	*	0
chrX	153232918	153232918	1	*	0
chrY	14096487	14096487	1	*	0
chrY	9237650	9237650	1	*	0
chrY	9931079	9931079	1	*	0
chrY	25114810	25114810	1	*	0
chrX	148156001	148156001	1	*	0
chrY	14537211	14537211	1	*	0
chrY	20736147	20736147	1	*	0
chrX	114960155	114960155	1	*	0
chrX	130926603	130926603	1	*	0
chrX	64195554	64196751	1198	*	1.3094e-05
chrX	103217051	103218066	1016	*	1.3094e-05
chrX	30671090	30671633	544	*	0.000104752
chrX	20134346	20135285	940	*	0.000117846
chrX	130215993	130218006	2014	*	2.6188e-05
chrX	73512004	73513464	1461	*	0.00019641
chrX	106749745	106750861	1117	*	5.23759e-05
chrY	7140572	7142752	2181	*	5.23759e-05
chrX	107682766	107683435	670	*	0.000549947
chrX	150066099	150067276	1178	*	1.3094e-05
chrX	42637044	42638108	1065	*	0.000183316
chrX	119124215	119125722	1508	*	2.6188e-05
chrX	71401009	71401536	528	*	5.23759e-05
chrX	139592127	139593505	1379	*	6.54699e-05
chrX	138773906	138774601	696	*	2.6188e-05
chrX	107975753	107976214	462	*	2.6188e-05
chrX	130206879	130207604	726	*	5.23759e-05
chrX	38660266	38660587	322	*	0.000104752
chrX	106871544	106872025	482	*	1.3094e-05
chrX	123093616	123094326	711	*	3.92819e-05
chrX	100673096	100673802	707	*	3.92819e-05
chrX	67867403	67867718	316	*	6.54699e-05
chrX	80457681	80458049	369	*	7.85639e-05
chrX	10588200	10588667	468	*	0.000104752
chrX	78622565	78623745	1181	*	0.000104752
chrX	103087077	103087380	304	*	1.3094e-05
chrX	151619390	151619997	608	*	2.6188e-05
chrX	134429653	134429972	320	*	3.92819e-05
chrX	48911060	48911600	541	*	3.92819e-05
chrX	47092037	47092560	524	*	0.000235692
chrX	99667001	99667223	223	*	0.00026188
chrX	139521621	139521812	192	*	1.3094e-05
chrY	7569246	7569967	722	*	1.3094e-05
chrX	70754297	70754297	1	*	1.3094e-05
chrY	6341961	6341961	1	*	1.3094e-05
chrX	115004495	115004495	1	*	1.3094e-05
chrY	9528418	9528418	1	*	1.3094e-05
chrY	6954228	6954228	1	*	1.3094e-05
chrX	153247499	153247499	1	*	1.3094e-05
chrY	21155270	21155270	1	*	1.3094e-05
chrX	38660704	38660704	1	*	1.3094e-05
chrX	114999091	114999091	1	*	1.3094e-05
chrX	19908877	19908877	1	*	1.3094e-05
chrX	39475737	39475737	1	*	1.3094e-05
chrX	39941630	39941630	1	*	1.3094e-05
chrY	17571429	17571429	1	*	1.3094e-05
chrX	64732622	64732622	1	*	1.3094e-05
chrX	15768223	15768223	1	*	1.3094e-05
chrY	19671414	19671414	1	*	1.3094e-05
chrY	9605072	9605072	1	*	1.3094e-05
chrX	110924355	110925365	1011	*	0.000484477
chrX	114468303	114468879	577	*	0.000314255
chrX	102531009	102532056	1048	*	0.000628511
chrX	102983199	102984217	1019	*	0.000707075
chrX	25040609	25041645	1037	*	0.000903484
chrX	70331315	70331961	647	*	0.000288067
chrX	20008364	20009661	1298	*	0.000379725
chrX	136650951	136651644	694	*	0.000458289
chrX	132094977	132096018	1042	*	0.00123083
chrX	153151054	153152572	1519	*	0.00132249
chrX	80457015	80457556	542	*	0.00142724
chrX	40002443	40004346	1904	*	0.000301161
chrX	67913165	67913327	163	*	0.000392819
chrX	51486354	51487529	1176	*	0.000589229
chrX	39866161	39867476	1316	*	0.00102133
chrX	111325143	111326800	1658	*	0.00106061
chrY	2655740	2655977	238	*	0.00109989
chrX	110513791	110514231	441	*	0.0012963
chrX	39472958	39473901	944	*	0.000366631
chrX	19140934	19141251	318	*	0.000484477
chrX	153637497	153637645	149	*	0.000523759
chrX	149613398	149613745	348	*	0.000549947
chrX	39547825	39548787	963	*	0.000615417
chrX	37764816	37765302	487	*	0.000733263
chrX	10124573	10124914	342	*	0.000733263
chrX	72667095	72667379	285	*	0.00089039
chrX	51546021	51546668	648	*	0.000995142
chrX	57313034	57313197	164	*	3.92819e-05
chrX	40037418	40037510	93	*	3.92819e-05
chrX	11128728	11129171	444	*	3.92819e-05
chrX	47382939	47383224	286	*	3.92819e-05
chrX	47092993	47093323	331	*	3.92819e-05
chrX	54947308	54947822	515	*	7.85639e-05
chrX	39946573	39947559	987	*	9.16578e-05
chrX	40015196	40016121	926	*	9.16578e-05
chrX	118824554	118825305	752	*	9.16578e-05
chrX	48541415	48541924	510	*	9.16578e-05
chrX	17879701	17879951	251	*	9.16578e-05
chrX	72668487	72668847	361	*	0.000104752
chrX	43833066	43833130	65	*	0.000144034
chrX	73071041	73071194	154	*	0.000170222
chrX	12992684	12992967	284	*	0.000183316
chrX	102840724	102840997	274	*	0.000183316
chrX	53029709	53030043	335	*	0.000183316
chrX	23801037	23801067	31	*	0.000183316
chrX	136629694	136629816	123	*	0.000209504
chrY	2657879	2658057	179	*	0.000327349
chrX	70272769	70273113	345	*	0.000405913
chrX	25019025	25020151	1127	*	0.000432101
chrX	48326650	48326650	1	*	2.6188e-05
chrX	153575581	153575581	1	*	2.6188e-05
chrY	9368165	9368165	1	*	2.6188e-05
chrX	47696603	47696603	1	*	2.6188e-05
chrX	17653562	17653562	1	*	2.6188e-05
chrX	40000784	40000784	1	*	2.6188e-05
chrX	62856362	62856362	1	*	2.6188e-05
chrX	100910662	100910662	1	*	2.6188e-05
chrX	150396241	150396241	1	*	2.6188e-05
chrX	119514843	119514843	1	*	2.6188e-05
chrX	110187421	110188397	977	*	0.00166293
chrX	136655880	136657084	1205	*	0.00221288
chrX	71527298	71528352	1055	*	0.00192481
chrX	12156718	12157128	411	*	0.00166293
chrX	40006699	40007471	773	*	0.00182006
chrX	102862945	102863013	69	*	0.000628511
chrX	100446496	100446736	241	*	0.000654699
chrX	19139978	19140538	561	*	0.000733263
chrX	139006339	139006615	277	*	0.000798733
chrX	85302610	85302864	255	*	0.000811826
chrY	6131007	6131963	957	*	3.92819e-05
chrY	14649201	14649262	62	*	3.92819e-05
chrY	9342875	9342990	116	*	7.85639e-05
chr1	243053934	243054071	138	*	7.85639e-05
chrX	129307331	129307515	185	*	7.85639e-05
chrX	13954890	13955102	213	*	7.85639e-05
chrX	112083504	112083581	78	*	9.16578e-05
chrX	136627957	136628604	648	*	0.000144034
chrX	153637814	153637827	14	*	0.000183316
chrY	14074025	14074417	393	*	0.000340443
chrX	51485489	51485834	346	*	0.000340443
chrX	68047716	68047734	19	*	0.000340443
chrY	16634795	16635501	707	*	0.000340443
chrX	73072619	73072641	23	*	0.000340443
chrX	152927974	152928112	139	*	0.000340443
chrX	73325165	73325368	204	*	0.000392819
chrX	49772184	49772484	301	*	0.000392819
chrX	2730666	2730666	1	*	3.92819e-05
chrX	15509191	15509191	1	*	3.92819e-05
chrX	112084007	112084007	1	*	3.92819e-05
chrY	9344960	9344960	1	*	3.92819e-05
chrX	77040152	77040152	1	*	3.92819e-05
chrX	35937617	35937780	164	*	0.00234382
chrX	68348465	68348839	375	*	0.0023962
chrX	62781074	62781690	617	*	0.000942766
chrX	133678716	133679038	323	*	0.000968954
chrX	70838030	70839229	1200	*	0.000982048
chrX	103173284	103173897	614	*	0.00136177
chrX	123465263	123465263	1	*	5.23759e-05
chrX	72225115	72225115	1	*	5.23759e-05
chrX	109764553	109764553	1	*	5.23759e-05
chrX	18776743	18776743	1	*	5.23759e-05
chrX	49166345	49166345	1	*	5.23759e-05
chrX	9860732	9860732	1	*	5.23759e-05
chrY	23569324	23569324	1	*	7.85639e-05
chrX	153627775	153627775	1	*	7.85639e-05
chrX	153250812	153250812	1	*	7.85639e-05
chrY	9178472	9178472	1	*	7.85639e-05
chrX	114969816	114969816	1	*	7.85639e-05
chrX	75006266	75006266	1	*	7.85639e-05
chrX	69257154	69257154	1	*	7.85639e-05
chrX	9908641	9908641	1	*	7.85639e-05
chrX	30233490	30233490	1	*	7.85639e-05
chrX	129538534	129538534	1	*	7.85639e-05
chrX	147581562	147581562	1	*	7.85639e-05
chrX	41301363	41302010	648	*	0.00267117
chrX	115085326	115085590	265	*	0.000549947
chrX	100641870	100642128	259	*	0.000563041
chr9	84303358	84303413	56	*	0.000576135
chrX	135251741	135251741	1	*	0.000104752
chrX	45713386	45713386	1	*	0.000104752
chrY	15451782	15451782	1	*	0.000104752
chrY	25314171	25314171	1	*	0.000104752
chrX	49964918	49964918	1	*	0.000104752
chrX	54472372	54472372	1	*	0.000104752
chrX	133118088	133118088	1	*	0.000104752
chrX	68761037	68761037	1	*	0.000104752
chrX	25014481	25014481	1	*	0.000104752
chrX	72297591	72297591	1	*	0.000104752
chrX	30595690	30595690	1	*	0.000104752
chrX	13957590	13957590	1	*	0.000104752
chr2	84105546	84105546	1	*	0.000104752
chrX	109763406	109763406	1	*	0.000104752
chrX	135292566	135292566	1	*	0.000104752
chrX	147004697	147004697	1	*	0.000104752
chrX	47049948	47050208	261	*	0.00265808
chrX	153046386	153046767	382	*	0.00311637
chrX	100545995	100546517	523	*	0.00295924
chrX	53468600	53469182	583	*	0.00310327
chrX	114524264	114524308	45	*	0.00322112
chrX	153084485	153085101	617	*	0.00331278
chrX	43741530	43741601	72	*	0.00146653
chrX	77914054	77914149	96	*	0.00163675
chrX	153770418	153770983	566	*	0.00166293
chrX	82765593	82766491	899	*	0.00167603
chrY	15863367	15863901	535	*	0.00179387
chrX	63446044	63446644	601	*	0.000667793
chrX	40010468	40011385	918	*	0.000667793
chrX	39719657	39719657	1	*	0.000144034
chrX	69504569	69504569	1	*	0.000157128
chrX	99891894	99891894	1	*	0.000170222
chrX	19008190	19008190	1	*	0.000170222
chrX	106567457	106567457	1	*	0.000170222
chrX	125953844	125953844	1	*	0.000170222
chrX	154255534	154255950	417	*	0.000877296
chrX	107287269	107287404	136	*	0.00089039
chrX	106046174	106046437	264	*	0.00089039
chrX	39874765	39875584	820	*	0.00106061
chrX	153276960	153276960	1	*	0.000183316
chrX	66763113	66763521	409	*	0.00364013
chrX	3630086	3630619	534	*	0.00442576
chrX	154563852	154564511	660	*	0.00250095
chrX	43742501	43742501	1	*	0.000209504
chrX	55513504	55513504	1	*	0.000209504
chr12	38545085	38545085	1	*	0.000222598
chrX	151561584	151562912	1329	*	0.00230454
chrX	70389504	70389536	33	*	0.00132249
chrX	115084903	115085150	248	*	0.00132249
chrX	108868775	108868931	157	*	0.00138796
chrX	133675340	133675433	94	*	0.00141415
chrY	9234365	9234365	1	*	0.000235692
chr7	153109375	153109375	1	*	0.00026188
chrX	50653733	50653828	96	*	0.00166293
chrX	135730265	135730306	42	*	0.00166293
chrX	40017092	40017269	178	*	0.00171531
chrX	41334987	41334987	1	*	0.000274973
chrX	76140313	76140313	1	*	0.000274973
chrY	24044078	24044078	1	*	0.000274973
chrX	100916283	100916283	1	*	0.000288067
chrX	11125437	11125437	1	*	0.000327349
chrY	13589640	13589640	1	*	0.000340443
chrX	132087774	132087774	1	*	0.000340443
chrX	49777974	49777974	1	*	0.000340443
chrX	10126668	10126668	1	*	0.000340443
chrX	70472827	70472827	1	*	0.000366631
chrX	115009194	115009194	1	*	0.000366631
chrX	21877894	21877894	1	*	0.000366631
chrX	40062004	40062004	1	*	0.000419007
chrX	118327940	118327940	1	*	0.000419007
chrX	133676860	133676860	1	*	0.000419007
chrX	48842038	48842038	1	*	0.000458289
chrX	114876128	114876128	1	*	0.000458289
chrX	150347694	150347694	1	*	0.000458289
chrX	100807848	100807848	1	*	0.000458289
chrY	14533505	14533505	1	*	0.000458289
chrX	100447575	100447575	1	*	0.000484477
chrX	39943770	39944352	583	*	0.00188553
chrX	135617725	135617792	68	*	0.0019641
chrX	19817872	19817931	60	*	0.0021736
chrX	77582839	77582913	75	*	0.00226526
chrX	101146494	101146494	1	*	0.000497571
chrX	135278646	135278646	1	*	0.000523759
chrX	71526944	71527091	148	*	0.00408532
chrX	84634451	84634768	318	*	0.00623273
chrX	102024175	102024320	146	*	0.00271045
chrX	51149573	51149573	1	*	0.000576135
chrY	26716289	26716289	1	*	0.000589229
chrX	34960814	34960973	160	*	0.00518521
chrX	135631653	135632947	1295	*	0.00353537
chr20	29551622	29551622	1	*	0.000602323
chrX	65237413	65237413	1	*	0.000602323
chr2	84105169	84105169	1	*	0.000602323
chrX	133687405	133687405	1	*	0.000615417
chrX	11282604	11282604	1	*	0.000615417
chrY	23694891	23694891	1	*	0.000641605
chrX	21674415	21675867	1453	*	0.00367941
chrX	100333778	100334126	349	*	0.00387582
chrX	2748039	2748234	196	*	0.00246167
chrX	68525613	68525725	113	*	0.00251404
chrX	51142212	51142212	1	*	0.000680887
chrX	52949505	52949505	1	*	0.000693981
chrX	25020570	25021725	1156	*	0.00531615
chrX	72666536	72666981	446	*	0.0026188
chrX	30994266	30994266	1	*	0.000707075
chrX	117484304	117484304	1	*	0.000707075
chrX	152159208	152159208	1	*	0.000720169
chrX	70585545	70585545	1	*	0.000720169
chrX	106117602	106117602	1	*	0.000746357
chrX	133115985	133115985	1	*	0.000746357
chrX	118205446	118205446	1	*	0.000746357
chrX	153693918	153693918	1	*	0.000746357
chrX	133680665	133680665	1	*	0.000772545
chrX	150902317	150903247	931	*	0.00291996
chrX	71524766	71525152	387	*	0.00298543
chrX	115594209	115594242	34	*	0.0030509
chrX	55020450	55020520	71	*	0.00310327
chrX	114252923	114253315	393	*	0.00267117
chrX	73523953	73523965	13	*	0.00269736
chrX	148709321	148709321	1	*	0.000785639
chrX	111874418	111874418	1	*	0.000785639
chrX	16887131	16887750	620	*	0.00319493
chrX	153166595	153166733	139	*	0.00278902
chrX	133679545	133679994	450	*	0.00295924
chrX	66944044	66944044	1	*	0.000838014
chrX	2825439	2825439	1	*	0.000851108
chrX	51151797	51151797	1	*	0.000851108
chrX	39676511	39676511	1	*	0.000851108
chrX	66788098	66788286	189	*	0.00333896
chrX	102602623	102602857	235	*	0.00302471
chrX	10588738	10588738	1	*	0.000877296
chrX	69655158	69655158	1	*	0.000877296
chrX	131356353	131356353	1	*	0.00089039
chr7	64298676	64298676	1	*	0.00089039
chrX	152141622	152141622	1	*	0.000929672
chrX	102965678	102965678	1	*	0.000929672
chrX	110335660	110335660	1	*	0.000929672
chrX	30265129	30265129	1	*	0.000942766
chrX	40504059	40504059	1	*	0.00095586
chrX	66799850	66799850	1	*	0.000995142
chrX	15511530	15511751	222	*	0.0065208
chrX	134715899	134715899	1	*	0.00104752
chrX	106871408	106871478	71	*	0.00315565
chrX	106245868	106245868	1	*	0.00107371
chrX	39863342	39863822	481	*	0.00329968
chr10	88854588	88854588	1	*	0.00113918
chrX	74377604	74377604	1	*	0.00117846
chrX	123039177	123039177	1	*	0.00117846
chrX	41785546	41785546	1	*	0.00128321
chrX	128810342	128810342	1	*	0.00128321
chrX	39871053	39871053	1	*	0.00128321
chrX	21968128	21968128	1	*	0.00133559
chrX	70180220	70180220	1	*	0.00136177
chrX	103815487	103815487	1	*	0.00136177
chrX	48812173	48812173	1	*	0.00140106
chrX	38117997	38117997	1	*	0.00141415
chrX	25027268	25027268	1	*	0.00142724
chrX	15683334	15683427	94	*	0.00454361
chrX	103085819	103085819	1	*	0.0015189
chrX	100742903	100742903	1	*	0.0015189
chrX	63424088	63424405	318	*	0.00463527
chrX	57017815	57017815	1	*	0.001532
chrX	103291721	103291721	1	*	0.001532
chrX	110398983	110398983	1	*	0.00154509
chrX	67267400	67267400	1	*	0.00154509
chrX	151810246	151810246	1	*	0.00157128
chrX	132435532	132435532	1	*	0.00158437
chrX	69283055	69283055	1	*	0.00158437
chrX	153067618	153067618	1	*	0.00158437
chrX	38115655	38115655	1	*	0.00162365
chrX	13062862	13062862	1	*	0.00163675
chrX	34150405	34150583	179	*	0.00974192
chrX	47433415	47433922	508	*	0.0052114
chrX	69397117	69397157	41	*	0.00475311
chrX	68060738	68061003	266	*	0.00489715
chrX	9753567	9755283	1717	*	0.00945385
chrX	40008861	40009864	1004	*	0.00568279
chrX	95940153	95940519	367	*	0.00572207
chrY	9216456	9216456	1	*	0.00183316
chrX	39967202	39967202	1	*	0.00183316
chrX	135574568	135574568	1	*	0.00184625
chrX	133369578	133369578	1	*	0.00184625
chrX	9733287	9734033	747	*	0.0101085
chrX	123097016	123097016	1	*	0.00191172
chrX	108725107	108725540	434	*	0.00601013
chrX	10128853	10128888	36	*	0.0052245
chrX	135569630	135570188	559	*	0.00525068
chrX	8700842	8700842	1	*	0.00204266
chrX	85302489	85302489	1	*	0.00206885
chrX	102529175	102529175	1	*	0.00209504
chrX	153210107	153210234	128	*	0.00633748
chrX	13821440	13821440	1	*	0.0021736
chrX	11161309	11161309	1	*	0.0021736
chrX	107514114	107514114	1	*	0.00218669
chrX	46435742	46435742	1	*	0.00218669
chrX	119709371	119709371	1	*	0.00218669
chrX	55249036	55249036	1	*	0.00218669
chrX	100475082	100475124	43	*	0.00538162
chrX	39546488	39546488	1	*	0.00226526
chrX	50647118	50647118	1	*	0.00231763
chrX	68110972	68110972	1	*	0.00231763
chrX	63616425	63616425	1	*	0.00233073
chrX	39871965	39873535	1571	*	0.0155818
chrX	153697531	153697531	1	*	0.00234382
chrX	57617561	57617561	1	*	0.00235692
chrX	114141368	114141368	1	*	0.00237001
chrX	54526673	54526673	1	*	0.0023831
chrX	24691135	24691135	1	*	0.0023831
chrX	132544017	132544017	1	*	0.0023962
chrX	71699559	71699559	1	*	0.00240929
chrX	63426841	63426841	1	*	0.00240929
chrY	6388486	6388486	1	*	0.00246167
chrX	74516489	74516489	1	*	0.00250095
chrX	49639720	49639720	1	*	0.00250095
chrX	15525321	15525321	1	*	0.00252714
chrX	69454387	69454387	1	*	0.00255333
chrX	40031314	40032180	867	*	0.0117453
chrX	68441389	68442327	939	*	0.0119024
chrX	9984515	9984515	1	*	0.00272355
chrX	62972602	62972602	1	*	0.00276283
chrX	152586916	152587146	231	*	0.00801351
chrX	79590905	79590966	62	*	0.008917
chrX	39018869	39018869	1	*	0.00277592
chrX	129190003	129190003	1	*	0.00280211
chrX	25028057	25028057	1	*	0.00280211
chrX	118113800	118113800	1	*	0.00280211
chrY	8145779	8145779	1	*	0.0028283
chrX	131543695	131543695	1	*	0.0028283
chrX	146313213	146313213	1	*	0.00286758
chrX	53031398	53031398	1	*	0.00291996
chrX	125687041	125687041	1	*	0.00297233
chrX	138530469	138530469	1	*	0.00297233
chrX	135573249	135573249	1	*	0.00297233
chrX	153770094	153770094	1	*	0.00297233
chrX	91038587	91038587	1	*	0.00298543
chrX	138771271	138771271	1	*	0.00299852
chrX	49017493	49018789	1297	*	0.00962407
chrX	136657644	136658162	519	*	0.00665174
chrX	117120182	117120608	427	*	0.00670412
chrX	56754534	56754534	1	*	0.0030509
chrX	107018095	107018095	1	*	0.00307708
chrX	68285895	68285895	1	*	0.00311637
chrX	39948134	39949008	875	*	0.0155425
chrX	113865129	113865353	225	*	0.00680887
chrX	47077986	47079575	1590	*	0.0158044
chrX	154003304	154003304	1	*	0.00319493
chrX	40038858	40038858	1	*	0.00322112
chrX	23017991	23018057	67	*	0.0209373
chrX	153523498	153523597	100	*	0.00992523
chrX	12156284	12156437	154	*	0.00700528
chrX	40027674	40028487	814	*	0.00703146
chrX	53285917	53286187	271	*	0.00704456
chrX	128872153	128873170	1018	*	0.0161972
chrX	37026349	37026697	349	*	0.0162234
chrX	129068271	129068705	435	*	0.00709693
chrX	37649522	37649522	1	*	0.00332587
chrX	49593756	49593824	69	*	0.00725406
chrX	53028582	53029439	858	*	0.00725406
chrX	153238479	153238579	101	*	0.00731953
chrX	149396205	149396268	64	*	0.007385
chrX	128631361	128631361	1	*	0.00336515
chrX	54824559	54824559	1	*	0.00337825
chrX	149010149	149010149	1	*	0.00337825
chrX	106871260	106871260	1	*	0.00339134
chrX	64136881	64136881	1	*	0.00343062
chr5	77142469	77142695	227	*	0.0104359
chrX	150883777	150884661	885	*	0.0106847
chrX	72664587	72664587	1	*	0.00353537
chrX	107016227	107016227	1	*	0.00354847
chrX	101315666	101315666	1	*	0.00357466
chrX	113819977	113819977	1	*	0.00360084
chrX	13586855	13586855	1	*	0.00364013
chrX	107977583	107977583	1	*	0.00364013
chrX	153167899	153167905	7	*	0.00798733
chrX	69269792	69269901	110	*	0.00818373
chrX	11278904	11278904	1	*	0.00373178
chrX	153029223	153029223	1	*	0.00375797
chrX	133756545	133756545	1	*	0.00375797
chrX	148587784	148587784	1	*	0.00375797
chrX	125687207	125687720	514	*	0.00820992
chrX	95939323	95939631	309	*	0.00832777
chrX	71525713	71525859	147	*	0.00840633
chrX	84364131	84364580	450	*	0.0196017
chrX	101857177	101857177	1	*	0.00382344
chrX	106898504	106898504	1	*	0.00383653
chrX	47001792	47001792	1	*	0.00383653
chrX	70315455	70315718	264	*	0.0129107
chrX	117107719	117107897	179	*	0.00860274
chrX	125715154	125715154	1	*	0.00384963
chrX	52897409	52897409	1	*	0.00395438
chrX	150070844	150070844	1	*	0.00396747
chrX	11497215	11497215	1	*	0.00398057
chrX	48644859	48644859	1	*	0.00403294
chrX	21960827	21960827	1	*	0.00403294
chrX	100071557	100071557	1	*	0.00403294
chrX	55057395	55058095	701	*	0.0137094
chrX	56260186	56260186	1	*	0.00409841
chrX	99839289	99839846	558	*	0.00979429
chrX	84189578	84189658	81	*	0.0100169
chrX	107225046	107225376	331	*	0.0102657
chrX	9916563	9916563	1	*	0.00421626
chrX	70128121	70128608	488	*	0.0300638
chrX	133509972	133509972	1	*	0.00429482
chrX	12974205	12974262	58	*	0.0103704
chrX	112066190	112066508	319	*	0.0104228
chrX	52087706	52087735	30	*	0.0105799
chrX	49018988	49019049	62	*	0.0109728
chrY	24331358	24331358	1	*	0.00438648
chr1	243053673	243053673	1	*	0.00446505
chrX	12601679	12601729	51	*	0.011287
chrX	135966590	135966590	1	*	0.00453052
chrX	56258193	56258193	1	*	0.00454361
chrX	67916187	67916187	1	*	0.00459599
chrX	8139938	8139938	1	*	0.00459599
chr11	130201322	130201322	1	*	0.00460908
chrX	52825220	52825220	1	*	0.00466146
chrX	37710057	37710057	1	*	0.00466146
chrX	46937653	46938148	496	*	0.0256249
chr5	77146318	77147141	824	*	0.025913
chrX	102508853	102508853	1	*	0.00472693
chrX	36794119	36794119	1	*	0.00474002
chrX	13587603	13587976	374	*	0.0152152
chrX	9980397	9980397	1	*	0.00484477
chrX	39956534	39956534	1	*	0.00484477
chrX	86772436	86772895	460	*	0.0155164
chrX	112067706	112067833	128	*	0.0161711
chrX	109564207	109564207	1	*	0.00504118
chrX	114058123	114058123	1	*	0.00526378
chrX	33229454	33229714	261	*	0.0193398
chrX	33744708	33744947	240	*	0.0134475
chrX	49832148	49832257	110	*	0.0137356
chrX	41134875	41134875	1	*	0.00557803
chrX	146319567	146319567	1	*	0.00557803
chrX	40064867	40064922	56	*	0.0141808
chrX	95939848	95939864	17	*	0.0143379
chrX	39681281	39681521	241	*	0.0143379
chrX	49122718	49122718	1	*	0.00570897
chrX	48454657	48454657	1	*	0.00576135
chrX	25035867	25035867	1	*	0.00577444
chrX	13671306	13671632	327	*	0.0210551
chrX	152640077	152640077	1	*	0.00604942
chrX	54785292	54785292	1	*	0.00615417
chrX	152684911	152684911	1	*	0.00625892
chrX	47077353	47077487	135	*	0.0459599
chrX	40506067	40506177	111	*	0.0158306
chrX	123480277	123480304	28	*	0.0158568
chrY	27210334	27210334	1	*	0.00636367
chr13	111465457	111465457	1	*	0.00636367
chrX	129519560	129519560	1	*	0.00636367
chrX	39963545	39963545	1	*	0.00636367
chrX	74963322	74963322	1	*	0.00636367
chrX	149712835	149712835	1	*	0.00638986
chrX	114884097	114884097	1	*	0.00638986
chrX	43741826	43741890	65	*	0.016158
chrX	113818635	113818934	300	*	0.0162103
chrX	49767916	49768189	274	*	0.0163675
chrX	57311872	57312189	318	*	0.0167996
chrX	55477154	55477154	1	*	0.00659936
chrX	111327092	111327399	308	*	0.0172317
chrX	138274632	138274632	1	*	0.00675649
chrX	133680812	133680812	1	*	0.00679577
chrX	79269739	79269739	1	*	0.00700528
chrX	154030224	154030224	1	*	0.00701837
chrX	9435372	9435372	1	*	0.00705765
chrX	52005415	52005415	1	*	0.00707075
chrX	68059898	68059898	1	*	0.00721478
chrX	135847852	135847852	1	*	0.00735881
chrX	153558585	153558585	1	*	0.00742428
chrX	70273254	70273384	131	*	0.019929
chrX	62979075	62979075	1	*	0.00755522
chrX	153536952	153536952	1	*	0.00756832
chrX	103268599	103268686	88	*	0.0206623
chrX	12924247	12924783	537	*	0.0207932
chr1	75590960	75591353	394	*	0.0290424
chrX	34165329	34165643	315	*	0.0210158
chrX	103346747	103346747	1	*	0.00765998
chrX	53120031	53120583	553	*	0.0217229
chrX	137750892	137750892	1	*	0.0078302
chrX	48620337	48620337	1	*	0.00800042
chrX	67944616	67944616	1	*	0.00802661
chrX	53964887	53964887	1	*	0.00802661
chrX	67867130	67867262	133	*	0.0305221
chrX	84189001	84189177	177	*	0.0307447
chrX	135251444	135251444	1	*	0.00822302
chrX	117859585	117859585	1	*	0.00831467
chrX	56755714	56756686	973	*	0.0330885
chrX	49089903	49089903	1	*	0.00855037
chr16	2570283	2570283	1	*	0.00855037
chrX	152954603	152954816	214	*	0.0248786
chrX	150859549	150859549	1	*	0.00877296
chrX	47434477	47434561	85	*	0.0256118
chrX	119510970	119510970	1	*	0.00915269
chrX	103268258	103268309	52	*	0.0361394
chrX	15518862	15518992	131	*	0.0273009
chrX	47660487	47660487	1	*	0.00950623
chrX	148549804	148549804	1	*	0.00950623
chrX	23348969	23348969	1	*	0.00965026
chrX	132096915	132096915	1	*	0.00966335
chrX	144909347	144909347	1	*	0.00972882
chrX	25036057	25036057	1	*	0.00980739
chrX	69643036	69643036	1	*	0.00982048
chrX	48216201	48216201	1	*	0.00982048
chrX	152937549	152937549	1	*	0.00997761
chrX	33357782	33357782	1	*	0.0100169
chrX	119151773	119151773	1	*	0.0100431
chrX	15871902	15871902	1	*	0.0101609
chrX	53460671	53460671	1	*	0.0101609
chrX	153240299	153240299	1	*	0.0101609
chrX	128873475	128873475	1	*	0.0101609
chrX	48056290	48056290	1	*	0.0102657
chrX	78201182	78201182	1	*	0.0106847
chrX	144327920	144327920	1	*	0.0107632
chrX	18908380	18908380	1	*	0.0109335
chr20	29535150	29535150	1	*	0.0109597
chrX	19137976	19137976	1	*	0.011012
chrX	84634308	84634308	1	*	0.011012
chrX	70443001	70443001	1	*	0.0110251
chrX	48658022	48658022	1	*	0.0110775
chrX	150248149	150248149	1	*	0.0110775
chrX	34965311	34965311	1	*	0.0110906
chrX	139791928	139791928	1	*	0.0114441
chrX	152062988	152062988	1	*	0.0115227
chrX	21670281	21670281	1	*	0.0115227
chrX	51149742	51149742	1	*	0.0115489
chrX	117252422	117252422	1	*	0.0116144
chrX	76649101	76649101	1	*	0.0116275
chrX	118283285	118283285	1	*	0.0116798
chrX	50026733	50028082	1350	*	0.0443624
chrX	72348370	72348370	1	*	0.0118631
chrX	69657408	69657408	1	*	0.0118762
chr6	5087604	5087749	146	*	0.0307185
chr6	127796683	127797022	340	*	0.0465884
chrX	37404389	37404389	1	*	0.0121512
chrX	65383371	65383371	1	*	0.0121643
chrX	31283706	31283706	1	*	0.0122298
chrX	103078413	103078413	1	*	0.0124262
chrX	115594157	115594157	1	*	0.0124786
chrX	101909064	101909064	1	*	0.012544
chrX	48980610	48980610	1	*	0.012544
chrX	153778656	153778656	1	*	0.0126095
chrX	136112268	136112268	1	*	0.0126095
chrX	34165079	34165079	1	*	0.0126357
chrX	69479214	69479839	626	*	0.0485656
chrX	119571514	119571514	1	*	0.0127535
chrX	39958040	39958040	1	*	0.0128452
chrX	27999546	27999627	82	*	0.0312684
chrX	31282451	31282451	1	*	0.0130547
chrX	48370301	48370301	1	*	0.0130547
chrX	75649532	75649761	230	*	0.0322112
chrX	112084814	112084913	100	*	0.0328266
chrX	10126881	10126881	1	*	0.0133297
chrX	48368195	48368195	1	*	0.0133559
chrX	52923437	52923437	1	*	0.0134999
chrX	109661862	109662115	254	*	0.0350788
chrX	134971322	134971334	13	*	0.0353275
chrX	69712223	69712223	1	*	0.0137749
chrX	152130179	152130179	1	*	0.0138534
chrX	110654569	110654569	1	*	0.0138665
chrX	27999728	27999728	1	*	0.0138665
chrX	96795331	96795331	1	*	0.0138796
chrX	149822475	149822475	1	*	0.0138796
chrX	152760191	152760191	1	*	0.0138927
chrX	151129081	151129555	475	*	0.0361394
chrX	101381594	101381880	287	*	0.0367548
chrX	109683484	109683490	7	*	0.0386403
chrX	19443222	19443222	1	*	0.0141677
chrX	69641418	69641858	441	*	0.0387844
chrX	118360504	118360504	1	*	0.0141939
chrX	11456323	11456323	1	*	0.0144296
chrX	3224570	3224570	1	*	0.0144688
chrX	9677410	9677410	1	*	0.0145212
chrX	114849448	114849448	1	*	0.0145212
chrX	120181969	120181969	1	*	0.0146653
chrX	153781473	153781473	1	*	0.0148093
chrX	103415135	103415135	1	*	0.0148093
chrX	146364725	146364725	1	*	0.0148879
chr1	246668601	246668601	1	*	0.0149926
chrX	70320409	70320409	1	*	0.0150712
chrX	135225923	135225923	1	*	0.0151759
chrX	37850291	37850402	112	*	0.041246
chrX	10851874	10851898	25	*	0.0412591
chrX	68722118	68722118	1	*	0.0153069
chrX	57160426	57160426	1	*	0.0153461
chrX	70447775	70447775	1	*	0.0158175
chrX	118536722	118536722	1	*	0.0161187
chrX	48935660	48935660	1	*	0.0161711
chrX	45022008	45022008	1	*	0.0162758
chrX	48124969	48124969	1	*	0.0162758
chrX	47371986	47371986	1	*	0.0164068
chrX	153032930	153032930	1	*	0.0164329
chrX	129297005	129297005	1	*	0.016577
chrX	37001209	37001209	1	*	0.0166293
chrX	151560719	151560719	1	*	0.0168258
chrX	102533112	102533138	27	*	0.0466015
chrX	129088594	129089420	827	*	0.0468764
chrX	120122866	120122866	1	*	0.0169829
chrX	26210523	26210529	7	*	0.0471645
chrX	129093272	129093798	527	*	0.0472954
chrX	67715015	67715015	1	*	0.0170615
chrX	68979753	68979753	1	*	0.0170745
chrX	47046178	47046178	1	*	0.0173233
chrX	140756646	140756646	1	*	0.017559
chrX	151336548	151336548	1	*	0.0175983
chrX	108867725	108867725	1	*	0.0176114
chrX	102629912	102629912	1	*	0.0177161
chrX	49355178	49355178	1	*	0.0180042
chrX	70886827	70886827	1	*	0.0180566
chrX	48420069	48420069	1	*	0.0182006
chr3	16648294	16648294	1	*	0.0182399
chrX	70364735	70364735	1	*	0.0182399
chrX	118367091	118367091	1	*	0.0184756
chrX	50211229	50211229	1	*	0.0185542
chrX	67722985	67722985	1	*	0.0185542
chrX	131626187	131626187	1	*	0.018672
chr13	114239234	114239234	1	*	0.0187768
chr8	2337813	2337813	1	*	0.0188815
chrX	117106802	117106802	1	*	0.0188815
chrX	38280440	38280440	1	*	0.0191041
chrX	11672048	11672048	1	*	0.0192089
chr9	84302344	84302344	1	*	0.019641
chrX	133680369	133680369	1	*	0.0199159
chrX	153628595	153628595	1	*	0.0200862
chrX	69643844	69643844	1	*	0.0201123
chrX	90690118	90690118	1	*	0.0206492
chrX	30904380	30904380	1	*	0.0206885
chrX	7164772	7164772	1	*	0.0207409
chrX	111699191	111699191	1	*	0.0208325
chrX	138913929	138913929	1	*	0.0209242
chrX	118208915	118208915	1	*	0.0209504
chrX	151146909	151146909	1	*	0.0209896
chrX	44703210	44703210	1	*	0.0210289
chrX	149101909	149101909	1	*	0.0213039
chrX	53310991	53310991	1	*	0.0213432
chrX	75245844	75245844	1	*	0.0214348
chrX	76709434	76709434	1	*	0.0214872
chrX	113817409	113817409	1	*	0.0216312
chrX	53310660	53310660	1	*	0.0218408
chr3	16411667	16411667	1	*	0.0221943
chrX	150251129	150251129	1	*	0.0223776
chrX	49229672	49229672	1	*	0.0224693
chrX	103220551	103220551	1	*	0.022574
chrX	153029722	153029722	1	*	0.022849
chrX	140269750	140269750	1	*	0.0230323
chrX	39958196	39958196	1	*	0.0232549
chrX	105280566	105280566	1	*	0.0235168
chrX	110921097	110921097	1	*	0.0237263
chrX	53458243	53458243	1	*	0.0238048
chrX	39021732	39021732	1	*	0.0238179
chrX	103088089	103088089	1	*	0.0239751
chrX	103502294	103502294	1	*	0.0243548
chr2	208576609	208576609	1	*	0.0247607
chrX	100670855	100670855	1	*	0.0249309
chrX	134427561	134427561	1	*	0.0251012
chrX	47035685	47035685	1	*	0.0251797
chrX	105421602	105421602	1	*	0.0257558
chrX	130204910	130204910	1	*	0.0258737
chrX	24380401	24380401	1	*	0.0259654
chrX	71793639	71793639	1	*	0.0270522
chrX	129519523	129519523	1	*	0.0271438
chrX	47052506	47052506	1	*	0.0272093
chrX	111923211	111923211	1	*	0.0272224
chrX	19531567	19531567	1	*	0.0273271
chrX	148712409	148712409	1	*	0.0275759
chrX	114826443	114826443	1	*	0.0279294
chr9	84304414	84304414	1	*	0.0283616
chrX	149009895	149009895	1	*	0.0286234
chrY	9382523	9382523	1	*	0.0286496
chrX	18658942	18658942	1	*	0.0290162
chrY	9478342	9478342	1	*	0.0290948
chrX	21762904	21762904	1	*	0.0292519
chrX	77915772	77915772	1	*	0.0293436
chrX	11310708	11310708	1	*	0.02954
chrX	79590789	79590789	1	*	0.0296709
chrX	129122111	129122111	1	*	0.0297364
chrX	103494417	103494417	1	*	0.0300507
chrX	150797951	150797951	1	*	0.03009
chrX	98999604	98999604	1	*	0.030103
chrX	18845875	18845875	1	*	0.0303387
chrX	134136248	134136248	1	*	0.0305352
chrX	13588301	13588301	1	*	0.0305744
chrX	52005068	52005068	1	*	0.0310196
chrX	138612736	138612736	1	*	0.0311637
chrY	7428198	7428198	1	*	0.0312291
chrX	139012736	139012736	1	*	0.0312815
chrX	145076879	145076879	1	*	0.0314124
chrX	132545123	132545123	1	*	0.0316743
chrX	11476834	11476834	1	*	0.0318315
chrX	40067148	40067148	1	*	0.0321981
chrX	70363469	70363469	1	*	0.0325254
chrX	27481416	27481416	1	*	0.0325647
chrX	12154656	12154656	1	*	0.0327088
chrX	152157977	152157977	1	*	0.0330492
chrX	114798337	114798337	1	*	0.0333896
chr20	29535007	29535007	1	*	0.0339658
chrX	53449647	53449647	1	*	0.0340574
chrX	69282642	69282642	1	*	0.0343717
chrX	100548043	100548043	1	*	0.0345812
chrX	47508758	47508758	1	*	0.0347645
chrX	37404647	37404647	1	*	0.0351442
chrY	16634373	16634373	1	*	0.0356549
chrX	55050253	55050253	1	*	0.0356549
chrX	114523818	114523818	1	*	0.0357858
chrX	39970419	39970419	1	*	0.0359299
chrX	128784925	128784925	1	*	0.0363358
chrX	132552653	132552653	1	*	0.0367679
chrX	16729926	16729926	1	*	0.0369381
chrX	48887326	48887326	1	*	0.0369774
chrX	25012890	25012890	1	*	0.037069
chrX	119030658	119030658	1	*	0.0371738
chrX	37065901	37065901	1	*	0.0373178
chrX	71349037	71349037	1	*	0.0385094
chrX	50652429	50652429	1	*	0.0388498
chrX	39862172	39862172	1	*	0.0389153
chr2	55393977	55393977	1	*	0.0392165
chr6	30692051	30692051	1	*	0.0392557
chrX	142117264	142117264	1	*	0.0393867
chrX	10125135	10125135	1	*	0.0395962
chrX	11779403	11779403	1	*	0.0406568
chrX	135334923	135334923	1	*	0.0409187
chrX	74524038	74524038	1	*	0.0411151
chrX	151374946	151374946	1	*	0.0411936
chrX	119130048	119130048	1	*	0.0425423
chrX	142804014	142804014	1	*	0.0428959
chrX	101915091	101915091	1	*	0.0430923
chrX	153360157	153360157	1	*	0.043616
chr4	77342104	77342104	1	*	0.044585
chrX	71498597	71498597	1	*	0.0447683
chrX	68727150	68727150	1	*	0.0447683
chrX	15756920	15756920	1	*	0.0449385
chrX	152162841	152162841	1	*	0.0466276
chrX	123467006	123467006	1	*	0.0472038
chrX	153090536	153090536	1	*	0.0473216
chrX	31087348	31087348	1	*	0.0474133
chrY	21236229	21236229	1	*	0.047793
chrX	106516773	106516773	1	*	0.0478716
chrX	152069138	152069138	1	*	0.0480025
chrX	109662214	109662214	1	*	0.0481596
chrX	39864897	39864897	1	*	0.0483037
chrX	53349902	53349902	1	*	0.0483691
chrX	39470375	39470375	1	*	0.0488012
chrX	52826284	52826284	1	*	0.0488667
chrX	101966585	101966585	1	*	0.0491155
chrX	17758966	17758966	1	*	0.049325
chrX	145109374	145109374	1	*	0.0496262
chrX	151900081	151900081	1	*	0.0498488

## Sheet: bumphunter_maxGap=1Mb
seqnames	start	end	width	strand	pval_region
chrY	8553302	9449618	896317	*	0
chrX	139521621	139593505	71885	*	0
chrX	48754200	48755797	1598	*	0
chrX	68047893	68052208	4316	*	0
chrY	22741795	23694891	953097	*	0
chrX	129114634	129122111	7478	*	0
chrX	153770418	153776358	5941	*	0
chrY	7146170	8552374	1406205	*	0
chrX	118107540	118110766	3227	*	0
chrY	6131007	6775803	644797	*	0
chrX	149529976	149534258	4283	*	0
chrX	135578793	135580181	1389	*	0
chrX	48814205	48815856	1652	*	0
chrX	11775676	11779403	3728	*	0
chrX	68835489	68837158	1670	*	0
chrX	150151128	150153136	2009	*	0
chrX	47004051	47005131	1081	*	0
chrX	38662707	39018869	356163	*	0
chrX	68723670	68726029	2360	*	0
chrX	136113605	136116359	2755	*	0
chrY	23756676	25314171	1557496	*	0
chrX	106449030	106516285	67256	*	0
chrX	119124215	119135074	10860	*	0
chrX	66763685	66766506	2822	*	0
chrX	99661860	99666346	4487	*	0
chrX	118707913	118712792	4880	*	0
chrX	70472827	70475318	2492	*	0
chrX	46404528	46405451	924	*	0
chrX	49687028	49688313	1286	*	0
chrX	119005413	119006122	710	*	0
chrX	138285233	138287900	2668	*	0
chrX	134477026	134479169	2144	*	0
chrX	23348969	23353620	4652	*	0
chrX	17392798	17395856	3059	*	0
chrX	48957691	48958509	819	*	0
chrX	147581919	147583550	1632	*	0
chrX	77359355	77360510	1156	*	0
chrX	50212149	50214878	2730	*	0
chrX	48768342	48769550	1209	*	0
chrX	46696086	46697120	1035	*	0
chrX	103809580	103813550	3971	*	0
chrX	122993419	122994594	1176	*	0
chrX	47341740	47343198	1459	*	0
chrX	103498075	103500874	2800	*	0
chrX	149106022	149109080	3059	*	0
chrX	119442797	119445407	2611	*	0
chrX	53710374	53713885	3512	*	0
chrX	55187242	55188047	806	*	0
chrX	153625785	153626979	1195	*	0
chrX	153639778	153640967	1190	*	0
chrX	69509542	69510675	1134	*	0
chrX	118986581	118987328	748	*	0
chrX	48397615	48398418	804	*	0
chrX	142721195	142723826	2632	*	0
chrX	146992908	146996911	4004	*	0
chrY	9478342	9747821	269480	*	0
chrX	100877938	100879169	1232	*	0
chrX	151999289	152000347	1059	*	0
chrX	24482846	24483896	1051	*	0
chrX	109560744	109561918	1175	*	0
chrX	153606335	153608357	2023	*	0
chrX	30326328	30327819	1492	*	0
chrX	54556330	54557002	673	*	0
chrX	153232918	153237805	4888	*	0
chrX	135067201	135068355	1155	*	0
chrX	77154732	77166354	11623	*	0
chrX	49125404	49126486	1083	*	0
chrX	47518238	47518849	612	*	0
chrX	49056505	49057013	509	*	0
chrX	48931388	48932122	735	*	0
chrX	20431166	21393898	962733	*	0
chrX	54833994	54835651	1658	*	0
chrX	43513914	43515575	1662	*	0
chrX	46432770	46435742	2973	*	0
chrX	49027884	49029384	1501	*	0
chrX	124336658	124339995	3338	*	0
chrX	46306111	46307369	1259	*	0
chrX	119737620	119738603	984	*	0
chrX	131156448	131158005	1558	*	0
chrX	70273254	70288735	15482	*	0
chrX	153990478	153991830	1353	*	0
chrX	108976035	108976893	859	*	0
chrX	131351164	131353502	2339	*	0
chrX	14891001	14891763	763	*	0
chrX	136647760	136651644	3885	*	0
chrX	136507597	136513048	5452	*	0
chrX	100603351	100604065	715	*	0
chrX	153058860	153060546	1687	*	0
chrX	47420179	47421098	920	*	0
chrX	129299367	129300230	864	*	0
chrX	100645695	100646162	468	*	0
chrX	129243062	129245245	2184	*	0
chrX	135332975	135334005	1031	*	0
chrX	107333538	107335227	1690	*	0
chrX	134555540	134556505	966	*	0
chrX	118602021	118603378	1358	*	0
chrX	63425122	63425930	809	*	0
chrX	100662853	100663591	739	*	0
chrX	134185575	134186522	948	*	0
chrX	64754017	64754995	979	*	0
chrX	48689942	48694367	4426	*	0
chrX	153360157	153363765	3609	*	0
chrX	117479353	117484304	4952	*	0
chrX	48334240	48335010	771	*	0
chrX	128977299	128977954	656	*	0
chrX	101905837	101907254	1418	*	0
chrX	153284103	153285934	1832	*	0
chrX	101853857	101854594	738	*	0
chrX	47862977	47863707	731	*	0
chrX	153655823	153657411	1589	*	0
chrX	131622892	131624555	1664	*	0
chrX	48366824	48367980	1157	*	0
chrX	70752639	70756078	3440	*	0
chrX	23760918	23761732	815	*	0
chrX	73639809	73642734	2926	*	0
chrX	118925442	118926253	812	*	0
chrX	137792814	137794408	1595	*	0
chrX	23925454	23926332	879	*	0
chrX	135228853	135230841	1989	*	0
chrX	15353254	15354150	897	*	0
chrX	117629034	117631015	1982	*	0
chrX	153744216	153745361	1146	*	0
chrX	67718299	67719066	768	*	0
chrX	12809156	12810444	1289	*	0
chrX	30906902	30907909	1008	*	0
chrX	153718691	153719406	716	*	0
chrX	47478770	47479662	893	*	0
chrX	38420326	38421503	1178	*	0
chrX	47508758	47510589	1832	*	0
chrX	53111116	53112501	1386	*	0
chrX	21857475	21858304	830	*	0
chrX	134654287	134656158	1872	*	0
chrX	19533022	19534066	1045	*	0
chrX	132547387	132551364	3978	*	0
chrX	148712902	148713830	929	*	0
chrX	56589768	56590537	770	*	0
chrX	54209148	54209968	821	*	0
chrX	48432279	48433316	1038	*	0
chrX	25028057	25031919	3863	*	0
chrX	83756854	83757693	840	*	0
chrX	154030224	154034184	3961	*	0
chrX	105969177	105970597	1421	*	0
chrX	107068750	107070410	1661	*	0
chrX	85402595	85403899	1305	*	0
chrX	101410339	101411275	937	*	0
chrX	151806225	151807197	973	*	0
chrX	48774742	48776812	2071	*	0
chrX	149861526	149862363	838	*	0
chrX	117957489	117959263	1775	*	0
chrX	128656725	128657727	1003	*	0
chrX	119076813	119078173	1361	*	0
chrX	118824554	118828778	4225	*	0
chrX	134165954	134166801	848	*	0
chrX	154299274	154300204	931	*	0
chrX	102469889	102470643	755	*	0
chrX	153707029	153707810	782	*	0
chrX	41781891	41783785	1895	*	0
chrX	154444356	154445068	713	*	0
chrX	153978709	153979649	941	*	0
chrX	128788071	128790057	1987	*	0
chrX	107018431	107019610	1180	*	0
chrX	119378521	119379337	817	*	0
chrX	48900769	48901405	637	*	0
chrX	54466428	54467052	625	*	0
chrX	19002006	19003316	1311	*	0
chrX	48858587	48858921	335	*	0
chrX	51636111	51638041	1931	*	0
chrX	134048490	134049614	1125	*	0
chrX	129473599	129474199	601	*	0
chrX	77040152	77042040	1889	*	0
chrX	119763444	119764469	1026	*	0
chrX	69664482	69665233	752	*	0
chrX	100074813	100075588	776	*	0
chrX	144898689	144900532	1844	*	0
chrX	129039711	129040481	771	*	0
chrX	119384384	119385834	1451	*	0
chrX	62974433	62975657	1225	*	0
chrX	103410677	103411709	1033	*	0
chrX	100306566	100307293	728	*	0
chrX	153714615	153715426	812	*	0
chrX	21676344	21677052	709	*	0
chrX	82762347	82764537	2191	*	0
chrY	14812997	15016101	203105	*	0
chrX	83442333	83443518	1186	*	0
chrX	132090141	132092772	2632	*	0
chrX	152676703	152682625	5923	*	0
chrX	109245325	109246494	1170	*	0
chrX	152599398	152599997	600	*	0
chrX	37430689	37431783	1095	*	0
chrX	149736640	149737876	1237	*	0
chrX	107978480	107980846	2367	*	0
chrX	73833865	73834821	957	*	0
chrX	71458261	71459274	1014	*	0
chrX	12993156	12997273	4118	*	0
chrX	67653156	67653925	770	*	0
chrX	101967017	101968430	1414	*	0
chrX	20284665	20286613	1949	*	0
chrX	25022003	25027268	5266	*	0
chrX	105065721	105067311	1591	*	0
chrX	117861165	117862288	1124	*	0
chrX	77150966	77151316	351	*	0
chrX	56258440	56259373	934	*	0
chrX	21958505	21959700	1196	*	0
chrX	135959015	135963137	4123	*	0
chrX	133593945	133594951	1007	*	0
chrX	54069147	54071365	2219	*	0
chrX	102000698	102001318	621	*	0
chrX	133370915	133371717	803	*	0
chrX	70712215	70713213	999	*	0
chrX	118532787	118536722	3936	*	0
chrX	122317614	122319602	1989	*	0
chrX	152988658	152990778	2121	*	0
chrX	74143801	74145551	1751	*	0
chrX	118739737	118740614	878	*	0
chrX	55515154	55516236	1083	*	0
chrX	105851490	105855386	3897	*	0
chrY	22736833	22738029	1197	*	0
chrX	38079661	38080608	948	*	0
chrX	153602658	153603171	514	*	0
chrX	154254814	154255174	361	*	0
chrX	154842064	154842856	793	*	0
chrX	153671800	153672898	1099	*	0
chrX	140270501	140271719	1219	*	0
chrX	38186399	38187009	611	*	0
chrX	80063471	80065793	2323	*	0
chrX	152909992	152913595	3604	*	0
chrX	11682132	11684543	2412	*	0
chrX	50556181	50557522	1342	*	0
chrX	106361500	106362373	874	*	0
chrX	84258452	84259298	847	*	0
chrX	102941498	102942967	1470	*	0
chrX	134232157	134233598	1442	*	0
chrX	75647859	75649367	1509	*	0
chrY	2802900	2804320	1421	*	0
chrX	25033767	25034625	859	*	0
chrX	106242522	106243646	1125	*	0
chrX	148586584	148587055	472	*	0
chrX	47695789	47696333	545	*	0
chrX	119694550	119695227	678	*	0
chrX	152906667	152909097	2431	*	0
chrX	55478180	55479616	1437	*	0
chrX	133118344	133119961	1618	*	0
chrX	133506996	133507742	747	*	0
chrX	51075046	51076387	1342	*	0
chrX	152066221	152066845	625	*	0
chrX	24711474	24713101	1628	*	0
chrX	69352975	69353812	838	*	0
chrX	103401252	103402124	873	*	0
chrY	16733251	16941591	208341	*	0
chrX	102318831	102319368	538	*	0
chrX	46617524	46619235	1712	*	0
chrX	19904780	19908877	4098	*	0
chrX	71933616	71934695	1080	*	0
chrX	16964556	16965405	850	*	0
chrX	117250153	117251123	971	*	0
chrX	153189769	153194172	4404	*	0
chrX	99986352	99987184	833	*	0
chrX	49643431	49644706	1276	*	0
chrX	77394723	77395373	651	*	0
chrX	128674000	128675022	1023	*	0
chrX	49090934	49092437	1504	*	0
chrX	101379978	101381018	1041	*	0
chrX	48455705	48456564	860	*	0
chrX	128903490	128924261	20772	*	0
chrX	130191821	130192734	914	*	0
chrX	153664862	153665799	938	*	0
chrY	10033460	10037049	3590	*	0
chrX	73755969	73756802	834	*	0
chrX	31284448	31285204	757	*	0
chrX	134124839	134125259	421	*	0
chrY	21728575	21729665	1091	*	0
chrX	57147369	57148257	889	*	0
chrX	11129290	11129831	542	*	0
chrX	24665074	24665932	859	*	0
chrX	37706251	37707074	824	*	0
chrX	63614857	63615495	639	*	0
chrX	48659624	48660813	1190	*	0
chrX	135991334	135992020	687	*	0
chrX	23684892	23686290	1399	*	0
chrX	133930346	133931641	1296	*	0
chrX	129304869	129307515	2647	*	0
chrX	100353031	100353462	432	*	0
chrX	37208277	37209388	1112	*	0
chrX	102883550	102884633	1084	*	0
chrX	119602917	119603333	417	*	0
chrX	130036695	130037545	851	*	0
chrX	153094594	153096786	2193	*	0
chrX	53122826	53123831	1006	*	0
chrX	64254409	64255552	1144	*	0
chrX	100805271	100806397	1127	*	0
chrX	125300035	125300481	447	*	0
chrX	133941107	133941745	639	*	0
chrX	133305793	133307957	2165	*	0
chrX	71130538	71131891	1354	*	0
chrX	100183764	100184535	772	*	0
chrX	53461213	53461681	469	*	0
chrX	150564821	150565921	1101	*	0
chrX	135862961	135863726	766	*	0
chrX	71351314	71352089	776	*	0
chrX	74742458	74743636	1179	*	0
chrX	152863995	152865295	1301	*	0
chrX	48979845	48980258	414	*	0
chrX	106959517	106960491	975	*	0
chrX	102508853	102510314	1462	*	0
chrX	40435744	40440704	4961	*	0
chrX	101770958	101772051	1094	*	0
chrX	144902897	144903748	852	*	0
chrX	46771580	46776812	5233	*	0
chrX	55026485	55027018	534	*	0
chrX	55743906	55744275	370	*	0
chrX	49019804	49020468	665	*	0
chrX	37003511	37004582	1072	*	0
chrX	54383906	54385662	1757	*	0
chrX	51361383	51453843	92461	*	0
chrX	84498775	84499522	748	*	0
chrX	153598077	153600494	2418	*	0
chrX	118891924	118892924	1001	*	0
chrX	64626582	64627755	1174	*	0
chrX	70502859	70504058	1200	*	0
chrX	70585696	70586753	1058	*	0
chrX	130423014	130423458	445	*	0
chrX	118370278	118371210	933	*	0
chrX	70337980	70339207	1228	*	0
chrX	129402160	129402953	794	*	0
chrX	152735584	152736387	804	*	0
chrX	51138541	51139481	941	*	0
chrX	23801244	23801995	752	*	0
chrX	134155873	134156752	880	*	0
chrY	13332435	13589640	257206	*	0
chrX	100914138	100914950	813	*	0
chrX	100872594	100873362	769	*	0
chrX	68384259	68385467	1209	*	0
chrX	106692551	106694654	2104	*	0
chrX	57021502	57022192	691	*	0
chrX	152938698	152939483	786	*	0
chrX	72433997	72435117	1121	*	0
chrX	75392480	75393425	946	*	0
chrX	49022452	49023115	664	*	0
chrX	153200109	153201025	917	*	0
chrX	119148809	119150375	1567	*	0
chrX	148621525	148623231	1707	*	0
chrY	2718782	2802332	83551	*	0
chrX	103356845	103358117	1273	*	0
chrX	17755642	17756762	1121	*	0
chrX	153686026	153686926	901	*	0
chrX	70150290	70151209	920	*	0
chrX	49042556	49043166	611	*	0
chrX	129193893	129194982	1090	*	0
chrX	101186235	101187257	1023	*	0
chrX	34674683	34675964	1282	*	0
chrX	133683331	133685325	1995	*	0
chrX	19361727	19362639	913	*	0
chrX	129065051	129067214	2164	*	0
chrX	74493592	74494066	475	*	0
chrX	39950501	39953107	2607	*	0
chrX	48534493	48535266	774	*	0
chrX	71792488	71793049	562	*	0
chrX	39960365	39963545	3181	*	0
chrX	18443256	18444361	1106	*	0
chrX	129091104	129091702	599	*	0
chrX	48595527	48596117	591	*	0
chrX	136630265	136633483	3219	*	0
chrX	48554729	48555977	1249	*	0
chrX	122865777	122867073	1297	*	0
chrX	129535465	129536117	653	*	0
chrY	21666078	21726406	60329	*	0
chrY	6780027	7138198	358172	*	0
chrX	128812233	128812557	325	*	0
chrX	74375795	74376313	519	*	0
chrY	20501241	20748782	247542	*	0
chrX	69674332	69675294	963	*	0
chrX	47483024	47483418	395	*	0
chrX	18371852	18372696	845	*	0
chrX	47930589	47931142	554	*	0
chrY	22680010	22735320	55311	*	0
chrX	17878442	17879602	1161	*	0
chrX	17673726	17674676	951	*	0
chrX	139013957	139015886	1930	*	0
chrX	123094675	123097016	2342	*	0
chrX	72782624	72782946	323	*	0
chrX	102565608	102566123	516	*	0
chrX	118369789	118370171	383	*	0
chrX	48379816	48380420	605	*	0
chrX	69653552	69654348	797	*	0
chrX	150863180	150864804	1625	*	0
chrX	17754979	17755531	553	*	0
chrY	21041339	21236229	194891	*	0
chrY	14773536	14774526	991	*	0
chrX	54665817	54666407	591	*	0
chrX	57618059	57619327	1269	*	0
chrX	150345616	150347694	2079	*	0
chrX	48937688	48937975	288	*	0
chrX	51238781	51240059	1279	*	0
chrY	15016579	15017297	719	*	0
chrX	24042365	24044093	1729	*	0
chrX	75004943	75005131	189	*	0
chrX	139173266	139173965	700	*	0
chrX	49086910	49087477	568	*	0
chrX	135055672	135057092	1421	*	0
chrX	11445498	11446209	712	*	0
chrY	15864778	16634027	769250	*	0
chrY	6113261	6114404	1144	*	0
chrX	110339365	110339862	498	*	0
chrX	28604661	28605742	1082	*	0
chrX	135849165	135850876	1712	*	0
chrX	54521658	54522366	709	*	0
chrY	21238472	21239607	1136	*	0
chrY	14076009	14096487	20479	*	0
chrX	101397143	101397678	536	*	0
chrX	72223388	72299310	75923	*	0
chrX	49011749	49012891	1143	*	0
chrX	62570863	62571385	523	*	0
chrY	19625308	19678535	53228	*	0
chrY	16636258	16637142	885	*	0
chrX	47489285	47490133	849	*	0
chrX	47441290	47441779	490	*	0
chrX	18372963	18373515	553	*	0
chrX	18692821	18693859	1039	*	0
chrX	13821440	13835568	14129	*	0
chrX	120181294	120181820	527	*	0
chrX	149715388	149716393	1006	*	0
chrY	15593045	15814685	221641	*	0
chrX	125686801	125687011	211	*	0
chrX	45709881	45711234	1354	*	0
chrX	100740275	100740535	261	*	0
chrX	37544805	37545418	614	*	0
chrX	67906181	67906758	578	*	0
chrX	55934670	55935143	474	*	0
chrX	154493215	154493858	644	*	0
chrX	153167899	153169823	1925	*	0
chrX	48685182	48686200	1019	*	0
chrX	150343097	150344264	1168	*	0
chrX	57936269	57937475	1207	*	0
chrX	139846499	139846881	383	*	0
chrX	62780753	62780937	185	*	0
chrX	102631887	102632131	245	*	0
chrX	102611253	102611451	199	*	0
chrX	68114285	68115082	798	*	0
chrX	48748398	48749177	780	*	0
chrY	21867702	21877683	9982	*	0
chrY	21906636	21906974	339	*	0
chrX	152224533	152224966	434	*	0
chrY	14100276	14103651	3376	*	0
chrX	36975540	36976515	976	*	0
chrX	118616427	118616736	310	*	0
chrX	150067397	150068356	960	*	0
chrY	15591101	15591617	517	*	0
chrX	64887634	64888437	804	*	0
chrY	6778543	6778939	397	*	0
chrX	153401597	153402621	1025	*	0
chrX	48326650	48327875	1226	*	0
chrX	138276904	138277374	471	*	0
chrX	114960155	115004495	44341	*	0
chrX	48827880	48828779	900	*	0
chrX	130926603	130930098	3496	*	0
chrY	16945913	17567486	621574	*	0
chrX	107514114	107681737	167624	*	0
chrX	136134475	136135179	705	*	0
chrY	17568445	17571429	2985	*	0
chrX	9982520	9984045	1526	*	0
chrX	36981602	36982194	593	*	0
chrX	71238329	71238649	321	*	0
chrX	70401955	70402457	503	*	0
chrX	152875453	152875939	487	*	0
chrX	129254556	129255138	583	*	0
chrX	49047791	49048031	241	*	0
chrY	14537211	14648161	110951	*	0
chrX	118699375	118699483	109	*	0
chrX	67913573	67914130	558	*	0
chrX	108780127	108780677	551	*	0
chrX	108868237	108868465	229	*	0
chrY	28555536	28555912	377	*	0
chrX	99891595	99891813	219	*	0
chrX	79277299	79278012	714	*	0
chrX	117973480	117973613	134	*	0
chrX	152782938	152783792	855	*	0
chrY	2657879	2708972	51094	*	0
chrX	101975281	101975840	560	*	0
chrX	53024600	53025026	427	*	0
chrX	23799775	23801067	1293	*	0
chrX	64887118	64887466	349	*	0
chrX	53117672	53118080	409	*	0
chrX	69672096	69672435	340	*	0
chrX	129086838	129087487	650	*	0
chrX	152740227	152740645	419	*	0
chrX	152991641	152992265	625	*	0
chrX	118407296	118407852	557	*	0
chrX	35937904	35938047	144	*	0
chrX	151143302	151143526	225	*	0
chrY	2807288	2823782	16495	*	0
chrX	128978119	128978347	229	*	0
chrX	63004884	63005366	483	*	0
chrX	102631408	102631453	46	*	0
chrX	152760248	152760906	659	*	0
chrX	16889152	16889247	96	*	0
chrX	47518016	47518136	121	*	0
chrX	72783164	72783579	416	*	0
chrX	20283423	20284128	706	*	0
chrX	110339005	110339051	47	*	0
chrX	53077301	53078072	772	*	0
chrY	14649908	14652924	3017	*	0
chrX	134138149	134138364	216	*	0
chrX	68758302	68758562	261	*	0
chrX	151142772	151143125	354	*	0
chrY	2709598	2709627	30	*	0
chrX	129629140	129658061	28922	*	0
chrY	15815552	15816361	810	*	0
chrY	26716289	27210334	494046	*	0
chrX	15288115	15288312	198	*	0
chrY	15031167	15451782	420616	*	0
chrY	14074773	14074873	101	*	0
chrX	39714465	39719657	5193	*	0
chrX	154114544	154114546	3	*	0
chrX	70323743	70323912	170	*	0
chrX	152954284	152954303	20	*	0
chrX	153627317	153627594	278	*	0
chrX	106045823	106045825	3	*	0
chrX	109763406	109764553	1148	*	0
chrX	107179321	107179415	95	*	0
chrX	118699184	118699347	164	*	0
chrX	71289504	71289513	10	*	0
chrX	25039068	25039203	136	*	0
chrX	30671787	30671787	1	*	0
chrX	48542398	48542398	1	*	0
chrX	152848639	152848639	1	*	0
chrY	4872931	4872931	1	*	0
chrY	14108207	14108207	1	*	0
chrY	15817871	15817871	1	*	0
chrX	152110426	152110426	1	*	0
chrX	84500028	84500028	1	*	0
chrX	2847113	2847113	1	*	0
chrX	47225852	47225852	1	*	0
chr7	64300061	64300061	1	*	0
chrX	39680221	39680221	1	*	0
chrX	23764087	23764087	1	*	0
chrX	153570171	153570171	1	*	0
chrX	65042288	65042288	1	*	0
chrX	153082274	153082274	1	*	0
chrX	55026135	55026135	1	*	0
chrX	54522721	54522721	1	*	0
chrY	9931079	9931079	1	*	0
chrX	148156001	148156001	1	*	0
chrX	110038886	110039604	719	*	1.37308e-05
chrX	64195554	64196751	1198	*	1.37308e-05
chrX	103217051	103218066	1016	*	1.37308e-05
chrX	80376748	80457556	80809	*	1.37308e-05
chrX	30671090	30671633	544	*	0.000137308
chrX	20134346	20135285	940	*	0.000137308
chrX	130215993	130218006	2014	*	2.74616e-05
chrX	73512004	73513464	1461	*	0.000233423
chrX	70327995	70331961	3967	*	2.74616e-05
chrX	106749745	106750861	1117	*	4.11924e-05
chrY	7140572	7142752	2181	*	4.11924e-05
chrX	107682766	107683435	670	*	0.000631617
chrX	150066099	150067276	1178	*	1.37308e-05
chrX	42637044	42638108	1065	*	0.000205962
chrX	70316045	70318366	2322	*	4.11924e-05
chrX	71401009	71401536	528	*	5.49232e-05
chrX	72667095	72668847	1753	*	0.0001785
chrX	102862559	102862807	249	*	1.37308e-05
chrX	138773906	138774601	696	*	5.49232e-05
chrX	107975753	107976214	462	*	5.49232e-05
chrX	40000784	40004346	3563	*	6.8654e-05
chrX	130206879	130207604	726	*	6.8654e-05
chrX	38660266	38660587	322	*	0.000137308
chrX	106871544	106872025	482	*	1.37308e-05
chrX	40037418	40062004	24587	*	5.49232e-05
chrX	123093616	123094326	711	*	5.49232e-05
chrX	39472958	39475737	2780	*	5.49232e-05
chrX	100673096	100673802	707	*	5.49232e-05
chrX	136627957	136629816	1860	*	6.8654e-05
chrX	67867403	67867718	316	*	6.8654e-05
chrX	73071041	73072641	1601	*	8.23848e-05
chrX	80457681	80458049	369	*	8.23848e-05
chrX	39943770	39947559	3790	*	8.23848e-05
chrX	10588200	10588667	468	*	0.000109846
chrX	103087077	103087380	304	*	4.11924e-05
chrX	151619390	151619997	608	*	5.49232e-05
chrX	134429653	134429972	320	*	8.23848e-05
chrX	48911060	48911600	541	*	8.23848e-05
chrX	40067148	40122371	55224	*	0.000137308
chrX	47092037	47092560	524	*	0.000329539
chrX	99667001	99667223	223	*	0.00034327
chrX	153247499	153247499	1	*	1.37308e-05
chrX	38660704	38660704	1	*	1.37308e-05
chrX	15768223	15768223	1	*	1.37308e-05
chrX	110924355	110925365	1011	*	0.000549232
chrX	114468303	114468879	577	*	0.000384462
chrX	102531009	102532056	1048	*	0.000727732
chrX	102983199	102984217	1019	*	0.000823848
chrX	25040609	25041645	1037	*	0.00102981
chrX	24952147	25020151	68005	*	0.00133189
chrX	20008364	20009661	1298	*	0.000480578
chrX	78427682	78623745	196064	*	0.000494309
chrX	132094977	132096018	1042	*	0.001428
chrX	153151054	153152572	1519	*	0.00152412
chrX	67913165	67913327	163	*	0.000439385
chrX	51486354	51487529	1176	*	0.00068654
chrX	39866161	39867476	1316	*	0.00118085
chrX	111325143	111326800	1658	*	0.00122204
chrY	2655740	2655977	238	*	0.0012495
chrX	71527298	71528352	1055	*	0.00215573
chrX	19140934	19141251	318	*	0.000604155
chrX	153637497	153637645	149	*	0.000672809
chrX	149613398	149613745	348	*	0.00070027
chrX	39547825	39548787	963	*	0.000768924
chrX	37764816	37765302	487	*	0.000892502
chrX	10124573	10124914	342	*	0.000892502
chrX	51546021	51546668	648	*	0.00116712
chrX	57313034	57313197	164	*	4.11924e-05
chrX	11128728	11129171	444	*	6.8654e-05
chrX	47382939	47383224	286	*	6.8654e-05
chrX	19765879	19817931	52053	*	6.8654e-05
chrX	47092993	47093323	331	*	6.8654e-05
chrX	54947308	54947822	515	*	0.000123577
chrX	40015196	40016121	926	*	0.000137308
chrX	48541415	48541924	510	*	0.000137308
chrX	17879701	17879951	251	*	0.000137308
chrX	66799850	67267400	467551	*	0.000151039
chrX	41546844	41548244	1401	*	0.000151039
chrX	43833066	43833130	65	*	0.00016477
chrX	12992684	12992967	284	*	0.000205962
chrX	102840724	102840997	274	*	0.000205962
chrX	53029709	53030043	335	*	0.000205962
chrX	12924247	12938504	14258	*	0.000384462
chrX	70272769	70273113	345	*	0.000480578
chrX	153575581	153575581	1	*	2.74616e-05
chrX	47696603	47696603	1	*	2.74616e-05
chrX	17653562	17653562	1	*	2.74616e-05
chrX	62856362	62856362	1	*	2.74616e-05
chrX	100910662	100910662	1	*	2.74616e-05
chrX	150396241	150396241	1	*	2.74616e-05
chrX	119514843	119514843	1	*	2.74616e-05
chrX	110187421	110188397	977	*	0.00185366
chrX	135617725	135632947	15223	*	0.00221066
chrX	110512115	110514231	2117	*	0.00234797
chrX	41301363	41302010	648	*	0.0028972
chrX	102862945	102863013	69	*	0.000768924
chrX	100446496	100446736	241	*	0.000823848
chrX	19139978	19140538	561	*	0.00086504
chrX	139006339	139006615	277	*	0.000947425
chrX	85302610	85302864	255	*	0.000961156
chrY	14649201	14649262	62	*	4.11924e-05
chr1	243053934	243054071	138	*	8.23848e-05
chrX	13954890	13955102	213	*	8.23848e-05
chrX	112083504	112083581	78	*	8.23848e-05
chrX	153637814	153637827	14	*	0.000219693
chrX	39939117	39941630	2514	*	0.000233423
chrX	64732622	64751905	19284	*	0.000233423
chrX	51485489	51485834	346	*	0.000288347
chrX	68047716	68047734	19	*	0.000288347
chrX	38115655	38117997	2343	*	0.000288347
chrY	16634795	16635501	707	*	0.000302077
chrX	11278904	11282604	3701	*	0.000302077
chrX	152927974	152928112	139	*	0.000302077
chrX	73325165	73325368	204	*	0.00034327
chrX	2730666	2730666	1	*	4.11924e-05
chrX	112084007	112084007	1	*	4.11924e-05
chrX	123465263	123465263	1	*	4.11924e-05
chrX	49166345	49166345	1	*	4.11924e-05
chrX	9860732	9860732	1	*	4.11924e-05
chrX	153627775	153627775	1	*	4.11924e-05
chrX	153250812	153250812	1	*	4.11924e-05
chrX	75006266	75006266	1	*	4.11924e-05
chrX	9908641	9908641	1	*	4.11924e-05
chrX	30233490	30233490	1	*	4.11924e-05
chrX	129538534	129538534	1	*	4.11924e-05
chrX	147581562	147581562	1	*	4.11924e-05
chrX	136655880	136657084	1205	*	0.002499
chrX	12156718	12157128	411	*	0.00189485
chrX	40006699	40007471	773	*	0.00205962
chrX	114849448	114884097	34650	*	0.001071
chrX	62781074	62781690	617	*	0.00111219
chrX	133678716	133679038	323	*	0.00115339
chrX	70838030	70839229	1200	*	0.00116712
chr9	84302344	84303413	1070	*	0.00133189
chrY	13914013	14074417	160405	*	0.00135935
chrX	103173284	103173897	614	*	0.00159277
chrX	135251741	135251741	1	*	5.49232e-05
chrX	45713386	45713386	1	*	5.49232e-05
chrX	54472372	54472372	1	*	5.49232e-05
chrX	133118088	133118088	1	*	5.49232e-05
chrX	13957590	13957590	1	*	5.49232e-05
chr2	84105546	84105546	1	*	5.49232e-05
chrX	135292566	135292566	1	*	5.49232e-05
chrX	147004697	147004697	1	*	5.49232e-05
chrX	35937617	35937780	164	*	0.00265004
chrX	68348465	68348839	375	*	0.00273243
chrX	100545995	100546517	523	*	0.00324047
chrX	69257154	69269901	12748	*	0.0034327
chrX	49767916	49772484	4569	*	0.00244408
chrX	115085326	115085590	265	*	0.000494309
chrX	100641870	100642128	259	*	0.00052177
chrX	135573249	135574568	1320	*	0.000617886
chrX	47049948	47050208	261	*	0.00302077
chrX	153046386	153046767	382	*	0.00350135
chrX	53468600	53469182	583	*	0.00344643
chrX	114524264	114524308	45	*	0.00354254
chrX	153084485	153085101	617	*	0.00363866
chrX	43741530	43741601	72	*	0.00171635
chrX	18720556	18845875	125320	*	0.00171635
chrX	77914054	77914149	96	*	0.00188112
chrX	82765593	82766491	899	*	0.00192231
chrY	15863367	15863901	535	*	0.00204589
chrX	63446044	63446644	601	*	0.000659078
chrX	40010468	40011385	918	*	0.000659078
chrX	69504569	69504569	1	*	9.61156e-05
chrX	99891894	99891894	1	*	9.61156e-05
chrX	19008190	19008190	1	*	9.61156e-05
chrX	106567457	106567457	1	*	9.61156e-05
chrX	125953844	125953844	1	*	9.61156e-05
chrX	154255534	154255950	417	*	0.000892502
chrX	107287269	107287404	136	*	0.000919963
chrX	106046174	106046437	264	*	0.000919963
chrX	39874765	39875584	820	*	0.00105727
chrX	114058123	114141368	83246	*	0.00113966
chrX	152130179	152141622	11444	*	0.00113966
chrX	66763113	66763521	409	*	0.00406432
chrX	15403752	15509191	105440	*	0.00127696
chrX	55513504	55513504	1	*	0.000123577
chr12	38545085	38545085	1	*	0.000123577
chrX	151561584	151562912	1329	*	0.00260885
chrX	115084903	115085150	248	*	0.00135935
chrX	108868775	108868931	157	*	0.001428
chrX	133675340	133675433	94	*	0.00145546
chr7	153109375	153109375	1	*	0.000137308
chrX	154563852	154564511	660	*	0.00282854
chrX	54785292	54824559	39268	*	0.0016477
chrX	148709321	148712409	3089	*	0.00167516
chrX	50653733	50653828	96	*	0.00174381
chrX	135730265	135730306	42	*	0.00174381
chrX	40017092	40017269	178	*	0.00181246
chrX	41334987	41334987	1	*	0.000151039
chrX	76140313	76140313	1	*	0.000151039
chrX	100916283	100916283	1	*	0.000151039
chrX	150902317	150912076	9760	*	0.00573947
chrX	11125437	11125437	1	*	0.0001785
chrX	132087774	132087774	1	*	0.0001785
chrX	49777974	49777974	1	*	0.0001785
chrX	10126668	10126668	1	*	0.0001785
chrX	115009194	115009194	1	*	0.000205962
chrX	21877894	21877894	1	*	0.000205962
chrX	133676860	133676860	1	*	0.000219693
chrX	48842038	48842038	1	*	0.000219693
chrX	100807848	100807848	1	*	0.000233423
chrY	14533505	14533505	1	*	0.000233423
chrX	100447575	100447575	1	*	0.000260885
chrX	30994266	31087348	93083	*	0.00216947
chrX	118288798	118327940	39143	*	0.00229304
chrX	77582839	77582913	75	*	0.00240289
chrX	101146494	101146494	1	*	0.000274616
chrX	135278646	135278646	1	*	0.000274616
chrX	71526944	71527091	148	*	0.00453116
chrX	102024175	102024320	146	*	0.00306197
chrX	51149573	51149573	1	*	0.000288347
chrX	34960814	34960973	160	*	0.00586305
chrX	131356353	131547702	191350	*	0.00376224
chr20	29551622	29551622	1	*	0.000315808
chrX	65237413	65237413	1	*	0.000315808
chr2	84105169	84105169	1	*	0.000315808
chrX	133687405	133687405	1	*	0.000329539
chrX	21674415	21675867	1453	*	0.00409178
chrX	100333778	100334126	349	*	0.00428401
chrX	2748039	2748234	196	*	0.00263631
chrX	68525613	68525725	113	*	0.00270497
chrX	51142212	51142212	1	*	0.000384462
chrX	52949505	52949505	1	*	0.000384462
chrX	72666536	72666981	446	*	0.00277362
chrX	70585545	70585545	1	*	0.000453116
chrX	133115985	133115985	1	*	0.000453116
chrX	118205446	118205446	1	*	0.000453116
chrX	153693918	153693918	1	*	0.000453116
chrX	133680665	133680665	1	*	0.000480578
chrX	71524766	71525152	387	*	0.00336404
chrX	115594209	115594242	34	*	0.00341897
chrX	55020450	55020520	71	*	0.00348762
chrX	114252923	114253315	393	*	0.00281481
chrX	73523953	73523965	13	*	0.00285601
chrX	111874418	111874418	1	*	0.000494309
chrX	25020570	25021725	1156	*	0.00605528
chrX	3628424	3630619	2196	*	0.0061102
chrX	16887131	16887750	620	*	0.00358374
chrX	153166595	153166733	139	*	0.00296585
chrX	133679545	133679994	450	*	0.00317181
chrX	2825439	2825439	1	*	0.000508039
chrX	51151797	51151797	1	*	0.000508039
chrX	66788098	66788286	189	*	0.00372105
chrX	102602623	102602857	235	*	0.00324047
chrX	10588738	10588738	1	*	0.00052177
chrX	69655158	69655158	1	*	0.00052177
chr7	64298676	64298676	1	*	0.000535501
chrX	102965678	102965678	1	*	0.000562963
chrX	110335660	110335660	1	*	0.000562963
chrX	30265129	30265129	1	*	0.000562963
chrX	15511530	15511751	222	*	0.00746955
chrX	21960827	21968128	7302	*	0.00389955
chrX	40504059	40506177	2119	*	0.00400939
chrX	153276960	153282222	5263	*	0.00329539
chrX	106871408	106871478	71	*	0.00335031
chrX	106245868	106245868	1	*	0.000631617
chrX	84634451	85117544	483094	*	0.00797759
chrX	11456323	11497215	40893	*	0.00451743
chrX	132544017	132545123	1107	*	0.00352881
chrX	30591068	30595690	4623	*	0.00357001
chr10	88854588	88854588	1	*	0.000672809
chrX	74377604	74377604	1	*	0.00070027
chrX	123039177	123039177	1	*	0.00070027
chrX	10126881	10128888	2008	*	0.00479205
chrX	41785546	41785546	1	*	0.000741463
chrX	128810342	128810342	1	*	0.000741463
chrX	39871053	39871053	1	*	0.000741463
chrX	70180220	70180220	1	*	0.000768924
chrX	103815487	103815487	1	*	0.000768924
chrX	70387171	70389536	2366	*	0.0048607
chrX	48812173	48812173	1	*	0.000796386
chrX	15683334	15683427	94	*	0.00499801
chrX	39862172	39863822	1651	*	0.00501174
chrX	39552531	39676511	123981	*	0.00424282
chrX	74516489	74524038	7550	*	0.00429774
chrX	63424088	63424405	318	*	0.00510786
chrX	57017815	57017815	1	*	0.000892502
chrX	103291721	103291721	1	*	0.000892502
chrX	151810246	151810246	1	*	0.000919963
chrX	132435532	132435532	1	*	0.000933694
chrX	69283055	69283055	1	*	0.000933694
chrX	153067618	153067618	1	*	0.000933694
chrX	153238479	153240299	1821	*	0.00530009
chrX	13062862	13062862	1	*	0.000961156
chrX	112051826	112082290	30465	*	0.00852682
chrX	34150405	34150583	179	*	0.0106551
chrX	47433415	47433922	508	*	0.00572574
chrX	69397117	69397157	41	*	0.00498428
chrX	68110972	68113437	2466	*	0.0050392
chrX	152159208	152160229	1022	*	0.0050392
chrX	68060738	68061003	266	*	0.00512159
chrX	53031398	53032460	1063	*	0.00525889
chrX	39967202	39967202	1	*	0.00108473
chrX	133369578	133369578	1	*	0.00108473
chrX	9753567	9755283	1717	*	0.0106414
chrX	40008861	40009864	1004	*	0.00620632
chrX	95940153	95940519	367	*	0.00627497
chrX	31282451	31283706	1256	*	0.00538247
chrX	106117602	106142458	24857	*	0.00542366
chrX	8700842	8700842	1	*	0.0012495
chrX	85302489	85302489	1	*	0.0012495
chrX	108725107	108725540	434	*	0.00652213
chrX	49855003	49964918	109916	*	0.00652213
chrX	135569630	135570188	559	*	0.00551978
chrX	102529175	102529175	1	*	0.00126323
chrX	9733287	9734033	747	*	0.0115476
chrX	48368195	48370301	2107	*	0.00558843
chrX	153210107	153210234	128	*	0.0068654
chrX	11161309	11161309	1	*	0.00133189
chrX	119709371	119709371	1	*	0.00137308
chrX	100475082	100475124	43	*	0.00567082
chrX	39546488	39546488	1	*	0.001428
chrX	55247168	55249036	1869	*	0.00573947
chrX	153778656	153781473	2818	*	0.00580813
chrX	50647118	50647118	1	*	0.00146919
chrX	63616425	63616425	1	*	0.00148293
chrX	153697531	153697531	1	*	0.00149666
chrX	84364131	84497869	133739	*	0.0172047
chrX	39871965	39873535	1571	*	0.0173969
chrX	57617561	57617561	1	*	0.00151039
chrX	54526673	54526673	1	*	0.00153785
chrX	24691135	24691135	1	*	0.00153785
chrX	71699559	71699559	1	*	0.00153785
chrX	63426841	63426841	1	*	0.00153785
chrX	52009105	52255505	246401	*	0.0127696
chrX	43742501	43745111	2611	*	0.00586305
chrX	49639720	49639720	1	*	0.00159277
chrX	15525321	15525321	1	*	0.00163396
chrX	69454387	69454387	1	*	0.0016477
chrX	151336548	151560719	224172	*	0.00781282
chrX	134682062	134715899	33838	*	0.00844444
chrX	9984515	9984515	1	*	0.001785
chrX	62972602	62972602	1	*	0.0018262
chrX	40031314	40032180	867	*	0.0133051
chrX	68441389	68442327	939	*	0.0134699
chrX	152586916	152587146	231	*	0.00881517
chrX	79590905	79590966	62	*	0.00980379
chrX	129190003	129190003	1	*	0.00186739
chrX	118113800	118113800	1	*	0.00188112
chrX	146313213	146313213	1	*	0.00194977
chrX	52685426	52826284	140859	*	0.0100097
chrX	125687041	125687041	1	*	0.00207335
chrX	138530469	138530469	1	*	0.00207335
chrX	153770094	153770094	1	*	0.00207335
chrX	91038587	91038587	1	*	0.00207335
chrX	138771271	138771271	1	*	0.00208708
chrX	49017493	49018789	1297	*	0.0106551
chrX	136657644	136658162	519	*	0.00694778
chrX	117120182	117120608	427	*	0.0070027
chrX	56754534	56754534	1	*	0.00211454
chrX	107018095	107018095	1	*	0.00212827
chrX	68285895	68285895	1	*	0.00212827
chrX	113865129	113865353	225	*	0.00709882
chrX	39948134	39949008	875	*	0.0176029
chrX	100742903	100804036	61134	*	0.00720867
chrX	154003304	154003304	1	*	0.00221066
chrX	47077986	47079575	1590	*	0.0178775
chrX	153523498	153523597	100	*	0.0110121
chrX	12156284	12156437	154	*	0.00729105
chrX	40027674	40028487	814	*	0.00730478
chrX	53285917	53286187	271	*	0.00731851
chrX	23017991	23018057	67	*	0.0234522
chrX	129068271	129068705	435	*	0.00737344
chrX	103083533	103085819	2287	*	0.00745582
chrX	37649522	37649522	1	*	0.00230677
chrX	128872153	128873170	1018	*	0.0183306
chrX	37026349	37026697	349	*	0.0183581
chrX	49593756	49593824	69	*	0.00755194
chrX	53028582	53029439	858	*	0.00755194
chrX	149396205	149396268	64	*	0.00767551
chrX	149010149	149010149	1	*	0.00234797
chrX	106871260	106871260	1	*	0.0023617
chrX	64136881	64136881	1	*	0.00241662
chr5	77142469	77142695	227	*	0.0115476
chrX	68759322	68833308	73987	*	0.0116437
chrX	150883777	150884661	885	*	0.0118634
chrX	110366476	110463862	97387	*	0.0119595
chrX	72664587	72664587	1	*	0.00251274
chrX	107016227	107016227	1	*	0.00252647
chrX	101315666	101315666	1	*	0.00256766
chrX	113819977	113819977	1	*	0.00258139
chrX	13586855	13586855	1	*	0.00260885
chrX	107977583	107977583	1	*	0.00260885
chrX	153029223	153029223	1	*	0.0027187
chrX	133756545	133756545	1	*	0.0027187
chrX	148587784	148587784	1	*	0.0027187
chrX	125687207	125687720	514	*	0.00844444
chrX	95939323	95939631	309	*	0.00855428
chrX	71525713	71525859	147	*	0.00863667
chrX	101857177	101857177	1	*	0.00280108
chrX	47001792	47001792	1	*	0.00281481
chrX	125715154	125715154	1	*	0.00282854
chrX	70315455	70315718	264	*	0.0145409
chrX	117107719	117107897	179	*	0.00887009
chrX	52897409	52897409	1	*	0.0028972
chrX	150070844	150070844	1	*	0.00291093
chrX	48644859	48644859	1	*	0.00296585
chrX	100071557	100071557	1	*	0.00296585
chrX	55057395	55058095	701	*	0.0154471
chrX	56260186	56260186	1	*	0.00304824
chrX	48656545	48658022	1478	*	0.0098999
chrX	99839289	99839846	558	*	0.0100921
chrX	84189578	84189658	81	*	0.0103256
chrX	107225046	107225376	331	*	0.0105864
chrX	133509972	133509972	1	*	0.00321301
chrX	12974205	12974262	58	*	0.0106963
chr1	243053673	243053673	1	*	0.00337778
chrX	70128121	70128608	488	*	0.0334482
chrX	49018988	49019049	62	*	0.011273
chrX	135966590	135966590	1	*	0.0034327
chrX	56258193	56258193	1	*	0.00344643
chrX	67916187	67916187	1	*	0.00348762
chrX	8139938	8139938	1	*	0.00348762
chrX	12601679	12601729	51	*	0.0115888
chr11	130201322	130201322	1	*	0.00350135
chrX	37710057	37710057	1	*	0.00355628
chrX	36794119	36794119	1	*	0.0036112
chrX	13587603	13587976	374	*	0.0171086
chrX	9980397	9980397	1	*	0.00372105
chrX	86772436	86772895	460	*	0.0174793
chrX	39681281	39684999	3719	*	0.0175891
chrX	39954231	39956534	2304	*	0.0124126
chrX	109564207	109564207	1	*	0.00389955
chrX	46937653	46938148	496	*	0.0289857
chr5	77146318	77147141	824	*	0.0293564
chrX	33229454	33229714	261	*	0.0216809
chrX	41134875	41134875	1	*	0.00439385
chrX	33744708	33744947	240	*	0.0139642
chrX	146319567	146342079	22513	*	0.0229716
chrX	49122718	49122718	1	*	0.00453116
chrX	48454657	48454657	1	*	0.00458609
chrX	25035867	25035867	1	*	0.00459982
chrX	49832148	49832257	110	*	0.0142663
chrX	106898504	106920236	21733	*	0.0142938
chrX	13671306	13671632	327	*	0.0236032
chrX	152640077	152640077	1	*	0.0048607
chrX	40064867	40064922	56	*	0.0147606
chrX	95939848	95939864	17	*	0.0149254
chrX	152684911	152684911	1	*	0.00506666
chrX	118213543	118283285	69743	*	0.0151588
chr13	111465457	111465457	1	*	0.00519024
chrX	129519560	129519560	1	*	0.00519024
chrX	74963322	74963322	1	*	0.00519024
chrX	149712835	149712835	1	*	0.00520397
chrX	53455791	53458243	2453	*	0.0156943
chrX	128631361	128654456	23096	*	0.0158041
chrX	117857613	117859585	1973	*	0.0160513
chrX	55477154	55477154	1	*	0.00536874
chrX	9916563	9957016	40454	*	0.0167104
chrX	123480277	123480304	28	*	0.0167104
chrX	43741826	43741890	65	*	0.0169987
chrX	113818635	113818934	300	*	0.0170536
chrX	138274632	138274632	1	*	0.00546486
chrX	133680812	133680812	1	*	0.00550605
chrX	79269739	79269739	1	*	0.00568455
chrX	57311872	57312189	318	*	0.0177127
chrX	9435372	9435372	1	*	0.00573947
chrX	52005415	52005415	1	*	0.0057532
chrX	111327092	111327399	308	*	0.0182208
chrX	118367091	118369686	2596	*	0.027489
chrX	149742400	149822475	80076	*	0.0186464
chrX	68059898	68059898	1	*	0.00589051
chrX	135847852	135847852	1	*	0.00604155
chrX	62979075	62979075	1	*	0.00620632
chrX	153536952	153536952	1	*	0.00620632
chrX	11672048	11679501	7454	*	0.0212415
chrX	52898126	52923437	25312	*	0.0212827
chrX	103268599	103268686	88	*	0.0219693
chrX	137750892	137750892	1	*	0.00645347
chrX	34165329	34165643	315	*	0.0223675
chr1	75590960	75591353	394	*	0.0324733
chrX	53120031	53120583	553	*	0.0230403
chrX	114469591	114523818	54228	*	0.023054
chrX	48620337	48620337	1	*	0.00657705
chrX	67944616	67944616	1	*	0.00660451
chrX	53964887	53964887	1	*	0.00660451
chrX	135251444	135251444	1	*	0.00672809
chrX	67867130	67867262	133	*	0.0341897
chrX	103345622	103346747	1126	*	0.0247978
chrX	84189001	84189177	177	*	0.0344643
chrX	49089903	49089903	1	*	0.00698897
chr16	2570283	2570283	1	*	0.00698897
chrX	21762904	21771431	8528	*	0.0259237
chrX	47035685	47038480	2796	*	0.0261297
chrX	102533112	102562302	29191	*	0.0366338
chrX	47370252	47373245	2994	*	0.0367573
chrX	56755714	56756686	973	*	0.0369633
chrX	150859549	150859549	1	*	0.00715374
chrX	117063623	117106802	43180	*	0.0374576
chrX	152954603	152954816	214	*	0.026473
chrX	119510970	119510970	1	*	0.00746955
chrX	47434477	47434561	85	*	0.0272419
chr3	16411667	16428391	16725	*	0.0279834
chrX	103220551	103264980	44430	*	0.0280108
chrX	52003656	52005068	1413	*	0.0281344
chrX	17821097	17874725	53629	*	0.0282305
chrX	47660487	47660487	1	*	0.00777163
chrX	148549804	148549804	1	*	0.00777163
chrX	15518862	15518992	131	*	0.0290681
chrX	144909347	144909347	1	*	0.00795013
chrX	25036057	25036057	1	*	0.00801878
chrX	69643036	69643036	1	*	0.00803251
chrX	48216201	48216201	1	*	0.00803251
chrX	152937549	152937549	1	*	0.00818355
chrX	33357782	33357782	1	*	0.00822475
chrX	119151773	119151773	1	*	0.00825221
chrX	15871902	15871902	1	*	0.00832086
chrX	53460671	53460671	1	*	0.00832086
chrX	128873475	128873475	1	*	0.00832086
chrX	48056290	48056290	1	*	0.00838952
chrX	103268258	103268309	52	*	0.0402999
chrX	78201182	78201182	1	*	0.00869159
chrX	153558585	153560525	1941	*	0.0299194
chrX	105412256	105421602	9347	*	0.0299881
chrX	144327920	144327920	1	*	0.00877398
chrX	18908380	18908380	1	*	0.00888382
chr20	29535150	29535150	1	*	0.00891129
chrX	19137976	19137976	1	*	0.00895248
chrX	84634308	84634308	1	*	0.00895248
chrX	70443001	70443001	1	*	0.00896621
chrX	150248149	150248149	1	*	0.00902113
chrX	34965311	34965311	1	*	0.00903486
chrX	151146909	151283154	136246	*	0.0304961
chrX	136645736	136646775	1040	*	0.0309492
chrX	139791928	139791928	1	*	0.00935067
chrX	132096915	132161936	65022	*	0.0312925
chrX	152062988	152062988	1	*	0.00940559
chrX	21670281	21670281	1	*	0.00940559
chrX	51149742	51149742	1	*	0.00944679
chrX	117252422	117252422	1	*	0.00951544
chrX	76649101	76649101	1	*	0.00952917
chrX	72348370	72348370	1	*	0.00974886
chrX	69657408	69657408	1	*	0.00974886
chrX	51243519	51360852	117334	*	0.0462865
chrX	37404389	37404389	1	*	0.00996856
chrX	65383371	65383371	1	*	0.00998229
chrX	50026733	50028082	1350	*	0.0495819
chrX	115567849	115569065	1217	*	0.0326244
chr6	5087604	5087749	146	*	0.032693
chrX	103078413	103078413	1	*	0.0101608
chrX	115594157	115594157	1	*	0.010202
chrX	101909064	101909064	1	*	0.0102569
chrX	48980610	48980610	1	*	0.0102569
chrX	136112268	136112268	1	*	0.0103118
chrX	34165079	34165079	1	*	0.0103393
chrX	119571514	119571514	1	*	0.0104217
chrX	39958040	39958040	1	*	0.0104903
chrX	27999546	27999627	82	*	0.0332834
chrX	3030635	3224570	193936	*	0.0333796
chrX	75649532	75649761	230	*	0.0342995
chrX	112084814	112084913	100	*	0.0349311
chrX	69712223	69712223	1	*	0.0112181
chrX	110654569	110654569	1	*	0.0113004
chrX	27999728	27999728	1	*	0.0113004
chrX	96795331	96795331	1	*	0.0113142
chrX	152760191	152760191	1	*	0.0113142
chrX	109661862	109662115	254	*	0.0373066
chrX	134971322	134971334	13	*	0.03754
chrX	19443222	19443222	1	*	0.0115476
chrX	151129081	151129555	475	*	0.0384188
chrX	101381594	101381880	287	*	0.0389817
chrX	118360504	118360504	1	*	0.0115751
chrX	9677410	9677410	1	*	0.0118497
chrX	120181969	120181969	1	*	0.0119321
chrX	109683484	109683490	7	*	0.0411649
chrX	103415135	103415135	1	*	0.0120694
chrX	69641418	69641858	441	*	0.041316
chr1	246668601	246668601	1	*	0.0122479
chrX	70320409	70320409	1	*	0.0123303
chrX	135225923	135225923	1	*	0.0124401
chrX	68722118	68722118	1	*	0.0125499
chrX	57160426	57160426	1	*	0.0125911
chrX	37850291	37850402	112	*	0.0440621
chrX	10851874	10851898	25	*	0.0440758
chrX	70447775	70447775	1	*	0.0130443
chrX	48935660	48935660	1	*	0.0133326
chrX	45022008	45022008	1	*	0.0134287
chrX	48124969	48124969	1	*	0.0134287
chrX	153032930	153032930	1	*	0.0135798
chrX	129297005	129297005	1	*	0.0137033
chrX	12513550	12597644	84095	*	0.0469181
chrX	124098009	124332875	234867	*	0.0469456
chrX	37065901	37208111	142211	*	0.0469593
chrX	37001209	37001209	1	*	0.0137445
chrX	120122866	120122866	1	*	0.0140603
chrX	47041779	47046178	4400	*	0.0497467
chrX	67715015	67715015	1	*	0.0141427
chrX	68979753	68979753	1	*	0.0141564
chrX	140756646	140756646	1	*	0.0145684
chrX	108867725	108867725	1	*	0.0146233
chrX	102629912	102629912	1	*	0.0147331
chrX	49355178	49355178	1	*	0.0149528
chrX	70886827	70886827	1	*	0.014994
chrX	48420069	48420069	1	*	0.0151588
chr3	16648294	16648294	1	*	0.0151863
chrX	70364735	70364735	1	*	0.0151863
chrX	50211229	50211229	1	*	0.0154746
chrX	67722985	67722985	1	*	0.0154746
chrX	131626187	131626187	1	*	0.0155982
chr13	114239234	114239234	1	*	0.0156531
chr8	2337813	2337813	1	*	0.0157218
chrX	38280440	38280440	1	*	0.015914
chrX	133680369	133680369	1	*	0.0165731
chrX	153628595	153628595	1	*	0.0167378
chrX	69643844	69643844	1	*	0.0167653
chrX	90690118	90690118	1	*	0.0172459
chrX	30904380	30904380	1	*	0.0172871
chrX	7164772	7164772	1	*	0.0173557
chrX	111699191	111699191	1	*	0.0174381
chrX	138913929	138913929	1	*	0.017493
chrX	118208915	118208915	1	*	0.0175205
chrX	44703210	44703210	1	*	0.0175891
chrX	149101909	149101909	1	*	0.0178363
chrX	53310991	53310991	1	*	0.0178638
chrX	75245844	75245844	1	*	0.0179599
chrX	76709434	76709434	1	*	0.0180011
chrX	113817409	113817409	1	*	0.0181246
chrX	53310660	53310660	1	*	0.0182757
chrX	150251129	150251129	1	*	0.0187837
chrX	49229672	49229672	1	*	0.0188661
chrX	153029722	153029722	1	*	0.0191957
chrX	140269750	140269750	1	*	0.0193467
chrX	39958196	39958196	1	*	0.0195527
chrX	105280566	105280566	1	*	0.0197998
chrX	110921097	110921097	1	*	0.0199508
chrX	39021732	39021732	1	*	0.0200332
chrX	103088089	103088089	1	*	0.020198
chrX	103502294	103502294	1	*	0.0205413
chr2	208576609	208576609	1	*	0.0209669
chrX	100670855	100670855	1	*	0.0210768
chrX	134427561	134427561	1	*	0.0212415
chrX	130204910	130204910	1	*	0.0219418
chrX	24380401	24380401	1	*	0.0220242
chrX	71793639	71793639	1	*	0.0229579
chrX	129519523	129519523	1	*	0.0230265
chrX	47052506	47052506	1	*	0.0230815
chrX	111923211	111923211	1	*	0.0230952
chrX	19531567	19531567	1	*	0.0232188
chrX	114826443	114826443	1	*	0.0236994
chr9	84304414	84304414	1	*	0.0240564
chrX	149009895	149009895	1	*	0.0242898
chrX	18658942	18658942	1	*	0.0246742
chrX	77915772	77915772	1	*	0.0250175
chrX	11310708	11310708	1	*	0.0251823
chrX	79590789	79590789	1	*	0.0252509
chrX	103494417	103494417	1	*	0.0255942
chrX	150797951	150797951	1	*	0.0256629
chrX	98999604	98999604	1	*	0.0256766
chrX	134136248	134136248	1	*	0.026116
chrX	13588301	13588301	1	*	0.0261572
chrX	138612736	138612736	1	*	0.0266377
chrX	139012736	139012736	1	*	0.0267339
chrX	145076879	145076879	1	*	0.0268437
chrX	70363469	70363469	1	*	0.0278186
chrX	27481416	27481416	1	*	0.0278598
chrX	12154656	12154656	1	*	0.0279971
chrX	152157977	152157977	1	*	0.0282717
chrX	114798337	114798337	1	*	0.0285601
chr20	29535007	29535007	1	*	0.0290681
chrX	53449647	53449647	1	*	0.0291367
chrX	69282642	69282642	1	*	0.0294663
chrX	100548043	100548043	1	*	0.029686
chrX	37404647	37404647	1	*	0.030194
chrY	16634373	16634373	1	*	0.0307021
chrX	39970419	39970419	1	*	0.0309492
chrX	132552653	132552653	1	*	0.0316907
chrX	16729926	16729926	1	*	0.0318554
chrX	48887326	48887326	1	*	0.0318966
chrX	119030658	119030658	1	*	0.0320614
chrX	71349037	71349037	1	*	0.0333109
chrX	50652429	50652429	1	*	0.0335718
chr2	55393977	55393977	1	*	0.0338601
chr6	30692051	30692051	1	*	0.0339013
chrX	142117264	142117264	1	*	0.0340386
chrX	135334923	135334923	1	*	0.0355628
chrX	142804014	142804014	1	*	0.037389
chrX	101915091	101915091	1	*	0.0375949
chr4	77342104	77342104	1	*	0.0389268
chrX	71498597	71498597	1	*	0.0390916
chrX	68727150	68727150	1	*	0.0390916
chrX	15756920	15756920	1	*	0.0392151
chrX	152162841	152162841	1	*	0.040753
chrX	123467006	123467006	1	*	0.041261
chrX	153090536	153090536	1	*	0.0413709
chrX	106516773	106516773	1	*	0.0419064
chrX	152069138	152069138	1	*	0.0420025
chrX	109662214	109662214	1	*	0.0421261
chrX	39864897	39864897	1	*	0.0422359
chrX	53349902	53349902	1	*	0.0422771
chrX	101966585	101966585	1	*	0.0429774
chrX	17758966	17758966	1	*	0.0431971
chrX	145109374	145109374	1	*	0.0435129
chrX	151900081	151900081	1	*	0.0436914
chrX	115304403	115304403	1	*	0.0446388
chrX	108870738	108870738	1	*	0.0448997
chrX	9001881	9001881	1	*	0.0452567
chrX	24336335	24336335	1	*	0.0453803
chrX	48689617	48689617	1	*	0.0454077
chrX	152771994	152771994	1	*	0.0455862
chrX	2827939	2827939	1	*	0.0456
chrX	48328775	48328775	1	*	0.0461629
chr1	38156462	38156462	1	*	0.0463552
chrX	118015743	118015743	1	*	0.0466572
chrX	102841681	102841681	1	*	0.047028
chrX	41112620	41112620	1	*	0.0477832
chr20	29611652	29611652	1	*	0.0484834
chrX	115567527	115567527	1	*	0.0497604

## Sheet: dmrcate_lambda=1kb,C=2
seqnames	start	end	width	strand	pval_region
chrX	40002443	40018892	16450	*	0
chrX	68046595	68050216	3622	*	0
chrX	139583634	139590479	6846	*	0
chrX	66762467	66766506	4040	*	0
chrX	38660266	38665168	4903	*	0
chrX	48754200	48756592	2393	*	0
chrX	71524766	71528352	3587	*	0
chrX	144898249	144903748	5500	*	0
chrX	99661860	99668480	6621	*	0
chrX	107975753	107980846	5094	*	0
chrX	25019025	25025714	6690	*	0
chrX	129113524	129118953	5430	*	0
chrX	136112268	136116359	4092	*	0
chrX	11773466	11777794	4329	*	0
chrX	39946573	39954231	7659	*	0
chrX	103498075	103500874	2800	*	0
chrX	153234476	153238579	4104	*	0
chrX	47003160	47005131	1972	*	0
chrX	103809062	103813550	4489	*	0
chrX	153625785	153628673	2889	*	0
chrX	153774721	153776358	1638	*	0
chrX	49017493	49021148	3656	*	0
chrX	68833308	68837158	3851	*	0
chrX	70473929	70476177	2249	*	0
chrX	135578793	135580181	1389	*	0
chrX	149529976	149534258	4283	*	0
chrX	48334240	48337472	3233	*	0
chrX	48454041	48458274	4234	*	0
chrX	49685776	49688313	2538	*	0
chrX	50211229	50214878	3650	*	0
chrX	118107540	118110766	3227	*	0
chrX	119442797	119445864	3068	*	0
chrX	133678716	133681567	2852	*	3.41743e-278
chrX	138285233	138287900	2668	*	0
chrX	21673930	21677134	3205	*	0
chrX	47518016	47518849	834	*	0
chrX	48366824	48368195	1372	*	0
chrX	48768342	48769670	1329	*	0
chrX	48814205	48815856	1652	*	0
chrX	82762347	82766491	4145	*	0
chrX	100603351	100604591	1241	*	0
chrX	119004292	119006837	2546	*	0
chrX	124336658	124340398	3741	*	0
chrX	132547142	132552653	5512	*	0
chrX	134476314	134479169	2856	*	0
chrX	136506825	136513048	6224	*	0
chrX	150150670	150153136	2467	*	0
chrX	152987922	152992265	4344	*	0
chrX	12992684	12997273	4590	*	0
chrX	20283423	20287610	4188	*	0
chrX	23350093	23353620	3528	*	0
chrX	23925454	23927284	1831	*	0
chrX	30326328	30327819	1492	*	0
chrX	48432279	48435345	3067	*	0
chrX	51074068	51076387	2320	*	0
chrX	54833733	54835651	1919	*	0
chrX	69670818	69675294	4477	*	0
chrX	77358961	77360510	1550	*	0
chrX	110038886	110039604	719	*	0
chrX	118600123	118603378	3256	*	0
chrX	119736432	119738603	2172	*	0
chrX	135228207	135230841	2635	*	0
chrX	142721195	142723826	2632	*	0
chrX	153058860	153061818	2959	*	0
chrY	2801877	2804320	2444	*	0
chrX	17392798	17395856	3059	*	0
chrX	17754811	17756762	1952	*	0
chrX	30906829	30907909	1081	*	0
chrX	46404528	46405451	924	*	0
chrX	48397520	48399110	1591	*	0
chrX	48957691	48959149	1459	*	0
chrX	49026774	49029384	2611	*	0
chrX	49124819	49127366	2548	*	0
chrX	55187242	55188884	1643	*	0
chrX	56258113	56260186	2074	*	0
chrX	63424088	63426841	2754	*	0
chrX	68723670	68726029	2360	*	0
chrX	75647436	75649761	2326	*	0
chrX	100877463	100879169	1707	*	0
chrX	107681397	107683435	2039	*	0
chrX	118707913	118709261	1349	*	0
chrX	118986581	118987328	748	*	0
chrX	128977299	128978347	1049	*	0
chrX	131156448	131158005	1558	*	0
chrX	147581562	147583550	1989	*	0
chrX	148585951	148587784	1834	*	0
chrX	149106022	149107029	1008	*	0
chrX	152906667	152910369	3703	*	0
chrY	16634027	16637142	3116	*	3.87492e-257
chrY	22736528	22738771	2244	*	0
chrX	19000406	19003316	2911	*	0
chrX	19530601	19534066	3466	*	0
chrX	23760460	23762372	1913	*	0
chrX	25033358	25034688	1331	*	0
chrX	31283706	31285501	1796	*	0
chrX	46306111	46307369	1259	*	0
chrX	47341740	47343198	1459	*	0
chrX	47420179	47421098	920	*	0
chrX	49089903	49092437	2535	*	0
chrX	51635421	51638041	2621	*	0
chrX	53111116	53114138	3023	*	0
chrX	69509009	69510675	1667	*	0
chrX	69663586	69665494	1909	*	0
chrX	73639809	73642885	3077	*	0
chrX	83756854	83758409	1556	*	0
chrX	100662775	100663591	817	*	0
chrX	101853476	101854594	1119	*	0
chrX	101905359	101907558	2200	*	0
chrX	101966398	101968505	2108	*	0
chrX	102629870	102632793	2924	*	0
chrX	102941498	102943966	2469	*	0
chrX	118369571	118371210	1640	*	0
chrX	122993419	122994594	1176	*	0
chrX	133929361	133931641	2281	*	0
chrX	134185269	134186522	1254	*	0
chrX	134653741	134656158	2418	*	0
chrX	135961208	135963877	2670	*	0
chrX	148712409	148714613	2205	*	0
chrX	153744216	153745887	1672	*	0
chrX	24482846	24484361	1516	*	0
chrX	25029285	25031919	2635	*	0
chrX	30670148	30671787	1640	*	0
chrX	46696086	46697120	1035	*	0
chrX	47049440	47050480	1041	*	6.38111e-308
chrX	48774742	48777487	2746	*	0
chrX	48979067	48981300	2234	*	0
chrX	54556330	54557002	673	*	0
chrX	56589768	56590537	770	*	0
chrX	64754017	64754995	979	*	0
chrX	74143801	74146608	2808	*	0
chrX	80457015	80458049	1035	*	0
chrX	85402595	85403899	1305	*	0
chrX	100645005	100646162	1158	*	0
chrX	100805271	100808047	2777	*	0
chrX	101379978	101382549	2572	*	0
chrX	105065721	105067311	1591	*	0
chrX	105969177	105970705	1529	*	0
chrX	106449030	106449944	915	*	0
chrX	107017362	107019610	2249	*	0
chrX	109560744	109561918	1175	*	0
chrX	117250153	117252422	2270	*	0
chrX	118826802	118828926	2125	*	0
chrX	122316664	122319974	3311	*	0
chrX	129243062	129246153	3092	*	0
chrX	129299367	129300964	1598	*	0
chrX	130191788	130192812	1025	*	0
chrX	131622892	131624555	1664	*	0
chrX	135332628	135334923	2296	*	0
chrX	146992908	146994369	1462	*	0
chrX	150066099	150068356	2258	*	0
chrX	151999289	152000347	1059	*	0
chrX	152735584	152738516	2933	*	0
chrX	153361684	153363765	2082	*	0
chrX	153602509	153603503	995	*	0
chrX	153605299	153608357	3059	*	0
chrX	153639287	153640967	1681	*	0
chrX	153978709	153979792	1084	*	0
chrX	154254814	154255950	1137	*	0
chrX	11682132	11684543	2412	*	0
chrX	12809156	12810444	1289	*	0
chrX	14891001	14892638	1638	*	0
chrX	15353254	15354150	897	*	0
chrX	16964341	16965405	1065	*	0
chrX	18371852	18373603	1752	*	0
chrX	21391817	21393898	2082	*	0
chrX	21856948	21858304	1357	*	0
chrX	21958416	21960827	2412	*	0
chrX	37430044	37431920	1877	*	0
chrX	38186399	38187196	798	*	0
chrX	43513914	43515575	1662	*	0
chrX	47478591	47479662	1072	*	0
chrX	47695789	47696603	815	*	0
chrX	48858587	48859762	1176	*	0
chrX	48900769	48901982	1214	*	0
chrX	48931388	48932122	735	*	0
chrX	50556181	50557800	1620	*	0
chrX	53460671	53461709	1039	*	0
chrX	53713209	53714710	1502	*	0
chrX	63614857	63617742	2886	*	0
chrX	64886318	64888437	2120	*	0
chrX	70288026	70288735	710	*	0
chrX	71458261	71459274	1014	*	0
chrX	72781733	72783579	1847	*	0
chrX	73833865	73835412	1548	*	0
chrX	77150966	77152114	1149	*	0
chrX	100306566	100307293	728	*	0
chrX	102317796	102320380	2585	*	0
chrX	102469720	102471167	1448	*	0
chrX	106361500	106362373	874	*	0
chrX	107068750	107070691	1942	*	0
chrX	107333538	107335227	1690	*	0
chrX	117628241	117631015	2775	*	0
chrX	117957489	117959263	1775	*	0
chrX	119076813	119078200	1388	*	0
chrX	119132869	119135074	2206	*	0
chrX	125298533	125301098	2566	*	4.89333e-262
chrX	128787126	128790057	2932	*	0
chrX	129402160	129403083	924	*	0
chrX	131351164	131353502	2339	*	0
chrX	133370784	133371988	1205	*	0
chrX	134048490	134049678	1189	*	0
chrX	134155241	134157153	1913	*	0
chrX	134165954	134167092	1139	*	0
chrX	135067201	135068355	1155	*	0
chrX	136646775	136649808	3034	*	0
chrX	137792814	137794408	1595	*	0
chrX	140269750	140271719	1970	*	0
chrX	149736453	149737876	1424	*	0
chrX	150342651	150346599	3949	*	2.10517e-304
chrX	151805899	151807197	1299	*	0
chrX	153094195	153096786	2592	*	1.3861e-272
chrX	153990478	153991830	1353	*	0
chrX	11128728	11129831	1104	*	0
chrX	23801037	23801995	959	*	0
chrX	24665074	24666268	1195	*	0
chrX	37208111	37209388	1278	*	0
chrX	38079661	38080608	948	*	0
chrX	38420326	38421503	1178	*	0
chrX	41781891	41783785	1895	*	0
chrX	46432770	46434696	1927	*	0
chrX	47862977	47863707	731	*	0
chrX	49056505	49057013	509	*	0
chrX	54466428	54467052	625	*	0
chrX	54521170	54523105	1936	*	0
chrX	62974433	62975824	1392	*	0
chrX	67718299	67719066	768	*	0
chrX	69352975	69353974	1000	*	0
chrX	74742458	74744787	2330	*	1.6523e-299
chrX	77041194	77042539	1346	*	0
chrX	83442333	83443518	1186	*	0
chrX	84497869	84500028	2160	*	0
chrX	100074813	100075588	776	*	0
chrX	101410339	101411275	937	*	0
chrX	102000610	102001935	1326	*	0
chrX	102564442	102566490	2049	*	7.32995e-285
chrX	102883550	102885043	1494	*	0
chrX	106241676	106243848	2173	*	0
chrX	108976035	108977252	1218	*	0
chrX	109245325	109246494	1170	*	0
chrX	117479353	117480893	1541	*	0
chrX	117860789	117862288	1500	*	0
chrX	118532412	118534462	2051	*	0
chrX	118925442	118926253	812	*	0
chrX	119763444	119764469	1026	*	0
chrX	128656725	128657893	1169	*	0
chrX	128674000	128675022	1023	*	0
chrX	129038758	129040950	2193	*	0
chrX	133118088	133119961	1874	*	0
chrX	133593670	133594951	1282	*	0
chrX	133940383	133941745	1363	*	0
chrX	134555540	134556505	966	*	0
chrX	153283694	153285934	2241	*	0
chrX	153713930	153715609	1680	*	0
chrX	153718691	153719780	1090	*	0
chrX	154032629	154034184	1556	*	0
chrX	154842064	154843228	1165	*	0
chrY	15015176	15017297	2122	*	0
chrY	21728575	21729665	1091	*	0
chrX	17878442	17879951	1510	*	0
chrX	37001209	37004582	3374	*	2.98339e-291
chrX	37706251	37707671	1421	*	0
chrX	46616842	46619235	2394	*	0
chrX	55515154	55516236	1083	*	0
chrX	67653156	67653925	770	*	0
chrX	70315455	70316670	1216	*	0
chrX	70752639	70753023	385	*	0
chrX	71792488	71793639	1152	*	0
chrX	74375795	74377604	1810	*	7.80945e-308
chrX	84257832	84259298	1467	*	0
chrX	99986046	99987184	1139	*	0
chrX	102862559	102863013	455	*	0
chrX	103401252	103402124	873	*	0
chrX	103410677	103411709	1033	*	0
chrX	105854952	105855386	435	*	0
chrX	110339005	110339862	858	*	0
chrX	119378521	119379337	817	*	0
chrX	123093616	123095766	2151	*	0
chrX	132090141	132092772	2632	*	0
chrX	133506724	133507742	1019	*	0
chrX	149861526	149862363	838	*	0
chrX	152599146	152600484	1339	*	0
chrX	152676586	152677554	969	*	0
chrX	153655823	153657411	1589	*	0
chrX	153671027	153672898	1872	*	0
chrX	154299274	154300204	931	*	0
chrX	154444148	154445068	921	*	0
chrY	22917087	22918261	1175	*	0
chrX	23684892	23686290	1399	*	0
chrX	24711474	24713101	1628	*	0
chrX	47509884	47510589	706	*	0
chrX	48659624	48660813	1190	*	0
chrX	48693397	48694446	1050	*	9.64953e-303
chrX	49042556	49044231	1676	*	7.66438e-308
chrX	49643431	49644706	1276	*	0
chrX	54070176	54071365	1190	*	0
chrX	54209148	54209968	821	*	0
chrX	55026135	55027018	884	*	0
chrX	64195554	64196751	1198	*	0
chrX	70585545	70586753	1209	*	0
chrX	71933616	71934695	1080	*	0
chrX	77394723	77395543	821	*	0
chrX	100183764	100184535	772	*	0
chrX	100871603	100873362	1760	*	0
chrX	106959517	106960491	975	*	0
chrX	118739737	118740614	878	*	0
chrX	119384384	119385834	1451	*	0
chrX	119694550	119695227	678	*	0
chrX	129473599	129474199	601	*	0
chrX	130036695	130037545	851	*	0
chrX	133305793	133307957	2165	*	0
chrX	134124839	134125259	421	*	0
chrX	134232157	134233598	1442	*	0
chrX	153664475	153665799	1325	*	0
chrX	153707029	153708103	1075	*	0
chrX	19904780	19907122	2343	*	0
chrX	42637044	42638108	1065	*	0
chrX	51137589	51139481	1893	*	0
chrX	55478180	55479616	1437	*	0
chrX	57147369	57148257	889	*	0
chrX	64254240	64255552	1313	*	0
chrX	77154732	77155144	413	*	0
chrX	128913578	128913980	403	*	0
chrX	152066221	152066845	625	*	0
chrX	152863995	152865295	1301	*	0
chrX	153598077	153600494	2418	*	0
chrY	7140572	7142752	2181	*	0
chrX	119602917	119603333	417	*	0
chrX	135991334	135992020	687	*	0
chrX	150564821	150565921	1101	*	0
chrY	14773536	14774526	991	*	0
chrX	103356134	103358117	1984	*	0
chrX	71130538	71131891	1354	*	0
chrX	70502155	70504058	1904	*	7.91566e-273
chrX	129063773	129068705	4933	*	2.92081e-288
chrX	34674190	34675964	1775	*	0
chrX	68384259	68385467	1209	*	0
chrX	130423014	130423458	445	*	0
chrX	19361210	19362639	1430	*	7.20954e-286
chrX	80064750	80065793	1044	*	0
chrX	35937617	35938047	431	*	0
chrX	64625981	64628157	2177	*	2.46269e-268
chrX	39958040	39962195	4156	*	2.55643e-233
chrX	46771154	46773278	2125	*	8.21882e-279
chrX	53122826	53123831	1006	*	0
chrX	152938698	152940659	1962	*	6.22658e-240
chrX	73512004	73513906	1903	*	2.35192e-291
chrX	100353031	100353462	432	*	0
chrX	106692551	106694654	2104	*	0
chrX	102510111	102510314	204	*	2.35746e-307
chrX	55743906	55744275	370	*	2.60125e-308
chrX	18443256	18444361	1106	*	4.77579e-307
chrX	74493352	74494066	715	*	7.27516e-272
chrX	106871260	106872025	766	*	1.00471e-261
chrX	103216565	103218066	1502	*	3.9117e-263
chrX	70711044	70713920	2877	*	1.29344e-271
chrX	57021244	57022192	949	*	1.84211e-289
chrX	101770334	101772051	1718	*	1.6737e-275
chrX	70148340	70151816	3477	*	9.88876e-290
chrX	73755969	73756802	834	*	2.80324e-301
chrX	119148071	119150375	2305	*	8.16197e-280
chrX	75391688	75393425	1738	*	5.09755e-281
chrX	153199588	153201653	2066	*	4.54258e-233
chrX	135862961	135863726	766	*	1.17649e-291
chrX	20134346	20135978	1633	*	1.62408e-232
chrX	49022452	49023115	664	*	3.38984e-294
chrX	48379816	48380420	605	*	1.24171e-292
chrX	118891682	118893647	1966	*	6.07362e-225
chrX	67913143	67914130	988	*	2.00204e-235
chrX	139013957	139015886	1930	*	2.46924e-290
chrX	40439693	40441216	1524	*	4.60053e-271
chrX	15510812	15511773	962	*	1.53328e-259
chrX	122864788	122867073	2286	*	2.03887e-272
chrX	48554185	48555977	1793	*	2.43839e-261
chrX	71350942	71352617	1676	*	3.13872e-242
chrX	133683331	133685325	1995	*	2.35846e-286
chrX	54383906	54385662	1757	*	1.86098e-279
chrX	48534493	48535266	774	*	1.09115e-286
chrX	70337635	70339207	1573	*	1.50267e-277
chrX	148620568	148623231	2664	*	1.49884e-267
chrY	21238472	21240004	1533	*	9.45402e-239
chrX	129304869	129306129	1261	*	3.06145e-277
chrX	62570863	62571385	523	*	1.18457e-279
chrX	119124215	119125722	1508	*	7.2099e-277
chrX	130215993	130218006	2014	*	5.773e-277
chrX	47091239	47093323	2085	*	1.74125e-236
chrX	69653552	69655158	1607	*	7.16393e-244
chrX	99891162	99892067	906	*	2.44912e-201
chrX	17673726	17674676	951	*	2.88628e-269
chrX	129090470	129093798	3329	*	3.36452e-197
chrX	62780753	62781690	938	*	1.77589e-254
chrX	101186235	101188162	1928	*	5.01282e-254
chrX	49010944	49013901	2958	*	1.73768e-214
chrX	153686026	153686926	901	*	1.66392e-266
chrX	47483024	47483418	395	*	6.23422e-266
chrX	24042365	24044093	1729	*	1.99991e-260
chrX	150863180	150864804	1625	*	1.92647e-264
chrX	11445498	11446209	712	*	3.39631e-261
chrX	153191600	153194172	2573	*	9.62103e-258
chrX	129193893	129194982	1090	*	3.19075e-245
chrX	48595527	48596117	591	*	1.19026e-260
chrY	9384015	9385861	1847	*	7.7955e-257
chrY	15814320	15816361	2042	*	6.34513e-255
chrX	100913838	100916283	2446	*	8.77375e-207
chrX	53710374	53711167	794	*	9.24558e-255
chrX	128812233	128812557	325	*	1.47116e-253
chrX	54665817	54666407	591	*	1.08666e-252
chrX	16887131	16889683	2553	*	7.70667e-153
chrX	120181090	120183585	2496	*	6.04511e-220
chrX	114468096	114469591	1496	*	4.22827e-209
chrX	151142517	151143686	1170	*	2.42659e-212
chrX	12155663	12157128	1466	*	3.52478e-212
chrY	6777855	6778939	1085	*	1.70508e-216
chrX	57617470	57619974	2505	*	5.65998e-205
chrX	152912242	152913595	1354	*	5.56332e-241
chrX	129535465	129536117	653	*	6.51993e-239
chrX	49085918	49087762	1845	*	9.8139e-193
chrX	48937418	48937975	558	*	1.55699e-219
chrX	18692821	18693859	1039	*	4.58137e-237
chrX	72433997	72435117	1121	*	1.82032e-242
chrX	51237838	51240339	2502	*	8.95282e-198
chrX	138773467	138775076	1610	*	1.06743e-193
chrX	139173266	139173965	700	*	6.08329e-238
chrX	47076435	47079575	3141	*	1.00369e-223
chrY	21906636	21906974	339	*	7.4971e-238
chrY	15591101	15591617	517	*	1.51206e-236
chrX	51360708	51361885	1178	*	7.86391e-231
chrX	154493215	154494416	1202	*	9.84326e-222
chrX	77166064	77166354	291	*	7.28721e-233
chrX	39870568	39875584	5017	*	6.78036e-197
chrX	57936020	57937475	1456	*	2.42371e-204
chrX	47930589	47931806	1218	*	2.7979e-201
chrX	118699184	118699970	787	*	4.64692e-200
chrX	125685712	125687856	2145	*	2.76704e-184
chrX	51485489	51487720	2232	*	1.75497e-213
chrX	48689617	48690826	1210	*	2.66739e-221
chrX	28604226	28605742	1517	*	2.18035e-191
chrX	135055672	135057092	1421	*	3.4264e-222
chrX	55934670	55935143	474	*	7.23692e-222
chrX	45709881	45711234	1354	*	2.5321e-224
chrX	152224090	152226334	2245	*	3.97811e-182
chrX	67905522	67906758	1237	*	4.02223e-176
chrX	37544457	37545586	1130	*	9.09505e-174
chrX	110923332	110925365	2034	*	6.40086e-206
chrX	10588200	10588738	539	*	9.27152e-217
chrX	25040358	25041645	1288	*	9.02122e-210
chrX	136629694	136630705	1012	*	2.60956e-220
chrY	6113261	6114404	1144	*	8.19127e-218
chrX	71401009	71402430	1422	*	4.38763e-206
chrX	102983199	102984217	1019	*	7.59233e-221
chrX	115594046	115594970	925	*	5.14323e-143
chrX	39863342	39869105	5764	*	5.86049e-149
chrX	47441049	47441779	731	*	5.92312e-181
chrX	132094977	132096915	1939	*	1.10926e-217
chrX	136655880	136658162	2283	*	3.4412e-209
chrY	23566288	23566863	576	*	3.55844e-213
chrX	67867130	67867718	589	*	1.77048e-169
chrX	48327749	48329985	2237	*	2.94525e-183
chrX	16729564	16732246	2683	*	3.21552e-168
chrY	24453658	24454927	1270	*	1.01571e-206
chrX	48827880	48829251	1372	*	1.32099e-191
chrX	139592127	139593505	1379	*	1.07629e-207
chrX	43741310	43742501	1192	*	1.06483e-191
chrX	136650951	136652725	1775	*	5.72149e-187
chrX	19139038	19141251	2214	*	9.37987e-160
chrX	23016709	23018130	1422	*	7.28518e-192
chrX	130206879	130207604	726	*	5.27583e-208
chrX	102531009	102532056	1048	*	6.13453e-205
chrX	103087077	103088089	1013	*	2.76114e-202
chrX	152874850	152876286	1437	*	5.23606e-187
chrX	108867379	108869721	2343	*	3.84578e-164
chrX	135849065	135850876	1812	*	9.02629e-186
chrY	2708972	2709627	656	*	3.84883e-204
chrX	110186893	110188397	1505	*	1.74505e-168
chrX	101397143	101398079	937	*	2.5799e-167
chrX	100740275	100740937	663	*	1.69446e-176
chrX	95939171	95940519	1349	*	1.07557e-175
chrX	48541415	48542398	984	*	2.64522e-186
chrX	108780127	108780677	551	*	1.49197e-201
chrY	17567474	17569363	1890	*	7.16226e-166
chrX	13954890	13957590	2701	*	3.19443e-152
chrX	34960814	34961658	845	*	2.80094e-159
chrX	106515818	106516773	956	*	6.27177e-192
chrX	114523818	114524470	653	*	2.16713e-169
chrX	48685182	48687910	2729	*	8.51086e-182
chrX	149715388	149716604	1217	*	2.51169e-190
chrX	129086243	129089420	3178	*	7.86325e-167
chrX	153401597	153403150	1554	*	1.39345e-178
chrX	70401955	70402457	503	*	6.20206e-193
chrX	47489285	47490390	1106	*	7.94116e-155
chrX	106044844	106046437	1594	*	3.51321e-132
chrX	112083504	112084913	1410	*	1.13261e-173
chrX	100672737	100673802	1066	*	3.36535e-135
chrX	78622565	78624108	1544	*	1.84117e-168
chrX	53023879	53025026	1148	*	6.2898e-177
chrX	102611253	102611843	591	*	7.3356e-171
chrX	30264626	30265447	822	*	1.19284e-163
chrX	15755566	15756920	1355	*	2.29296e-160
chrX	48748398	48749177	780	*	5.91761e-185
chrX	136134475	136135503	1029	*	1.92623e-165
chrX	100545995	100549023	3029	*	8.16156e-160
chrX	71238329	71238826	498	*	2.78215e-142
chrX	129254556	129255138	583	*	1.73005e-179
chrY	16733251	16733930	680	*	8.04131e-178
chrX	136631809	136633483	1675	*	8.32923e-175
chrX	20008364	20009661	1298	*	4.30616e-172
chrX	36975171	36976515	1345	*	6.52562e-147
chrX	70331315	70332901	1587	*	5.51581e-162
chrX	138276904	138277374	471	*	2.08057e-176
chrX	139846499	139846881	383	*	4.95904e-172
chrX	69281860	69283824	1965	*	8.31249e-161
chrX	13835198	13835568	371	*	7.62015e-171
chrY	9194502	9195514	1013	*	8.43946e-152
chrX	51148629	51152273	3645	*	6.07203e-137
chrX	68348071	68348839	769	*	1.26122e-165
chrX	48910725	48911600	876	*	8.01577e-143
chrX	68113437	68115082	1646	*	7.82582e-162
chrX	40033636	40037510	3875	*	1.6196e-106
chrY	14074025	14076009	1985	*	4.36043e-157
chrX	152782399	152783792	1394	*	1.17202e-148
chrY	2654978	2655977	1000	*	2.81567e-131
chrY	9302758	9303715	958	*	1.32073e-163
chrX	111324469	111327476	3008	*	8.17865e-128
chrX	75004943	75006485	1543	*	2.4078e-132
chrX	3630086	3632580	2495	*	2.61907e-117
chrX	57311872	57313197	1326	*	2.83254e-123
chrX	68757663	68759322	1660	*	3.42339e-155
chrX	36980325	36982194	1870	*	4.58508e-151
chrX	103267574	103268686	1113	*	3.31362e-124
chrX	151619390	151620975	1586	*	8.11529e-155
chrX	49047791	49048031	241	*	6.04495e-157
chrX	115084903	115085590	688	*	5.36474e-155
chrX	117972862	117973920	1059	*	1.35137e-132
chrY	8551551	8553302	1752	*	3.8733e-149
chrX	153169432	153171917	2486	*	1.4075e-96
chrX	47382438	47383901	1464	*	4.51144e-123
chrY	9172441	9173300	860	*	9.33973e-150
chrX	72666283	72667379	1097	*	3.32328e-109
chrY	14648161	14649908	1748	*	3.23616e-103
chrX	53467938	53469182	1245	*	2.28204e-143
chrX	63004884	63007070	2187	*	2.30115e-130
chrX	101975281	101975840	560	*	8.00007e-149
chrX	130929851	130930388	538	*	3.49467e-113
chrX	30233227	30233762	536	*	4.45301e-136
chrX	13062651	13063969	1319	*	2.20205e-142
chrX	9982520	9984977	2458	*	2.27371e-122
chrX	69501023	69502490	1468	*	1.06354e-118
chrX	153189769	153190589	821	*	5.04469e-146
chrX	153151054	153152572	1519	*	6.01046e-141
chrX	49776519	49779544	3026	*	1.66565e-93
chrX	34148722	34150583	1862	*	4.47553e-114
chrX	84634308	84634768	461	*	1.17952e-143
chrY	8147958	8148233	276	*	1.55815e-143
chrX	85302489	85303427	939	*	2.7664e-106
chrX	106749745	106751450	1706	*	1.71527e-138
chrX	129518410	129520156	1747	*	6.9097e-134
chrX	107224121	107226611	2491	*	1.27459e-139
chrX	69641418	69643844	2427	*	5.1941e-109
chrX	113817409	113820411	3003	*	2.53713e-133
chrX	79277067	79278012	946	*	1.52757e-129
chrX	152952951	152955529	2579	*	2.54479e-72
chrX	118616427	118617111	685	*	1.49115e-99
chrX	102840724	102842289	1566	*	8.02344e-129
chrX	53117341	53118080	740	*	1.06603e-132
chrX	31089464	31090939	1476	*	2.01301e-127
chrY	6172428	6173766	1339	*	4.99839e-134
chrX	13670524	13671632	1109	*	4.40188e-98
chrY	22681436	22682393	958	*	1.34019e-133
chrX	39472958	39473901	944	*	3.48763e-132
chrX	135631653	135633029	1377	*	5.86024e-126
chrX	149613398	149613745	348	*	1.45757e-130
chrX	153691946	153698358	6413	*	1.69676e-99
chrX	103173284	103174718	1435	*	1.84187e-121
chrX	110513791	110515005	1215	*	2.83513e-128
chrX	51545659	51546668	1010	*	1.48372e-119
chrY	10036321	10037049	729	*	3.27951e-117
chrX	114794350	114796308	1959	*	1.43106e-126
chrX	47433374	47434561	1188	*	5.98213e-118
chrY	10034551	10035202	652	*	6.88018e-130
chrX	152759883	152760906	1024	*	3.67233e-97
chr9	84303358	84305683	2326	*	3.76285e-54
chrX	118406911	118407852	942	*	6.17814e-95
chrX	37764816	37765302	487	*	2.13193e-125
chrX	15288115	15289615	1501	*	1.89124e-77
chrX	149008828	149010149	1322	*	8.30598e-103
chrX	100332757	100334897	2141	*	3.85684e-96
chrY	15863367	15864778	1412	*	2.93433e-112
chrX	54946801	54947822	1022	*	4.81432e-90
chrY	9745295	9745678	384	*	1.6193e-120
chrY	9365070	9365108	39	*	3.58232e-120
chrX	15683007	15683977	971	*	1.36034e-90
chrX	80376497	80377408	912	*	2.11401e-115
chrX	70128121	70129657	1537	*	1.98723e-109
chrX	49772184	49774573	2390	*	1.1348e-80
chrX	153084485	153085101	617	*	2.08117e-105
chrX	10123962	10125135	1174	*	1.31514e-98
chrY	21666078	21666309	232	*	2.29363e-115
chrX	152740227	152740645	419	*	2.41562e-115
chrX	70442604	70444480	1877	*	5.99393e-100
chrX	53028582	53030043	1462	*	1.34815e-109
chrX	53077301	53078631	1331	*	1.01194e-99
chrX	151560719	151562912	2194	*	4.4832e-102
chrX	13586377	13588301	1925	*	3.27333e-74
chrY	21867702	21868532	831	*	1.14107e-110
chrY	9747748	9747821	74	*	1.59262e-103
chrX	73523856	73524694	839	*	1.45214e-81
chrX	52896403	52898126	1724	*	1.73385e-94
chrX	21776178	21777644	1467	*	2.6809e-86
chrY	28555536	28555912	377	*	7.99321e-105
chrX	41301363	41302010	648	*	9.35394e-104
chrX	149394958	149396268	1311	*	1.2526e-101
chrX	153141065	153141905	841	*	2.6269e-90
chrX	9753236	9755283	2048	*	2.37863e-95
chrX	50652429	50654006	1578	*	1.94471e-91
chrX	20431166	20431329	164	*	1.47657e-104
chrX	53348705	53351168	2464	*	4.48452e-75
chrX	2846196	2848381	2186	*	1.89872e-80
chrY	9363356	9363365	10	*	1.86242e-102
chrX	39547825	39548787	963	*	2.54104e-97
chrY	6742689	6742726	38	*	1.88739e-100
chrX	73437943	73439721	1779	*	1.59829e-89
chrX	153210107	153211711	1605	*	7.03984e-62
chrX	73071041	73071194	154	*	1.27033e-101
chrX	117106802	117107923	1122	*	1.25041e-83
chrX	72668487	72668847	361	*	5.38098e-97
chrX	139521282	139521812	531	*	6.24642e-75
chrX	103294169	103295154	986	*	4.04006e-83
chrX	153637497	153637827	331	*	8.59476e-95
chrX	70327506	70328127	622	*	3.59124e-84
chrX	40506067	40507270	1204	*	3.9624e-64
chrX	123466420	123467232	813	*	3.02135e-77
chrX	134138149	134138364	216	*	6.6503e-96
chrX	15692366	15694223	1858	*	7.26896e-76
chrX	114422727	114427194	4468	*	1.06044e-79
chrX	73072619	73073711	1093	*	7.33918e-69
chrX	73325026	73325521	496	*	9.51958e-84
chrX	9432530	9435372	2843	*	9.40751e-65
chrY	9193029	9193058	30	*	2.65673e-93
chrY	8571457	8572427	971	*	9.8799e-95
chrY	14099742	14100824	1083	*	5.86698e-57
chrX	128872002	128873475	1474	*	3.29019e-86
chrX	153029150	153031002	1853	*	6.32084e-87
chrX	69478365	69480213	1849	*	1.39621e-89
chrX	27999538	28000653	1116	*	1.79136e-74
chrX	55057010	55058095	1086	*	2.92826e-91
chrY	20508275	20508362	88	*	1.50341e-89
chrX	52005068	52005415	348	*	4.67425e-87
chrY	24549675	24549725	51	*	6.75458e-93
chrX	150250164	150251337	1174	*	3.43629e-69
chrX	44701980	44703983	2004	*	1.06491e-76
chr1	243053425	243054071	647	*	6.85025e-59
chrX	84363758	84364580	823	*	1.28679e-92
chrY	9214205	9215053	849	*	3.36267e-79
chrX	16803667	16805691	2025	*	1.74546e-59
chrX	9732788	9734623	1836	*	1.75752e-61
chrX	109661395	109662303	909	*	1.68517e-68
chrX	103029964	103032137	2174	*	4.44151e-83
chrX	100640503	100642128	1626	*	2.24846e-78
chrX	55020450	55020520	71	*	8.15397e-92
chrY	6133740	6134650	911	*	1.79823e-91
chrX	68059898	68061160	1263	*	2.26628e-60
chrX	100446220	100447575	1356	*	1.17976e-54
chrX	24690870	24692176	1307	*	2.13854e-75
chrX	119249449	119250510	1062	*	9.35396e-77
chrY	9306450	9307448	999	*	1.94873e-90
chrX	70323289	70323912	624	*	2.14954e-82
chrX	70837990	70839284	1295	*	6.57933e-56
chrX	34165065	34165643	579	*	9.95683e-72
chrX	41332957	41334987	2031	*	5.20782e-64
chrX	70272390	70273384	995	*	2.18021e-74
chrX	33743566	33745255	1690	*	1.01208e-55
chrX	16737416	16738200	785	*	1.86572e-60
chrX	52683807	52685426	1620	*	1.10102e-84
chrX	40030456	40032180	1725	*	5.9214e-69
chrX	114251838	114253315	1478	*	8.42125e-71
chrX	50024233	50024550	318	*	3.06252e-85
chrY	19678528	19678535	8	*	1.6408e-85
chrX	43832280	43833130	851	*	6.51748e-65
chrX	134305126	134306770	1645	*	1.96578e-78
chrX	46937571	46938229	659	*	1.36738e-69
chrX	25039068	25039203	136	*	1.25566e-84
chrX	66787995	66788395	401	*	2.24959e-56
chrX	92928229	92929446	1218	*	6.47635e-66
chrX	53448902	53449900	999	*	2.04718e-62
chrX	68441389	68442327	939	*	7.23633e-83
chrX	108725107	108725540	434	*	5.44806e-84
chr2	84103881	84106388	2508	*	3.70787e-10
chrX	153560525	153562001	1477	*	2.89494e-65
chrX	12974205	12974819	615	*	8.97362e-81
chrX	49592789	49595088	2300	*	4.6214e-69
chrX	140990738	140992417	1680	*	7.17428e-83
chrX	84189001	84189658	658	*	1.18533e-76
chrX	48915032	48916658	1627	*	1.70161e-75
chrX	90689603	90690987	1385	*	1.05283e-79
chrX	134429653	134429972	320	*	2.04902e-79
chrX	25035867	25036057	191	*	5.82636e-78
chrX	71289025	71289513	489	*	2.49122e-71
chrX	150865927	150867810	1884	*	2.51413e-80
chrX	153770045	153770983	939	*	4.82162e-79
chrX	135568677	135570618	1942	*	2.36891e-76
chrY	14077975	14078666	692	*	3.44332e-76
chrX	118824554	118825305	752	*	3.69033e-70
chrY	6136711	6137453	743	*	6.97108e-79
chrX	18907124	18908380	1257	*	7.94463e-72
chrX	145075713	145080188	4476	*	4.64954e-57
chrX	40104353	40104514	162	*	2.5731e-78
chrX	153218313	153221807	3495	*	4.74994e-64
chrX	2745940	2748234	2295	*	2.93825e-51
chrX	65382529	65384237	1709	*	1.18893e-63
chrX	49964918	49966273	1356	*	5.66404e-59
chrX	122696026	122696417	392	*	9.59485e-70
chrX	133674329	133675480	1152	*	1.00453e-56
chrX	55101289	55101639	351	*	5.75492e-69
chrX	37404389	37404647	259	*	4.15911e-49
chrX	54838543	54840889	2347	*	5.41087e-48
chrX	102024057	102024320	264	*	6.05519e-69
chrX	49121205	49122718	1514	*	2.56209e-39
chrX	45240562	45241425	864	*	1.34329e-58
chrX	3263354	3265404	2051	*	3.36046e-34
chrX	150902317	150903247	931	*	2.52631e-74
chrX	27481149	27481778	630	*	1.52718e-53
chrX	38115344	38115655	312	*	4.59721e-69
chrY	23756676	23757241	566	*	3.47396e-68
chrX	49767838	49768189	352	*	3.47366e-72
chrX	48618821	48620337	1517	*	1.5625e-51
chrX	26575822	26576430	609	*	1.21163e-44
chrX	136627957	136628604	648	*	7.94228e-72
chrX	37026349	37026697	349	*	3.64782e-72
chrX	154113543	154114546	1004	*	7.20721e-49
chrX	37350627	37351486	860	*	8.88213e-71
chrX	102190164	102192803	2640	*	9.8979e-54
chrX	149930532	149930840	309	*	3.86705e-60
chrX	152160229	152163541	3313	*	3.13594e-60
chrX	10851627	10852973	1347	*	5.58916e-64
chrX	141293020	141293862	843	*	4.224e-69
chrX	86771551	86772895	1345	*	1.61451e-46
chrX	112067706	112067833	128	*	4.2412e-69
chrX	117119877	117120608	732	*	5.68612e-66
chrX	39963545	39965138	1594	*	7.61863e-67
chrX	152682625	152683771	1147	*	8.82535e-57
chrX	10126321	10126881	561	*	6.02471e-40
chrX	153068796	153071536	2741	*	3.38116e-61
chrX	135617725	135617792	68	*	1.12328e-66
chrX	150883777	150884661	885	*	5.75044e-67
chrX	9000352	9001881	1530	*	1.74035e-54
chrX	99898314	99899378	1065	*	8.77349e-43
chrX	44202713	44204116	1404	*	1.73456e-56
chrX	152109741	152110833	1093	*	1.95996e-25
chrX	151902143	151904510	2368	*	5.18607e-48
chrX	53285917	53286187	271	*	2.40177e-65
chrX	53120031	53120583	553	*	3.48694e-65
chrX	70389504	70389536	33	*	7.34132e-65
chrX	152771994	152772707	714	*	2.99271e-46
chrY	15817372	15817871	500	*	1.91318e-52
chrX	45015865	45017139	1275	*	2.06433e-54
chrX	40026673	40029227	2555	*	5.55775e-36
chrX	39942648	39944352	1705	*	1.37391e-27
chrX	35816333	35816656	324	*	3.17446e-51
chrX	134568858	134571427	2570	*	3.06759e-56
chrX	152081932	152083021	1090	*	1.03455e-44
chrX	69396399	69397448	1050	*	1.00552e-49
chrY	7569246	7569967	722	*	1.83578e-60
chrX	40125480	40126867	1388	*	1.48265e-37
chrX	106146809	106147584	776	*	3.61714e-62
chrX	152710205	152712923	2719	*	3.18742e-31
chrX	65041584	65043187	1604	*	3.98854e-24
chrX	154563852	154564511	660	*	6.3402e-59
chrX	153046175	153047707	1533	*	3.69221e-55
chrX	19817872	19819286	1415	*	4.48853e-57
chrX	15524730	15525514	785	*	1.05188e-44
chrX	10128853	10128888	36	*	1.30869e-61
chrY	15866447	15866837	391	*	3.94568e-58
chrX	133303524	133304776	1253	*	6.52498e-57
chrX	71091967	71093852	1886	*	1.9669e-60
chrX	153409212	153410272	1061	*	4.2842e-42
chrX	152800237	152801636	1400	*	1.48653e-60
chrX	152586916	152587146	231	*	6.32223e-60
chrX	22290484	22291430	947	*	6.96988e-50
chrX	50026326	50028082	1757	*	1.01325e-59
chrX	26210302	26210712	411	*	2.01581e-49
chrX	8698228	8701002	2775	*	2.49476e-35
chrX	102602623	102602857	235	*	1.96348e-59
chrX	107287269	107288210	942	*	9.06892e-40
chrY	6131007	6131963	957	*	3.79634e-55
chrX	100474247	100475124	878	*	4.90234e-48
chrX	73162620	73164390	1771	*	1.32625e-38
chrX	63446044	63446644	601	*	1.11189e-58
chrX	17652385	17653562	1178	*	4.14353e-29
chrX	135278646	135279018	373	*	3.4994e-54
chrX	12600986	12602509	1524	*	3.44777e-30
chrX	14047648	14048972	1325	*	2.40381e-44
chrX	6144121	6147299	3179	*	5.17346e-33
chrX	147062547	147063165	619	*	3.4648e-49
chrX	48644026	48645037	1012	*	5.59813e-42
chr7	64299791	64300431	641	*	1.05227e-25
chrX	135179916	135180880	965	*	7.36474e-34
chrX	69269792	69270036	245	*	3.32089e-58
chrX	135729658	135730445	788	*	2.3564e-47
chrX	148552552	148552834	283	*	2.39072e-39
chrY	14533505	14533708	204	*	1.90445e-45
chrX	55290965	55291544	580	*	5.4379e-46
chrX	13751423	13753381	1959	*	8.08356e-43
chr13	114238565	114239958	1394	*	7.90141e-17
chrX	30595690	30596631	942	*	5.5975e-51
chrX	47038480	47039497	1018	*	1.7145e-41
chrX	151306094	151308320	2227	*	8.67989e-36
chrX	16860614	16860764	151	*	7.97348e-58
chrX	15871902	15874162	2261	*	8.56985e-32
chrX	151285811	151287712	1902	*	5.04209e-51
chrX	138913929	138915704	1776	*	3.92067e-46
chrX	8768566	8769701	1136	*	2.88651e-42
chrX	41548240	41548244	5	*	9.82565e-56
chrX	2825270	2825439	170	*	2.45632e-45
chrX	113864447	113865353	907	*	7.45453e-36
chrX	18238233	18240404	2172	*	1.94691e-46
chrX	30259099	30261568	2470	*	1.18084e-38
chrX	40481859	40483212	1354	*	6.85893e-53
chrX	55513079	55513504	426	*	1.89313e-47
chrX	11161309	11161960	652	*	3.20423e-46
chrY	13477005	13477785	781	*	8.22831e-52
chrX	129627603	129629140	1538	*	2.32802e-45
chrX	79279581	79280150	570	*	9.50173e-54
chrX	37060809	37062005	1197	*	2.15553e-48
chrX	106690556	106691272	717	*	2.95977e-53
chrX	101145699	101146494	796	*	1.55139e-49
chrX	153090536	153090978	443	*	3.45721e-51
chrX	37849863	37850402	540	*	9.64537e-42
chrX	41134875	41135632	758	*	8.25788e-49
chrX	69486749	69487748	1000	*	1.85509e-39
chrX	123464624	123465263	640	*	6.54517e-48
chrX	146312384	146313275	892	*	1.22421e-29
chrX	56755714	56756686	973	*	3.51799e-47
chrX	33229454	33229714	261	*	1.22867e-50
chrX	70363458	70364775	1318	*	9.32811e-40
chrX	39681281	39681521	241	*	4.86043e-44
chrX	154002230	154003304	1075	*	1.76618e-36
chrY	2657879	2658057	179	*	3.60232e-52
chrX	25027268	25028057	790	*	4.14511e-45
chrX	102584347	102585354	1008	*	4.09425e-39
chrX	153082274	153083134	861	*	1.66584e-45
chrX	52949505	52950652	1148	*	1.61054e-39
chrX	152927170	152928112	943	*	1.4776e-24
chrX	15619337	15621477	2141	*	4.61075e-41
chrX	49831097	49832257	1161	*	2.33832e-33
chrX	139006339	139007130	792	*	2.4296e-29
chrX	47965957	47967785	1829	*	3.59013e-32
chrX	48054933	48056922	1990	*	1.12028e-27
chrX	153247499	153248513	1015	*	1.95713e-21
chrX	10084289	10085753	1465	*	2.66891e-38
chrX	55024263	55024398	136	*	5.39829e-47
chrX	101909064	101909850	787	*	4.08138e-42
chrX	106957165	106958499	1335	*	2.24967e-47
chrX	102533112	102533138	27	*	5.10348e-48
chrX	129307331	129307515	185	*	5.65682e-48
chrX	47041168	47041779	612	*	7.73397e-47
chrX	53310660	53312100	1441	*	3.92747e-37
chrX	118356756	118357461	706	*	1.03473e-41
chrY	16941591	16942232	642	*	5.09627e-18
chrX	135382438	135382675	238	*	1.61656e-32
chrX	150347694	150349034	1341	*	3.15758e-30
chrX	107179321	107180121	801	*	8.79287e-45
chrX	118284586	118285788	1203	*	5.47712e-28
chrX	21874093	21875563	1471	*	1.54579e-27
chrX	68525613	68525883	271	*	1.24843e-40
chrX	115567527	115567849	323	*	1.51745e-45
chrX	77914054	77914149	96	*	4.33786e-43
chrX	24380401	24380910	510	*	9.16563e-31
chrX	78001744	78003346	1603	*	3.01362e-47
chrX	27764690	27765005	316	*	1.70843e-35
chrX	153032597	153033893	1297	*	6.83086e-27
chrX	106160456	106161946	1491	*	2.0404e-42
chrX	135251416	135251741	326	*	3.16893e-23
chrX	70797476	70798610	1135	*	6.98776e-39
chrX	127185519	127185902	384	*	1.32661e-44
chrX	52087706	52087735	30	*	1.71387e-44
chrX	119495705	119496002	298	*	4.57729e-43
chrX	113815930	113816304	375	*	7.58991e-40
chrX	52840332	52841633	1302	*	4.04813e-30
chrX	47001685	47001792	108	*	9.84834e-21
chrX	105279680	105281285	1606	*	2.47995e-31
chrY	9342875	9342990	116	*	9.43145e-44
chrX	151128222	151129555	1334	*	1.37166e-35
chrX	106244935	106245868	934	*	1.22615e-40
chrX	39679986	39680221	236	*	4.72355e-29
chrX	70886500	70887940	1441	*	4.2627e-33
chrX	77912297	77912605	309	*	2.10328e-41
chrX	40691438	40693742	2305	*	2.36465e-24
chrX	112066190	112066508	319	*	2.93923e-32
chrX	139791021	139791928	908	*	3.27958e-37
chrX	8139190	8139951	762	*	1.50482e-17
chrX	79590789	79591129	341	*	1.10729e-36
chrX	15807140	15809023	1884	*	1.1374e-25
chrX	71363217	71364260	1044	*	3.84737e-42
chrX	7895031	7896360	1330	*	1.03807e-23
chrX	71521494	71522070	577	*	9.44153e-42
chrX	153532354	153533551	1198	*	6.33941e-23
chrX	109763373	109763406	34	*	9.5871e-20
chrX	9960096	9960578	483	*	1.77095e-31
chrX	118012313	118013397	1085	*	3.54597e-26
chrX	67352731	67353125	395	*	1.74902e-24
chrX	19008006	19008190	185	*	7.18962e-38
chrX	48216108	48217566	1459	*	1.05054e-21
chrX	68727150	68728406	1257	*	7.82619e-40
chrX	109683163	109683490	328	*	5.66344e-28
chrX	140924742	140925367	626	*	2.485e-33
chrX	78200041	78201182	1142	*	8.15617e-40
chrX	19378634	19378921	288	*	5.12937e-40
chrX	52826284	52827655	1372	*	1.41915e-33
chrX	70520305	70522390	2086	*	2.23932e-32
chrX	30269258	30269613	356	*	7.55816e-40
chrX	2984199	2986093	1895	*	1.946e-30
chrX	114546190	114546624	435	*	3.61079e-20
chrX	55246455	55247168	714	*	6.28941e-34
chrX	70434651	70435082	432	*	7.05537e-38
chrX	47081688	47082510	823	*	1.33121e-25
chrX	17821058	17821097	40	*	2.75455e-39
chrX	133792282	133793475	1194	*	7.38096e-38
chrX	47497286	47497456	171	*	4.63012e-28
chrX	129189315	129190003	689	*	5.14292e-18
chrX	124453701	124454351	651	*	9.10484e-35
chrX	119709371	119710463	1093	*	1.4832e-18
chrX	46936363	46936504	142	*	7.69589e-39
chrX	106142458	106143406	949	*	1.42212e-35
chrX	24072434	24073134	701	*	2.68602e-33
chrX	14547147	14547880	734	*	2.15568e-31
chr6	5086610	5087749	1140	*	9.21362e-39
chrX	7528959	7529982	1024	*	3.36449e-39
chrX	153167851	153167905	55	*	4.16896e-39
chrX	153166595	153166733	139	*	2.24559e-37
chrX	68052208	68052409	202	*	1.24331e-34
chrX	111923211	111924370	1160	*	1.18371e-33
chr7	153108642	153109538	897	*	1.53978e-07
chrX	140982166	140983037	872	*	3.51134e-27
chrX	153523329	153524229	901	*	3.38661e-25
chrX	22049984	22051050	1067	*	4.17077e-35
chrX	7136807	7137913	1107	*	1.73148e-36
chrX	9858470	9858993	524	*	1.3807e-25
chrY	9930240	9931079	840	*	3.36747e-15
chrX	9862716	9864046	1331	*	1.41523e-21
chrX	16668107	16668980	874	*	3.17739e-37
chrX	74962543	74963719	1177	*	4.49104e-22
chrX	35643398	35644368	971	*	3.31606e-34
chrX	41191871	41194214	2344	*	1.31593e-22
chrX	47229789	47230278	490	*	4.3923e-26
chrX	152485215	152487462	2248	*	1.54843e-29
chrX	10092255	10092308	54	*	6.70574e-36
chrX	18690197	18691243	1047	*	3.74048e-30
chrX	41112620	41113244	625	*	3.53849e-30
chrX	48760712	48761518	807	*	1.08486e-35
chrX	99839289	99839936	648	*	3.96143e-21
chrX	102809791	102809882	92	*	3.42694e-27
chrX	150395248	150396241	994	*	2.70496e-22
chrX	137700748	137700841	94	*	1.28635e-35
chrX	64707774	64708843	1070	*	6.07359e-29
chrX	129657974	129658061	88	*	4.46175e-35
chrX	133369578	133369745	168	*	4.11016e-28
chrX	123479823	123480594	772	*	5.79707e-26
chrX	33357554	33357782	229	*	7.88086e-25
chrX	130964695	130965143	449	*	3.19404e-34
chrX	2882183	2883307	1125	*	1.08823e-27
chr12	53084709	53085323	615	*	2.94642e-09
chrX	47052394	47054413	2020	*	1.76423e-16
chrX	104465196	104466053	858	*	1.63438e-29
chrX	19443172	19443222	51	*	4.74209e-28
chrX	55650979	55651284	306	*	2.51407e-34
chrX	71498442	71499379	938	*	2.62645e-30
chrX	139865953	139866657	705	*	2.60215e-26
chrX	114826443	114827881	1439	*	1.22338e-28
chr12	38544936	38545085	150	*	3.9841e-19
chrX	63444159	63444921	763	*	1.72506e-24
chrX	144711780	144713868	2089	*	2.09115e-17
chrX	153880293	153883318	3026	*	6.57965e-30
chrX	24045303	24046475	1173	*	3.6384e-34
chrX	15518434	15519107	674	*	6.34467e-32
chrX	153995564	153995638	75	*	8.49008e-33
chrX	153996718	153996788	71	*	1.77319e-31
chrX	102965678	102966150	473	*	8.43778e-20
chrX	34405983	34406213	231	*	1.00296e-30
chrX	151811649	151811910	262	*	6.99952e-33
chrX	134846527	134847724	1198	*	8.14955e-27
chrX	16140373	16141703	1331	*	4.18935e-23
chrX	146318566	146319567	1002	*	6.79614e-20
chrX	110489592	110489914	323	*	1.29202e-31
chrX	20154230	20154586	357	*	1.03897e-32
chrX	62647796	62648132	337	*	1.04768e-29
chrX	101395217	101395769	553	*	1.26483e-28
chrX	152690646	152691117	472	*	1.59932e-30
chrX	48317196	48317264	69	*	1.21162e-20
chrX	102754778	102755696	919	*	6.9269e-33
chrX	151648845	151649295	451	*	1.22353e-26
chrX	76708880	76709731	852	*	6.31646e-18
chrX	96138767	96139067	301	*	1.76086e-20
chrX	55115294	55116521	1228	*	1.31368e-21
chrX	54825888	54825988	101	*	1.38302e-28
chrX	53253348	53255203	1856	*	1.13867e-19
chrX	64771656	64772618	963	*	2.86675e-23
chr5	154392274	154393494	1221	*	1.04034e-16
chrX	114057508	114058123	616	*	1.77527e-20
chrX	154059139	154059788	650	*	3.64548e-31
chrX	134427561	134427883	323	*	1.20281e-13
chrX	134974732	134975921	1190	*	1.29345e-20
chr11	59317890	59318777	888	*	1.40461e-08
chrX	27840014	27840754	741	*	1.48282e-31
chrX	47515586	47516868	1283	*	9.45456e-23
chrX	134558553	134558579	27	*	2.16705e-30
chrX	48165587	48166824	1238	*	2.1458e-16
chrX	152612692	152613463	772	*	1.82861e-24
chrX	51639920	51640699	780	*	2.50669e-31
chrX	11284010	11285195	1186	*	3.9074e-17
chrX	110867553	110867852	300	*	4.04326e-22
chr3	16646375	16648294	1920	*	0.00704221
chrX	152126884	152127816	933	*	1.04622e-24
chrX	131573551	131574228	678	*	5.03816e-16
chrX	77582839	77582913	75	*	1.9781e-30
chrX	152742287	152742748	462	*	9.05229e-24
chrX	147800037	147800736	700	*	6.71029e-20
chrX	108778793	108779030	238	*	4.19677e-22
chrX	54824559	54824861	303	*	8.4303e-21
chrX	119868737	119869295	559	*	1.28133e-29
chr6	74063014	74064594	1581	*	1.11515e-24
chrX	151080481	151081405	925	*	1.37854e-19
chrX	71354944	71355311	368	*	7.19009e-23
chrX	72347359	72348370	1012	*	2.63141e-17
chr10	88853608	88855540	1933	*	7.65911e-07
chrX	10094051	10094363	313	*	1.82554e-17
chrX	102775367	102775697	331	*	4.34169e-13
chrX	132352214	132353139	926	*	8.61173e-17
chrX	103494417	103495623	1207	*	9.93287e-15
chrX	53583456	53584277	822	*	8.62679e-23
chrX	9430465	9431326	862	*	8.01671e-20
chrX	118207533	118207749	217	*	1.09974e-27
chrX	10589769	10590009	241	*	1.28227e-17
chrX	124097806	124098009	204	*	6.07549e-28
chrX	138612616	138612930	315	*	7.26604e-19
chrX	113624155	113625366	1212	*	1.5331e-26
chrX	153050270	153051367	1098	*	1.07361e-17
chrX	12924184	12924783	600	*	1.36325e-27
chrY	10033382	10033460	79	*	1.75617e-14
chrX	19988369	19989847	1479	*	1.26939e-25
chrX	22981196	22981385	190	*	7.49579e-28
chrX	45059906	45060544	639	*	2.19347e-23
chrX	49178004	49179088	1085	*	5.26525e-18
chrX	131261885	131262001	117	*	4.33806e-27
chrX	65835804	65836683	880	*	1.38637e-17
chrX	74965938	74966395	458	*	1.50029e-27
chrX	27825843	27826007	165	*	1.40761e-26
chrX	18707777	18709116	1340	*	1.31083e-20
chrX	134971153	134972493	1341	*	1.01759e-12
chrX	39436529	39436753	225	*	2.07691e-22
chrX	40943654	40945750	2097	*	8.23991e-22
chrX	99194407	99196193	1787	*	2.23374e-16
chrX	130204734	130205510	777	*	1.08681e-18
chrX	131547697	131547841	145	*	1.073e-25
chrX	119210842	119211083	242	*	1.12526e-23
chrX	24761398	24761808	411	*	8.32994e-27
chrX	49641598	49642080	483	*	6.19618e-24
chrX	40064418	40064922	505	*	1.73576e-21
chrX	153712066	153712753	688	*	2.10519e-22
chrX	10645625	10646761	1137	*	3.54135e-16
chrX	152937145	152937549	405	*	5.92738e-22
chrX	151883250	151883293	44	*	3.12547e-26
chrX	33146493	33146609	117	*	7.10077e-25
chrX	39956534	39956808	275	*	1.28163e-11
chrX	26156519	26157145	627	*	9.8651e-26
chr9	84302083	84302344	262	*	3.55145e-14
chrX	63263531	63264258	728	*	1.20637e-12
chrX	38211309	38211886	578	*	4.05951e-22
chrX	113885321	113885574	254	*	1.88045e-25
chrX	110653460	110655626	2167	*	1.47693e-17
chrX	13338497	13339903	1407	*	1.00626e-21
chrX	40594678	40595724	1047	*	1.20979e-17
chrX	44401762	44403388	1627	*	2.09813e-17
chrX	152582901	152583836	936	*	7.13032e-21
chrX	49460408	49461405	998	*	2.09686e-11
chrX	79269151	79270225	1075	*	1.94297e-08
chrX	67915858	67916187	330	*	2.94225e-15
chrX	15664840	15665166	327	*	3.97398e-24
chrX	15402593	15403752	1160	*	1.18368e-16
chrX	135249966	135250267	302	*	1.45442e-23
chrX	142718398	142719640	1243	*	4.1557e-21
chrX	135613887	135614367	481	*	2.07304e-24
chrX	146342079	146342720	642	*	5.24386e-16
chr13	23489472	23490053	582	*	4.88651e-11
chr17	38023480	38024636	1157	*	3.71435e-17
chrX	91033945	91035267	1323	*	3.62865e-23
chrX	2924048	2924635	588	*	3.0266e-18
chrX	119151476	119151773	298	*	2.72938e-16
chr1	160864761	160865146	386	*	1.17269e-15
chr6	33313260	33313437	178	*	1.00537e-05
chr14	35761165	35761922	758	*	2.55361e-06
chrX	119029933	119030658	726	*	3.88689e-23
chrX	68721481	68722118	638	*	4.24405e-10
chrX	133676860	133677120	261	*	1.25198e-22
chr4	77341251	77342788	1538	*	9.09712e-20
chrX	48114506	48115024	519	*	3.80577e-18
chrX	140008844	140009459	616	*	5.63692e-11
chrX	113997530	113997817	288	*	2.24843e-21
chrX	48750744	48751693	950	*	7.53392e-19
chrX	145109374	145110794	1421	*	5.37513e-16
chrX	113872703	113872720	18	*	3.87727e-22
chr15	85113590	85114479	890	*	0.00413637
chrX	110365767	110366476	710	*	8.36693e-15
chrX	142795088	142795419	332	*	1.12493e-20
chrX	24167334	24170765	3432	*	8.91257e-11
chrX	101315561	101315666	106	*	2.93306e-17
chr6	29795361	29797328	1968	*	2.3601e-09
chrX	154252172	154252341	170	*	1.98878e-09
chrX	5811085	5811303	219	*	4.55189e-14
chrX	71262878	71264481	1604	*	3.63746e-10
chr4	109708506	109709142	637	*	2.36333e-10
chrX	13396991	13397532	542	*	7.04834e-13
chrX	7065614	7066773	1160	*	2.17712e-14
chrX	50648356	50648473	118	*	7.17986e-15
chrX	68381019	68381877	859	*	3.04763e-14
chr2	105852798	105854051	1254	*	8.59089e-23
chrX	3234921	3236105	1185	*	1.84513e-18
chr12	10658281	10658539	259	*	1.25976e-12
chrX	44731813	44733352	1540	*	2.11126e-09
chrX	79826700	79827218	519	*	1.07739e-20
chrX	55021561	55021841	281	*	6.28343e-12
chrX	104463622	104464033	412	*	6.26392e-19
chr2	27850192	27852231	2040	*	2.90483e-05
chrX	47247035	47248289	1255	*	1.44616e-15
chrX	18236209	18237043	835	*	9.73018e-20
chrX	69650994	69651756	763	*	2.33868e-15
chrX	79828776	79830506	1731	*	2.85525e-11
chrX	47062757	47064342	1586	*	5.53495e-15
chrX	9912520	9912880	361	*	3.30008e-18
chr17	37123638	37124558	921	*	7.98978e-20
chrX	18458900	18460454	1555	*	1.50508e-11
chrX	7070284	7070451	168	*	5.84414e-20
chrX	47662328	47663274	947	*	7.36903e-17
chrX	32173560	32175072	1513	*	5.36281e-17
chrX	10144998	10145109	112	*	9.45529e-19
chrX	152585092	152585214	123	*	1.04841e-18
chrX	105936150	105937158	1009	*	1.93777e-08
chrX	57163746	57163888	143	*	2.03274e-11
chrX	150861519	150861833	315	*	4.35328e-15
chr6	127796287	127797286	1000	*	4.56073e-19
chrX	24329623	24329961	339	*	5.8271e-14
chrX	73507186	73507335	150	*	1.75228e-18
chrX	125712831	125713556	726	*	1.78186e-18
chrX	68003285	68004195	911	*	1.15563e-13
chrX	114141368	114142300	933	*	2.06406e-07
chrX	140785811	140786627	817	*	3.08135e-17
chrX	13706962	13707694	733	*	6.82044e-12
chr7	51456733	51457235	503	*	0.00774181
chrX	120008570	120008972	403	*	6.60236e-12
chrX	153583236	153584449	1214	*	4.72916e-10
chrX	151283154	151283805	652	*	4.28932e-08
chr17	21795257	21795943	687	*	3.92513e-09
chrX	153038702	153039012	311	*	6.93382e-15
chrX	15332619	15334785	2167	*	1.00307e-09
chr7	127990884	127992634	1751	*	4.54142e-12
chrX	148854603	148854858	256	*	1.56926e-13
chrX	102839328	102839366	39	*	1.82106e-17
chrX	12883760	12885115	1356	*	1.35417e-11
chrX	57161994	57162355	362	*	5.12557e-08
chrX	49159887	49160159	273	*	4.69698e-11
chr14	65704156	65704960	805	*	1.01608e-09
chr17	16520367	16521159	793	*	9.26753e-05
chrX	150731584	150732030	447	*	2.32084e-14
chrX	137820752	137822398	1647	*	7.64552e-15
chrX	49031256	49032528	1273	*	4.55817e-10
chrX	5470075	5470290	216	*	2.694e-10
chrX	24331533	24332373	841	*	4.00044e-12
chr3	25482937	25483002	66	*	3.19142e-05
chr3	49394622	49396232	1611	*	0.00810125
chrX	53283877	53284007	131	*	1.77825e-15
chrX	152670579	152670598	20	*	6.36221e-15
chr17	22191704	22191979	276	*	0.00114837
chr11	116660514	116662012	1499	*	2.6129e-09
chrX	47928236	47929088	853	*	1.87027e-16
chrX	154062535	154063363	829	*	1.00233e-13
chr16	33935224	33939152	3929	*	5.54063e-16
chrX	6451812	6453787	1976	*	7.91541e-14
chrX	119760024	119760591	568	*	2.42877e-14
chr12	58162287	58162751	465	*	1.69981e-08
chr6	74103959	74104868	910	*	6.00237e-08
chrX	152686122	152687670	1549	*	9.93783e-12
chrX	142716024	142717164	1141	*	3.9016e-11
chrX	52961668	52962052	385	*	1.54597e-11
chrX	153688618	153688775	158	*	2.17058e-07
chrX	118780518	118781575	1058	*	1.96312e-10
chr15	101098347	101099492	1146	*	0.00389811
chrX	154250784	154251005	222	*	1.68997e-15
chrX	106162993	106163689	697	*	1.15543e-09
chr6	157097800	157099375	1576	*	0.0352329
chr13	111464554	111466326	1773	*	1.14773e-14
chrX	49355178	49355613	436	*	7.70191e-12
chrX	102347925	102348634	710	*	1.42898e-11
chrX	52964238	52964831	594	*	8.10862e-12
chr8	66581484	66582206	723	*	7.97006e-11
chr16	91602	91663	62	*	2.08585e-12
chrX	154293390	154293850	461	*	5.97842e-14
chr14	89628141	89629341	1201	*	0.0210407
chrX	131263364	131263423	60	*	8.95922e-13
chrX	75249222	75249539	318	*	1.56953e-09
chrX	48825777	48826530	754	*	1.60945e-13
chr13	20716432	20718496	2065	*	7.29169e-15
chrX	49833742	49834454	713	*	6.00241e-06
chrX	8766681	8767451	771	*	1.21639e-07
chrX	77224717	77225856	1140	*	7.60428e-12
chrX	45607270	45607438	169	*	1.62206e-14
chr1	75592950	75594592	1643	*	1.97774e-14
chrX	152665963	152666912	950	*	3.56151e-11
chrX	130676918	130678333	1416	*	3.49013e-08
chr12	81110706	81111558	853	*	3.75183e-11
chr14	106660938	106663383	2446	*	0.00477909
chrX	153134108	153134148	41	*	2.47715e-11
chr5	25910913	25911773	861	*	1.94206e-05
chrX	138528984	138529300	317	*	1.74775e-09
chrX	47985510	47985547	38	*	1.71421e-07
chr10	93193	93746	554	*	0.000464007
chr20	34319899	34319989	91	*	1.53863e-06
chrX	80258877	80259692	816	*	3.06965e-09
chr11	46317154	46318527	1374	*	6.17897e-07
chrX	55245320	55245347	28	*	2.37898e-10
chrX	152931217	152931544	328	*	2.97764e-13
chrX	119866832	119866977	146	*	6.16008e-07
chrX	106446861	106447591	731	*	3.77293e-08
chrX	48532437	48532921	485	*	1.75512e-13
chrX	151998182	151998187	6	*	2.08355e-13
chr20	34189411	34190258	848	*	3.68348e-08
chrX	40539186	40539204	19	*	4.1616e-12
chrX	49053740	49054690	951	*	4.33576e-13
chrX	129271092	129272595	1504	*	0.00627165
chr1	209405050	209406725	1676	*	0.016982
chrX	151093031	151093358	328	*	3.61004e-09
chrX	53585570	53585698	129	*	4.79455e-05
chr7	64295458	64295583	126	*	1.1842e-05
chrX	129338174	129338226	53	*	9.99148e-09
chrX	118921379	118922670	1292	*	7.65822e-07
chr20	25128211	25129562	1352	*	2.42717e-09
chr11	65486928	65488312	1385	*	0.0175039
chrX	37028050	37029564	1515	*	2.0108e-09
chr1	2344280	2346088	1809	*	2.69393e-08
chr5	23506738	23507752	1015	*	6.03718e-15
chrX	10087726	10087808	83	*	4.54305e-11
chrX	7810230	7811760	1531	*	9.5777e-10
chr2	64216345	64217298	954	*	0.0213901
chr20	3218145	3219539	1395	*	5.00149e-11
chrX	137950565	137951118	554	*	1.02294e-12
chrX	70511419	70511777	359	*	1.48377e-12
chr6	28601269	28601519	251	*	4.39463e-15
chr2	213585781	213586056	276	*	0.00556116
chrX	54387220	54387730	511	*	9.42287e-07
chrX	114957471	114957790	320	*	1.85612e-12
chrX	153674100	153674274	175	*	5.91401e-07
chr7	56434239	56434951	713	*	1.57874e-08
chr11	63827361	63828346	986	*	2.80048e-07
chr2	133013792	133015670	1879	*	8.00762e-10
chrX	125953844	125954246	403	*	7.54826e-09
chr3	46618325	46619364	1040	*	6.90773e-05
chr8	57029877	57030880	1004	*	8.03055e-10
chr14	103686085	103687728	1644	*	1.17898e-06
chr19	10691765	10692029	265	*	0.000220323
chr11	113659927	113661321	1395	*	2.52571e-11
chr14	70037728	70040899	3172	*	7.65571e-06
chr7	153110762	153110994	233	*	2.40115e-10
chrX	153734472	153735204	733	*	0.000406542
chr19	49636270	49636594	325	*	5.79088e-12
chr7	100841473	100842115	643	*	5.44932e-12
chr12	50475035	50475372	338	*	4.11542e-11
chr1	75590483	75591353	871	*	2.29222e-12
chr8	99984350	99985888	1539	*	4.76865e-12
chr15	69744390	69745592	1203	*	2.01351e-07
chr1	89448405	89448584	180	*	3.32859e-06
chr7	70543079	70543800	722	*	0.00249839
chr22	25081859	25082493	635	*	1.3225e-05
chr5	37208976	37209440	465	*	4.42575e-11
chr1	24275698	24275885	188	*	6.37013e-05
chr4	2059244	2060219	976	*	9.29022e-07
chr2	38300537	38301438	902	*	2.29254e-08
chrX	56764293	56764796	504	*	1.50612e-10
chr12	33590837	33592078	1242	*	5.21987e-08
chr2	39186743	39188006	1264	*	8.37911e-07
chr18	59221320	59222050	731	*	8.73544e-12
chr13	114294206	114294977	772	*	0.00229038
chr10	124638200	124639892	1693	*	5.07223e-10
chrX	11157142	11157610	469	*	1.73149e-08
chr12	68758840	68759069	230	*	1.07816e-05
chr13	25874859	25876335	1477	*	1.96005e-05
chr20	18485171	18485369	199	*	8.49628e-11
chr22	38214548	38215204	657	*	2.37941e-08
chrX	101100637	101101217	581	*	7.38718e-06
chrX	24005356	24006074	719	*	4.69468e-10
chrX	27882053	27882528	476	*	0.00262841
chr2	162283979	162285454	1476	*	5.89033e-05
chrX	138724627	138725077	451	*	3.15764e-06
chrX	30247101	30248778	1678	*	4.93704e-06
chr20	29535007	29535150	144	*	5.65978e-07
chr5	42943857	42945163	1307	*	1.53285e-07
chrX	100181719	100182696	978	*	9.14776e-05
chrX	83004862	83005086	225	*	1.01262e-09
chr12	10028003	10028019	17	*	1.57736e-06
chr1	91359036	91359533	498	*	0.000318209
chrX	52651887	52652796	910	*	5.1247e-10
chrX	24389751	24390246	496	*	2.16857e-09
chr19	45898849	45900241	1393	*	7.46036e-08
chrX	153245332	153245522	191	*	4.09345e-08
chrX	68058033	68058376	344	*	0.000348054
chr3	138738597	138740313	1717	*	1.7676e-07
chr10	81743128	81743546	419	*	1.17116e-09
chr2	98443665	98443775	111	*	0.0021718
chrX	47431033	47431407	375	*	5.19517e-07
chrX	134566774	134567429	656	*	6.77184e-07
chr3	195942717	195943713	997	*	2.63372e-09
chr19	58861502	58862398	897	*	6.08697e-10
chr15	41803428	41805530	2103	*	3.13364e-05
chr1	231298651	231299396	746	*	6.22556e-05
chr15	59156878	59157857	980	*	3.30629e-10
chr5	42923550	42924694	1145	*	6.69798e-08
chr7	55808739	55809665	927	*	4.33898e-07
chr4	155410477	155411351	875	*	2.56528e-09
chrX	73011078	73011427	350	*	0.00082004
chr15	34787400	34788847	1448	*	6.91823e-08
chrX	71496641	71497424	784	*	0.000536454
chrX	15806025	15806126	102	*	5.50043e-05
chrX	37363468	37364943	1476	*	4.83186e-07
chr3	46621936	46622742	807	*	0.00860314
chr4	2061804	2063036	1233	*	1.79308e-06
chr2	213696350	213698158	1809	*	1.22148e-07
chr9	100000026	100000768	743	*	3.34092e-07
chr7	54487148	54487462	315	*	0.00236384
chrY	20488269	20488293	25	*	9.20288e-07
chrX	49217045	49217059	15	*	4.39339e-09
chr2	51254823	51255627	805	*	2.60282e-08
chrY	21664296	21665021	726	*	7.11199e-06
chr6	71318924	71319075	152	*	5.843e-06
chr13	99126283	99127343	1061	*	0.0283495
chr15	93973520	93974410	891	*	0.0332977
chrX	55649107	55649485	379	*	1.56192e-05
chr14	103745602	103746266	665	*	6.45526e-05
chr14	31343146	31343894	749	*	7.56969e-05
chr10	22765645	22766861	1217	*	1.24787e-06
chr5	132158346	132159726	1381	*	5.98551e-06
chr6	70991156	70993440	2285	*	3.1115e-05
chr15	76638216	76639212	997	*	0.0173516
chrX	151935162	151935380	219	*	1.9995e-06
chrX	100129181	100130547	1367	*	1.04515e-07
chr2	74739419	74741136	1718	*	6.82275e-06
chr7	63385990	63387147	1158	*	9.72226e-09
chr4	46725938	46726121	184	*	0.00073866
chrX	129472061	129472572	512	*	0.000235983
chr14	88791298	88791864	567	*	1.43048e-08
chrX	58562230	58562770	541	*	0.000244085
chr4	778827	781272	2446	*	2.59689e-05
chr12	54484290	54484351	62	*	5.34785e-05
chr2	133106819	133107039	221	*	8.88206e-08
chr20	3145178	3145745	568	*	4.72136e-09
chrX	65238507	65238737	231	*	1.30036e-06
chr14	103691361	103692104	744	*	1.18229e-05
chrX	125714973	125715487	515	*	0.000233525
chr1	149155775	149156670	896	*	2.70034e-08
chr2	200524259	200525129	871	*	0.000442967
chr2	110969641	110970249	609	*	4.60864e-09
chrX	89176658	89177512	855	*	5.73095e-05
chr11	68779553	68782211	2659	*	2.47043e-06
chrX	119037243	119037561	319	*	0.000711746
chr1	112938339	112939192	854	*	0.0450999
chr8	52321814	52322341	528	*	8.97577e-08
chr2	170623948	170625479	1532	*	1.69303e-08
chr11	75139680	75142449	2770	*	1.01774e-05
chr6	166418799	166419943	1145	*	8.59343e-06
chr19	49936880	49937176	297	*	5.86784e-08
chrX	65260232	65261050	819	*	1.54574e-05
chr9	8713437	8713788	352	*	0.0311396
chr19	19625264	19627257	1994	*	1.23774e-05
chr10	43522143	43522343	201	*	2.45385e-08
chrX	70823574	70824102	529	*	0.00619625
chr19	49243427	49244965	1539	*	1.45145e-06
chr5	77139388	77140985	1598	*	7.23958e-06
chr7	10819051	10819836	786	*	0.0129616
chr8	24800824	24800883	60	*	6.72814e-08
chr2	174877357	174878113	757	*	4.39398e-06
chrX	118829969	118830530	562	*	7.37909e-07
chr20	29611652	29612151	500	*	4.38252e-07
chr2	133062041	133062405	365	*	0.00130137
chr5	8457548	8458392	845	*	1.02685e-08
chr19	49934404	49934742	339	*	1.23182e-07
chrX	44169550	44169764	215	*	0.00249365
chr1	234492430	234492830	401	*	7.08468e-08
chr17	40805506	40806193	688	*	1.5759e-07
chr1	17247699	17249201	1503	*	0.0477692
chr17	45949677	45949878	202	*	4.1455e-08
chr9	68412296	68412757	462	*	2.33467e-07
chr1	247269425	247270007	583	*	1.64351e-05
chr10	23492470	23492914	445	*	1.09424e-07
chr2	172974014	172974819	806	*	6.28757e-08
chr1	2387670	2388073	404	*	3.90421e-05
chr7	126889555	126890973	1419	*	1.01673e-05
chr10	64572581	64573476	896	*	2.24904e-05
chrX	18446114	18446221	108	*	2.28859e-07
chr10	89167457	89167971	515	*	8.36555e-08
chr6	27210913	27210934	22	*	2.87338e-07
chr14	61746626	61748440	1815	*	8.4311e-06
chrX	153585715	153585922	208	*	3.07661e-06
chrX	88001614	88002487	874	*	0.00448762
chr14	102028737	102029375	639	*	1.20632e-05
chr19	45901453	45902045	593	*	2.18646e-06
chr4	41878119	41880747	2629	*	1.31298e-05
chr20	29550850	29551622	773	*	1.17757e-05
chr2	16153454	16154325	872	*	6.24023e-08
chr19	36499326	36499839	514	*	2.21325e-06
chr20	30071726	30073576	1851	*	2.68352e-05
chr15	76005189	76006143	955	*	8.95928e-06
chr18	11147146	11147785	640	*	5.87938e-07
chr1	157948536	157948893	358	*	5.12847e-07
chr1	115397374	115398123	750	*	6.29485e-07
chr4	581672	583022	1351	*	0.000821358
chr15	79042505	79043040	536	*	0.00306092
chr1	155289428	155289623	196	*	0.000480791
chr1	182921660	182922705	1046	*	6.50537e-06
chr2	25427108	25427652	545	*	2.3904e-07
chr19	12865609	12865711	103	*	6.15768e-07
chr15	52404029	52405647	1619	*	0.0189505
chr1	149144161	149145243	1083	*	9.15396e-08
chrX	106920236	106920256	21	*	1.72932e-06
chr5	42953543	42954090	548	*	5.8735e-07
chr9	68410538	68411051	514	*	6.55951e-07
chr6	49681178	49681774	597	*	2.57882e-08
chr19	49890915	49891603	689	*	1.0257e-05
chr22	38485294	38485757	464	*	8.14369e-06
chrX	111623900	111624323	424	*	0.000110965
chr13	100547192	100549017	1826	*	0.00377362
chr16	33965879	33966494	616	*	6.26987e-05
chrX	41305937	41307114	1178	*	1.86478e-06
chr2	232347922	232348794	873	*	1.52118e-07
chr4	42402470	42403471	1002	*	1.45001e-06
chr16	57317679	57318244	566	*	4.20682e-06
chr3	138724228	138725425	1198	*	3.30429e-06
chr12	48398730	48399493	764	*	1.83064e-05
chr7	63363033	63363811	779	*	1.51292e-06
chr14	103568366	103568471	106	*	1.14239e-06
chr7	44184840	44187310	2471	*	0.000207073
chr1	2467096	2467281	186	*	0.000205446
chr16	88267863	88268771	909	*	0.000155513
chr4	24800823	24801801	979	*	0.0128705
chr4	48484788	48486785	1998	*	0.0343509
chrX	3227443	3227459	17	*	1.74014e-06
chr2	155433424	155433437	14	*	0.0186461
chr3	42846907	42847116	210	*	1.73108e-06
chr17	47049890	47049956	67	*	2.13383e-06
chr11	280784	282321	1538	*	1.16286e-06
chrX	3733991	3734578	588	*	0.00231501
chr11	66326652	66327250	599	*	9.98719e-06
chr1	200841646	200842890	1245	*	0.0171136
chr10	91295855	91296457	603	*	8.61976e-07
chr11	304037	304351	315	*	0.000111043
chr12	49687715	49689685	1971	*	9.49911e-05
chr6	28226203	28227482	1280	*	4.84011e-06
chr12	16761930	16763480	1551	*	5.4656e-07
chr13	20989142	20990243	1102	*	3.77334e-06
chr3	122380166	122380355	190	*	0.0167319
chr15	69222400	69223368	969	*	1.8083e-05
chr7	55412268	55413222	955	*	4.71567e-05
chr15	84943819	84944048	230	*	0.00367748
chr6	28742389	28744196	1808	*	0.00139047
chr14	99988546	99988776	231	*	0.00040511
chr1	240799992	240800311	320	*	0.0052217
chr16	33942523	33943970	1448	*	1.71969e-06
chr7	72838601	72838776	176	*	1.94958e-06
chrX	142113464	142113827	364	*	1.51031e-05
chr7	50517714	50518921	1208	*	0.0408563
chr18	10454989	10456115	1127	*	0.0380485
chr3	196693980	196695320	1341	*	4.44568e-06
chr17	41277059	41279022	1964	*	0.000606522
chrX	30252456	30252568	113	*	0.00112402
chr8	70980488	70981345	858	*	6.11373e-06
chr2	74642470	74643251	782	*	8.09535e-06
chr17	56326510	56327168	659	*	0.000226245
chr9	137659754	137660670	917	*	2.89659e-06
chr4	164251942	164252263	322	*	5.86717e-06
chr16	32485636	32486334	699	*	0.00238543
chr2	24271827	24272044	218	*	0.0154148
chr4	108745279	108745771	493	*	0.00580451
chr1	156393461	156393917	457	*	8.41695e-06
chr11	111782364	111783563	1200	*	2.89889e-06
chr8	22223465	22224568	1104	*	0.00115665
chr19	12995624	12996266	643	*	0.000211101
chr11	85393693	85393895	203	*	4.24719e-06
chrX	106961541	106962264	724	*	6.46552e-05
chr1	71512100	71512973	874	*	1.32359e-05
chr1	78511140	78512129	990	*	0.00124539
chrY	4867908	4868397	490	*	4.97798e-06
chr14	88788343	88789549	1207	*	6.57276e-05
chr22	42313569	42313943	375	*	9.57041e-06
chrX	16966619	16966893	275	*	0.00740327
chr5	176543790	176544683	894	*	1.69915e-05
chr2	25383851	25384809	959	*	2.90312e-05
chr13	112547341	112548306	966	*	1.70153e-06
chr2	103236300	103237268	969	*	0.00107027
chr6	42694557	42695674	1118	*	0.00230014
chr13	20711179	20711637	459	*	0.0169524
chr2	217500594	217501581	988	*	4.5415e-06
chrX	100224631	100224722	92	*	1.1334e-05
chr1	59041407	59042275	869	*	0.000494198
chrX	33231137	33231153	17	*	0.00129516
chr16	30023028	30024074	1047	*	0.0102782
chrX	91036807	91036888	82	*	7.99796e-05
chr14	105995251	105996513	1263	*	1.27253e-05
chr22	45704675	45705707	1033	*	0.00233723
chr11	130185384	130185670	287	*	8.08021e-06
chr2	133104748	133105420	673	*	0.000181431
chr1	247681102	247681931	830	*	2.78043e-06
chr19	36484731	36485972	1242	*	4.65309e-05
chr16	84220778	84221332	555	*	0.000145427
chr19	51225848	51226849	1002	*	3.96189e-06
chrX	139332682	139332755	74	*	3.2729e-05
chr1	149137508	149137869	362	*	1.44674e-05
chr4	140619305	140619560	256	*	0.00201108
chr5	76926341	76926752	412	*	0.0182118
chr6	41604603	41605494	892	*	2.67249e-05
chr12	133185615	133185655	41	*	1.04185e-05
chr1	6301170	6301400	231	*	1.94738e-05
chr1	168356537	168356673	137	*	1.00889e-05
chr1	236849653	236850361	709	*	0.0114798
chr1	12600225	12600744	520	*	8.81312e-05
chr1	113741483	113741744	262	*	0.0123642
chr5	110062384	110062837	454	*	4.05604e-06
chr12	132357918	132358037	120	*	0.00153286
chr1	812248	812539	292	*	0.00860365
chr19	18705946	18706136	191	*	0.00162033
chr3	100401200	100401284	85	*	3.43234e-05
chrX	70767591	70767597	7	*	4.21358e-05
chr5	159560548	159560692	145	*	3.25654e-05
chr1	2409335	2410006	672	*	0.000211485
chrX	152538680	152538950	271	*	0.000465536
chrY	19691491	19691502	12	*	3.45967e-05
chr12	49937852	49938018	167	*	4.59361e-05
chr14	103748217	103748318	102	*	0.000218843
chr2	24397539	24398170	632	*	0.000109527
chr4	1512820	1513259	440	*	0.00278991
chrX	68369432	68370055	624	*	0.000630558
chr8	144358043	144359074	1032	*	2.7611e-05
chr11	132951838	132951950	113	*	2.20766e-05
chr7	150643915	150645092	1178	*	3.40818e-05
chr17	45929399	45930033	635	*	0.000599496
chr5	132083532	132084068	537	*	5.4886e-05
chr12	54475010	54476240	1231	*	0.00237485
chr1	2431385	2431753	369	*	6.35497e-05
chr15	41787780	41788368	589	*	0.000304382
chr6	166232637	166233141	505	*	3.30228e-05
chr2	40677600	40678242	643	*	0.000144953
chr17	7480826	7481193	368	*	0.00908757
chr14	88793252	88793741	490	*	0.00349412
chr1	16374768	16375046	279	*	0.000301946
chr11	79147209	79147752	544	*	4.54621e-05
chr16	48093151	48093489	339	*	0.0033922
chr14	34270090	34270437	348	*	3.74239e-05
chr17	28564834	28565709	876	*	3.6287e-05
chr6	28459188	28460106	919	*	5.32706e-05
chr17	28562142	28562813	672	*	0.000375512
chr10	88295210	88296423	1214	*	1.02336e-05
chr17	46114237	46114933	697	*	0.0188715
chr7	117854304	117854765	462	*	2.63746e-05
chr16	33948806	33949584	779	*	4.49144e-05
chr11	2431174	2431603	430	*	0.000796601
chr22	30476089	30476525	437	*	7.71443e-06
chr7	28447591	28448295	705	*	0.00323586
chrX	100354923	100356086	1164	*	0.0424633
chr1	160053689	160054321	633	*	0.00473118
chr12	8940075	8940171	97	*	0.00869725
chr19	48698419	48698632	214	*	6.90129e-05
chr3	75717248	75717453	206	*	0.000432361
chr19	11616957	11617055	99	*	0.000112699
chr1	147737016	147737302	287	*	6.75821e-05
chr6	27214794	27215675	882	*	3.29212e-05
chr2	172430723	172430816	94	*	4.88207e-05
chr16	743338	743998	661	*	0.00238765
chr5	72415429	72415998	570	*	0.00418569
chr11	68452845	68452938	94	*	0.000231416
chr22	18063857	18064224	368	*	5.27617e-05
chr15	78538539	78538784	246	*	0.00926317
chr14	70826997	70827336	340	*	0.000380625
chr1	91303028	91303544	517	*	0.000241907
chr10	119303225	119303479	255	*	0.0173682
chr5	157117513	157118378	866	*	0.000615527
chr5	114514717	114515104	388	*	0.000439442
chr13	27998168	27998804	637	*	0.00555249
chr15	90318772	90320609	1838	*	0.00125809
chr5	132161867	132162441	575	*	0.000126624
chr13	20751257	20751945	689	*	0.000139721
chr11	67387650	67387935	286	*	0.0142787
chr2	118616155	118618151	1997	*	1.47196e-05
chr3	145878963	145879710	748	*	0.00539406
chr17	2614440	2615720	1281	*	0.0019907
chr16	3062056	3062975	920	*	1.85548e-05
chr14	106657452	106657833	382	*	0.017112
chr12	110044531	110044639	109	*	0.000106943
chr2	220350567	220351040	474	*	0.00011202
chr3	186490344	186490915	572	*	0.000515781
chr17	5018984	5019989	1006	*	0.000135798
chr7	63360775	63361617	843	*	0.000377441
chr8	54605566	54605788	223	*	7.08255e-05
chr15	23157727	23157832	106	*	9.75291e-05
chr1	149162219	149162518	300	*	9.30034e-05
chr14	92787905	92788580	676	*	0.000122562
chr1	179561347	179561500	154	*	0.000122172
chr17	36997420	36998146	727	*	0.00144187
chr13	96293572	96294468	897	*	0.000487095
chr11	2889602	2891495	1894	*	0.000106017
chr18	76732737	76733103	367	*	0.00392748
chr19	41882232	41882741	510	*	8.46663e-05
chr14	103740476	103740597	122	*	0.00701556
chr5	114516141	114517423	1283	*	0.0412934
chr8	43131260	43132125	866	*	0.000103053
chr1	26232706	26234015	1310	*	0.0102016
chr5	180622072	180622643	572	*	0.000108074
chr19	49059513	49059802	290	*	0.0386842
chr17	42452426	42452994	569	*	0.000147548
chr7	4183528	4184354	827	*	0.0102657
chrX	48214112	48214736	625	*	0.000150452
chr5	41869679	41870910	1232	*	0.000366706
chr13	113776252	113777160	909	*	0.00347929
chr1	55266296	55266737	442	*	0.00129242
chr7	25893245	25894005	761	*	0.000122253
chr1	211872042	211872653	612	*	7.22733e-05
chr1	160085132	160085581	450	*	0.0160186
chr19	56002240	56002446	207	*	0.000138593
chr15	57025528	57026315	788	*	0.00173649
chr17	39019545	39020053	509	*	4.71636e-05
chr5	77146197	77147651	1455	*	0.00182232
chr18	47825004	47825363	360	*	7.81445e-05
chr1	156815274	156816117	844	*	0.00046019
chr19	51815281	51815658	378	*	9.50716e-05
chr8	145700190	145702343	2154	*	0.00549284
chr16	57918350	57918670	321	*	0.000182968
chr16	86229698	86229910	213	*	0.00147936
chr6	17282284	17283113	830	*	0.0137702
chr11	66313821	66315298	1478	*	0.00144525
chr19	7927974	7928773	800	*	0.000170534
chr5	77142469	77142695	227	*	0.000172981
chr5	80256971	80257322	352	*	0.000212236
chr6	57181606	57182516	911	*	0.0191654
chr21	30391383	30392289	907	*	0.000419664
chrX	129252577	129253297	721	*	0.00393745
chr8	144808965	144810034	1070	*	0.000337769
chr7	4228775	4228948	174	*	0.000220057
chr2	27988724	27988858	135	*	0.00013215
chr10	135044789	135045023	235	*	0.000163831
chr13	41496012	41496979	968	*	0.00980244
chr2	96781407	96782027	621	*	0.000137751
chr4	99850251	99851281	1031	*	0.000891152
chr7	75024638	75024729	92	*	0.000251974
chr9	68298597	68299110	514	*	0.00511953
chr3	54158728	54159627	900	*	0.000161603
chr2	131010075	131010871	797	*	0.000165332
chr17	36828900	36829758	859	*	0.000559093
chr5	178986131	178987429	1299	*	6.87339e-05
chr6	101851283	101851354	72	*	0.0030997
chr19	19049950	19050539	590	*	0.00508897
chr19	10405083	10405226	144	*	0.000243596
chr12	58016356	58016626	271	*	0.00031569
chr15	50474069	50474754	686	*	0.0160646
chr19	19650766	19651235	470	*	0.00612438
chr17	21220055	21220807	753	*	0.000101517
chr15	75018495	75019376	882	*	0.0212523
chr18	11751343	11752089	747	*	0.0103017
chr2	80549797	80550119	323	*	0.00460405
chr11	73498584	73498718	135	*	0.000336876
chr12	2339235	2339614	380	*	0.000580548
chr7	45959667	45959833	167	*	0.000301468
chr7	127910927	127911967	1041	*	0.000184082
chr17	21792854	21792970	117	*	0.0100838
chr1	29451713	29452103	391	*	0.000427178
chr12	6730309	6730599	291	*	0.000521721
chr8	74004752	74005022	271	*	0.000253254
chr10	44163067	44163499	433	*	0.000400513
chr17	59554672	59554806	135	*	0.00668046
chr4	788117	788140	24	*	0.000319927
chr14	68067090	68067294	205	*	0.00795509
chrX	20159528	20161079	1552	*	0.0100353
chr6	26322291	26322488	198	*	0.0334488
chr3	50395650	50395925	276	*	0.0289406
chr11	76751369	76751777	409	*	0.000384089
chr16	33956457	33956717	261	*	0.00376554
chr15	35086890	35087637	748	*	0.0073323
chr2	21266500	21267334	835	*	2.26382e-05
chr1	155264372	155265180	809	*	0.0306685
chr11	63687154	63688531	1378	*	0.000463175
chr14	75179363	75179478	116	*	0.0010335
chr11	75143724	75144040	317	*	0.000842398
chr2	96314847	96315229	383	*	0.00852203
chr5	179778527	179779237	711	*	0.000196232
chr6	28972654	28973828	1175	*	0.0229618
chr17	1810542	1811625	1084	*	0.00389674
chr17	43065745	43065876	132	*	0.000292833
chr5	150004773	150004918	146	*	0.000314945
chr11	61354875	61355776	902	*	0.0164359
chr1	36590481	36591237	757	*	0.0433404
chr9	133567903	133568226	324	*	0.000409592
chr4	48492845	48493846	1002	*	0.0043562
chr1	1361655	1361729	75	*	0.000371254
chr6	27206664	27206911	248	*	0.00123557
chr2	87015813	87016259	447	*	0.000629126
chr2	133110427	133111053	627	*	0.00427768
chr2	74728623	74730948	2326	*	0.00423273
chr14	102554826	102554846	21	*	0.00298758
chr17	79374181	79375254	1074	*	0.0128664
chr10	132683444	132683454	11	*	0.000551238
chr17	4545721	4546450	730	*	0.000478542
chr11	70829968	70830058	91	*	0.0348342
chr7	157405965	157406737	773	*	0.000136084
chr3	113234510	113235015	506	*	0.000484286
chr3	12199836	12200856	1021	*	0.00174885
chr7	155283140	155283817	678	*	0.000593137
chr4	37247586	37247954	369	*	0.00218737
chr5	176166629	176167283	655	*	0.0168444
chr7	75864075	75864324	250	*	0.000709558
chr1	205197460	205197651	192	*	0.0298547
chr15	29033879	29034669	791	*	0.0026233
chr2	172373923	172374169	247	*	0.0010792
chr7	73645723	73645966	244	*	0.0453849
chr6	28661199	28662065	867	*	0.000470517
chr3	75719149	75719158	10	*	0.000546391
chr12	114939057	114939167	111	*	0.00187291
chr2	636606	636937	332	*	0.000967222
chr19	36004233	36004994	762	*	0.00392921
chr15	65715664	65715951	288	*	0.00585159
chr21	44573854	44574022	169	*	0.000615309
chr22	41074991	41075992	1002	*	0.000703625
chr1	148241448	148241581	134	*	0.0309283
chr1	156819061	156819393	333	*	0.000383881
chr13	100627929	100627956	28	*	0.000612248
chr19	51165207	51165845	639	*	0.000895358
chr18	44786091	44786426	336	*	0.000670608
chr7	150019477	150020945	1469	*	0.00438615
chr1	53098299	53099248	950	*	0.00684787
chr9	139948584	139949577	994	*	0.0020728
chr7	4175655	4175865	211	*	0.000610276
chr7	157368881	157369376	496	*	0.00651735
chr7	63391147	63391680	534	*	0.00215202
chr17	47571963	47572132	170	*	0.00223024
chr12	64782908	64784070	1163	*	0.000688471
chr10	102807218	102807849	632	*	0.000613459
chr6	117583893	117584815	923	*	0.000588998
chr19	344963	345778	816	*	0.0281678
chr20	23028304	23028977	674	*	0.000644766
chr5	33937182	33938225	1044	*	0.000406465
chr1	93250741	93251218	478	*	0.0431003
chr13	95354021	95354741	721	*	0.000858187
chr16	33952528	33952673	146	*	0.00185795
chr17	9550137	9550545	409	*	0.000942766
chr12	49933636	49934029	394	*	0.000982606
chr19	59065500	59065835	336	*	0.00105504
chr17	47967818	47968352	535	*	0.000697943
chr22	51016501	51017723	1223	*	7.54415e-05
chr11	62454905	62455369	465	*	0.000611549
chr6	27258460	27259237	778	*	0.0269468
chr4	154125208	154125720	513	*	0.0171896
chr1	228634265	228634806	542	*	0.000553525
chr16	68271177	68271698	522	*	0.0296705
chr6	57038227	57038231	5	*	0.000989923
chr5	134872610	134872957	348	*	0.000393722
chr7	117067136	117067978	843	*	0.0246383
chr12	81101022	81101474	453	*	0.000967095
chr18	29304111	29304482	372	*	0.000719795
chr1	149146991	149148312	1322	*	0.00207341
chr1	9380566	9381317	752	*	0.00195904
chr15	101420636	101421391	756	*	0.0017901
chr11	1990435	1991188	754	*	0.0006192
chr16	77822989	77823221	233	*	0.0027791
chr8	53476865	53477264	400	*	0.00245002
chr6	41374532	41375153	622	*	0.00040977
chr7	129143037	129143261	225	*	0.00193457
chr19	46196737	46196934	198	*	0.016913
chr12	54442075	54442288	214	*	0.00147464
chrX	70836111	70836822	712	*	0.00254253
chr17	43862910	43863356	447	*	0.0075678
chr8	144814911	144815649	739	*	0.00318983
chr1	151736681	151736699	19	*	0.00108833
chr17	60216199	60216633	435	*	0.00125809
chr1	33772736	33772997	262	*	0.00115467
chr14	101035818	101036470	653	*	0.000496211
chr19	19371900	19371974	75	*	0.000835036
chrX	48929808	48930360	553	*	0.00256081
chr16	31439106	31439681	576	*	0.00908962
chr20	43932925	43933556	632	*	0.00280447
chr15	99987288	99987322	35	*	0.00123043
chr19	35323336	35323864	529	*	0.00189821
chr19	49054908	49055443	536	*	0.000646997
chr2	121338498	121338607	110	*	0.000720483
chr7	55430948	55431276	329	*	0.000818473
chr12	41582961	41583367	407	*	0.0238294
chr22	38201496	38201848	353	*	0.0107807
chr17	41833161	41833324	164	*	0.00123178
chr1	14026054	14027581	1528	*	0.0491301
chr7	100471612	100472765	1154	*	0.0184097
chr13	20805094	20805895	802	*	0.000678194
chr16	70484831	70485214	384	*	0.014602
chr2	162093969	162094118	150	*	0.00120495
chr1	26371865	26372300	436	*	0.0259499
chr16	87616174	87616248	75	*	0.00121966
chr12	53722177	53722253	77	*	0.00442258
chr17	38517641	38518520	880	*	0.00152943
chr11	2181866	2182783	918	*	0.0044479
chr19	35396668	35397106	439	*	0.00176845
chr12	109729478	109730121	644	*	0.00461267
chr11	364623	364809	187	*	0.00298639
chr10	135436063	135436467	405	*	0.012923
chr1	23750101	23750579	479	*	0.00121768
chr20	34653477	34653573	97	*	0.00242841
chr22	32599511	32599648	138	*	0.000631406
chr13	113783975	113784082	108	*	0.00236647
chr7	73157217	73157788	572	*	0.000690051
chr11	130319691	130319736	46	*	0.0015098
chr19	37958707	37959104	398	*	0.001732
chr10	1975562	1975631	70	*	0.00110063
chr8	49427283	49427684	402	*	0.000975789
chr1	151104003	151104750	748	*	0.00296313
chr5	179816503	179817027	525	*	0.0022369
chr17	55962522	55963102	581	*	0.000671441
chr3	132756721	132756986	266	*	0.00124531
chr17	55122538	55123356	819	*	0.00297538
chr1	182025618	182026044	427	*	0.00142682
chr1	24229232	24229682	451	*	0.000841162
chr14	102974240	102975405	1166	*	0.019262
chr6	168435636	168436353	718	*	0.000945644
chr6	26195488	26196794	1307	*	0.00103532
chr3	75704498	75705108	611	*	0.000936234
chr12	132670372	132671887	1516	*	0.000627206
chr5	180646608	180646976	369	*	0.000808527
chr17	30669164	30669494	331	*	0.0434385
chr3	138762690	138764038	1349	*	0.00472335
chr15	83680832	83681092	261	*	0.00122426
chr13	36051666	36051749	84	*	0.00205992
chr1	244894363	244894365	3	*	0.00189137
chr7	153586022	153586207	186	*	0.00142753
chr2	114048264	114049041	778	*	0.00377679
chr11	278092	279423	1332	*	0.00369353
chr14	38071768	38072401	634	*	0.00654963
chr7	112262557	112262597	41	*	0.00159526
chr8	144798535	144799022	488	*	0.0056585
chr13	53419596	53419963	368	*	0.013433
chr2	114035619	114036571	953	*	0.00108848
chr3	54660332	54660532	201	*	0.00222808
chr5	176559334	176560116	783	*	0.00635512
chr2	121269292	121269372	81	*	0.00134294
chr11	64739253	64739852	600	*	0.000696442
chr19	19007074	19007647	574	*	0.00287024
chr4	4250464	4250746	283	*	0.00975215
chr1	201253259	201253537	279	*	0.0122418
chr16	80966703	80966860	158	*	0.00178714
chr19	2427982	2429209	1228	*	0.00428677
chr1	149193722	149193965	244	*	0.0066817
chr1	32741152	32742037	886	*	0.00326262
chr1	86043795	86044230	436	*	0.0136567
chr14	78107677	78108822	1146	*	0.00252083
chr6	4078943	4079704	762	*	0.00314653
chr1	2379750	2379937	188	*	0.0115137
chr16	4164891	4165515	625	*	0.0125531
chr1	227746111	227747468	1358	*	0.00132122
chr12	31798865	31799118	254	*	0.00435885
chr19	58868858	58869004	147	*	0.00233034
chr2	38304517	38304804	288	*	0.00154671
chr2	47150	47889	740	*	0.00213625
chr16	31225957	31226554	598	*	0.00659937
chr2	241936844	241937034	191	*	0.00160835
chr11	58830191	58830857	667	*	0.00109302
chr1	149169973	149170352	380	*	0.00214482
chr8	54569668	54570623	956	*	0.00791865
chr13	20735819	20736342	524	*	0.0191526
chr2	220299116	220300242	1127	*	0.0341664
chr2	121776314	121776604	291	*	0.00259228
chr8	71581642	71581788	147	*	0.0155628
chr2	204193336	204193727	392	*	0.0225507
chr17	1395371	1396395	1025	*	0.000791424
chr19	13409931	13410117	187	*	0.00343884
chr3	138154278	138154754	477	*	0.0157668
chr19	36246395	36246906	512	*	0.000897175
chr13	79234251	79234435	185	*	0.00212603
chr17	37844870	37844971	102	*	0.00329209
chr19	46974275	46974567	293	*	0.00415518
chr1	40149650	40150278	629	*	0.0230508
chr16	75282051	75282094	44	*	0.00387148
chr8	144513697	144513980	284	*	0.0110934
chr3	50313996	50314291	296	*	0.00234537
chr14	103011554	103012356	803	*	0.00676962
chr2	74668477	74669516	1040	*	0.00539481
chr17	26633895	26634581	687	*	0.00841141
chr9	86571409	86572014	606	*	0.0142592
chr6	29523592	29524117	526	*	0.0135044
chr6	41650636	41651066	431	*	0.00344847
chr16	86987635	86987828	194	*	0.00425895
chr6	30094300	30095802	1503	*	0.00343065
chr17	74069256	74069290	35	*	0.0104145
chr19	50935676	50936172	497	*	0.00352391
chr5	42756851	42757171	321	*	0.00363114
chr21	38377938	38378634	697	*	0.0202527
chr11	32451777	32452839	1063	*	0.00271565
chr19	19730109	19730175	67	*	0.00383026
chr6	41376295	41376993	699	*	0.00186167
chr11	77734206	77734744	539	*	0.00245038
chr10	133793442	133793734	293	*	0.00220978
chr7	27253143	27253834	692	*	0.00233315
chr6	30432583	30433423	841	*	0.00336167
chr4	4763259	4763753	495	*	0.00294784
chr12	45443808	45443996	189	*	0.00375174
chr8	144371537	144372051	515	*	0.0139304
chr19	4607057	4607540	484	*	0.00243692
chr10	112404974	112404997	24	*	0.00832519
chr1	155043883	155044345	463	*	0.00283403
chr7	24796981	24798175	1195	*	0.0470869
chr1	113265410	113265883	474	*	0.0017928
chr7	127880619	127881344	726	*	0.00845419
chr2	202483704	202484583	880	*	0.00623023
chr1	174967663	174968509	847	*	0.0105158
chr15	40571997	40572794	798	*	0.00268924
chr11	94276895	94276960	66	*	0.0391443
chr17	48911983	48913317	1335	*	0.011096
chr4	141293985	141294546	562	*	0.00707626
chr22	17640278	17640972	695	*	0.00450954
chr16	89114613	89114919	307	*	0.0040533
chr12	133612436	133612854	419	*	0.00687876
chr5	1295737	1296007	271	*	0.00755165
chr1	47901555	47902085	531	*	0.00515662
chr2	102803787	102803985	199	*	0.00715312
chr11	7041194	7041987	794	*	0.00599027
chr1	63249197	63249836	640	*	0.00885551
chr19	55863937	55864365	429	*	0.00629108
chr6	27647713	27648895	1183	*	0.00374411
chr7	16890431	16891079	649	*	0.00428253
chr7	149629	150084	456	*	0.0104349
chr11	65545808	65546210	403	*	0.00364478
chr6	28583655	28584464	810	*	0.00378383
chr2	47596912	47597331	420	*	0.00645567
chr8	71520850	71520989	140	*	0.0283682
chr2	55845064	55845289	226	*	0.0268992
chr14	65068504	65068854	351	*	0.00850367
chr18	32847251	32848016	766	*	0.00676743
chr12	39538604	39538940	337	*	0.00465303
chr8	9766135	9766172	38	*	0.00610944
chr17	58226085	58226730	646	*	0.00670958
chr13	114814024	114814401	378	*	0.00358293
chr17	35423405	35424059	655	*	0.00426025
chr1	32054460	32055006	547	*	0.00600615
chr11	88241594	88241769	176	*	0.00675951
chr19	11565385	11565683	299	*	0.0319043
chr6	41470812	41471064	253	*	0.0039042
chr2	71018225	71018354	130	*	0.0100789
chr7	149120266	149120687	422	*	0.0245193
chr1	2350059	2350197	139	*	0.00471306
chr7	1388271	1388717	447	*	0.023153
chr20	3148785	3148787	3	*	0.00767882
chr21	45811363	45811549	187	*	0.00929897
chr1	43472972	43473460	489	*	0.00396102
chr1	147826191	147826960	770	*	0.00290555
chr6	10398698	10399046	349	*	0.00888998
chr17	42734503	42734659	157	*	0.0124858
chr1	179713788	179713950	163	*	0.00528832
chr11	70672365	70673256	892	*	0.00332087
chr11	67383377	67384040	664	*	0.00238795
chr4	56659922	56660460	539	*	0.0315137
chr6	83775339	83775899	561	*	0.0327789
chr20	55837483	55837692	210	*	0.00556209
chr1	213224164	213224450	287	*	0.00667756
chr13	49794053	49794126	74	*	0.00533962
chr6	90597340	90597591	252	*	0.0043719
chr10	46971222	46971658	437	*	0.00994707
chr1	26551258	26551710	453	*	0.00850109
chr8	9009105	9009401	297	*	0.0135638
chr5	87441081	87441873	793	*	0.0111838
chr5	1246274	1246795	522	*	0.0103846
chr2	232791964	232792397	434	*	0.0117784
chr1	12039712	12039714	3	*	0.00933074
chr19	57741988	57742444	457	*	0.00127065
chr8	67782729	67783229	501	*	0.0260022
chr16	3017902	3018470	569	*	0.0183376
chr1	3620638	3621048	411	*	0.00475406
chr15	83315615	83315922	308	*	0.0216201
chr10	64565642	64565772	131	*	0.00767556
chr11	62783123	62783573	451	*	0.0256549
chr11	57232331	57232742	412	*	0.0254731
chr20	61002595	61002866	272	*	0.0216585
chr8	104426639	104426828	190	*	0.013441
chr6	27637302	27637537	236	*	0.0108305
chr12	131355340	131355465	126	*	0.00689841
chr19	12997418	12998135	718	*	0.0149105
chr11	32450244	32450692	449	*	0.00750018
chr12	132972256	132972940	685	*	0.0136134
chr3	46792023	46792462	440	*	0.0332575
chr2	119611101	119611880	780	*	0.00853785
chr5	41509849	41510325	477	*	0.0148049
chr17	62774590	62775553	964	*	0.00581669
chr16	88590325	88590409	85	*	0.00618474
chr15	42565830	42566662	833	*	0.0241703
chr5	177422991	177423598	608	*	0.00700716
chr17	37896063	37896620	558	*	0.0150658
chr1	1713676	1714271	596	*	0.00562933
chr16	82044738	82044788	51	*	0.013579
chr1	244080114	244080368	255	*	0.0126639
chr1	86081443	86081894	452	*	0.00604281
chr2	132152167	132152960	794	*	0.0214239
chr18	5891602	5892213	612	*	0.00788689
chr16	3242639	3243426	788	*	0.00907621
chr3	46853631	46853850	220	*	0.0153985
chr17	16119344	16119456	113	*	0.0136605
chr8	98787789	98787961	173	*	0.0225184
[truncated: 73 more rows]

## Sheet: dmrcate_lambda=1Mb,C=2000
seqnames	start	end	width	strand	pval_region
chrX	26155148	58562770	32407623	*	0
chrX	5470075	25043641	19573567	*	0
chrX	95939171	115594970	19655800	*	0
chrX	146312384	154843228	8530845	*	0
chrX	62570863	80458049	17887187	*	0
chrX	128631361	142804014	14172654	*	0
chrX	117063623	121017696	3954074	*	0
chrX	122316664	125954246	3637583	*	0
chrY	6113261	10037049	3923789	*	0
chrX	82762347	86772895	4010549	*	0
chrY	13332435	17571429	4238995	*	0
chrX	2730666	3734578	1003913	*	0
chrY	19625308	25314171	5688864	*	0
chrX	144057391	145221726	1164336	*	0
chrY	2654978	2823782	168805	*	0
chr9	84302083	84305683	3601	*	2.35074e-66
chrX	90689603	91038587	348985	*	6.05431e-110
chrX	92561519	92964855	403337	*	8.55714e-92
chrY	28555536	28555912	377	*	7.99321e-105
chr1	243050875	243054071	3197	*	2.71921e-68
chrY	26716289	27210334	494046	*	7.6368e-63
chrX	127185519	127185902	384	*	1.32661e-44
chrY	4867908	4872931	5024	*	1.48069e-19
chr8	4440613	4441859	1247	*	4.73359e-15
chr13	23489472	23493069	3598	*	6.48294e-18
chr5	154392274	154393494	1221	*	1.04034e-16
chr16	33935224	33966494	31271	*	5.489e-22
chr6	74063014	74104868	41855	*	7.26292e-05
chrX	88001614	89177512	1175899	*	1.02654e-11
chr14	35761165	35761922	758	*	2.55361e-06
chr4	77341251	77342788	1538	*	9.09712e-20
chr2	105852798	105854051	1254	*	8.59089e-23
chr6	127796287	127797286	1000	*	4.56073e-19
chr7	12628677	12633679	5003	*	7.7728e-06
chr3	25482937	25483002	66	*	3.19142e-05
chr11	116660514	116662012	1499	*	2.6129e-09
chr2	213585781	213698158	112378	*	0.000402768
chr15	30487914	30516906	28993	*	5.45487e-06
chr6	157097800	157099375	1576	*	0.0352329
chr5	25910913	25911773	861	*	1.94206e-05
chr9	68298597	69381140	1082544	*	1.89267e-06
chr10	93193	93746	554	*	0.000464007
chr1	209405050	209406725	1676	*	0.016982
chr20	25128211	25129562	1352	*	2.42717e-09
chr5	23506738	23507752	1015	*	6.03718e-15
chr2	64216345	64217298	954	*	0.0213901
chr8	57029877	57030880	1004	*	8.03055e-10
chr11	113659927	113661321	1395	*	2.52571e-11
chr8	99984350	99985888	1539	*	4.76865e-12
chr1	89448405	89448584	180	*	3.32859e-06
chr7	70543079	70543800	722	*	0.00249839
chr9	99984521	100000768	16248	*	3.89768e-07
chr18	59221320	59222050	731	*	8.73544e-12
chr10	124638200	124639892	1693	*	5.07223e-10
chr12	68758840	68759069	230	*	1.07816e-05
chr2	98443665	98443775	111	*	0.0021718
chr1	231298651	231299396	746	*	6.22556e-05
chr8	24800824	24815840	15017	*	0.0432671
chr15	59156878	59157857	980	*	3.30629e-10
chr2	51254823	51255627	805	*	2.60282e-08
chr15	93973520	93974410	891	*	0.0332977
chr12	81101022	81111558	10537	*	0.0240104
chr14	31343146	31343894	749	*	7.56969e-05
chr4	46725938	46726121	184	*	0.00073866
chr2	200524259	200525129	871	*	0.000442967
chr2	110969641	110970249	609	*	4.60864e-09
chr8	52321814	52322341	528	*	8.97577e-08
chr2	170623948	170625479	1532	*	1.69303e-08
chr9	8713437	8713788	352	*	0.0311396
chr2	174877357	174878113	757	*	4.39398e-06
chr5	8457548	8458392	845	*	1.02685e-08
chr3	75704498	75719158	14661	*	3.8356e-06
chr1	234492430	234492830	401	*	7.08468e-08
chr14	61746626	61748440	1815	*	8.4311e-06
chr2	16153454	16154325	872	*	6.24023e-08
chr1	157948536	157948893	358	*	5.12847e-07
chr15	52404029	52405647	1619	*	0.0189505
chr6	49681178	49681774	597	*	2.57882e-08
chr12	48398730	48399493	764	*	1.83064e-05
chr7	44184840	44187310	2471	*	0.000207073
chr9	139940640	139949577	8938	*	0.014765
chr4	24800823	24801801	979	*	0.0128705
chr2	155433424	155433437	14	*	0.0186461
chr10	91295855	91296457	603	*	8.61976e-07
chr12	16761930	16763480	1551	*	5.4656e-07
chr3	122380166	122380355	190	*	0.0167319
chr14	99988546	99988776	231	*	0.00040511
chr17	58222754	58226730	3977	*	2.99458e-05
chr9	137659754	137660670	917	*	2.89659e-06
chr16	32485636	32486334	699	*	0.00238543
chr11	85393693	85393895	203	*	4.24719e-06
chr1	71512100	71512973	874	*	1.32359e-05
chr1	78511140	78512129	990	*	0.00124539
chr13	112547341	112548306	966	*	1.70153e-06
chr2	217500594	217501581	988	*	4.5415e-06
chr22	45704675	45705707	1033	*	0.00233723
chr16	84220778	84221332	555	*	0.000145427
chr1	168356537	168356673	137	*	1.00889e-05
chr1	236849653	236850361	709	*	0.0114798
chr5	110062384	110062837	454	*	4.05604e-06
chr3	100401200	100401284	85	*	3.43234e-05
chr5	159560548	159560692	145	*	3.25654e-05
chr11	132951838	132951950	113	*	2.20766e-05
chr11	79147209	79147752	544	*	4.54621e-05
chr14	34270090	34270437	348	*	3.74239e-05
chr22	30476089	30476525	437	*	7.71443e-06
chr7	28447591	28448295	705	*	0.00323586
chr12	8940075	8940171	97	*	0.00869725
chr5	72415429	72415998	570	*	0.00418569
chr13	27998168	27998804	637	*	0.00555249
chr3	145878963	145879710	748	*	0.00539406
chr15	23157727	23157832	106	*	9.75291e-05
chr14	92787905	92788580	676	*	0.000122562
chr18	76732737	76733103	367	*	0.00392748
chr1	211872042	211872653	612	*	7.22733e-05
chr15	57025528	57026315	788	*	0.00173649
chr18	47825004	47825363	360	*	7.81445e-05
chr5	80256971	80257322	352	*	0.000212236
chr21	30391383	30392289	907	*	0.000419664
chr13	41496012	41496979	968	*	0.00980244
chr4	99850251	99851281	1031	*	0.000891152
chr2	131010075	131010871	797	*	0.000165332
chr6	101851283	101851354	72	*	0.0030997
chr15	50474069	50474754	686	*	0.0160646
chr2	80549797	80550119	323	*	0.00460405
chr1	29451713	29452103	391	*	0.000427178
chr8	74004752	74005022	271	*	0.000253254
chr2	21266500	21267334	835	*	2.26382e-05
chr5	150004773	150004918	146	*	0.000314945
chr11	61354875	61355776	902	*	0.0164359
chr9	133567903	133568226	324	*	0.000409592
chr3	12199836	12200856	1021	*	0.00174885
chr7	155283140	155283817	678	*	0.000593137
chr4	37247586	37247954	369	*	0.00218737
chr15	29033879	29034669	791	*	0.0026233
chr21	44573854	44574022	169	*	0.000615309
chr1	53098299	53099248	950	*	0.00684787
chr12	64782908	64784070	1163	*	0.000688471
chr11	32450244	32452839	2596	*	0.000204796
chr6	117583893	117584815	923	*	0.000588998
chr19	344963	345778	816	*	0.0281678
chr5	33937182	33938225	1044	*	0.000406465
chr1	93250741	93251218	478	*	0.0431003
chr17	9550137	9550545	409	*	0.000942766
chr5	134872610	134872957	348	*	0.000393722
chr1	9380566	9381317	752	*	0.00195904
chr16	77822989	77823221	233	*	0.0027791
chr8	53476865	53477264	400	*	0.00245002
chr15	99987288	99987322	35	*	0.00123043
chr12	41582961	41583367	407	*	0.0238294
chr1	14026054	14027581	1528	*	0.0491301
chr16	70484831	70485214	384	*	0.014602
chr22	32599511	32599648	138	*	0.000631406
chr10	1975562	1975631	70	*	0.00110063
chr8	49427283	49427684	402	*	0.000975789
chr3	132756721	132756986	266	*	0.00124531
chr6	168435636	168436353	718	*	0.000945644
chr13	36051666	36051749	84	*	0.00205992
chr14	38071768	38072401	634	*	0.00654963
chr7	112262557	112262597	41	*	0.00159526
chr19	2427982	2429209	1228	*	0.00428677
chr14	78107677	78108822	1146	*	0.00252083
chr20	55836224	55837692	1469	*	0.00187708
chr2	204193336	204193727	392	*	0.0225507
chr17	26633895	26634581	687	*	0.00841141
chr9	86571409	86572014	606	*	0.0142592
chr21	38377938	38378634	697	*	0.0202527
chr12	45443808	45443996	189	*	0.00375174
chr19	4607057	4607540	484	*	0.00243692
chr10	112404974	112404997	24	*	0.00832519
chr7	24796981	24798175	1195	*	0.0470869
chr2	202483704	202484583	880	*	0.00623023
chr1	174967663	174968509	847	*	0.0105158
chr15	40571997	40572794	798	*	0.00268924
chr11	94276895	94276960	66	*	0.0391443
chr7	16890431	16891079	649	*	0.00428253
chr7	149629	150084	456	*	0.0104349
chr2	47596912	47597331	420	*	0.00645567
chr2	55845064	55845289	226	*	0.0268992
chr18	32847251	32848016	766	*	0.00676743
chr17	35423405	35424059	655	*	0.00426025
chr11	88241594	88241769	176	*	0.00675951
chr21	45811363	45811549	187	*	0.00929897
chr6	10398698	10399046	349	*	0.00888998
chr6	83775339	83775899	561	*	0.0327789
chr13	49794053	49794126	74	*	0.00533962
chr10	46971222	46971658	437	*	0.00994707
chr5	87441081	87441873	793	*	0.0111838
chr2	87015813	87018585	2773	*	0.0364381
chr11	57232331	57232742	412	*	0.0254731
chr20	61002595	61002866	272	*	0.0216585
chr8	104426639	104426828	190	*	0.013441
chr17	62774590	62775553	964	*	0.00581669
chr16	82044738	82044788	51	*	0.013579
chr18	5891602	5892213	612	*	0.00788689
chr1	66998484	66998812	329	*	0.0119366
chr6	1601229	1602137	909	*	0.00656251
chr19	17487776	17488042	267	*	0.0453795
chr18	61604237	61604367	131	*	0.0173839
chr5	126367249	126367370	122	*	0.0161063
chr4	53727714	53728038	325	*	0.00926059
chr4	174421114	174421558	445	*	0.0117855
chr10	12085488	12086036	549	*	0.0425765
chr10	50886878	50886999	122	*	0.0227583
chr6	36645500	36645886	387	*	0.0143752
chr11	18477153	18477753	601	*	0.0075265
chr6	139696952	139697311	360	*	0.0399983
chr9	123605229	123605666	438	*	0.0126382
chr10	126106425	126106957	533	*	0.0291558
chr12	96251729	96252066	338	*	0.0342866
chr3	112012867	112013231	365	*	0.0138322
chr10	94820892	94821085	194	*	0.015255
chr6	88757302	88757878	577	*	0.0159913
chr5	5139069	5139643	575	*	0.0266564
chr1	20878361	20879296	936	*	0.0323377
chr4	74847100	74848392	1293	*	0.0385506
chr16	11680947	11681807	861	*	0.0320665
chr8	124194312	124195192	881	*	0.0268324
chr4	103940711	103941300	590	*	0.0321124

## Sheet: combp_dist=1kb,step=100bp
seqnames	start	end	width	strand	pval_region
chr1	1361655	1361730	76	*	8.803e-06
chr1	2344979	2345476	498	*	7.873e-12
chr1	2387670	2387968	299	*	1.077e-08
chr1	2431385	2431754	370	*	6.167e-07
chr1	2467096	2467282	187	*	3.161e-06
chr1	6301170	6301401	232	*	2.016e-07
chr1	9380566	9380801	236	*	2.251e-06
chr1	12600225	12600745	521	*	4.258e-07
chr1	16374768	16374847	80	*	9.124e-07
chr1	17248100	17248447	348	*	5.632e-08
chr1	24275698	24275886	189	*	4.676e-06
chr1	26233332	26233710	379	*	6.028e-08
chr1	32741152	32741620	469	*	1.734e-05
chr1	36916605	36916745	141	*	3.024e-07
chr1	40367097	40367098	2	*	1.72e-13
chr1	53098299	53098642	344	*	3.208e-07
chr1	59042065	59042276	212	*	2.908e-07
chr1	59765325	59765326	2	*	2.527e-10
chr1	61408076	61408077	2	*	2.567e-15
chr1	71512100	71512486	387	*	1.504e-07
chr1	75590912	75591354	443	*	9.239e-11
chr1	75592950	75594593	1644	*	4.107e-13
chr1	78511140	78511714	575	*	1.856e-06
chr1	89448405	89448585	181	*	4.074e-09
chr1	91359036	91359383	348	*	1.383e-05
chr1	115397374	115397858	485	*	8.807e-09
chr1	145989661	145989662	2	*	1.918e-09
chr1	147737016	147737303	288	*	1.859e-08
chr1	147826387	147826961	575	*	5.543e-06
chr1	149137508	149137870	363	*	1.193e-07
chr1	149144820	149145244	425	*	7.099e-09
chr1	149147566	149147626	61	*	1.286e-05
chr1	149155775	149156671	897	*	6.739e-10
chr1	149162219	149162519	301	*	1.813e-06
chr1	149169973	149170353	381	*	1.081e-05
chr1	155264372	155264663	292	*	4.312e-08
chr1	155289428	155289624	197	*	1.291e-05
chr1	156815529	156816118	590	*	3.947e-08
chr1	157948536	157948894	359	*	1.484e-08
chr1	160864761	160865147	387	*	1.122e-12
chr1	168356537	168356674	138	*	1.084e-06
chr1	174967695	174968090	396	*	1.1e-05
chr1	182921660	182922594	935	*	4.924e-09
chr1	187982516	187982517	2	*	2.567e-15
chr1	200842282	200842430	149	*	6.227e-06
chr1	209405771	209406346	576	*	9.339e-07
chr1	211872042	211872319	278	*	2.395e-05
chr1	225427173	225427174	2	*	1.756e-12
chr1	226252141	226252142	2	*	1.479e-11
chr1	231299033	231299397	365	*	5.876e-11
chr1	234492430	234492831	402	*	5.826e-09
chr1	241679938	241679939	2	*	4.734e-11
chr1	243050875	243050876	2	*	5.356e-12
chr1	243053425	243054072	648	*	9.169e-19
chr1	247269425	247269491	67	*	5.546e-10
chr1	247681102	247681932	831	*	8.089e-08
chr10	93193	93276	84	*	6.125e-09
chr10	1975562	1975632	71	*	6.268e-06
chr10	22765840	22766321	482	*	1.135e-09
chr10	23492470	23492915	446	*	2.533e-10
chr10	43522143	43522344	202	*	1.054e-09
chr10	44163270	44163500	231	*	9.118e-06
chr10	64573184	64573477	294	*	3.758e-09
chr10	81743128	81743547	420	*	9.667e-11
chr10	82008036	82008037	2	*	1.797e-14
chr10	88136645	88136950	306	*	1.683e-05
chr10	88295210	88295592	383	*	2.719e-06
chr10	88781321	88781322	2	*	1.027e-14
chr10	88854588	88854611	24	*	2.188e-20
chr10	89167457	89167972	516	*	1.467e-09
chr10	91296252	91296458	207	*	9.123e-08
chr10	102807218	102807588	371	*	2.384e-05
chr10	124638756	124639411	656	*	1.083e-08
chr10	133793442	133793735	294	*	2.474e-05
chr10	135044789	135045024	236	*	7.688e-06
chr11	278394	279186	793	*	1.811e-07
chr11	281516	281889	374	*	1.113e-07
chr11	304037	304352	316	*	1.457e-05
chr11	1990900	1991189	290	*	1.452e-05
chr11	2182300	2182784	485	*	5.142e-06
chr11	2292787	2293310	524	*	3.476e-10
chr11	2431174	2431604	431	*	7.926e-06
chr11	2890082	2891496	1415	*	1.486e-08
chr11	7041194	7041759	566	*	1.253e-05
chr11	8290738	8290940	203	*	4.486e-08
chr11	14994561	14994645	85	*	2.286e-06
chr11	18477153	18477535	383	*	2.171e-05
chr11	32452370	32452840	471	*	5.368e-07
chr11	46317859	46318528	670	*	3.405e-16
chr11	57192251	57192433	183	*	1.635e-05
chr11	59318136	59318778	643	*	6.337e-11
chr11	61354875	61355318	444	*	2.821e-08
chr11	63827361	63828040	680	*	9.349e-14
chr11	63970967	63970968	2	*	1.883e-11
chr11	64739253	64739853	601	*	3.946e-08
chr11	66314211	66314379	169	*	1.347e-06
chr11	66326652	66327001	350	*	6.264e-08
chr11	67383377	67384041	665	*	2.294e-07
chr11	68452845	68452939	95	*	2.664e-06
chr11	68781202	68782212	1011	*	3.826e-09
chr11	70672511	70672987	477	*	4.196e-06
chr11	75140541	75140866	326	*	4.771e-08
chr11	75143724	75144041	318	*	1.127e-05
chr11	76061438	76061439	2	*	1.797e-14
chr11	76751369	76751597	229	*	5.73e-06
chr11	77734206	77734491	286	*	9.77e-07
chr11	85393693	85393896	204	*	2.613e-07
chr11	88241594	88241770	177	*	1.474e-05
chr11	111783267	111783564	298	*	1.429e-07
chr11	111956086	111956363	278	*	3.683e-14
chr11	113659927	113661000	1074	*	1.049e-12
chr11	116661043	116662013	971	*	9.894e-13
chr11	119019361	119019413	53	*	8.37e-08
chr11	130185384	130185671	288	*	1.031e-06
chr11	130201322	130201323	2	*	2.567e-15
chr11	130319691	130319737	47	*	1.014e-05
chr11	132951838	132951951	114	*	3.531e-07
chr12	2339439	2339615	177	*	1.929e-07
chr12	6730309	6730600	292	*	7.57e-06
chr12	8940075	8940172	98	*	2.106e-05
chr12	10028003	10028020	18	*	6.96e-07
chr12	10658281	10658540	260	*	6.381e-12
chr12	16762789	16763481	693	*	3.086e-08
chr12	21800683	21800684	2	*	1.139e-07
chr12	31798865	31799119	255	*	2.453e-05
chr12	33590837	33591506	670	*	6.332e-13
chr12	38544936	38545086	151	*	1.826e-10
chr12	38546326	38546327	2	*	1.38e-10
chr12	39538604	39538941	338	*	2.285e-05
chr12	48399140	48399494	355	*	1.243e-08
chr12	49688176	49688317	142	*	4.547e-06
chr12	49937852	49938019	168	*	5.895e-08
chr12	50475035	50475373	339	*	4.055e-12
chr12	50781534	50781535	2	*	1.485e-07
chr12	53084709	53085324	616	*	3.68e-05
chr12	54059090	54059091	2	*	1.693e-10
chr12	54144380	54144522	143	*	1.522e-07
chr12	54442075	54442289	215	*	1.818e-05
chr12	54475409	54475906	498	*	5.664e-06
chr12	58011764	58011876	113	*	5.55e-07
chr12	58162751	58162752	2	*	5.133e-15
chr12	68758840	68759070	231	*	3.352e-07
chr12	81110706	81111013	308	*	1.579e-13
chr12	100546281	100546282	2	*	3.01e-11
chr12	110044531	110044640	110	*	3.474e-06
chr12	112395043	112395044	2	*	4.515e-10
chr12	114939057	114939168	112	*	3.481e-06
chr12	131712414	131712415	2	*	1.479e-11
chr12	132357918	132358038	121	*	1.086e-05
chr12	132671235	132671673	439	*	8.394e-06
chr12	133185615	133185656	42	*	1.473e-06
chr13	20711637	20711638	2	*	1.301e-07
chr13	20716432	20717598	1167	*	1.539e-14
chr13	20751257	20751711	455	*	5.549e-07
chr13	20805094	20805488	395	*	2.649e-06
chr13	20989142	20989819	678	*	2.501e-09
chr13	23489817	23490054	238	*	1.395e-09
chr13	23493069	23493070	2	*	3.111e-12
chr13	25874859	25875506	648	*	2.124e-11
chr13	27998168	27998565	398	*	4.066e-06
chr13	42145979	42146129	151	*	2.333e-05
chr13	52603628	52603629	2	*	1.72e-13
chr13	95354021	95354191	171	*	1.94e-06
chr13	96293572	96294132	561	*	3.944e-06
chr13	99127090	99127344	255	*	1.339e-05
chr13	99171636	99171637	2	*	2.567e-15
chr13	100548513	100549018	506	*	1.453e-09
chr13	111464554	111466327	1774	*	4.388e-16
chr13	112547341	112548066	726	*	3.623e-09
chr13	113776873	113777161	289	*	2.421e-05
chr13	114239234	114239235	2	*	2.567e-15
chr13	114288232	114288472	241	*	1.169e-08
chr13	114294206	114294516	311	*	2.115e-05
chr14	31343146	31343428	283	*	4.032e-11
chr14	34270090	34270438	349	*	2.443e-07
chr14	35761327	35761923	597	*	1.989e-06
chr14	61746626	61746975	350	*	1.882e-07
chr14	61748019	61748441	423	*	3.99e-06
chr14	65704156	65704157	2	*	2.567e-15
chr14	70037973	70038237	265	*	1.643e-06
chr14	70039915	70040392	478	*	2.539e-14
chr14	70826997	70827337	341	*	1.932e-06
chr14	88788343	88789045	703	*	7.621e-09
chr14	88791298	88791299	2	*	1.927e-07
chr14	89628141	89628423	283	*	3.41e-08
chr14	101035818	101036203	386	*	1.663e-05
chr14	102028737	102029070	334	*	3.568e-08
chr14	103011800	103012189	390	*	1.351e-06
chr14	103568366	103568472	107	*	5.811e-09
chr14	103686559	103687729	1171	*	4.35e-10
chr14	103691482	103692105	624	*	2.863e-07
chr14	103746117	103746267	151	*	1.525e-09
chr14	103748217	103748319	103	*	1.001e-05
chr14	105995251	105995756	506	*	2.295e-07
chr14	106662577	106662950	374	*	1.73e-06
chr15	23157727	23157833	107	*	3.217e-06
chr15	30487914	30487915	2	*	1.157e-11
chr15	34787400	34787421	22	*	8.71e-14
chr15	35086890	35086986	97	*	2.996e-07
chr15	41803428	41803851	424	*	1.718e-10
chr15	42566318	42566663	346	*	5.78e-05
chr15	44853982	44853983	2	*	2.567e-15
chr15	50474069	50474233	165	*	2.1e-07
chr15	57026014	57026316	303	*	3.849e-08
chr15	59156878	59157858	981	*	2.522e-12
chr15	65715801	65715952	152	*	4.951e-07
chr15	69222988	69223369	382	*	8.452e-07
chr15	69744390	69744851	462	*	7.323e-14
chr15	75019070	75019377	308	*	8.669e-09
chr15	75981968	75981969	2	*	1.756e-12
chr15	76005861	76006144	284	*	1.98e-09
chr15	83317281	83317633	353	*	2.369e-05
chr15	83476633	83476634	2	*	5.226e-09
chr15	85113590	85114355	766	*	1.99e-05
chr15	90319420	90320610	1191	*	7.074e-07
chr15	93974164	93974411	248	*	7.718e-07
chr15	101098900	101099493	594	*	8.278e-07
chr15	101420989	101421392	404	*	7.917e-07
chr16	91602	91664	63	*	1.6e-11
chr16	743338	743585	248	*	4.663e-06
chr16	857576	858206	631	*	2.285e-05
chr16	3016378	3016718	341	*	1.298e-05
chr16	3018104	3018471	368	*	3.302e-06
chr16	3062056	3062976	921	*	9.416e-08
chr16	20686073	20686074	2	*	1.479e-11
chr16	30023515	30023781	267	*	6.037e-08
chr16	31159558	31159921	364	*	5.46e-06
chr16	31439106	31439192	87	*	1.067e-05
chr16	32486117	32486335	219	*	3.764e-09
chr16	33935224	33935609	386	*	2.998e-10
chr16	33939020	33939153	134	*	2.29e-09
chr16	33942523	33943971	1449	*	1.175e-11
chr16	33949459	33949585	127	*	2.88e-06
chr16	33952528	33952674	147	*	1.141e-05
chr16	33966494	33966495	2	*	9.468e-10
chr16	57290525	57290526	2	*	2.106e-08
chr16	57317679	57318088	410	*	3.105e-09
chr16	69152610	69152611	2	*	7.7e-14
chr16	86987635	86987829	195	*	1.205e-05
chr16	88268339	88268772	434	*	6.051e-08
chr16	89114613	89114920	308	*	8.301e-06
chr17	1395864	1396396	533	*	1.194e-06
chr17	1811181	1811626	446	*	6.498e-07
chr17	3469326	3469327	2	*	7.7e-14
chr17	4545721	4546451	731	*	2.68e-07
chr17	5018984	5019841	858	*	1.75e-07
chr17	9550137	9550546	410	*	1.98e-05
chr17	21220055	21220808	754	*	1.161e-07
chr17	26633895	26634582	688	*	3.64e-07
chr17	28562142	28562475	334	*	6.983e-07
chr17	29157990	29158088	99	*	1.309e-06
chr17	35423405	35423817	413	*	1.041e-06
chr17	36997420	36997741	322	*	2.909e-08
chr17	37123638	37123950	313	*	1.904e-14
chr17	38023679	38024637	959	*	6.616e-19
chr17	38517641	38517994	354	*	6.799e-06
chr17	39019545	39020054	510	*	1.245e-06
chr17	40805506	40806194	689	*	3.048e-10
chr17	41277847	41278713	867	*	1.96e-08
chr17	42910160	42910161	2	*	2.441e-08
chr17	43065745	43065877	133	*	1.757e-06
chr17	43098904	43099145	242	*	7.445e-06
chr17	45929657	45930034	378	*	5.91e-06
chr17	45949677	45949879	203	*	3.435e-08
chr17	46114237	46114616	380	*	1.876e-05
chr17	46148407	46148408	2	*	1.121e-10
chr17	47049890	47049957	68	*	4.535e-08
chr17	47571963	47572133	171	*	2.503e-05
chr17	47903406	47903407	2	*	2.567e-15
chr17	47968096	47968353	258	*	6.177e-06
chr17	48912164	48912861	698	*	2.634e-06
chr17	55962574	55962842	269	*	5.644e-05
chr17	56326510	56326766	257	*	1.468e-08
chr17	59554672	59554807	136	*	7.331e-08
chr17	72948349	72948706	358	*	2.396e-05
chr17	79374327	79374742	416	*	2.231e-07
chr18	10455463	10455464	2	*	2.698e-09
chr18	11147146	11147786	641	*	2.145e-08
chr18	29304111	29304483	373	*	2.977e-06
chr18	30092971	30092972	2	*	2.567e-15
chr18	47825004	47825364	361	*	2.471e-07
chr18	59221320	59222051	732	*	8.457e-13
chr18	76732737	76733104	368	*	5.413e-06
chr19	2428350	2428890	541	*	8.233e-06
chr19	4607057	4607541	485	*	6.141e-06
chr19	6739184	6739269	86	*	8.204e-07
chr19	7928546	7928774	229	*	1.135e-06
chr19	8273505	8273644	140	*	4.574e-09
chr19	10405083	10405227	145	*	3.715e-06
chr19	10691765	10692030	266	*	1.771e-05
chr19	12865609	12865712	104	*	1.917e-08
chr19	12995624	12995625	2	*	1.301e-07
chr19	14584926	14585210	285	*	1.095e-05
chr19	15121913	15122225	313	*	2.118e-05
chr19	19007311	19007648	338	*	1.74e-05
chr19	19050451	19050540	90	*	5.312e-06
chr19	19371900	19371975	76	*	4.03e-06
chr19	19625364	19626606	1243	*	1.39e-11
chr19	19655352	19655749	398	*	8.623e-06
chr19	35323673	35323865	193	*	3.359e-06
chr19	36484913	36485361	449	*	1.429e-08
chr19	36499326	36499840	515	*	3.569e-08
chr19	38188083	38188084	2	*	3.08e-14
chr19	41882232	41882328	97	*	3.135e-06
chr19	45593439	45593440	2	*	3.267e-08
chr19	45826152	45826342	191	*	4.738e-07
chr19	45849853	45850054	202	*	1.359e-05
chr19	45899412	45899616	205	*	3.305e-11
chr19	45901453	45901650	198	*	8.538e-08
chr19	48698419	48698633	215	*	1.47e-06
chr19	49055390	49055444	55	*	8.335e-06
chr19	49244004	49244041	38	*	1.138e-07
chr19	49636270	49636595	326	*	1.104e-11
chr19	49891270	49891604	335	*	2.296e-09
chr19	49934404	49934743	340	*	1.624e-09
chr19	49936880	49937177	298	*	3.449e-09
chr19	51165207	51165442	236	*	1.074e-05
chr19	51225848	51226558	711	*	3.81e-07
chr19	51815281	51815659	379	*	1.13e-06
chr19	56002240	56002447	208	*	8.603e-06
chr19	58861702	58862399	698	*	1.92e-09
chr19	58868858	58869005	148	*	2.348e-06
chr19	59065500	59065836	337	*	8.994e-06
chr2	47319	47890	572	*	2.615e-06
chr2	636606	636938	333	*	3.218e-06
chr2	16154047	16154326	280	*	1.602e-07
chr2	21266568	21267335	768	*	1.513e-08
chr2	24397539	24397846	308	*	6.218e-08
chr2	25384293	25384810	518	*	1.189e-07
chr2	25427108	25427653	546	*	3.498e-08
chr2	27665017	27665544	528	*	5.703e-06
chr2	27851409	27851515	107	*	1.317e-09
chr2	27988724	27988859	136	*	4.33e-06
chr2	38300537	38300886	350	*	5.356e-14
chr2	38304720	38304805	86	*	7.411e-06
chr2	39186743	39186886	144	*	2.248e-10
chr2	51254823	51255628	806	*	3.161e-10
chr2	74729100	74729711	612	*	3.07e-07
chr2	74740238	74740747	510	*	7.933e-11
chr2	84104845	84105547	703	*	6.469e-07
chr2	87015813	87016130	318	*	3.229e-06
chr2	96781891	96782028	138	*	8.854e-06
chr2	103236553	103236862	310	*	3.695e-08
chr2	105852798	105854052	1255	*	6.936e-17
chr2	110969641	110970250	610	*	2.044e-11
chr2	114048829	114049042	214	*	2.349e-05
chr2	118616155	118617500	1346	*	3.166e-08
chr2	121269292	121269373	82	*	8.195e-06
chr2	121338498	121338608	111	*	1.981e-05
chr2	121776314	121776605	292	*	2.013e-05
chr2	131010075	131010872	798	*	1.864e-07
chr2	133014663	133014806	144	*	9.627e-12
chr2	133104748	133105046	299	*	4.459e-09
chr2	133106819	133107040	222	*	2.963e-08
chr2	162284638	162284895	258	*	3.603e-13
chr2	170624685	170624999	315	*	5.203e-08
chr2	172373923	172374170	248	*	2.532e-06
chr2	172430723	172430817	95	*	3.326e-06
chr2	172974014	172974820	807	*	2.15e-09
chr2	174877357	174877567	211	*	2.986e-09
chr2	191555076	191555077	2	*	9.964e-08
chr2	200525062	200525130	69	*	1.53e-10
chr2	202483704	202484247	544	*	3.325e-06
chr2	208576609	208576610	2	*	2.567e-15
chr2	213696794	213698159	1366	*	7.658e-14
chr2	232348334	232348795	462	*	7.844e-09
chr2	232792285	232792398	114	*	7.65e-06
chr2	239147445	239147606	162	*	8.127e-06
chr20	3145178	3145746	569	*	1.174e-10
chr20	3218145	3218906	762	*	1.025e-10
chr20	9491559	9491560	2	*	1.38e-10
chr20	18485171	18485370	200	*	1.009e-11
chr20	25128681	25129185	505	*	9.765e-13
chr20	29535007	29535151	145	*	7.024e-07
chr20	29551422	29551623	202	*	2.229e-07
chr20	29611652	29612152	501	*	9.338e-09
chr20	30072314	30073577	1264	*	4.012e-07
chr20	34190196	34190259	64	*	1.491e-14
chr20	34319899	34319990	92	*	8.865e-07
chr20	34653477	34653574	98	*	1.133e-05
chr20	43933204	43933557	354	*	1.877e-05
chr21	15445421	15445422	2	*	1.693e-07
chr21	30391383	30391796	414	*	4.086e-06
chr21	44573854	44574023	170	*	6.214e-06
chr22	17640812	17640973	162	*	2.585e-05
chr22	18063857	18064225	369	*	9.131e-07
chr22	25082111	25082494	384	*	8.809e-11
chr22	30476089	30476526	438	*	8.72e-07
chr22	32599511	32599649	139	*	7.159e-06
chr22	38214979	38215205	227	*	1.045e-09
chr22	38485720	38485758	39	*	1.259e-08
chr22	41075428	41075674	247	*	7.122e-06
chr22	42059832	42059833	2	*	3.772e-08
chr22	42313569	42313944	376	*	1.873e-07
chr22	45704675	45705266	592	*	4.151e-09
chr22	51016501	51017068	568	*	9.794e-07
chr22	51113604	51113605	2	*	5.356e-12
chr3	10168401	10168402	2	*	7.594e-08
chr3	12200236	12200428	193	*	9.514e-07
chr3	16411667	16411668	2	*	2.567e-15
chr3	16428391	16428392	2	*	7.7e-14
chr3	16648294	16648295	2	*	2.567e-15
chr3	42846907	42847117	211	*	1.37e-07
chr3	46618325	46618669	345	*	3.517e-06
chr3	49395138	49395304	167	*	5.574e-06
chr3	54660332	54660533	202	*	4.24e-06
chr3	75704498	75704825	328	*	2.287e-05
chr3	75717248	75717454	207	*	1.369e-06
chr3	100401200	100401285	86	*	1.179e-06
chr3	114095810	114095811	2	*	2.567e-15
chr3	120007636	120007637	2	*	4.349e-08
chr3	126007325	126007564	240	*	1.288e-05
chr3	138724834	138725426	593	*	2.583e-08
chr3	138738597	138740023	1427	*	3.934e-09
chr3	145879430	145879711	282	*	2.976e-07
chr3	186490344	186490916	573	*	5.814e-07
chr3	195942993	195943714	722	*	4.305e-10
chr3	196694856	196695321	466	*	1.014e-07
chr4	582172	582448	277	*	5.165e-09
chr4	778827	778925	99	*	1.188e-05
chr4	780336	781273	938	*	2.35e-10
chr4	1166755	1166991	237	*	3.99e-07
chr4	1512870	1513260	391	*	8.33e-08
chr4	2059244	2059596	353	*	2.465e-13
chr4	2062392	2063037	646	*	9.175e-12
chr4	4763259	4763597	339	*	1.3e-05
chr4	6010075	6010165	91	*	2.55e-07
chr4	13334645	13334646	2	*	7.594e-08
chr4	24801110	24801426	317	*	7.173e-10
chr4	41879262	41880320	1059	*	1.882e-08
chr4	42403248	42403472	225	*	5.355e-08
chr4	48484788	48484789	2	*	1.927e-07
chr4	48486472	48486786	315	*	7.569e-06
chr4	48493350	48493421	72	*	3.387e-07
chr4	56660398	56660461	64	*	1.682e-06
chr4	77341841	77342789	949	*	2.092e-19
chr4	77723198	77723416	219	*	8.981e-06
chr4	83278551	83278552	2	*	1.693e-07
chr4	99850664	99851282	619	*	9.372e-09
chr4	108745279	108745326	48	*	1.602e-08
chr4	109708506	109708678	173	*	1.695e-13
chr4	119557464	119557465	2	*	3.01e-11
chr4	140375469	140375848	380	*	4.561e-06
chr4	140619305	140619306	2	*	2.826e-08
chr4	155410477	155410861	385	*	1.241e-10
chr4	164251942	164252264	323	*	4.039e-07
chr4	169957178	169957179	2	*	1.613e-09
chr5	8457548	8458090	543	*	8.242e-08
chr5	23507030	23507753	724	*	5.869e-11
chr5	25909453	25909634	182	*	8.87e-06
chr5	25910913	25911208	296	*	3.788e-08
chr5	33937673	33937877	205	*	1.545e-05
chr5	37208976	37209441	466	*	4.31e-12
chr5	37833969	37834172	204	*	1.523e-07
chr5	41869679	41870317	639	*	5.602e-08
chr5	42924215	42924695	481	*	1.597e-11
chr5	42943857	42944495	639	*	2.531e-12
chr5	42953543	42953591	49	*	2.527e-07
chr5	76926752	76926753	2	*	1.693e-07
chr5	77139388	77140013	626	*	6.393e-08
chr5	77142469	77142696	228	*	5.293e-07
chr5	77146796	77147142	347	*	6.229e-07
chr5	80257268	80257323	56	*	8.998e-06
chr5	110062384	110062838	455	*	2.211e-08
chr5	114514717	114515105	389	*	3.283e-06
chr5	132083691	132084069	379	*	2.706e-07
chr5	132158346	132159004	659	*	2.679e-08
chr5	137848577	137848578	2	*	2.567e-15
chr5	138906052	138906053	2	*	1.155e-13
chr5	154393265	154393495	231	*	1.47e-19
chr5	157117513	157117641	129	*	1.782e-05
chr5	159560548	159560693	146	*	1.34e-06
chr5	176166629	176166755	127	*	7.027e-06
chr5	176543790	176544136	347	*	1.354e-08
chr5	176559334	176559564	231	*	1.807e-06
chr5	178986131	178986729	599	*	1.128e-06
chr5	179779115	179779238	124	*	1.855e-05
chr5	179816503	179816879	377	*	1.197e-05
chr5	180622276	180622644	369	*	8.759e-06
chr5	180646608	180646977	370	*	2.142e-06
chr6	5087031	5087750	720	*	6.084e-31
chr6	17282533	17283114	582	*	3.192e-05
chr6	18228809	18228810	2	*	1.883e-11
chr6	27210913	27210935	23	*	2.5e-08
chr6	27215053	27215676	624	*	1.889e-07
chr6	27259010	27259238	229	*	3.564e-07
chr6	27648004	27648355	352	*	2.686e-05
chr6	28226885	28227483	599	*	3.129e-07
chr6	28601269	28601520	252	*	1.21e-09
chr6	28661199	28661713	515	*	6.578e-06
chr6	28743427	28743587	161	*	1.288e-06
chr6	29796032	29796771	740	*	2.65e-11
chr6	30094947	30095571	625	*	4.929e-06
chr6	31632171	31632321	151	*	2.033e-05
chr6	32729274	32729877	604	*	6.573e-06
chr6	33245619	33246158	540	*	1.403e-07
chr6	33313260	33313438	179	*	2.476e-05
chr6	33756082	33756181	100	*	6.322e-06
chr6	34213442	34213443	2	*	6.966e-12
chr6	41604603	41604753	151	*	1.108e-05
chr6	42694995	42695333	339	*	1.678e-08
chr6	49681178	49681775	598	*	1.166e-10
chr6	70991156	70991284	129	*	2.018e-08
chr6	70993107	70993441	335	*	2.254e-09
chr6	71318924	71319076	153	*	9.606e-08
chr6	74063726	74064595	870	*	1.293e-18
chr6	74104388	74104869	482	*	1.217e-17
chr6	90597340	90597592	253	*	7.662e-06
chr6	108444506	108444921	416	*	8.064e-06
chr6	127796287	127797287	1001	*	4.504e-16
chr6	149803087	149803445	359	*	1.105e-05
chr6	166232637	166233142	506	*	9.803e-09
chr6	166418799	166419139	341	*	8.49e-12
chr6	168435914	168436100	187	*	2.206e-05
chr7	4175655	4175866	212	*	1.06e-05
chr7	4183598	4183977	380	*	6.188e-08
chr7	4228775	4228949	175	*	7.52e-07
chr7	10819513	10819633	121	*	8.541e-06
chr7	12633679	12633680	2	*	5.133e-15
chr7	24797486	24797885	400	*	3.891e-06
chr7	25893749	25894006	258	*	1.357e-06
chr7	28448103	28448296	194	*	1.477e-07
chr7	44186183	44186520	338	*	2.407e-05
chr7	45128053	45128200	148	*	2.276e-05
chr7	45959667	45959834	168	*	1.3e-06
chr7	50518350	50518648	299	*	4.771e-12
chr7	54487148	54487463	316	*	2.263e-05
chr7	55412682	55413223	542	*	2.61e-10
chr7	55808739	55808935	197	*	1.738e-10
chr7	56434239	56434618	380	*	6.171e-13
chr7	63385990	63387148	1159	*	2.39e-10
chr7	63391147	63391464	318	*	2.846e-06
chr7	64295458	64295584	127	*	2.714e-06
chr7	64298676	64298677	2	*	2.567e-15
chr7	64299791	64300432	642	*	9.316e-13
chr7	72838601	72838777	177	*	4.947e-08
chr7	75024638	75024730	93	*	2.589e-06
chr7	75864075	75864325	251	*	1.456e-05
chr7	100820291	100820292	2	*	7.594e-08
chr7	100841473	100841555	83	*	5.378e-11
chr7	117854304	117854766	463	*	7.794e-07
chr7	126890254	126890513	260	*	5.847e-08
chr7	127880619	127881002	384	*	7.506e-06
chr7	127910927	127911368	442	*	8.54e-07
chr7	127991421	127992635	1215	*	4.377e-15
chr7	129143037	129143262	226	*	5.071e-06
chr7	150020025	150020402	378	*	7.309e-05
chr7	150644459	150644867	409	*	1.708e-07
chr7	153109375	153109539	165	*	3.047e-10
chr7	153110762	153110995	234	*	1.577e-10
chr7	155283140	155283425	286	*	1.138e-06
chr7	157405965	157406097	133	*	5.74e-06
chr8	4441859	4441860	2	*	2.567e-15
chr8	9009105	9009402	298	*	1.731e-05
chr8	22223852	22224273	422	*	3.382e-09
chr8	24800824	24800884	61	*	1.945e-10
chr8	24811266	24811267	2	*	8.703e-08
chr8	43131260	43131657	398	*	2.773e-06
chr8	49427283	49427685	403	*	1.182e-05
chr8	52321814	52322342	529	*	3.423e-08
chr8	54569999	54570624	626	*	4.721e-06
chr8	54605566	54605789	224	*	2.003e-06
chr8	57030408	57030881	474	*	1.567e-10
chr8	66582206	66582207	2	*	1.027e-14
chr8	70980488	70980604	117	*	2.576e-07
chr8	97240163	97240164	2	*	1.151e-08
chr8	99984350	99985050	701	*	4.566e-13
chr8	117861247	117861248	2	*	2.567e-15
chr8	144358566	144358899	334	*	1.396e-05
chr8	144814911	144815276	366	*	4.972e-06
chr8	145702221	145702344	124	*	1.431e-07
chr9	68412296	68412297	2	*	7.594e-08
chr9	69147338	69147681	344	*	1.614e-05
chr9	84302083	84302345	263	*	8.85e-10
chr9	84303358	84304415	1058	*	1.137e-40
chr9	100000026	100000416	391	*	1.465e-07
chr9	123605229	123605571	343	*	5.358e-06
chr9	133567903	133568227	325	*	5.825e-06
chr9	137660514	137660671	158	*	2.344e-06
chr9	139948856	139949109	254	*	8.132e-07
chrX	2730666	2730667	2	*	2.567e-15
chrX	2733164	2733165	2	*	2.071e-10
chrX	2745940	2746698	759	*	5.159e-13
chrX	2748039	2748235	197	*	1.924e-24
chrX	2800457	2800458	2	*	7.336e-11
chrX	2822261	2822262	2	*	3.192e-09
chrX	2825270	2825440	171	*	3.933e-18
chrX	2827939	2827940	2	*	2.567e-15
chrX	2838696	2838697	2	*	3.08e-14
chrX	2843196	2843197	2	*	1.797e-14
chrX	2844681	2844682	2	*	6.568e-10
chrX	2846893	2848382	1490	*	5.269e-36
chrX	2852845	2852846	2	*	2.567e-15
chrX	2867685	2867686	2	*	4.876e-14
chrX	2870499	2870500	2	*	1.155e-13
chrX	2882183	2882334	152	*	2.912e-22
chrX	2924048	2924636	589	*	1.028e-15
chrX	2984199	2984800	602	*	7.793e-16
chrX	2986093	2986094	2	*	3.08e-14
chrX	2997097	2997098	2	*	6.618e-08
chrX	3030635	3030636	2	*	1.479e-11
chrX	3224570	3224571	2	*	2.567e-15
chrX	3227443	3227460	18	*	4.092e-08
chrX	3234921	3236106	1186	*	2.87e-15
chrX	3263354	3265090	1737	*	1.021e-21
chrX	3522732	3522733	2	*	5.452e-10
chrX	3628424	3628425	2	*	5.133e-15
chrX	3630086	3632581	2496	*	1.451e-41
chrX	3733991	3734579	589	*	2.338e-06
chrX	5470075	5470291	217	*	9.505e-10
chrX	5808230	5808231	2	*	2.071e-10
chrX	5809841	5809842	2	*	3.01e-11
chrX	5811085	5811304	220	*	9.512e-13
chrX	5815108	5815109	2	*	5.356e-12
chrX	5961169	5961170	2	*	7.594e-08
chrX	6055110	6055111	2	*	6.14e-09
chrX	6144121	6147160	3040	*	5.19e-25
chrX	6452751	6453788	1038	*	2.32e-14
chrX	6967595	6967596	2	*	1.479e-11
chrX	7065614	7066774	1161	*	4.758e-18
chrX	7070284	7070452	169	*	1.223e-17
chrX	7136807	7137914	1108	*	5.423e-26
chrX	7164772	7164773	2	*	2.567e-15
chrX	7528959	7529983	1025	*	2.338e-29
chrX	7556543	7556544	2	*	1.883e-11
chrX	7810230	7811230	1001	*	1.843e-12
chrX	7892382	7892383	2	*	3.568e-13
chrX	7895031	7896361	1331	*	3.964e-11
chrX	8139938	8139952	15	*	9.068e-09
chrX	8225236	8225237	2	*	7.7e-14
chrX	8699141	8701003	1863	*	1.185e-19
chrX	8747423	8747424	2	*	7.336e-11
chrX	8767451	8767452	2	*	5.133e-15
chrX	8768566	8769702	1137	*	5.294e-19
chrX	8771887	8771888	2	*	2.348e-12
chrX	9001125	9001882	758	*	1.772e-33
chrX	9320981	9320982	2	*	3.01e-11
chrX	9430465	9431327	863	*	2.761e-15
chrX	9432900	9435373	2474	*	1.058e-33
chrX	9584593	9584594	2	*	7.201e-09
chrX	9677410	9677411	2	*	2.567e-15
chrX	9693690	9693691	2	*	2.567e-15
chrX	9733287	9734313	1027	*	8.729e-31
chrX	9753236	9755284	2049	*	1.709e-47
chrX	9757870	9757871	2	*	1.883e-11
chrX	9855990	9855991	2	*	2.071e-10
chrX	9858470	9858994	525	*	3.038e-17
chrX	9860732	9860733	2	*	1.613e-09
chrX	9862716	9863764	1049	*	1.856e-11
chrX	9866388	9866389	2	*	9.084e-11
chrX	9908641	9908642	2	*	2.567e-15
chrX	9912520	9912881	362	*	8.831e-17
chrX	9914962	9914963	2	*	6.966e-12
chrX	9916563	9916564	2	*	2.567e-15
chrX	9957016	9957017	2	*	1.613e-09
chrX	9960096	9960579	484	*	1.555e-20
chrX	9963985	9963986	2	*	4.099e-12
chrX	9980397	9980398	2	*	2.567e-15
chrX	9982520	9984516	1997	*	8.391e-49
chrX	9987772	9987773	2	*	1.756e-12
chrX	10083177	10083178	2	*	3.08e-14
chrX	10084289	10085754	1466	*	2.014e-24
chrX	10087726	10087809	84	*	6.34e-12
chrX	10092255	10092309	55	*	7.827e-22
chrX	10094051	10094364	314	*	2.318e-11
chrX	10096192	10096193	2	*	2.348e-12
chrX	10098219	10098220	2	*	2.567e-15
chrX	10104133	10104134	2	*	3.111e-12
chrX	10111282	10111283	2	*	5.133e-15
chrX	10123962	10125136	1175	*	2.803e-37
chrX	10126321	10126882	562	*	1.344e-17
chrX	10128853	10128889	37	*	1.008e-23
chrX	10144998	10145110	113	*	7.137e-18
chrX	10157676	10157677	2	*	3.192e-09
chrX	10202184	10202185	2	*	3.111e-12
chrX	10525587	10525588	2	*	2.567e-15
chrX	10535248	10535249	2	*	2.567e-15
chrX	10584246	10584247	2	*	5.452e-10
chrX	10588200	10588739	540	*	2.116e-48
chrX	10589769	10590010	242	*	6.11e-12
chrX	10591947	10591948	2	*	2.071e-10
chrX	10645625	10646184	560	*	2.831e-17
chrX	10851627	10852974	1348	*	2.804e-33
chrX	11125437	11125438	2	*	2.567e-15
chrX	11128728	11129832	1105	*	5.548e-54
chrX	11140682	11140683	2	*	2.567e-15
chrX	11153539	11153540	2	*	2.567e-15
chrX	11157142	11157611	470	*	1.411e-08
chrX	11161309	11161961	653	*	1.51e-24
chrX	11278904	11278905	2	*	2.567e-15
chrX	11282604	11282605	2	*	2.567e-15
chrX	11284830	11285196	367	*	2.41e-20
chrX	11310708	11310709	2	*	2.567e-15
chrX	11398388	11398389	2	*	7.7e-14
chrX	11442350	11442351	2	*	4.876e-14
chrX	11445498	11446210	713	*	4.916e-50
chrX	11456323	11456324	2	*	2.567e-15
chrX	11476834	11476835	2	*	2.567e-15
chrX	11497215	11497216	2	*	2.567e-15
chrX	11672048	11672049	2	*	2.567e-15
chrX	11679501	11679502	2	*	1.883e-11
chrX	11682132	11684544	2413	*	2.227e-72
chrX	11773466	11777795	4330	*	1.298e-86
chrX	11779403	11779404	2	*	1.797e-14
chrX	11793466	11793467	2	*	3.08e-14
chrX	12154656	12154657	2	*	2.567e-15
chrX	12155663	12157129	1467	*	1.505e-47
chrX	12158396	12158397	2	*	9.964e-08
chrX	12513550	12513551	2	*	2.567e-15
chrX	12597644	12597645	2	*	5.133e-15
chrX	12601534	12601784	251	*	1.913e-26
chrX	12719942	12719943	2	*	4.876e-14
chrX	12739263	12739264	2	*	2.49e-13
chrX	12806991	12806992	2	*	1.139e-07
chrX	12809156	12810445	1290	*	3.583e-62
chrX	12813542	12813543	2	*	4.099e-12
chrX	12883760	12883858	99	*	6.594e-08
chrX	12885115	12885116	2	*	8.998e-12
chrX	12886121	12886122	2	*	2.386e-11
chrX	12924184	12924784	601	*	6.2e-21
chrX	12938504	12938505	2	*	2.567e-15
chrX	12940308	12940309	2	*	3.01e-11
chrX	12974205	12974820	616	*	5.024e-36
chrX	12990209	12990210	2	*	1.693e-07
chrX	12992684	12997274	4591	*	2.78e-79
chrX	13056184	13056185	2	*	6.981e-13
chrX	13058358	13058359	2	*	1.157e-11
chrX	13060800	13060801	2	*	5.133e-15
chrX	13062651	13063970	1320	*	2.244e-47
chrX	13128736	13128737	2	*	9.468e-10
chrX	13336853	13336854	2	*	1.815e-08
chrX	13338497	13339473	977	*	4.005e-29
chrX	13393496	13393497	2	*	1.155e-13
chrX	13396991	13397533	543	*	7.065e-13
chrX	13583772	13583773	2	*	2.567e-15
chrX	13586855	13588302	1448	*	9.431e-33
chrX	13667764	13667765	2	*	2.567e-15
chrX	13670524	13671633	1110	*	3.691e-30
chrX	13674002	13674003	2	*	8.998e-12
chrX	13680281	13680282	2	*	2.348e-12
chrX	13706962	13707512	551	*	3.798e-09
chrX	13727132	13727133	2	*	1.883e-11
chrX	13733633	13733634	2	*	6.981e-13
chrX	13735588	13735589	2	*	2.567e-15
chrX	13749859	13749860	2	*	2.386e-11
chrX	13752442	13753382	941	*	6.837e-24
chrX	13821440	13821441	2	*	2.567e-15
chrX	13835198	13835569	372	*	3.737e-39
chrX	13954890	13957591	2702	*	8.595e-49
chrX	13959695	13959696	2	*	2.567e-15
chrX	14047648	14048973	1326	*	1.517e-24
chrX	14051348	14051349	2	*	2.567e-15
chrX	14547147	14547881	735	*	2.927e-21
chrX	14743108	14743109	2	*	2.071e-10
chrX	14748882	14748883	2	*	5.226e-09
chrX	14850097	14850098	2	*	3.111e-12
chrX	14889247	14889248	2	*	2.527e-10
chrX	14891001	14891764	764	*	1.249e-55
chrX	14893979	14893980	2	*	7.7e-14
chrX	14939309	14939310	2	*	2.567e-15
chrX	15264894	15264895	2	*	2.277e-09
chrX	15271183	15271184	2	*	2.567e-15
chrX	15272308	15272309	2	*	1.121e-10
chrX	15288115	15289616	1502	*	8.054e-27
chrX	15332619	15334256	1638	*	9.393e-12
chrX	15338707	15338708	2	*	5.133e-15
chrX	15339848	15339849	2	*	5.226e-09
chrX	15353254	15354151	898	*	2.593e-57
chrX	15364248	15364249	2	*	5.133e-15
chrX	15402593	15403753	1161	*	3.473e-21
chrX	15509191	15509192	2	*	2.567e-15
chrX	15510812	15511774	963	*	7.254e-48
chrX	15518434	15519108	675	*	7.936e-22
chrX	15525321	15525515	195	*	9.035e-24
chrX	15568080	15568081	2	*	7.895e-10
chrX	15579482	15579483	2	*	1.797e-14
chrX	15619337	15621478	2142	*	7.682e-28
chrX	15664840	15665167	328	*	9.02e-22
chrX	15666287	15666288	2	*	2.106e-08
chrX	15683007	15683978	972	*	5.478e-31
chrX	15692787	15694224	1438	*	6.667e-31
chrX	15697533	15697534	2	*	2.49e-13
chrX	15755566	15756921	1356	*	4.462e-45
chrX	15768223	15768224	2	*	2.567e-15
chrX	15806025	15806127	103	*	1.544e-05
chrX	15807140	15809024	1885	*	3.126e-17
chrX	15812307	15812308	2	*	6.618e-08
chrX	15866587	15866588	2	*	2.348e-12
chrX	15871902	15873762	1861	*	5.502e-21
chrX	15877305	15877306	2	*	1.38e-10
chrX	16140373	16141610	1238	*	8.043e-15
chrX	16166956	16166957	2	*	1.883e-11
chrX	16171477	16171478	2	*	1.157e-11
chrX	16490374	16490375	2	*	1.693e-10
chrX	16607638	16607639	2	*	2.192e-07
chrX	16624378	16624379	2	*	1.027e-14
chrX	16668107	16668981	875	*	4.369e-28
chrX	16721867	16721868	2	*	1.155e-13
chrX	16726904	16726905	2	*	3.73e-10
chrX	16729564	16732247	2684	*	6.894e-45
chrX	16736301	16736302	2	*	2.567e-15
chrX	16737416	16738201	786	*	5.824e-27
chrX	16801689	16801690	2	*	3.111e-12
chrX	16803667	16805692	2026	*	1.816e-28
chrX	16854696	16854697	2	*	1.693e-10
chrX	16860614	16860765	152	*	5.656e-33
chrX	16863146	16863147	2	*	1.155e-13
chrX	16884789	16884790	2	*	9.964e-08
chrX	16887131	16889248	2118	*	2.209e-34
chrX	16964341	16965406	1066	*	9.205e-49
chrX	16966619	16966894	276	*	1.826e-05
chrX	17167719	17167720	2	*	9.573e-13
chrX	17392798	17395857	3060	*	6.447e-82
chrX	17568316	17568317	2	*	4.442e-09
chrX	17652804	17653563	760	*	8.346e-19
chrX	17672052	17672053	2	*	2.567e-15
chrX	17673726	17674677	952	*	8.194e-49
chrX	17678361	17678362	2	*	1.38e-10
chrX	17705840	17705841	2	*	4.876e-14
chrX	17752941	17752942	2	*	3.73e-10
chrX	17754811	17756763	1953	*	2.545e-61
chrX	17758966	17758967	2	*	2.567e-15
chrX	17818629	17818630	2	*	2.567e-15
chrX	17821058	17821098	41	*	1.008e-23
chrX	17874725	17874726	2	*	2.567e-15
chrX	17877110	17877111	2	*	4.442e-09
chrX	17878442	17879952	1511	*	7.304e-55
chrX	17881680	17881681	2	*	2.567e-15
chrX	17883294	17883295	2	*	2.567e-15
chrX	17986297	17986298	2	*	3.111e-12
chrX	18236209	18237044	836	*	9.36e-18
chrX	18238233	18240405	2173	*	7.492e-27
chrX	18242709	18242710	2	*	2.071e-10
chrX	18368120	18368121	2	*	1.304e-12
chrX	18371852	18373604	1753	*	1.798e-60
chrX	18443256	18444362	1107	*	3.104e-54
chrX	18446114	18446222	109	*	3.269e-08
chrX	18448417	18448418	2	*	1.027e-14
chrX	18458900	18459008	109	*	1.253e-10
chrX	18658942	18658943	2	*	2.567e-15
chrX	18671679	18671680	2	*	6.966e-12
chrX	18690197	18691244	1048	*	1.275e-21
chrX	18692821	18693860	1040	*	4.386e-49
chrX	18707777	18709117	1341	*	4.237e-19
chrX	18720556	18720557	2	*	2.567e-15
chrX	18776743	18776744	2	*	2.567e-15
chrX	18845875	18845876	2	*	2.567e-15
chrX	18907124	18908381	1258	*	9.141e-36
chrX	19000406	19000407	2	*	2.698e-09
chrX	19002006	19003317	1312	*	1.659e-64
chrX	19008006	19008191	186	*	1.827e-20
chrX	19011128	19011129	2	*	1.613e-09
chrX	19100990	19100991	2	*	1.72e-13
chrX	19137976	19137977	2	*	2.567e-15
chrX	19139978	19141252	1275	*	4.27e-45
chrX	19143476	19143477	2	*	8.998e-12
chrX	19358457	19358458	2	*	2.106e-08
chrX	19361210	19362640	1431	*	5.731e-54
chrX	19378634	19378922	289	*	6.76e-24
chrX	19443172	19443223	52	*	3.858e-15
chrX	19530601	19534067	3467	*	6.537e-64
chrX	19765879	19765880	2	*	2.567e-15
chrX	19817872	19819287	1416	*	2.265e-33
chrX	19902129	19902130	2	*	1.157e-11
chrX	19904780	19907123	2344	*	1.264e-62
chrX	19908877	19908878	2	*	2.567e-15
chrX	19983591	19983592	2	*	6.981e-13
chrX	19984992	19984993	2	*	1.797e-14
chrX	19988369	19989848	1480	*	1.542e-23
chrX	20008364	20009662	1299	*	4.064e-49
chrX	20012260	20012261	2	*	9.468e-10
chrX	20042464	20042465	2	*	2.071e-10
chrX	20134346	20135979	1634	*	5.433e-48
chrX	20137655	20137656	2	*	7.594e-08
chrX	20143581	20143582	2	*	1.157e-11
chrX	20154230	20154587	358	*	5.566e-25
chrX	20155820	20155821	2	*	2.348e-12
chrX	20157965	20157966	2	*	5.005e-13
chrX	20280171	20280172	2	*	1.797e-14
chrX	20283423	20287611	4189	*	4.779e-83
chrX	20431166	20431330	165	*	1.924e-24
chrX	21391817	21393899	2083	*	1.789e-70
chrX	21394909	21394910	2	*	5.226e-09
chrX	21396746	21396747	2	*	2.567e-15
chrX	21670281	21670282	2	*	2.567e-15
chrX	21674175	21677135	2961	*	2.966e-73
chrX	21762904	21762905	2	*	2.567e-15
chrX	21771431	21771432	2	*	2.567e-15
chrX	21776178	21777645	1468	*	3.644e-33
chrX	21856948	21858305	1358	*	3.325e-57
chrX	21861065	21861066	2	*	1.72e-13
chrX	21874093	21874809	717	*	2.692e-18
chrX	21877894	21877895	2	*	2.567e-15
chrX	21958416	21959701	1286	*	4.407e-54
chrX	21960827	21960828	2	*	2.567e-15
chrX	21961975	21961976	2	*	2.49e-13
chrX	21968128	21968129	2	*	2.567e-15
chrX	22049984	22051051	1068	*	1.688e-27
chrX	22136551	22136552	2	*	5.133e-15
chrX	22290484	22291431	948	*	9.675e-25
chrX	22981196	22981386	191	*	1.746e-23
chrX	23016709	23018131	1423	*	4.477e-48
chrX	23350093	23353621	3529	*	9.92e-90
chrX	23434007	23434008	2	*	8.703e-08
chrX	23572051	23572052	2	*	7.201e-09
chrX	23684892	23686291	1400	*	6.69e-58
chrX	23760460	23761733	1274	*	8.114e-57
chrX	23764087	23764088	2	*	2.567e-15
chrX	23799775	23799776	2	*	2.567e-15
chrX	23801037	23801996	960	*	2.212e-56
chrX	23851466	23851467	2	*	8.998e-12
chrX	23925454	23927285	1832	*	1.249e-59
chrX	24005356	24006075	720	*	5.691e-12
chrX	24040675	24040676	2	*	1.151e-08
chrX	24042365	24044094	1730	*	1.865e-51
chrX	24045303	24046476	1174	*	1.494e-27
chrX	24072434	24073135	702	*	2.612e-22
chrX	24089926	24089927	2	*	1.027e-14
chrX	24167334	24168385	1052	*	1.58e-10
chrX	24169729	24169879	151	*	1.235e-07
chrX	24205107	24205108	2	*	5.356e-12
chrX	24230835	24230836	2	*	1.155e-13
chrX	24329623	24329962	340	*	1.611e-13
chrX	24331868	24332374	507	*	1.053e-12
chrX	24336335	24336336	2	*	2.567e-15
chrX	24378718	24378719	2	*	2.567e-15
chrX	24380401	24380911	511	*	4.592e-20
chrX	24389751	24389752	2	*	5.903e-11
chrX	24480790	24480791	2	*	2.386e-11
chrX	24482846	24484362	1517	*	8.853e-61
chrX	24557620	24557621	2	*	4.734e-11
chrX	24576369	24576370	2	*	4.349e-08
chrX	24597023	24597024	2	*	4.734e-11
chrX	24665074	24666269	1196	*	2.432e-55
chrX	24690870	24692177	1308	*	5.327e-30
chrX	24708803	24708804	2	*	6.966e-12
chrX	24711474	24713102	1629	*	4.551e-59
chrX	24761398	24761809	412	*	4.328e-24
chrX	24952147	24952148	2	*	2.567e-15
chrX	25012890	25012891	2	*	2.567e-15
chrX	25014481	25014482	2	*	2.567e-15
chrX	25017926	25017927	2	*	2.567e-15
chrX	25019025	25025715	6691	*	4.942e-106
chrX	25027268	25028058	791	*	5.608e-24
chrX	25029285	25031920	2636	*	5.008e-77
chrX	25033358	25034689	1332	*	2.838e-54
chrX	25035867	25036058	192	*	1.787e-30
chrX	25039068	25039204	137	*	1.924e-24
chrX	25040358	25041646	1289	*	1.985e-53
chrX	25043641	25043642	2	*	2.567e-15
chrX	26155148	26155149	2	*	2.49e-13
chrX	26156519	26157146	628	*	7.69e-23
chrX	26210302	26210713	412	*	7.648e-27
chrX	26575822	26576431	610	*	1.931e-20
chrX	27481149	27481779	631	*	2.13e-24
chrX	27764690	27765006	317	*	1.328e-20
chrX	27766765	27766766	2	*	1.72e-13
chrX	27825843	27826008	166	*	6.829e-19
chrX	27840014	27840755	742	*	3.349e-25
chrX	27882132	27882529	398	*	1.718e-10
chrX	27884673	27884674	2	*	2.441e-08
chrX	27996625	27996626	2	*	2.826e-08
chrX	27999538	27999974	437	*	1.632e-31
chrX	28604661	28605743	1083	*	4.571e-49
chrX	28629418	28629419	2	*	1.756e-12
chrX	28938361	28938362	2	*	2.527e-10
chrX	30233227	30233763	537	*	2.801e-40
chrX	30247101	30247102	2	*	7.895e-10
chrX	30248436	30248779	344	*	2.017e-05
chrX	30254216	30254217	2	*	2.567e-15
chrX	30259099	30261569	2471	*	2.41e-25
chrX	30264626	30265448	823	*	3.503e-45
chrX	30269258	30269614	357	*	5.566e-25
chrX	30326328	30327820	1493	*	7.611e-67
chrX	30577300	30577301	2	*	7.7e-14
chrX	30591068	30591069	2	*	3.267e-08
chrX	30595690	30596632	943	*	9.042e-23
chrX	30670148	30671788	1641	*	7.637e-57
chrX	30876944	30876945	2	*	2.567e-15
chrX	30904380	30904381	2	*	7.336e-11
chrX	30906829	30907910	1082	*	2.57e-62
chrX	30994266	30994267	2	*	2.567e-15
chrX	31087348	31087349	2	*	7.201e-09
chrX	31089464	31090940	1477	*	3.345e-46
chrX	31093720	31093721	2	*	9.858e-09
chrX	31282451	31282452	2	*	2.567e-15
chrX	31283706	31285502	1797	*	1.925e-54
chrX	31287275	31287276	2	*	1.918e-09
chrX	31526531	31526746	216	*	2.583e-05
chrX	32174226	32175073	848	*	3.277e-20
chrX	32431479	32431480	2	*	9.084e-11
chrX	33146493	33146610	118	*	8.009e-20
chrX	33147978	33147979	2	*	3.568e-13
chrX	33229454	33229715	262	*	6.316e-28
chrX	33357554	33357783	230	*	1.982e-16
chrX	33743566	33745256	1691	*	6.437e-23
chrX	34148722	34150584	1863	*	6.859e-40
chrX	34165065	34165644	580	*	3.196e-28
chrX	34376437	34376438	2	*	3.111e-12
chrX	34405983	34406214	232	*	2.895e-20
chrX	34409785	34409786	2	*	8.998e-12
chrX	34647840	34647841	2	*	2.567e-15
chrX	34674190	34675965	1776	*	1.488e-63
chrX	34677877	34677878	2	*	2.567e-15
chrX	34959241	34959242	2	*	4.442e-09
chrX	34960814	34961659	846	*	2.965e-39
chrX	34965311	34965312	2	*	2.567e-15
chrX	35641087	35641088	2	*	2.698e-09
chrX	35643398	35644369	972	*	4.029e-25
chrX	35816333	35816657	325	*	4.256e-23
chrX	35937617	35938048	432	*	5.992e-48
chrX	36282175	36282176	2	*	3.192e-09
chrX	36794119	36794120	2	*	2.567e-15
chrX	36972276	36972277	2	*	3.772e-08
chrX	36975171	36976516	1346	*	2.3e-38
chrX	36980325	36982195	1871	*	7.662e-47
chrX	37001209	37001670	462	*	1.356e-18
chrX	37003511	37004583	1073	*	1.566e-52
chrX	37007454	37007455	2	*	3.782e-11
chrX	37026349	37026698	350	*	1.188e-34
chrX	37028541	37028775	235	*	2.839e-11
chrX	37031028	37031029	2	*	7.895e-10
chrX	37058794	37058795	2	*	2.567e-15
chrX	37060809	37062006	1198	*	8.561e-30
chrX	37063779	37063780	2	*	1.155e-13
chrX	37065901	37065902	2	*	7.7e-14
chrX	37208111	37209389	1279	*	5.299e-63
chrX	37245294	37245295	2	*	1.72e-13
chrX	37266204	37266205	2	*	9.084e-11
chrX	37348138	37348139	2	*	2.567e-15
chrX	37350627	37351487	861	*	1.431e-40
chrX	37352866	37352867	2	*	2.567e-15
chrX	37363468	37364944	1477	*	1.499e-08
chrX	37367995	37367996	2	*	5.356e-12
chrX	37404389	37404648	260	*	4.443e-28
chrX	37427829	37427830	2	*	1.38e-10
chrX	37430044	37431921	1878	*	3.302e-58
chrX	37542128	37542129	2	*	4.734e-11
chrX	37544457	37545587	1131	*	7.688e-38
chrX	37587767	37587768	2	*	1.027e-14
chrX	37649522	37649523	2	*	2.567e-15
chrX	37706251	37707672	1422	*	4.068e-52
chrX	37710057	37710058	2	*	2.567e-15
chrX	37764816	37765303	488	*	6.797e-37
chrX	37767516	37767517	2	*	2.567e-15
chrX	37850291	37850403	113	*	1.924e-24
chrX	37893211	37893212	2	*	7.7e-14
chrX	37987646	37987647	2	*	2.567e-15
chrX	38008906	38008907	2	*	5.133e-15
chrX	38078359	38078360	2	*	2.567e-15
chrX	38079661	38080609	949	*	9.558e-57
chrX	38114129	38114130	2	*	2.567e-15
chrX	38115344	38115656	313	*	7.372e-34
chrX	38117997	38117998	2	*	2.567e-15
chrX	38144773	38144774	2	*	1.927e-07
chrX	38186399	38187197	799	*	4.02e-49
chrX	38189463	38189464	2	*	3.772e-08
chrX	38210221	38210222	2	*	2.567e-15
chrX	38211309	38211887	579	*	1.488e-18
chrX	38214382	38214383	2	*	6.14e-09
chrX	38255932	38255933	2	*	2.527e-10
chrX	38280440	38280441	2	*	2.567e-15
chrX	38420326	38421504	1179	*	1.91e-61
chrX	38424760	38424761	2	*	1.479e-11
chrX	38660266	38660705	440	*	9.564e-42
chrX	38662707	38665169	2463	*	1.959e-74
chrX	38666254	38666255	2	*	3.08e-14
chrX	39018869	39018870	2	*	6.981e-13
chrX	39020371	39020372	2	*	7.594e-08
chrX	39021732	39021733	2	*	2.567e-15
chrX	39436529	39436754	226	*	4.12e-15
chrX	39470375	39470376	2	*	2.567e-15
chrX	39471929	39471930	2	*	6.966e-12
chrX	39472958	39473902	945	*	9.24e-40
chrX	39475737	39475738	2	*	2.567e-15
chrX	39546488	39546489	2	*	2.567e-15
chrX	39547825	39548788	964	*	2.999e-37
chrX	39552531	39552532	2	*	1.027e-14
chrX	39676511	39676512	2	*	2.567e-15
chrX	39679986	39680222	237	*	3.873e-13
chrX	39681281	39681522	242	*	1.679e-19
chrX	39684999	39685000	2	*	2.567e-15
chrX	39714465	39714466	2	*	2.567e-15
chrX	39719657	39719658	2	*	2.567e-15
chrX	39862172	39862173	2	*	2.567e-15
chrX	39863342	39868154	4813	*	2.514e-57
chrX	39870568	39875585	5018	*	3.583e-61
chrX	39910902	39910903	2	*	9.858e-09
chrX	39939117	39939118	2	*	2.567e-15
chrX	39941630	39941631	2	*	2.567e-15
chrX	39943369	39944353	985	*	1.55e-15
chrX	39946573	39954232	7660	*	1.513e-71
chrX	39956534	39956809	276	*	7.012e-08
chrX	39958040	39958197	158	*	7.545e-19
chrX	39960365	39962196	1832	*	1.043e-53
chrX	39963545	39965139	1595	*	6.24e-36
chrX	39967202	39967203	2	*	2.567e-15
chrX	39969103	39969104	2	*	5.133e-15
chrX	39970419	39970420	2	*	2.567e-15
chrX	40000784	40000785	2	*	2.567e-15
chrX	40002443	40004482	2040	*	9.514e-39
chrX	40005822	40007472	1651	*	9.82e-52
chrX	40008861	40011386	2526	*	2.151e-40
chrX	40013348	40017966	4619	*	8.388e-61
chrX	40020363	40020364	2	*	2.567e-15
chrX	40023353	40023354	2	*	2.567e-15
chrX	40024696	40024697	2	*	2.567e-15
chrX	40028487	40029228	742	*	2.406e-24
chrX	40031314	40032181	868	*	1.752e-39
chrX	40033636	40037511	3876	*	3.418e-37
chrX	40038858	40038859	2	*	2.567e-15
chrX	40062004	40062005	2	*	2.567e-15
chrX	40064418	40064923	506	*	5.464e-18
chrX	40067148	40067149	2	*	2.567e-15
chrX	40104353	40104515	163	*	1.924e-24
chrX	40122371	40122372	2	*	1.693e-10
chrX	40126247	40126868	622	*	5.074e-25
chrX	40435744	40435745	2	*	9.468e-10
chrX	40439693	40441217	1525	*	3.391e-55
chrX	40444672	40444673	2	*	2.567e-15
chrX	40481859	40483213	1355	*	1.605e-34
chrX	40484978	40484979	2	*	3.267e-08
chrX	40487024	40487025	2	*	5.226e-09
chrX	40504059	40504060	2	*	2.567e-15
chrX	40506067	40507271	1205	*	4.891e-28
chrX	40516714	40516715	2	*	1.38e-10
chrX	40539186	40539205	20	*	4.495e-12
chrX	40591508	40591509	2	*	6.966e-12
chrX	40594678	40595725	1048	*	2.593e-16
chrX	40597477	40597478	2	*	7.336e-11
chrX	40691438	40693743	2306	*	3.144e-19
chrX	40943654	40944979	1326	*	4.334e-20
chrX	41078352	41078353	2	*	1.72e-13
chrX	41108958	41108959	2	*	3.782e-11
chrX	41112620	41113245	626	*	7.374e-22
chrX	41134875	41135633	759	*	1.258e-30
chrX	41138825	41138826	2	*	2.567e-15
chrX	41191871	41194215	2345	*	4.091e-17
chrX	41200988	41200989	2	*	7.7e-14
chrX	41207467	41207468	2	*	1.479e-11
chrX	41298435	41298436	2	*	4.515e-10
chrX	41301363	41302011	649	*	1.818e-42
chrX	41305937	41306272	336	*	1.247e-06
chrX	41328787	41328788	2	*	2.567e-15
chrX	41333435	41334988	1554	*	8.695e-35
chrX	41546844	41546845	2	*	6.966e-12
chrX	41548240	41548245	6	*	1.008e-23
chrX	41555340	41555341	2	*	3.08e-14
chrX	41586792	41586793	2	*	3.73e-10
chrX	41778212	41778213	2	*	2.527e-10
chrX	41781891	41783786	1896	*	5.311e-64
chrX	41785546	41785547	2	*	2.567e-15
chrX	42520604	42520605	2	*	2.071e-10
chrX	42637044	42638109	1066	*	1.679e-51
chrX	42746913	42746914	2	*	2.348e-12
chrX	43322062	43322063	2	*	6.966e-12
chrX	43513914	43515576	1663	*	1.349e-67
chrX	43517029	43517030	2	*	1.479e-11
chrX	43626076	43626077	2	*	3.73e-10
chrX	43739887	43739888	2	*	1.304e-12
chrX	43741310	43742502	1193	*	3.268e-50
chrX	43745111	43745112	2	*	6.966e-12
chrX	43832862	43833131	270	*	5.65e-33
chrX	44165795	44165796	2	*	2.567e-15
chrX	44168212	44168213	2	*	1.38e-10
chrX	44169550	44169765	216	*	4.995e-08
chrX	44202713	44204117	1405	*	6.879e-37
chrX	44206863	44206864	2	*	1.918e-09
chrX	44402068	44403389	1322	*	1.376e-18
chrX	44701980	44703984	2005	*	1.431e-36
chrX	44707798	44707799	2	*	7.594e-08
chrX	44725035	44725036	2	*	1.157e-11
chrX	44730718	44730719	2	*	3.08e-14
chrX	44732013	44733353	1341	*	4.707e-09
chrX	44735560	44735561	2	*	2.567e-15
chrX	44970741	44970742	2	*	7.201e-09
chrX	45013417	45013418	2	*	1.38e-10
chrX	45015865	45017140	1276	*	2.919e-28
chrX	45020057	45020058	2	*	4.515e-10
chrX	45022008	45022009	2	*	2.567e-15
chrX	45059906	45060545	640	*	1.025e-16
chrX	45240562	45241426	865	*	4.233e-29
chrX	45242887	45242888	2	*	1.883e-11
chrX	45607270	45607439	170	*	8.147e-15
chrX	45709881	45711235	1355	*	8.135e-47
chrX	45713386	45713387	2	*	2.567e-15
chrX	46302684	46302685	2	*	2.567e-15
chrX	46306111	46307370	1260	*	5.269e-60
chrX	46309655	46309656	2	*	2.348e-12
chrX	46334008	46334009	2	*	5.356e-12
chrX	46404528	46405452	925	*	5.211e-61
chrX	46429676	46429677	2	*	1.027e-14
chrX	46432770	46434697	1928	*	3.291e-69
chrX	46435742	46435743	2	*	2.567e-15
chrX	46437318	46437319	2	*	9.573e-13
chrX	46617524	46619236	1713	*	6.908e-59
chrX	46621299	46621300	2	*	2.567e-15
chrX	46694137	46694138	2	*	3.782e-11
chrX	46696086	46697121	1036	*	1.239e-61
chrX	46768701	46768702	2	*	9.084e-11
chrX	46771154	46773279	2126	*	2.216e-54
chrX	46787709	46787710	2	*	2.567e-15
chrX	46852029	46852030	2	*	4.515e-10
chrX	46936363	46936505	143	*	1.924e-24
chrX	46937571	46938230	660	*	1.765e-30
chrX	46940664	46940665	2	*	1.927e-07
chrX	47001685	47001793	109	*	2.231e-08
chrX	47003160	47005132	1973	*	1.382e-69
chrX	47007440	47007441	2	*	1.479e-11
chrX	47035685	47035686	2	*	2.567e-15
chrX	47038480	47039498	1019	*	4.891e-21
chrX	47041168	47041780	613	*	7.905e-26
chrX	47046178	47046179	2	*	2.567e-15
chrX	47049948	47050481	534	*	2.876e-53
chrX	47053017	47053802	786	*	2.408e-15
chrX	47063687	47064343	657	*	4.36e-17
chrX	47074283	47074284	2	*	2.441e-08
chrX	47076435	47079576	3142	*	2.616e-59
chrX	47081688	47082511	824	*	1.102e-17
chrX	47088999	47089000	2	*	1.155e-13
chrX	47091239	47093324	2086	*	5.311e-56
chrX	47107481	47107482	2	*	2.567e-15
chrX	47225852	47225853	2	*	2.567e-15
chrX	47229789	47230279	491	*	2.551e-17
chrX	47247035	47248290	1256	*	2.492e-15
chrX	47311883	47311884	2	*	3.782e-11
chrX	47337961	47337962	2	*	1.027e-14
chrX	47341740	47343199	1460	*	1.226e-65
chrX	47370252	47370253	2	*	1.918e-09
chrX	47371986	47371987	2	*	2.567e-15
chrX	47373245	47373246	2	*	2.567e-15
chrX	47380636	47380637	2	*	2.567e-15
chrX	47382939	47383902	964	*	6.914e-36
chrX	47385651	47385652	2	*	2.567e-15
chrX	47417671	47417672	2	*	1.613e-09
chrX	47420179	47421099	921	*	1.83e-58
chrX	47422454	47422455	2	*	5.356e-12
chrX	47424678	47424679	2	*	3.111e-12
chrX	47431033	47431408	376	*	4.082e-06
chrX	47433374	47434562	1189	*	1.465e-41
chrX	47437398	47437399	2	*	2.567e-15
chrX	47441049	47441780	732	*	2.348e-36
chrX	47445107	47445108	2	*	2.567e-15
chrX	47446157	47446158	2	*	6.14e-09
chrX	47478591	47479663	1073	*	8.48e-53
chrX	47481995	47481996	2	*	9.858e-09
chrX	47483024	47483419	396	*	6.584e-41
chrX	47485820	47485821	2	*	2.567e-15
chrX	47489285	47490391	1107	*	3.197e-40
chrX	47496001	47496002	2	*	5.133e-15
chrX	47497286	47497457	172	*	1.404e-17
chrX	47508758	47508759	2	*	2.567e-15
chrX	47509884	47510590	707	*	4.254e-54
chrX	47513194	47513195	2	*	2.567e-15
chrX	47515586	47516381	796	*	4.855e-24
chrX	47518016	47518850	835	*	3.004e-64
chrX	47519898	47519899	2	*	2.071e-10
chrX	47660487	47660488	2	*	2.567e-15
chrX	47662328	47662700	373	*	2.223e-16
chrX	47666656	47666657	2	*	3.01e-11
chrX	47695789	47696604	816	*	1.378e-57
chrX	47777671	47777672	2	*	1.38e-10
chrX	47835221	47835222	2	*	1.756e-12
chrX	47862977	47863708	732	*	5.917e-55
chrX	47928236	47929089	854	*	3.628e-16
chrX	47930589	47931143	555	*	2.141e-44
chrX	47965957	47967251	1295	*	1.596e-27
chrX	47985510	47985548	39	*	5.66e-07
chrX	48052499	48052500	2	*	2.567e-15
chrX	48054933	48056291	1359	*	1.119e-16
chrX	48114506	48115025	520	*	2.149e-16
chrX	48164288	48164289	2	*	7.594e-08
chrX	48166401	48166825	425	*	1.131e-18
chrX	48206388	48206389	2	*	2.567e-15
chrX	48216108	48217567	1460	*	7.322e-15
chrX	48317196	48317265	70	*	2.717e-11
chrX	48323782	48323783	2	*	1.72e-13
chrX	48326650	48326651	2	*	2.567e-15
chrX	48327749	48329986	2238	*	8.857e-56
chrX	48331787	48331788	2	*	2.567e-15
chrX	48334240	48337473	3234	*	1.103e-73
chrX	48341687	48341688	2	*	6.966e-12
chrX	48366824	48368196	1373	*	2.615e-60
chrX	48370301	48370302	2	*	2.567e-15
chrX	48379816	48380421	606	*	7.266e-46
chrX	48382288	48382289	2	*	2.567e-15
chrX	48386875	48386876	2	*	2.567e-15
chrX	48395055	48395056	2	*	2.567e-15
chrX	48397520	48399111	1592	*	2.413e-59
chrX	48402339	48402340	2	*	7.7e-14
chrX	48420069	48420070	2	*	2.567e-15
chrX	48432279	48435346	3068	*	3.759e-58
chrX	48454041	48458275	4235	*	5.741e-71
chrX	48459799	48459800	2	*	4.349e-08
chrX	48532437	48532922	486	*	1.354e-14
chrX	48534493	48535267	775	*	4.412e-47
chrX	48538291	48538292	2	*	1.157e-11
chrX	48541415	48542399	985	*	5.347e-46
chrX	48545185	48545186	2	*	2.386e-11
chrX	48554729	48555978	1250	*	2.449e-50
chrX	48595527	48596118	592	*	1.045e-42
chrX	48598571	48598572	2	*	3.111e-12
chrX	48618821	48620338	1518	*	3.593e-28
chrX	48631890	48631891	2	*	5.903e-11
chrX	48644026	48645038	1013	*	2.67e-24
chrX	48650312	48650313	2	*	2.567e-15
chrX	48656545	48656546	2	*	2.567e-15
chrX	48658022	48658023	2	*	2.567e-15
chrX	48659624	48660814	1191	*	5.743e-58
chrX	48663864	48663865	2	*	2.567e-15
chrX	48685182	48687911	2730	*	3.219e-60
chrX	48689617	48690827	1211	*	4.793e-50
chrX	48693397	48694447	1051	*	1.896e-52
chrX	48748398	48749178	781	*	3.744e-40
chrX	48751693	48751694	2	*	2.567e-15
chrX	48754200	48755798	1599	*	9.326e-79
chrX	48758353	48758354	2	*	3.192e-09
chrX	48760712	48761519	808	*	1.753e-25
chrX	48764871	48764872	2	*	2.567e-15
chrX	48768342	48769671	1330	*	1.651e-64
chrX	48774742	48777488	2747	*	9.339e-66
chrX	48779608	48779609	2	*	1.756e-12
chrX	48794377	48794378	2	*	9.084e-11
chrX	48812173	48812174	2	*	2.567e-15
chrX	48814205	48815857	1653	*	3.026e-72
chrX	48822639	48822640	2	*	1.797e-14
chrX	48825777	48826531	755	*	4.635e-15
chrX	48827880	48829252	1373	*	9.097e-48
chrX	48833607	48833608	2	*	6.981e-13
chrX	48842038	48842039	2	*	2.567e-15
chrX	48858587	48859763	1177	*	1.788e-55
chrX	48887326	48887327	2	*	2.567e-15
chrX	48899020	48899021	2	*	2.49e-13
chrX	48900769	48901983	1215	*	4.832e-54
chrX	48910725	48911601	877	*	5.966e-39
chrX	48915032	48916659	1628	*	1.42e-40
chrX	48931388	48932123	736	*	3.754e-55
chrX	48934313	48934314	2	*	1.133e-09
chrX	48935660	48935661	2	*	2.567e-15
chrX	48937418	48937976	559	*	2.247e-38
chrX	48955534	48955535	2	*	2.698e-09
chrX	48957691	48959150	1460	*	2.147e-63
chrX	48962217	48962218	2	*	7.201e-09
chrX	48979067	48980695	1629	*	5.663e-57
chrX	48983670	48983671	2	*	2.567e-15
chrX	49009222	49009223	2	*	4.515e-10
chrX	49011749	49013902	2154	*	2.799e-49
chrX	49017493	49021149	3657	*	6.643e-61
chrX	49022452	49023116	665	*	8.226e-46
chrX	49026774	49029385	2612	*	6.328e-66
chrX	49031256	49032411	1156	*	4.548e-11
chrX	49040277	49040278	2	*	3.568e-13
chrX	49042556	49044232	1677	*	4.615e-52
chrX	49046065	49046066	2	*	7.7e-14
chrX	49047791	49048032	242	*	7.194e-31
chrX	49050740	49050741	2	*	2.567e-15
chrX	49053740	49054691	952	*	1.993e-16
chrX	49056505	49057014	510	*	1.221e-51
chrX	49083474	49083475	2	*	7.201e-09
chrX	49084529	49084530	2	*	2.567e-15
chrX	49086910	49087763	854	*	2.724e-40
chrX	49089903	49092438	2536	*	1.274e-56
chrX	49107164	49107165	2	*	3.568e-13
chrX	49114545	49114546	2	*	2.567e-15
chrX	49118313	49118314	2	*	4.099e-12
chrX	49121910	49122719	810	*	1.55e-15
chrX	49124819	49127367	2549	*	1.304e-59
chrX	49143789	49143790	2	*	2.567e-15
chrX	49158640	49158641	2	*	3.73e-10
chrX	49159887	49160160	274	*	8.453e-11
chrX	49166345	49166346	2	*	2.567e-15
chrX	49178004	49179089	1086	*	5.45e-12
chrX	49189225	49189226	2	*	1.479e-11
chrX	49210912	49210913	2	*	2.567e-15
chrX	49215448	49215449	2	*	1.133e-09
chrX	49217045	49217060	16	*	5.822e-10
chrX	49220271	49220272	2	*	2.567e-15
chrX	49234767	49234768	2	*	5.356e-12
chrX	49236806	49236807	2	*	8.998e-12
chrX	49355613	49355614	2	*	2.49e-13
chrX	49460408	49461406	999	*	1.127e-11
chrX	49592789	49594155	1367	*	2.765e-41
chrX	49639720	49639721	2	*	2.567e-15
chrX	49641598	49642081	484	*	5.772e-18
chrX	49643431	49644707	1277	*	2.03e-60
chrX	49686139	49688314	2176	*	3.082e-56
chrX	49691109	49691110	2	*	2.567e-15
chrX	49767838	49768190	353	*	1.678e-30
chrX	49772184	49774574	2391	*	6.806e-38
chrX	49776519	49779545	3027	*	4.229e-41
chrX	49831097	49831098	2	*	3.568e-13
chrX	49834454	49834455	2	*	1.027e-14
chrX	49855003	49855004	2	*	2.567e-15
chrX	49957476	49957477	2	*	2.567e-15
chrX	49964918	49966274	1357	*	1.291e-28
chrX	50024233	50024551	319	*	1.513e-35
chrX	50026326	50028083	1758	*	2.204e-39
chrX	50211229	50214879	3651	*	3.807e-82
chrX	50216175	50216176	2	*	2.567e-15
chrX	50337553	50337554	2	*	1.918e-09
chrX	50556181	50557801	1621	*	2.612e-62
chrX	50561065	50561066	2	*	3.111e-12
chrX	50647118	50647119	2	*	2.567e-15
chrX	50648356	50648474	119	*	1.066e-12
chrX	50652429	50654007	1579	*	5.115e-38
chrX	51071657	51071658	2	*	2.567e-15
chrX	51074068	51076388	2321	*	8.784e-58
chrX	51137589	51139482	1894	*	5.485e-51
chrX	51142212	51142213	2	*	2.567e-15
chrX	51147412	51147413	2	*	2.567e-15
chrX	51149400	51152274	2875	*	1.791e-58
chrX	51153528	51153529	2	*	5.005e-13
chrX	51237838	51240340	2503	*	1.339e-46
chrX	51243519	51243520	2	*	2.567e-15
chrX	51360708	51361886	1179	*	7.308e-50
chrX	51425528	51425529	2	*	2.567e-15
chrX	51453843	51453844	2	*	2.567e-15
chrX	51485489	51487721	2233	*	3.919e-57
chrX	51545659	51546669	1011	*	1.995e-39
chrX	51635421	51638042	2622	*	5.007e-70
chrX	51639920	51640700	781	*	2.749e-26
chrX	52003656	52003657	2	*	3.192e-09
chrX	52005068	52005416	349	*	5.826e-35
chrX	52009105	52009106	2	*	1.027e-14
chrX	52087706	52087736	31	*	4.91e-23
chrX	52255505	52255506	2	*	2.567e-15
chrX	52651887	52652797	911	*	3.264e-12
chrX	52655675	52655676	2	*	3.08e-14
chrX	52674356	52674357	2	*	1.918e-09
chrX	52683807	52685427	1621	*	2.329e-42
chrX	52825220	52825221	2	*	2.567e-15
chrX	52826284	52826718	435	*	6.443e-26
chrX	52840332	52841634	1303	*	1.831e-22
chrX	52847274	52847275	2	*	4.734e-11
chrX	52896403	52898127	1725	*	9.579e-44
chrX	52923437	52923438	2	*	2.567e-15
chrX	52949505	52950653	1149	*	1.178e-25
chrX	52961668	52962053	386	*	8.275e-13
chrX	52964238	52964832	595	*	3.838e-13
chrX	53021542	53021543	2	*	2.567e-15
chrX	53023879	53025027	1149	*	7.268e-40
chrX	53026125	53026126	2	*	2.071e-10
chrX	53028582	53030044	1463	*	1.767e-44
chrX	53031398	53031399	2	*	2.567e-15
chrX	53032460	53032461	2	*	6.966e-12
chrX	53077301	53078632	1332	*	3.177e-35
chrX	53093414	53093415	2	*	2.567e-15
chrX	53105818	53105819	2	*	2.49e-13
chrX	53111116	53114139	3024	*	6.43e-76
chrX	53115787	53115788	2	*	2.567e-15
chrX	53117341	53118081	741	*	3.09e-43
chrX	53120031	53120584	554	*	3.79e-26
chrX	53122826	53123832	1007	*	3.017e-51
chrX	53220515	53220516	2	*	2.441e-08
chrX	53251773	53251774	2	*	2.527e-10
chrX	53254027	53254819	793	*	1.216e-18
chrX	53257601	53257602	2	*	2.071e-10
chrX	53280102	53280103	2	*	4.442e-09
chrX	53283877	53284008	132	*	1.955e-14
chrX	53285917	53286188	272	*	5.301e-25
chrX	53310660	53311583	924	*	1.115e-27
chrX	53349497	53351169	1673	*	1.273e-34
chrX	53403953	53403954	2	*	5.903e-11
chrX	53446266	53446267	2	*	1.027e-14
chrX	53448902	53449901	1000	*	4.827e-27
chrX	53455791	53455792	2	*	2.567e-15
chrX	53458243	53458244	2	*	2.567e-15
chrX	53460671	53461710	1040	*	6.745e-44
chrX	53465025	53465026	2	*	2.567e-15
chrX	53467938	53469183	1246	*	2.601e-48
chrX	53583456	53584278	823	*	4.288e-18
chrX	53585570	53585699	130	*	2.238e-06
chrX	53673061	53673062	2	*	7.336e-11
chrX	53680779	53680780	2	*	6.966e-12
chrX	53691005	53691006	2	*	3.08e-14
chrX	53710374	53711168	795	*	4.85e-43
chrX	53713209	53714711	1503	*	4.078e-55
chrX	53715819	53715820	2	*	5.761e-08
chrX	53964887	53964888	2	*	2.567e-15
chrX	54043133	54043134	2	*	1.341e-08
chrX	54069147	54069148	2	*	1.027e-14
chrX	54070176	54071366	1191	*	3.914e-58
chrX	54074744	54074745	2	*	2.567e-15
chrX	54097113	54097114	2	*	1.027e-14
chrX	54209148	54209969	822	*	2.083e-54
chrX	54300963	54300964	2	*	8.998e-12
chrX	54383906	54385663	1758	*	9.108e-58
chrX	54387730	54387731	2	*	1.797e-14
chrX	54466428	54467053	626	*	1.469e-54
chrX	54471253	54471254	2	*	1.883e-11
chrX	54472372	54472373	2	*	2.567e-15
chrX	54519056	54519057	2	*	4.876e-14
chrX	54521170	54523106	1937	*	6.007e-62
chrX	54526673	54526674	2	*	2.567e-15
chrX	54556330	54557003	674	*	9.881e-58
chrX	54560704	54560705	2	*	1.304e-12
chrX	54663812	54663813	2	*	5.761e-08
chrX	54665817	54666408	592	*	4.079e-42
chrX	54669118	54669119	2	*	2.567e-15
chrX	54785292	54785293	2	*	2.567e-15
chrX	54824559	54824862	304	*	4.719e-13
chrX	54825888	54825989	102	*	5.303e-19
chrX	54831163	54831164	2	*	1.479e-11
chrX	54833733	54835652	1920	*	5.842e-64
chrX	54838543	54840890	2348	*	1.023e-24
chrX	54947308	54947823	516	*	1.278e-32
chrX	54957261	54957262	2	*	1.72e-13
chrX	54959707	54959708	2	*	4.349e-08
chrX	54976910	54976911	2	*	9.573e-13
chrX	55020450	55020521	72	*	1.879e-29
chrX	55021561	55021842	282	*	2.193e-09
chrX	55024263	55024399	137	*	1.56e-23
chrX	55026135	55027019	885	*	6.018e-55
chrX	55030675	55030676	2	*	2.567e-15
chrX	55050253	55050254	2	*	2.567e-15
chrX	55057010	55058096	1087	*	9.937e-39
chrX	55101289	55101640	352	*	1.925e-28
chrX	55114262	55114263	2	*	5.903e-11
chrX	55115294	55116522	1229	*	1.534e-21
chrX	55187242	55188885	1644	*	1.673e-59
chrX	55245320	55245348	29	*	3.319e-09
chrX	55246455	55247169	715	*	3.347e-22
chrX	55249036	55249037	2	*	2.567e-15
chrX	55290965	55291545	581	*	4.981e-30
chrX	55477154	55477155	2	*	2.567e-15
chrX	55478180	55479617	1438	*	9.764e-59
chrX	55513079	55513505	427	*	1.302e-21
chrX	55515154	55516237	1084	*	1.403e-59
chrX	55649107	55649486	380	*	2.409e-06
chrX	55650979	55651285	307	*	1.308e-22
chrX	55743906	55744276	371	*	1.175e-46
chrX	55774510	55774511	2	*	1.139e-07
chrX	55934670	55935144	475	*	1.537e-43
chrX	56255850	56255851	2	*	1.027e-14
chrX	56258113	56260187	2075	*	7.35e-56
chrX	56262829	56262830	2	*	2.567e-15
chrX	56310955	56310956	2	*	2.567e-15
chrX	56586577	56586578	2	*	2.567e-15
chrX	56589768	56590538	771	*	9.639e-61
chrX	56754534	56754535	2	*	2.567e-15
chrX	56755714	56756687	974	*	1.277e-26
chrX	56764293	56764797	505	*	2.472e-11
chrX	57017815	57017816	2	*	2.567e-15
chrX	57021244	57022193	950	*	1.747e-52
chrX	57147369	57148258	890	*	7.838e-53
chrX	57151771	57151772	2	*	2.348e-12
chrX	57160426	57160427	2	*	2.567e-15
chrX	57161994	57162356	363	*	1.198e-07
chrX	57163746	57163889	144	*	5.713e-09
chrX	57311872	57313198	1327	*	4.164e-37
chrX	57616301	57616302	2	*	2.567e-15
chrX	57617470	57619328	1859	*	2.482e-49
chrX	57934090	57934091	2	*	2.567e-15
chrX	57936020	57937476	1457	*	1.759e-49
chrX	62570863	62571386	524	*	6.058e-45
chrX	62574125	62574126	2	*	4.876e-14
chrX	62647796	62648133	338	*	2.721e-23
chrX	62780753	62781691	939	*	1.264e-47
chrX	62856362	62856363	2	*	2.567e-15
chrX	62954565	62954566	2	*	1.756e-12
chrX	62972602	62972603	2	*	2.567e-15
chrX	62974433	62975825	1393	*	1.426e-52
chrX	62979075	62979076	2	*	2.567e-15
chrX	63004884	63007071	2188	*	2.144e-46
chrX	63263531	63264259	729	*	3.144e-11
chrX	63267928	63267929	2	*	2.567e-15
chrX	63409514	63409515	2	*	2.567e-15
chrX	63411230	63411231	2	*	5.133e-15
chrX	63420891	63420892	2	*	8.703e-08
chrX	63424088	63426842	2755	*	5.442e-74
chrX	63444159	63444922	764	*	1.422e-18
chrX	63446044	63446645	602	*	3.79e-26
chrX	63613026	63613027	2	*	3.73e-10
chrX	63614857	63617743	2887	*	4.009e-65
chrX	64136881	64136882	2	*	2.567e-15
chrX	64195554	64196752	1199	*	2.189e-54
chrX	64254240	64255553	1314	*	1.162e-53
chrX	64626582	64628158	1577	*	3.693e-48
chrX	64707774	64708844	1071	*	3.129e-20
chrX	64723481	64723482	2	*	5.133e-15
chrX	64732622	64732623	2	*	2.567e-15
chrX	64751905	64751906	2	*	1.027e-14
chrX	64754017	64754996	980	*	1.106e-54
chrX	64769836	64769837	2	*	3.568e-13
chrX	64771656	64772619	964	*	1.473e-18
chrX	64774985	64774986	2	*	2.567e-15
chrX	64886318	64888438	2121	*	1.332e-58
chrX	64891199	64891200	2	*	2.567e-15
chrX	64960335	64960336	2	*	4.515e-10
chrX	65041897	65043188	1292	*	8.154e-13
chrX	65237413	65237414	2	*	2.567e-15
chrX	65238507	65238738	232	*	7.423e-08
chrX	65260820	65261051	232	*	4e-09
chrX	65381074	65381075	2	*	1.304e-12
chrX	65382529	65384238	1710	*	7.085e-34
chrX	65412451	65412452	2	*	4.734e-11
chrX	65835804	65835993	190	*	6.98e-22
chrX	66762467	66766507	4041	*	3.043e-100
chrX	66770278	66770279	2	*	6.981e-13
chrX	66787995	66788396	402	*	3.252e-20
chrX	66793272	66793273	2	*	5.903e-11
chrX	66799850	66799851	2	*	2.567e-15
chrX	66944044	66944045	2	*	2.567e-15
chrX	67267400	67267401	2	*	2.567e-15
chrX	67351469	67351470	2	*	1.157e-11
chrX	67352731	67353126	396	*	1.53e-11
chrX	67649784	67649785	2	*	3.08e-14
chrX	67651132	67651133	2	*	7.7e-14
chrX	67653156	67653926	771	*	1.809e-55
chrX	67715015	67715016	2	*	2.567e-15
chrX	67718299	67719067	769	*	3.386e-56
chrX	67720914	67720915	2	*	6.568e-10
chrX	67722985	67722986	2	*	2.567e-15
chrX	67741097	67741098	2	*	3.111e-12
chrX	67867130	67867719	590	*	6.389e-37
chrX	67879834	67879835	2	*	4.876e-14
chrX	67906181	67906759	579	*	1.045e-42
chrX	67909943	67909944	2	*	3.568e-13
chrX	67913143	67914131	989	*	5.035e-40
chrX	67915858	67916188	331	*	1.166e-10
chrX	67944616	67944617	2	*	2.567e-15
chrX	68001739	68001740	2	*	5.761e-08
chrX	68003285	68003613	329	*	4.11e-12
chrX	68046595	68050217	3623	*	1.088e-81
chrX	68052208	68052410	203	*	1.228e-20
chrX	68058033	68058377	345	*	1.362e-06
chrX	68059898	68061161	1264	*	1.192e-25
chrX	68062746	68062747	2	*	2.106e-08
chrX	68110972	68110973	2	*	2.567e-15
chrX	68113437	68115083	1647	*	2.049e-50
chrX	68117048	68117049	2	*	4.876e-14
chrX	68285895	68285896	2	*	2.567e-15
chrX	68345134	68345135	2	*	2.49e-13
chrX	68348071	68348840	770	*	4.719e-47
chrX	68350862	68350863	2	*	2.567e-15
chrX	68366434	68366435	2	*	2.567e-15
chrX	68369933	68370056	124	*	6.04e-07
chrX	68371243	68371244	2	*	1.027e-14
chrX	68381877	68381878	2	*	2.567e-15
chrX	68382925	68382926	2	*	2.567e-15
chrX	68384259	68385468	1210	*	6.749e-50
chrX	68429807	68429808	2	*	5.133e-15
chrX	68437736	68437737	2	*	5.903e-11
chrX	68441389	68442328	940	*	1.798e-38
chrX	68491430	68491431	2	*	1.561e-08
chrX	68522680	68522681	2	*	4.876e-14
chrX	68524259	68524260	2	*	1.157e-11
chrX	68525613	68525884	272	*	1.427e-24
chrX	68722118	68722119	2	*	2.567e-15
chrX	68723670	68726030	2361	*	9.886e-80
chrX	68727150	68728407	1258	*	3.195e-29
chrX	68755799	68755800	2	*	1.756e-12
chrX	68757663	68759323	1661	*	3.732e-46
chrX	68761037	68761038	2	*	2.567e-15
chrX	68833308	68837159	3852	*	3.655e-78
chrX	68840309	68840310	2	*	7.895e-10
chrX	68979753	68979754	2	*	2.567e-15
chrX	69257154	69257155	2	*	2.567e-15
chrX	69260586	69260587	2	*	2.567e-15
chrX	69262096	69262097	2	*	2.567e-15
chrX	69269792	69270037	246	*	9.138e-31
chrX	69281860	69283825	1966	*	4.054e-50
chrX	69287177	69287178	2	*	1.756e-12
chrX	69352975	69353975	1001	*	2.807e-52
chrX	69356087	69356088	2	*	1.479e-11
chrX	69385932	69385933	2	*	2.567e-15
chrX	69396399	69397449	1051	*	7.325e-25
chrX	69425049	69425050	2	*	5.005e-13
chrX	69454387	69454388	2	*	2.567e-15
chrX	69455617	69455618	2	*	1.72e-13
chrX	69459685	69459686	2	*	1.121e-10
chrX	69478365	69480214	1850	*	3.181e-46
chrX	69487197	69487749	553	*	3.79e-26
chrX	69501023	69502086	1064	*	1.405e-39
chrX	69504569	69504570	2	*	2.567e-15
chrX	69506418	69506419	2	*	1.301e-07
chrX	69509009	69510676	1668	*	1.568e-63
chrX	69641418	69643845	2428	*	1.967e-39
chrX	69650994	69650995	2	*	2.567e-15
chrX	69653552	69655159	1608	*	3.011e-46
chrX	69657408	69657409	2	*	2.567e-15
chrX	69662278	69662279	2	*	1.815e-08
chrX	69664317	69665495	1179	*	1.586e-47
chrX	69668937	69668938	2	*	2.567e-15
chrX	69670818	69675295	4478	*	5.484e-77
chrX	69712223	69712224	2	*	2.567e-15
chrX	70128121	70129658	1538	*	2.791e-42
chrX	70145544	70145545	2	*	1.797e-14
chrX	70148340	70151817	3478	*	2.119e-65
chrX	70180220	70180221	2	*	2.567e-15
chrX	70270140	70270141	2	*	4.876e-14
chrX	70272390	70273385	996	*	4.657e-37
chrX	70288026	70288736	711	*	1.189e-57
chrX	70312844	70312845	2	*	1.918e-09
chrX	70315455	70316671	1217	*	1.038e-57
chrX	70318366	70318367	2	*	1.72e-13
chrX	70320409	70320410	2	*	2.567e-15
chrX	70323289	70323913	625	*	1.222e-29
chrX	70327506	70328128	623	*	4.159e-25
chrX	70331315	70332902	1588	*	2.87e-46
chrX	70335118	70335119	2	*	6.14e-09
chrX	70337635	70339208	1574	*	3.823e-55
chrX	70363458	70364776	1319	*	2.754e-23
chrX	70387171	70387172	2	*	2.567e-15
chrX	70389504	70389537	34	*	1.008e-23
chrX	70390672	70390673	2	*	1.341e-08
chrX	70393119	70393120	2	*	9.468e-10
chrX	70399017	70399018	2	*	3.772e-08
chrX	70401955	70402458	504	*	1.223e-37
chrX	70405164	70405165	2	*	2.49e-13
chrX	70433609	70433610	2	*	3.111e-12
chrX	70434651	70435083	433	*	1.888e-25
chrX	70440209	70440210	2	*	5.452e-10
chrX	70442604	70444481	1878	*	2.627e-45
chrX	70447775	70447776	2	*	2.567e-15
chrX	70460157	70460158	2	*	8.998e-12
chrX	70470498	70470499	2	*	1.341e-08
chrX	70472827	70472828	2	*	2.567e-15
chrX	70473929	70475319	1391	*	6.355e-70
chrX	70478246	70478247	2	*	6.981e-13
chrX	70502859	70504059	1201	*	4.719e-57
chrX	70507624	70507625	2	*	2.49e-13
chrX	70511419	70511778	360	*	1.533e-12
chrX	70521196	70522391	1196	*	1.983e-24
chrX	70585545	70586754	1210	*	1.909e-59
chrX	70589283	70589284	2	*	9.468e-10
chrX	70645135	70645136	2	*	3.08e-14
chrX	70661061	70661062	2	*	1.72e-13
chrX	70684757	70684758	2	*	6.981e-13
chrX	70693460	70693461	2	*	1.927e-07
chrX	70708623	70708624	2	*	2.567e-15
chrX	70711044	70713921	2878	*	9.346e-58
chrX	70752639	70753024	386	*	6.094e-50
chrX	70754297	70754298	2	*	2.567e-15
chrX	70756078	70756079	2	*	2.567e-15
chrX	70765763	70765764	2	*	4.876e-14
chrX	70767591	70767598	8	*	1.024e-06
chrX	70795397	70795398	2	*	4.349e-08
chrX	70797476	70798611	1136	*	3.922e-27
chrX	70800699	70800700	2	*	3.111e-12
chrX	70819620	70819621	2	*	4.515e-10
chrX	70821685	70821686	2	*	1.353e-09
chrX	70826776	70826777	2	*	2.567e-15
chrX	70833365	70833366	2	*	2.071e-10
chrX	70837990	70839285	1296	*	1.695e-23
chrX	70886500	70887941	1442	*	4.781e-22
chrX	70890709	70890710	2	*	1.927e-07
chrX	71089531	71089532	2	*	2.567e-15
chrX	71091967	71093853	1887	*	6.299e-41
chrX	71128586	71128587	2	*	2.567e-15
chrX	71130538	71131892	1355	*	1.379e-54
chrX	71135662	71135663	2	*	1.341e-08
chrX	71237000	71237001	2	*	2.567e-15
chrX	71238329	71238827	499	*	1.047e-27
chrX	71241490	71241491	2	*	2.49e-13
chrX	71263427	71263942	516	*	4.318e-21
chrX	71289025	71289514	490	*	4.412e-26
chrX	71299647	71299648	2	*	1.918e-09
chrX	71349037	71349038	2	*	2.567e-15
chrX	71350942	71352090	1149	*	2.086e-49
chrX	71354944	71355312	369	*	1.499e-15
chrX	71363217	71364261	1045	*	1.219e-26
chrX	71371655	71371656	2	*	5.903e-11
chrX	71401009	71402431	1423	*	2.36e-47
chrX	71458261	71459275	1015	*	5.442e-58
chrX	71496641	71497036	396	*	1.156e-06
chrX	71498442	71498598	157	*	3.988e-22
chrX	71521494	71522071	578	*	1.323e-25
chrX	71523280	71523281	2	*	2.567e-15
[truncated: 1,377 more rows]

## Sheet: combp_dist=1Mb,step=100kb
seqnames	start	end	width	strand	pval_region
[truncated: 53 more rows]

[truncated: 1 more sheets: Width_Percentiles]
