# Supplementary material for: DMRscaler: a scale-aware method to identify regions of differential DNA methylation spanning basepair to multi-megabase features
Source: BMC Bioinformatics. 2022 Sep 5;23:364. doi: 10.1186/s12859-022-04899-1 (PMC9447346; doi:10.1186/s12859-022-04899-1)
Supplement: Supplementary file 3 — Additional file 3. Table S3: Arboleda-Tham syndrome DMRs [file 12859_2022_4899_MOESM3_ESM.xlsx]

## Sheet: dmrscaler_bonferroni
	seqnames	start	end	width	strand	pval_region	layer
1	chr1	227962723	227963296	574	*	5.53e-09	4_loc_window_layer
2	chr2	83017445	83243651	226207	*	3.9e-14	4_loc_window_layer
3	chr2	83404328	83448633	44306	*	4.04e-07	4_loc_window_layer
4	chr5	3599686	3600391	706	*	9.79e-07	4_loc_window_layer
5	chr5	98111529	98115403	3875	*	2.08e-07	4_loc_window_layer
6	chr10	21796441	21797184	744	*	2.69e-06	4_loc_window_layer
7	chr12	62583974	62584726	753	*	1.13e-06	4_loc_window_layer
8	chr14	80677608	80678065	458	*	5.75e-09	4_loc_window_layer
9	chr15	96909322	96910513	1192	*	8.15e-12	4_loc_window_layer
10	chr16	54966471	54967389	919	*	3.85e-07	4_loc_window_layer
11	chr16	66613220	66613278	59	*	6.35e-07	4_loc_window_layer
12	chr17	38498816	38499096	281	*	2.69e-06	4_loc_window_layer
13	chr17	47091978	47092178	201	*	1.41e-07	4_loc_window_layer
14	chr17	79315269	79316286	1018	*	4.43e-06	4_loc_window_layer
15	chr1	66418454	66516460	98007	*	7.23e-16	8_loc_window_layer
16	chr1	91297730	91301204	3475	*	1.56e-14	8_loc_window_layer
17	chr1	227962723	227963296	574	*	5.53e-09	8_loc_window_layer
18	chr2	49224556	49271470	46915	*	1.06e-06	8_loc_window_layer
19	chr2	66664798	66666684	1887	*	1.26e-16	8_loc_window_layer
20	chr2	66667852	66673985	6134	*	4.07e-36	8_loc_window_layer
21	chr2	82289309	82568265	278957	*	2.52e-10	8_loc_window_layer
22	chr2	83017445	83448633	431189	*	4.85e-33	8_loc_window_layer
23	chr2	83749409	83884473	135065	*	7.95e-12	8_loc_window_layer
24	chr2	215861251	215897758	36508	*	1.95e-05	8_loc_window_layer
25	chr2	216001968	216003798	1831	*	1.68e-07	8_loc_window_layer
26	chr3	149094653	149095743	1091	*	1.43e-07	8_loc_window_layer
27	chr3	160119192	160122168	2977	*	7.64e-10	8_loc_window_layer
28	chr3	163340301	163657633	317333	*	3.9e-06	8_loc_window_layer
29	chr3	166106211	166289851	183641	*	8.55e-05	8_loc_window_layer
30	chr4	1202272	1202780	509	*	1.71e-08	8_loc_window_layer
31	chr4	22907811	22999099	91289	*	3.21e-10	8_loc_window_layer
32	chr4	111550407	111552040	1634	*	3.9e-06	8_loc_window_layer
33	chr5	2743124	2750263	7140	*	3.69e-13	8_loc_window_layer
34	chr5	2753064	2754322	1259	*	1.28e-18	8_loc_window_layer
35	chr5	3599012	3603227	4216	*	6.76e-27	8_loc_window_layer
36	chr5	27523909	27707411	183503	*	5.75e-06	8_loc_window_layer
37	chr5	89586773	89622963	36191	*	3.11e-06	8_loc_window_layer
38	chr5	98111529	98115403	3875	*	2.08e-07	8_loc_window_layer
39	chr5	127626430	127685317	58888	*	6.86e-08	8_loc_window_layer
40	chr5	127882697	127995922	113226	*	3.5e-08	8_loc_window_layer
41	chr5	127998447	128113907	115461	*	2.7e-08	8_loc_window_layer
42	chr5	167297984	167332342	34359	*	9.18e-07	8_loc_window_layer
43	chr5	172199244	172199460	217	*	1.28e-06	8_loc_window_layer
44	chr5	179779115	179780409	1295	*	5e-07	8_loc_window_layer
45	chr6	26195910	26197261	1352	*	4.2e-07	8_loc_window_layer
46	chr6	26225246	26225520	275	*	5.41e-06	8_loc_window_layer
47	chr6	31650850	31651283	434	*	1.97e-16	8_loc_window_layer
48	chr6	98261988	98471728	209741	*	1.09e-15	8_loc_window_layer
49	chr7	19158349	19158954	606	*	1.22e-09	8_loc_window_layer
50	chr7	73507241	73507610	370	*	1.61e-06	8_loc_window_layer
51	chr7	134813952	134833335	19384	*	1.02e-19	8_loc_window_layer
52	chr8	27468166	27469331	1166	*	3.06e-14	8_loc_window_layer
53	chr8	40202002	40226431	24430	*	5.56e-07	8_loc_window_layer
54	chr8	51528401	51926793	398393	*	5.5e-09	8_loc_window_layer
55	chr8	97167768	97171668	3901	*	7.31e-17	8_loc_window_layer
56	chr9	27785191	28072846	287656	*	4.34e-15	8_loc_window_layer
57	chr10	21796441	21797184	744	*	2.69e-06	8_loc_window_layer
58	chr10	54515952	54531653	15702	*	8.67e-07	8_loc_window_layer
59	chr10	67344131	67575504	231374	*	9.67e-10	8_loc_window_layer
60	chr10	77156218	77159055	2838	*	8.65e-09	8_loc_window_layer
61	chr11	312518	313624	1107	*	1.06e-09	8_loc_window_layer
62	chr11	10715217	10715595	379	*	3.22e-11	8_loc_window_layer
63	chr11	40316104	40354109	38006	*	6.54e-07	8_loc_window_layer
64	chr11	58711078	58731634	20557	*	4.76e-06	8_loc_window_layer
65	chr11	94278324	94278603	280	*	3.35e-08	8_loc_window_layer
66	chr11	101001533	101086237	84705	*	4.65e-10	8_loc_window_layer
67	chr12	11700343	11709115	8773	*	1.97e-05	8_loc_window_layer
68	chr12	54379475	54381013	1539	*	2.02e-12	8_loc_window_layer
69	chr12	62583974	62584726	753	*	1.13e-06	8_loc_window_layer
70	chr12	77719732	77738326	18595	*	4.27e-06	8_loc_window_layer
71	chr13	64849030	65213420	364391	*	2.23e-11	8_loc_window_layer
72	chr13	91434725	91624536	189812	*	2.23e-10	8_loc_window_layer
73	chr14	80677608	80678065	458	*	5.75e-09	8_loc_window_layer
74	chr14	87141517	87332368	190852	*	2.36e-05	8_loc_window_layer
75	chr15	96904176	96910513	6338	*	4.15e-36	8_loc_window_layer
76	chr16	2286370	2286703	334	*	1.99e-06	8_loc_window_layer
77	chr16	54966471	54967389	919	*	3.85e-07	8_loc_window_layer
78	chr16	58548873	58549945	1073	*	5.29e-12	8_loc_window_layer
79	chr16	61924487	62067937	143451	*	5.56e-18	8_loc_window_layer
80	chr16	62222555	62397449	174895	*	3.46e-06	8_loc_window_layer
81	chr16	66613220	66613278	59	*	6.35e-07	8_loc_window_layer
82	chr17	933047	935191	2145	*	5.84e-10	8_loc_window_layer
83	chr17	1957794	1958034	241	*	2.98e-07	8_loc_window_layer
84	chr17	6899085	6899577	493	*	3.45e-10	8_loc_window_layer
85	chr17	33815814	33825374	9561	*	3.74e-20	8_loc_window_layer
86	chr17	38249022	38250342	1321	*	3.75e-05	8_loc_window_layer
87	chr17	38498816	38499096	281	*	2.69e-06	8_loc_window_layer
88	chr17	38698893	38708399	9507	*	1.74e-05	8_loc_window_layer
89	chr17	47091978	47092178	201	*	1.41e-07	8_loc_window_layer
90	chr17	79315269	79316286	1018	*	4.43e-06	8_loc_window_layer
91	chr18	38052741	38439970	387230	*	1.67e-06	8_loc_window_layer
92	chr19	37096816	37118347	21532	*	5.3e-13	8_loc_window_layer
93	chr20	53096513	53258570	162058	*	1.22e-17	8_loc_window_layer
94	chr20	62369445	62370310	866	*	1.04e-05	8_loc_window_layer
95	chr21	23059045	23110526	51482	*	4.11e-06	8_loc_window_layer
96	chr21	26498564	26658659	160096	*	1.43e-10	8_loc_window_layer
97	chr22	36681296	36682850	1555	*	2.48e-07	8_loc_window_layer
98	chr1	49364797	49817598	452802	*	1.25e-11	16_loc_window_layer
99	chr1	66418454	66516460	98007	*	7.23e-16	16_loc_window_layer
100	chr1	69520970	69916760	395791	*	5.83e-11	16_loc_window_layer
101	chr1	73183527	73452800	269274	*	6.68e-12	16_loc_window_layer
102	chr1	73867327	74662979	795653	*	1.08e-25	16_loc_window_layer
103	chr1	91297730	91317157	19428	*	1.93e-23	16_loc_window_layer
104	chr1	153747542	153750309	2768	*	5.97e-08	16_loc_window_layer
105	chr1	196743532	197032027	288496	*	1.68e-21	16_loc_window_layer
106	chr1	198545526	198603309	57784	*	4.12e-06	16_loc_window_layer
107	chr1	198983857	199082308	98452	*	1.25e-10	16_loc_window_layer
108	chr1	208787001	209145738	358738	*	1.54e-21	16_loc_window_layer
109	chr1	227962723	227963296	574	*	5.53e-09	16_loc_window_layer
110	chr1	241130808	241308815	178008	*	6.8e-08	16_loc_window_layer
111	chr2	7575450	7739760	164311	*	1.08e-08	16_loc_window_layer
112	chr2	49224556	49271470	46915	*	1.06e-06	16_loc_window_layer
113	chr2	66664798	66666684	1887	*	1.26e-16	16_loc_window_layer
114	chr2	66667852	66673985	6134	*	4.07e-36	16_loc_window_layer
115	chr2	66804145	66809241	5097	*	2.53e-10	16_loc_window_layer
116	chr2	82289309	82568265	278957	*	2.52e-10	16_loc_window_layer
117	chr2	83017445	83884473	867029	*	2.4e-48	16_loc_window_layer
118	chr2	176973275	176977773	4499	*	1.44e-07	16_loc_window_layer
119	chr2	194710539	196172542	1462004	*	8.49e-23	16_loc_window_layer
120	chr2	199240001	199884798	644798	*	1.92e-11	16_loc_window_layer
121	chr2	215861251	215897758	36508	*	1.95e-05	16_loc_window_layer
122	chr2	216001968	216003798	1831	*	1.68e-07	16_loc_window_layer
123	chr3	71176996	71180287	3292	*	5.82e-06	16_loc_window_layer
124	chr3	102429652	102878090	448439	*	1.46e-08	16_loc_window_layer
125	chr3	111309417	111346176	36760	*	2.76e-06	16_loc_window_layer
126	chr3	149094653	149095743	1091	*	1.43e-07	16_loc_window_layer
127	chr3	160119192	160122168	2977	*	7.64e-10	16_loc_window_layer
128	chr3	162653787	163194121	540335	*	2.56e-18	16_loc_window_layer
129	chr3	163340301	163657633	317333	*	3.9e-06	16_loc_window_layer
130	chr3	166106211	166289851	183641	*	8.55e-05	16_loc_window_layer
131	chr4	1202272	1202780	509	*	1.71e-08	16_loc_window_layer
132	chr4	22907811	22999099	91289	*	3.21e-10	16_loc_window_layer
133	chr4	62355802	62467955	112154	*	1.99e-14	16_loc_window_layer
134	chr4	111550407	111552040	1634	*	3.9e-06	16_loc_window_layer
135	chr4	159216629	159332428	115800	*	2.31e-08	16_loc_window_layer
136	chr4	182714319	182870823	156505	*	1.18e-07	16_loc_window_layer
137	chr4	183084497	183193100	108604	*	2.79e-13	16_loc_window_layer
138	chr4	188157167	188291712	134546	*	5.54e-05	16_loc_window_layer
139	chr5	2743124	2750263	7140	*	3.69e-13	16_loc_window_layer
140	chr5	2753064	2754322	1259	*	1.28e-18	16_loc_window_layer
141	chr5	3599012	3603227	4216	*	6.76e-27	16_loc_window_layer
142	chr5	24646584	24841861	195278	*	1.09e-09	16_loc_window_layer
143	chr5	27523909	27707411	183503	*	5.75e-06	16_loc_window_layer
144	chr5	55790102	55861618	71517	*	6.09e-11	16_loc_window_layer
145	chr5	89586773	89622963	36191	*	3.11e-06	16_loc_window_layer
146	chr5	98111529	98115403	3875	*	2.08e-07	16_loc_window_layer
147	chr5	102960457	103279171	318715	*	4.36e-07	16_loc_window_layer
148	chr5	109422518	109962671	540154	*	3.73e-17	16_loc_window_layer
149	chr5	116284136	116640666	356531	*	1.21e-08	16_loc_window_layer
150	chr5	127626430	127685317	58888	*	6.86e-08	16_loc_window_layer
151	chr5	127882697	128113907	231211	*	1.26e-20	16_loc_window_layer
152	chr5	129534785	129987014	452230	*	6.55e-08	16_loc_window_layer
153	chr5	130219926	130355752	135827	*	1.5e-06	16_loc_window_layer
154	chr5	153051932	153275285	223354	*	6.37e-08	16_loc_window_layer
155	chr5	167297984	167332342	34359	*	9.18e-07	16_loc_window_layer
156	chr5	172199244	172199460	217	*	1.28e-06	16_loc_window_layer
157	chr5	179779115	179780409	1295	*	5e-07	16_loc_window_layer
158	chr6	23126331	23416196	289866	*	2.06e-06	16_loc_window_layer
159	chr6	26195910	26197261	1352	*	4.2e-07	16_loc_window_layer
160	chr6	26225246	26225520	275	*	5.41e-06	16_loc_window_layer
161	chr6	31650850	31651283	434	*	1.97e-16	16_loc_window_layer
162	chr6	33244775	33245553	779	*	3.6e-13	16_loc_window_layer
163	chr6	49993166	50153322	160157	*	0.000138	16_loc_window_layer
164	chr6	98113462	98471728	358267	*	5.23e-28	16_loc_window_layer
165	chr6	126238934	126267697	28764	*	5.36e-06	16_loc_window_layer
166	chr6	149805596	149806659	1064	*	2.58e-06	16_loc_window_layer
167	chr6	154481983	154555386	73404	*	4.43e-06	16_loc_window_layer
168	chr7	19158349	19158954	606	*	1.22e-09	16_loc_window_layer
169	chr7	20490659	20600988	110330	*	8.91e-08	16_loc_window_layer
170	chr7	38422933	38504420	81488	*	4.16e-19	16_loc_window_layer
171	chr7	73507241	73507610	370	*	1.61e-06	16_loc_window_layer
172	chr7	83271374	83421577	150204	*	2.43e-09	16_loc_window_layer
173	chr7	112782440	113034122	251683	*	1.41e-06	16_loc_window_layer
174	chr7	134813952	134833335	19384	*	1.02e-19	16_loc_window_layer
175	chr8	27468166	27469331	1166	*	3.06e-14	16_loc_window_layer
176	chr8	40202002	40226431	24430	*	5.56e-07	16_loc_window_layer
177	chr8	51528401	51926793	398393	*	5.5e-09	16_loc_window_layer
178	chr8	97157453	97171668	14216	*	5.05e-27	16_loc_window_layer
179	chr9	27785191	28072846	287656	*	4.34e-15	16_loc_window_layer
180	chr9	101285771	101397032	111262	*	1.06e-06	16_loc_window_layer
181	chr9	106939312	107298225	358914	*	0.000131	16_loc_window_layer
182	chr9	107330414	107455166	124753	*	4.9e-06	16_loc_window_layer
183	chr9	128621856	128652652	30797	*	6.77e-06	16_loc_window_layer
184	chr10	21788638	21798698	10061	*	1.67e-16	16_loc_window_layer
185	chr10	54515952	54531653	15702	*	8.67e-07	16_loc_window_layer
186	chr10	67344131	67575504	231374	*	9.67e-10	16_loc_window_layer
187	chr10	77156218	77159055	2838	*	8.65e-09	16_loc_window_layer
188	chr10	84809769	85106078	296310	*	1.17e-07	16_loc_window_layer
189	chr10	88728073	88730823	2751	*	1.18e-07	16_loc_window_layer
190	chr10	131763676	131767159	3484	*	2.85e-06	16_loc_window_layer
191	chr11	312518	315262	2745	*	7.54e-18	16_loc_window_layer
192	chr11	10715217	10715595	379	*	3.22e-11	16_loc_window_layer
193	chr11	16132747	16298618	165872	*	4.59e-10	16_loc_window_layer
194	chr11	40316104	40354109	38006	*	6.54e-07	16_loc_window_layer
195	chr11	58644589	58671576	26988	*	3.51e-07	16_loc_window_layer
196	chr11	58711078	58731634	20557	*	4.76e-06	16_loc_window_layer
197	chr11	94278324	94278603	280	*	3.35e-08	16_loc_window_layer
198	chr11	101001533	101086237	84705	*	4.65e-10	16_loc_window_layer
199	chr12	6881118	6887543	6426	*	2.41e-05	16_loc_window_layer
200	chr12	11700343	11709115	8773	*	1.97e-05	16_loc_window_layer
201	chr12	54377550	54388539	10990	*	7.87e-33	16_loc_window_layer
202	chr12	62583974	62584726	753	*	1.13e-06	16_loc_window_layer
203	chr12	66889098	67020633	131536	*	3.29e-08	16_loc_window_layer
204	chr12	77719732	77738326	18595	*	4.27e-06	16_loc_window_layer
205	chr13	63056558	63307743	251186	*	3.76e-10	16_loc_window_layer
206	chr13	64849030	65213420	364391	*	2.23e-11	16_loc_window_layer
207	chr13	65777243	66440197	662955	*	2.63e-09	16_loc_window_layer
208	chr13	66713559	67094267	380709	*	2.38e-10	16_loc_window_layer
209	chr13	85853402	86380694	527293	*	4.4e-29	16_loc_window_layer
210	chr13	90154087	90550026	395940	*	8.04e-08	16_loc_window_layer
211	chr13	91434725	91624536	189812	*	2.23e-10	16_loc_window_layer
212	chr13	93242935	93718914	475980	*	2.52e-15	16_loc_window_layer
213	chr13	105187317	105758082	570766	*	9.16e-06	16_loc_window_layer
214	chr13	106116963	106358164	241202	*	4.45e-14	16_loc_window_layer
215	chr13	107151343	107186870	35528	*	8.57e-07	16_loc_window_layer
216	chr14	80677608	80678065	458	*	5.75e-09	16_loc_window_layer
217	chr14	82536491	83133545	597055	*	2.21e-09	16_loc_window_layer
218	chr14	86480145	87332368	852224	*	2.48e-22	16_loc_window_layer
219	chr15	96904176	96952113	47938	*	1.86e-46	16_loc_window_layer
220	chr16	2286370	2286703	334	*	1.99e-06	16_loc_window_layer
221	chr16	54966471	54967389	919	*	3.85e-07	16_loc_window_layer
222	chr16	58548873	58549945	1073	*	5.29e-12	16_loc_window_layer
223	chr16	61777508	62067937	290430	*	5.04e-27	16_loc_window_layer
224	chr16	62222555	62397449	174895	*	3.46e-06	16_loc_window_layer
225	chr16	66612774	66614916	2143	*	7.18e-16	16_loc_window_layer
226	chr17	933047	935191	2145	*	5.84e-10	16_loc_window_layer
227	chr17	1957794	1958034	241	*	2.98e-07	16_loc_window_layer
228	chr17	6899085	6899577	493	*	3.45e-10	16_loc_window_layer
229	chr17	10372972	10452851	79880	*	4.58e-10	16_loc_window_layer
230	chr17	33815814	33825374	9561	*	3.74e-20	16_loc_window_layer
231	chr17	38249022	38250342	1321	*	3.75e-05	16_loc_window_layer
232	chr17	38488367	38500161	11795	*	3.6e-17	16_loc_window_layer
233	chr17	38601424	38619790	18367	*	8.13e-06	16_loc_window_layer
234	chr17	38698893	38708399	9507	*	1.74e-05	16_loc_window_layer
235	chr17	40439132	40440030	899	*	5.16e-07	16_loc_window_layer
236	chr17	46651360	46654330	2971	*	4.38e-12	16_loc_window_layer
237	chr17	46663873	46669674	5802	*	4.39e-07	16_loc_window_layer
238	chr17	46696661	46702028	5368	*	1.08e-09	16_loc_window_layer
239	chr17	47091978	47092178	201	*	1.41e-07	16_loc_window_layer
240	chr17	79282893	79285955	3063	*	5.22e-07	16_loc_window_layer
241	chr17	79315269	79316286	1018	*	4.43e-06	16_loc_window_layer
242	chr18	10974181	11111462	137282	*	1.86e-09	16_loc_window_layer
243	chr18	38052741	38439970	387230	*	1.67e-06	16_loc_window_layer
244	chr19	29455873	29492274	36402	*	4.14e-07	16_loc_window_layer
245	chr19	30952701	31117613	164913	*	3.64e-06	16_loc_window_layer
246	chr19	35629273	35630651	1379	*	8.42e-09	16_loc_window_layer
247	chr19	37096816	37118347	21532	*	5.3e-13	16_loc_window_layer
248	chr20	53096513	53258570	162058	*	1.22e-17	16_loc_window_layer
249	chr20	62369445	62370310	866	*	1.04e-05	16_loc_window_layer
250	chr21	19757957	19859651	101695	*	1.83e-06	16_loc_window_layer
251	chr21	23059045	23110526	51482	*	4.11e-06	16_loc_window_layer
252	chr21	26256066	26658659	402594	*	9.07e-28	16_loc_window_layer
253	chr22	36681296	36682850	1555	*	2.48e-07	16_loc_window_layer
254	chr1	860185	874601	14417	*	2.45e-06	32_loc_window_layer
255	chr1	49364797	49817598	452802	*	1.25e-11	32_loc_window_layer
256	chr1	66323190	66561475	238286	*	5.71e-24	32_loc_window_layer
257	chr1	69520970	69916760	395791	*	5.83e-11	32_loc_window_layer
258	chr1	73183527	74662979	1479453	*	4.56e-39	32_loc_window_layer
259	chr1	91297730	91317157	19428	*	1.93e-23	32_loc_window_layer
260	chr1	153747542	153750309	2768	*	5.97e-08	32_loc_window_layer
261	chr1	179711114	179753631	42518	*	4.84e-05	32_loc_window_layer
262	chr1	196743532	197032027	288496	*	1.68e-21	32_loc_window_layer
263	chr1	198545526	198603309	57784	*	4.12e-06	32_loc_window_layer
264	chr1	198983857	199082308	98452	*	1.25e-10	32_loc_window_layer
265	chr1	207996319	208042672	46354	*	7.49e-11	32_loc_window_layer
266	chr1	208787001	209145738	358738	*	1.54e-21	32_loc_window_layer
267	chr1	226023590	226065383	41794	*	6.43e-06	32_loc_window_layer
268	chr1	227962723	227963296	574	*	5.53e-09	32_loc_window_layer
269	chr1	241130808	241308815	178008	*	6.8e-08	32_loc_window_layer
270	chr2	7575450	7739760	164311	*	1.08e-08	32_loc_window_layer
271	chr2	48956876	49631579	674704	*	7.67e-23	32_loc_window_layer
272	chr2	63279693	63344642	64950	*	2.48e-07	32_loc_window_layer
273	chr2	66664345	66673985	9641	*	1.05e-56	32_loc_window_layer
274	chr2	66804145	66809241	5097	*	2.53e-10	32_loc_window_layer
275	chr2	82289309	83884473	1595165	*	3.06e-66	32_loc_window_layer
276	chr2	176973275	176977773	4499	*	1.44e-07	32_loc_window_layer
277	chr2	194710539	196172542	1462004	*	8.49e-23	32_loc_window_layer
278	chr2	199240001	199884798	644798	*	1.92e-11	32_loc_window_layer
279	chr2	215823747	216003798	180052	*	1.21e-20	32_loc_window_layer
280	chr2	239695552	239755703	60152	*	8.9e-08	32_loc_window_layer
281	chr3	38045545	38066742	21198	*	1.75e-05	32_loc_window_layer
282	chr3	71176996	71180287	3292	*	5.82e-06	32_loc_window_layer
283	chr3	102429652	102878090	448439	*	1.46e-08	32_loc_window_layer
284	chr3	111309417	111346176	36760	*	2.76e-06	32_loc_window_layer
285	chr3	149094653	149095743	1091	*	1.43e-07	32_loc_window_layer
286	chr3	160119192	160122168	2977	*	7.64e-10	32_loc_window_layer
287	chr3	162653787	164569155	1915369	*	3.4e-38	32_loc_window_layer
288	chr3	166106211	166289851	183641	*	8.55e-05	32_loc_window_layer
289	chr3	175696002	176507830	811829	*	7.13e-12	32_loc_window_layer
290	chr3	186683429	186747357	63929	*	3.86e-06	32_loc_window_layer
291	chr4	1202272	1202780	509	*	1.71e-08	32_loc_window_layer
292	chr4	2795456	2814064	18609	*	2.9e-08	32_loc_window_layer
293	chr4	22907811	23561262	653452	*	1.88e-16	32_loc_window_layer
294	chr4	55574465	55918411	343947	*	3.32e-08	32_loc_window_layer
295	chr4	57049525	57179371	129847	*	2.15e-07	32_loc_window_layer
296	chr4	62355802	62467955	112154	*	1.99e-14	32_loc_window_layer
297	chr4	111550407	111552040	1634	*	3.9e-06	32_loc_window_layer
298	chr4	116633269	117519649	886381	*	5.06e-05	32_loc_window_layer
299	chr4	159216629	159332428	115800	*	2.31e-08	32_loc_window_layer
300	chr4	173332484	173845210	512727	*	0.00013	32_loc_window_layer
301	chr4	182430815	182870823	440009	*	6.82e-17	32_loc_window_layer
302	chr4	183084497	183364641	280145	*	6.54e-21	32_loc_window_layer
303	chr4	188157167	188291712	134546	*	5.54e-05	32_loc_window_layer
304	chr5	2743124	2754322	11199	*	1.81e-28	32_loc_window_layer
305	chr5	3590590	3603227	12638	*	8.39e-33	32_loc_window_layer
306	chr5	24646584	24841861	195278	*	1.09e-09	32_loc_window_layer
307	chr5	27523909	27707411	183503	*	5.75e-06	32_loc_window_layer
308	chr5	52083164	52133027	49864	*	3.72e-08	32_loc_window_layer
309	chr5	55790102	55861618	71517	*	6.09e-11	32_loc_window_layer
310	chr5	83021451	83375323	353873	*	6.41e-05	32_loc_window_layer
311	chr5	88909554	89407722	498169	*	1.88e-07	32_loc_window_layer
312	chr5	89586773	89622963	36191	*	3.11e-06	32_loc_window_layer
313	chr5	98111529	98115403	3875	*	2.08e-07	32_loc_window_layer
314	chr5	102960457	103279171	318715	*	4.36e-07	32_loc_window_layer
315	chr5	104110122	104728681	618560	*	1.46e-06	32_loc_window_layer
316	chr5	109422518	109962671	540154	*	3.73e-17	32_loc_window_layer
317	chr5	116284136	118093355	1809220	*	1.26e-25	32_loc_window_layer
318	chr5	120179610	121186479	1006870	*	5.63e-06	32_loc_window_layer
319	chr5	127626430	127685317	58888	*	6.86e-08	32_loc_window_layer
320	chr5	127882697	128113907	231211	*	1.26e-20	32_loc_window_layer
321	chr5	128797416	129214557	417142	*	1.52e-07	32_loc_window_layer
322	chr5	129534785	129987014	452230	*	6.55e-08	32_loc_window_layer
323	chr5	130219926	130355752	135827	*	1.5e-06	32_loc_window_layer
324	chr5	140856971	140868651	11681	*	1.65e-07	32_loc_window_layer
325	chr5	153051932	153275285	223354	*	6.37e-08	32_loc_window_layer
326	chr5	153852934	153862299	9366	*	1.99e-08	32_loc_window_layer
327	chr5	167297984	167605142	307159	*	4.79e-17	32_loc_window_layer
328	chr5	170292807	170722846	430040	*	1.85e-09	32_loc_window_layer
329	chr5	172199244	172199460	217	*	1.28e-06	32_loc_window_layer
330	chr5	179779115	179780409	1295	*	5e-07	32_loc_window_layer
331	chr6	23126331	23416196	289866	*	2.06e-06	32_loc_window_layer
332	chr6	26195910	26197261	1352	*	4.2e-07	32_loc_window_layer
333	chr6	26225246	26225520	275	*	5.41e-06	32_loc_window_layer
334	chr6	26235290	26250826	15537	*	5.37e-07	32_loc_window_layer
335	chr6	28602513	28603167	655	*	2.06e-07	32_loc_window_layer
336	chr6	31650850	31651283	434	*	1.97e-16	32_loc_window_layer
337	chr6	33244775	33245553	779	*	3.6e-13	32_loc_window_layer
338	chr6	49993166	50153322	160157	*	0.000138	32_loc_window_layer
339	chr6	73335855	73623666	287812	*	0.000269	32_loc_window_layer
340	chr6	98113462	98471728	358267	*	5.23e-28	32_loc_window_layer
341	chr6	126238934	126267697	28764	*	5.36e-06	32_loc_window_layer
342	chr6	146350748	146863357	512610	*	5.36e-06	32_loc_window_layer
343	chr6	149805596	149806659	1064	*	2.58e-06	32_loc_window_layer
344	chr6	154481983	154555386	73404	*	4.43e-06	32_loc_window_layer
345	chr6	162572090	163033787	461698	*	1.28e-06	32_loc_window_layer
346	chr7	19158349	19158954	606	*	1.22e-09	32_loc_window_layer
347	chr7	20490659	20740059	249401	*	1.41e-16	32_loc_window_layer
348	chr7	38422933	38504420	81488	*	4.16e-19	32_loc_window_layer
349	chr7	67380832	68504459	1123628	*	4.69e-08	32_loc_window_layer
350	chr7	73507241	73507610	370	*	1.61e-06	32_loc_window_layer
351	chr7	83271374	83421577	150204	*	2.43e-09	32_loc_window_layer
352	chr7	87936392	88315898	379507	*	5.56e-11	32_loc_window_layer
353	chr7	112782440	113034122	251683	*	1.41e-06	32_loc_window_layer
354	chr7	134813952	134833335	19384	*	1.02e-19	32_loc_window_layer
355	chr8	27468166	27469331	1166	*	3.06e-14	32_loc_window_layer
356	chr8	32605464	33132258	526795	*	7.56e-05	32_loc_window_layer
357	chr8	40202002	40226431	24430	*	5.56e-07	32_loc_window_layer
358	chr8	50823098	51364244	541147	*	7.9e-08	32_loc_window_layer
359	chr8	51528401	51926793	398393	*	5.5e-09	32_loc_window_layer
360	chr8	87671251	88056681	385431	*	2.06e-08	32_loc_window_layer
361	chr8	97157453	97171668	14216	*	5.05e-27	32_loc_window_layer
362	chr9	27785191	28072846	287656	*	4.34e-15	32_loc_window_layer
363	chr9	101285771	101397032	111262	*	1.06e-06	32_loc_window_layer
364	chr9	104757854	106763782	2005929	*	0.000217	32_loc_window_layer
365	chr9	106939312	107298225	358914	*	0.000131	32_loc_window_layer
366	chr9	107330414	107455166	124753	*	4.9e-06	32_loc_window_layer
367	chr9	108675455	109363162	687708	*	6.92e-09	32_loc_window_layer
368	chr9	128621856	128652652	30797	*	6.77e-06	32_loc_window_layer
369	chr10	21788638	21798698	10061	*	1.67e-16	32_loc_window_layer
370	chr10	54515952	54531653	15702	*	8.67e-07	32_loc_window_layer
371	chr10	67344131	67575504	231374	*	9.67e-10	32_loc_window_layer
372	chr10	77156218	77159055	2838	*	8.65e-09	32_loc_window_layer
373	chr10	84809769	85106078	296310	*	1.17e-07	32_loc_window_layer
374	chr10	88728073	88730823	2751	*	1.18e-07	32_loc_window_layer
375	chr10	117639335	117969024	329690	*	2.32e-15	32_loc_window_layer
376	chr10	131763676	131767159	3484	*	2.85e-06	32_loc_window_layer
377	chr11	312518	315262	2745	*	7.54e-18	32_loc_window_layer
378	chr11	7483200	7534989	51790	*	4.05e-05	32_loc_window_layer
379	chr11	10715217	10715595	379	*	3.22e-11	32_loc_window_layer
380	chr11	16132747	16298618	165872	*	4.59e-10	32_loc_window_layer
381	chr11	40316104	40354109	38006	*	6.54e-07	32_loc_window_layer
382	chr11	58644589	58671576	26988	*	3.51e-07	32_loc_window_layer
383	chr11	58711078	58731634	20557	*	4.76e-06	32_loc_window_layer
384	chr11	94278324	94278603	280	*	3.35e-08	32_loc_window_layer
385	chr11	100920228	101086237	166010	*	6.03e-16	32_loc_window_layer
386	chr11	113156193	113222122	65930	*	9.06e-08	32_loc_window_layer
387	chr11	115111732	115371789	260058	*	3.82e-12	32_loc_window_layer
388	chr12	6881118	6887543	6426	*	2.41e-05	32_loc_window_layer
389	chr12	11700343	11709115	8773	*	1.97e-05	32_loc_window_layer
390	chr12	44467155	44976378	509224	*	1.31e-07	32_loc_window_layer
391	chr12	54377550	54388539	10990	*	7.87e-33	32_loc_window_layer
392	chr12	62583974	62584726	753	*	1.13e-06	32_loc_window_layer
393	chr12	66889098	67020633	131536	*	3.29e-08	32_loc_window_layer
394	chr12	77719732	77738326	18595	*	4.27e-06	32_loc_window_layer
395	chr12	128121469	128399269	277801	*	6.8e-09	32_loc_window_layer
396	chr13	22562445	22775123	212679	*	8.16e-13	32_loc_window_layer
397	chr13	63056558	63307743	251186	*	3.76e-10	32_loc_window_layer
398	chr13	64849030	66440197	1591168	*	1.28e-29	32_loc_window_layer
399	chr13	66713559	67094267	380709	*	2.38e-10	32_loc_window_layer
400	chr13	85439968	86380694	940727	*	8.23e-37	32_loc_window_layer
401	chr13	89277884	89920099	642216	*	2.93e-08	32_loc_window_layer
402	chr13	90154087	90550026	395940	*	8.04e-08	32_loc_window_layer
403	chr13	91434725	91624536	189812	*	2.23e-10	32_loc_window_layer
404	chr13	93242935	93718914	475980	*	2.52e-15	32_loc_window_layer
405	chr13	105187317	105758082	570766	*	9.16e-06	32_loc_window_layer
406	chr13	106116963	106358164	241202	*	4.45e-14	32_loc_window_layer
407	chr13	107151343	107186870	35528	*	8.57e-07	32_loc_window_layer
408	chr14	80677608	80678065	458	*	5.75e-09	32_loc_window_layer
409	chr14	82536491	83133545	597055	*	2.21e-09	32_loc_window_layer
410	chr14	83721991	85058259	1336269	*	2.86e-11	32_loc_window_layer
411	chr14	86480145	88200397	1720253	*	2.05e-36	32_loc_window_layer
412	chr15	96877855	96891476	13622	*	2.18e-10	32_loc_window_layer
413	chr15	96904176	96952113	47938	*	1.86e-46	32_loc_window_layer
414	chr16	2286370	2286703	334	*	1.99e-06	32_loc_window_layer
415	chr16	54966471	54967389	919	*	3.85e-07	32_loc_window_layer
416	chr16	58548873	58549945	1073	*	5.29e-12	32_loc_window_layer
417	chr16	61777508	62067937	290430	*	5.04e-27	32_loc_window_layer
418	chr16	62071129	62630050	558922	*	6.45e-15	32_loc_window_layer
419	chr16	66612774	66614916	2143	*	7.18e-16	32_loc_window_layer
420	chr17	933047	935191	2145	*	5.84e-10	32_loc_window_layer
421	chr17	1957794	1958034	241	*	2.98e-07	32_loc_window_layer
422	chr17	6899085	6899577	493	*	3.45e-10	32_loc_window_layer
423	chr17	10372972	10452851	79880	*	4.58e-10	32_loc_window_layer
424	chr17	33815814	33825374	9561	*	3.74e-20	32_loc_window_layer
425	chr17	38249022	38250342	1321	*	3.75e-05	32_loc_window_layer
426	chr17	38488367	38500161	11795	*	3.6e-17	32_loc_window_layer
427	chr17	38601424	38619790	18367	*	8.13e-06	32_loc_window_layer
428	chr17	38698893	38708399	9507	*	1.74e-05	32_loc_window_layer
429	chr17	40439132	40440030	899	*	5.16e-07	32_loc_window_layer
430	chr17	46651360	46654330	2971	*	4.38e-12	32_loc_window_layer
431	chr17	46663873	46669674	5802	*	4.39e-07	32_loc_window_layer
432	chr17	46696661	46702028	5368	*	1.08e-09	32_loc_window_layer
433	chr17	47091978	47092178	201	*	1.41e-07	32_loc_window_layer
434	chr17	55888148	55940530	52383	*	4.81e-05	32_loc_window_layer
435	chr17	68227252	68626722	399471	*	5.22e-05	32_loc_window_layer
436	chr17	79282893	79285955	3063	*	5.22e-07	32_loc_window_layer
437	chr17	79315269	79316286	1018	*	4.43e-06	32_loc_window_layer
438	chr17	80193452	80201299	7848	*	4.06e-06	32_loc_window_layer
439	chr18	10974181	11111462	137282	*	1.86e-09	32_loc_window_layer
440	chr18	11274178	11528284	254107	*	1.68e-05	32_loc_window_layer
441	chr18	37947718	38904580	956863	*	7.2e-13	32_loc_window_layer
442	chr19	29455873	29492274	36402	*	4.14e-07	32_loc_window_layer
443	chr19	30952701	31117613	164913	*	3.64e-06	32_loc_window_layer
444	chr19	35629273	35630651	1379	*	8.42e-09	32_loc_window_layer
445	chr19	37096816	37118347	21532	*	5.3e-13	32_loc_window_layer
446	chr20	51026767	51237265	210499	*	1.55e-05	32_loc_window_layer
447	chr20	51862439	52113797	251359	*	3.72e-06	32_loc_window_layer
448	chr20	53096513	53258570	162058	*	1.22e-17	32_loc_window_layer
449	chr20	62369445	62370310	866	*	1.04e-05	32_loc_window_layer
450	chr21	19757957	19859651	101695	*	1.83e-06	32_loc_window_layer
451	chr21	21580297	22519219	938923	*	4.58e-10	32_loc_window_layer
452	chr21	22770819	23450269	679451	*	2e-15	32_loc_window_layer
453	chr21	26256066	26658659	402594	*	9.07e-28	32_loc_window_layer
454	chr21	40972660	41028141	55482	*	5.98e-05	32_loc_window_layer
455	chr22	36681296	36682850	1555	*	2.48e-07	32_loc_window_layer
456	chr1	860185	874601	14417	*	2.45e-06	64_loc_window_layer
457	chr1	21584127	21754570	170444	*	1.13e-17	64_loc_window_layer
458	chr1	34005181	34280936	275756	*	3.28e-05	64_loc_window_layer
459	chr1	49364797	49817598	452802	*	1.25e-11	64_loc_window_layer
460	chr1	57451639	58263321	811683	*	5.71e-12	64_loc_window_layer
461	chr1	66323190	66561475	238286	*	5.71e-24	64_loc_window_layer
462	chr1	69520970	69916760	395791	*	5.83e-11	64_loc_window_layer
463	chr1	73183527	74662979	1479453	*	4.56e-39	64_loc_window_layer
464	chr1	76462668	77245843	783176	*	1.9e-12	64_loc_window_layer
465	chr1	79962152	81510554	1548403	*	5.75e-05	64_loc_window_layer
466	chr1	91297730	91317157	19428	*	1.93e-23	64_loc_window_layer
467	chr1	153747542	153750309	2768	*	5.97e-08	64_loc_window_layer
468	chr1	176176686	177133959	957274	*	1.39e-06	64_loc_window_layer
469	chr1	179711114	179753631	42518	*	4.84e-05	64_loc_window_layer
470	chr1	196743532	197032027	288496	*	1.68e-21	64_loc_window_layer
471	chr1	198545526	198603309	57784	*	4.12e-06	64_loc_window_layer
472	chr1	198983857	199082308	98452	*	1.25e-10	64_loc_window_layer
473	chr1	207996319	208042672	46354	*	7.49e-11	64_loc_window_layer
474	chr1	208787001	209145738	358738	*	1.54e-21	64_loc_window_layer
475	chr1	226023590	226065383	41794	*	6.43e-06	64_loc_window_layer
476	chr1	227962723	227963296	574	*	5.53e-09	64_loc_window_layer
477	chr1	241130808	241308815	178008	*	6.8e-08	64_loc_window_layer
478	chr1	245737866	245855322	117457	*	0.000116	64_loc_window_layer
479	chr2	7575450	7739760	164311	*	1.08e-08	64_loc_window_layer
480	chr2	45180267	45237232	56966	*	4.73e-06	64_loc_window_layer
481	chr2	48956876	49631579	674704	*	7.67e-23	64_loc_window_layer
482	chr2	63279693	63344642	64950	*	2.48e-07	64_loc_window_layer
483	chr2	66664345	66673985	9641	*	1.05e-56	64_loc_window_layer
484	chr2	66804145	66809241	5097	*	2.53e-10	64_loc_window_layer
485	chr2	80163466	80754573	591108	*	6.33e-11	64_loc_window_layer
486	chr2	82289309	83884473	1595165	*	3.06e-66	64_loc_window_layer
487	chr2	139660194	141355615	1695422	*	4.04e-06	64_loc_window_layer
488	chr2	147594885	148480516	885632	*	1.37e-06	64_loc_window_layer
489	chr2	149819732	150117900	298169	*	2.11e-10	64_loc_window_layer
490	chr2	155556016	157184553	1628538	*	4.71e-07	64_loc_window_layer
491	chr2	176940301	176962658	22358	*	5.14e-06	64_loc_window_layer
492	chr2	176973275	176977773	4499	*	1.44e-07	64_loc_window_layer
493	chr2	180748603	181469014	720412	*	0.000134	64_loc_window_layer
494	chr2	194710539	196172542	1462004	*	8.49e-23	64_loc_window_layer
495	chr2	199240001	199884798	644798	*	1.92e-11	64_loc_window_layer
496	chr2	215823747	216003798	180052	*	1.21e-20	64_loc_window_layer
497	chr2	239695552	239755703	60152	*	8.9e-08	64_loc_window_layer
498	chr3	20228092	21445979	1217888	*	7.84e-06	64_loc_window_layer
499	chr3	21793409	22929913	1136505	*	2.52e-06	64_loc_window_layer
500	chr3	38045545	38066742	21198	*	1.75e-05	64_loc_window_layer
501	chr3	62608505	62979720	371216	*	2.92e-05	64_loc_window_layer
502	chr3	71176996	71180287	3292	*	5.82e-06	64_loc_window_layer
503	chr3	75955069	77285505	1330437	*	1.65e-09	64_loc_window_layer
504	chr3	93877948	95932149	2054202	*	0.000144	64_loc_window_layer
505	chr3	102392777	104658148	2265372	*	1.15e-16	64_loc_window_layer
506	chr3	111309417	111346176	36760	*	2.76e-06	64_loc_window_layer
507	chr3	149094653	149095743	1091	*	1.43e-07	64_loc_window_layer
508	chr3	160119192	160122168	2977	*	7.64e-10	64_loc_window_layer
509	chr3	162653787	164569155	1915369	*	3.4e-38	64_loc_window_layer
510	chr3	165610644	167197206	1586563	*	3.78e-17	64_loc_window_layer
511	chr3	172468373	172871278	402906	*	4.61e-05	64_loc_window_layer
512	chr3	175696002	176507830	811829	*	7.13e-12	64_loc_window_layer
513	chr3	186683429	186747357	63929	*	3.86e-06	64_loc_window_layer
514	chr4	1202272	1202780	509	*	1.71e-08	64_loc_window_layer
515	chr4	2795456	2814064	18609	*	2.9e-08	64_loc_window_layer
516	chr4	22907811	23561262	653452	*	1.88e-16	64_loc_window_layer
517	chr4	55574465	55918411	343947	*	3.32e-08	64_loc_window_layer
518	chr4	57049525	57179371	129847	*	2.15e-07	64_loc_window_layer
519	chr4	61610593	62467955	857363	*	2.22e-23	64_loc_window_layer
520	chr4	111550407	111552040	1634	*	3.9e-06	64_loc_window_layer
521	chr4	116633269	117519649	886381	*	5.06e-05	64_loc_window_layer
522	chr4	134075474	135546670	1471197	*	3.83e-07	64_loc_window_layer
523	chr4	159216629	159603427	386799	*	3.46e-14	64_loc_window_layer
524	chr4	160406174	163085081	2678908	*	1.11e-14	64_loc_window_layer
525	chr4	173332484	173845210	512727	*	0.00013	64_loc_window_layer
526	chr4	182430815	183364641	933827	*	2.42e-43	64_loc_window_layer
527	chr4	183469750	183714417	244668	*	8.06e-05	64_loc_window_layer
528	chr4	188157167	188291712	134546	*	5.54e-05	64_loc_window_layer
529	chr4	189659475	190212498	553024	*	2.5e-09	64_loc_window_layer
530	chr5	2743124	2754322	11199	*	1.81e-28	64_loc_window_layer
531	chr5	3590590	3603227	12638	*	8.39e-33	64_loc_window_layer
532	chr5	24646584	24841861	195278	*	1.09e-09	64_loc_window_layer
533	chr5	27523909	27707411	183503	*	5.75e-06	64_loc_window_layer
534	chr5	43603169	44510482	907314	*	8.56e-06	64_loc_window_layer
535	chr5	52083164	52133027	49864	*	3.72e-08	64_loc_window_layer
536	chr5	55790102	55861618	71517	*	6.09e-11	64_loc_window_layer
537	chr5	83021451	83375323	353873	*	6.41e-05	64_loc_window_layer
538	chr5	88741119	89653353	912235	*	5.02e-18	64_loc_window_layer
539	chr5	98111529	98115403	3875	*	2.08e-07	64_loc_window_layer
540	chr5	102922666	106630798	3708133	*	1.01e-28	64_loc_window_layer
541	chr5	109422518	109962671	540154	*	3.73e-17	64_loc_window_layer
542	chr5	116284136	118093355	1809220	*	1.26e-25	64_loc_window_layer
543	chr5	120179610	121186479	1006870	*	5.63e-06	64_loc_window_layer
544	chr5	126793022	127038449	245428	*	5.36e-06	64_loc_window_layer
545	chr5	127598507	128796097	1197591	*	8.78e-41	64_loc_window_layer
546	chr5	128797416	130506616	1709201	*	2.42e-31	64_loc_window_layer
547	chr5	140856971	140868651	11681	*	1.65e-07	64_loc_window_layer
548	chr5	153051932	153275285	223354	*	6.37e-08	64_loc_window_layer
549	chr5	153852934	153862299	9366	*	1.99e-08	64_loc_window_layer
550	chr5	167297984	167718536	420553	*	1.4e-25	64_loc_window_layer
551	chr5	170292807	170722846	430040	*	1.85e-09	64_loc_window_layer
552	chr5	172199244	172199460	217	*	1.28e-06	64_loc_window_layer
553	chr5	179779115	179780409	1295	*	5e-07	64_loc_window_layer
554	chr6	23126331	23416196	289866	*	2.06e-06	64_loc_window_layer
555	chr6	26195910	26197261	1352	*	4.2e-07	64_loc_window_layer
556	chr6	26225246	26225520	275	*	5.41e-06	64_loc_window_layer
557	chr6	26235290	26250826	15537	*	5.37e-07	64_loc_window_layer
558	chr6	28602513	28603167	655	*	2.06e-07	64_loc_window_layer
559	chr6	31650850	31651283	434	*	1.97e-16	64_loc_window_layer
560	chr6	33244775	33245553	779	*	3.6e-13	64_loc_window_layer
561	chr6	35490818	35696870	206053	*	1.81e-06	64_loc_window_layer
562	chr6	49993166	50153322	160157	*	0.000138	64_loc_window_layer
563	chr6	73335855	73623666	287812	*	0.000269	64_loc_window_layer
564	chr6	98113462	98471728	358267	*	5.23e-28	64_loc_window_layer
565	chr6	126238934	126267697	28764	*	5.36e-06	64_loc_window_layer
566	chr6	146350748	146863357	512610	*	5.36e-06	64_loc_window_layer
567	chr6	149805596	149806659	1064	*	2.58e-06	64_loc_window_layer
568	chr6	154481983	154727665	245683	*	8.84e-17	64_loc_window_layer
569	chr6	162572090	163033787	461698	*	1.28e-06	64_loc_window_layer
570	chr6	163475324	163721598	246275	*	1.26e-07	64_loc_window_layer
571	chr7	19158349	19158954	606	*	1.22e-09	64_loc_window_layer
572	chr7	20490659	20740059	249401	*	1.41e-16	64_loc_window_layer
573	chr7	38422933	38504420	81488	*	4.16e-19	64_loc_window_layer
574	chr7	67380832	69062082	1681251	*	2.52e-16	64_loc_window_layer
575	chr7	73507241	73507610	370	*	1.61e-06	64_loc_window_layer
576	chr7	83271374	83421577	150204	*	2.43e-09	64_loc_window_layer
577	chr7	87936392	88315898	379507	*	5.56e-11	64_loc_window_layer
578	chr7	94326650	94950657	624008	*	3.07e-08	64_loc_window_layer
579	chr7	112782440	114054063	1271624	*	6.68e-15	64_loc_window_layer
580	chr7	130792838	131013114	220277	*	4.77e-08	64_loc_window_layer
581	chr7	134813952	134833335	19384	*	1.02e-19	64_loc_window_layer
582	chr8	25633771	25911058	277288	*	3.47e-15	64_loc_window_layer
583	chr8	27468166	27469331	1166	*	3.06e-14	64_loc_window_layer
584	chr8	32605464	33132258	526795	*	7.56e-05	64_loc_window_layer
585	chr8	40032137	40847591	815455	*	5.97e-16	64_loc_window_layer
586	chr8	50823098	52604329	1781232	*	8.97e-27	64_loc_window_layer
587	chr8	87671251	88056681	385431	*	2.06e-08	64_loc_window_layer
588	chr8	97157453	97171668	14216	*	5.05e-27	64_loc_window_layer
589	chr8	99837491	99955563	118073	*	4.2e-06	64_loc_window_layer
590	chr8	115493513	116463742	970230	*	0.000215	64_loc_window_layer
591	chr8	128399636	128520078	120443	*	2.33e-07	64_loc_window_layer
592	chr9	25614006	26947383	1333378	*	2.48e-09	64_loc_window_layer
593	chr9	27785191	28072846	287656	*	4.34e-15	64_loc_window_layer
594	chr9	101017021	101397032	380012	*	2.26e-15	64_loc_window_layer
595	chr9	104757854	107455166	2697313	*	2.7e-22	64_loc_window_layer
596	chr9	108675455	109363162	687708	*	6.92e-09	64_loc_window_layer
597	chr9	121416219	122696951	1280733	*	0.000159	64_loc_window_layer
598	chr9	128621856	128652652	30797	*	6.77e-06	64_loc_window_layer
599	chr10	20122964	21359483	1236520	*	2.8e-13	64_loc_window_layer
600	chr10	21788638	21798698	10061	*	1.67e-16	64_loc_window_layer
601	chr10	28310391	28752903	442513	*	7.44e-08	64_loc_window_layer
602	chr10	54515952	54531653	15702	*	8.67e-07	64_loc_window_layer
603	chr10	65588934	67575504	1986571	*	1.75e-19	64_loc_window_layer
604	chr10	77156218	77159055	2838	*	8.65e-09	64_loc_window_layer
605	chr10	84809769	85106078	296310	*	1.17e-07	64_loc_window_layer
606	chr10	88728073	88730823	2751	*	1.18e-07	64_loc_window_layer
607	chr10	117639335	117969024	329690	*	2.32e-15	64_loc_window_layer
608	chr10	131763676	131767159	3484	*	2.85e-06	64_loc_window_layer
609	chr11	312518	315262	2745	*	7.54e-18	64_loc_window_layer
610	chr11	7483200	7534989	51790	*	4.05e-05	64_loc_window_layer
611	chr11	10715217	10715595	379	*	3.22e-11	64_loc_window_layer
612	chr11	16132747	16298618	165872	*	4.59e-10	64_loc_window_layer
613	chr11	23941497	25588562	1647066	*	4.21e-05	64_loc_window_layer
614	chr11	40316104	40354109	38006	*	6.54e-07	64_loc_window_layer
615	chr11	57298543	57366425	67883	*	2.77e-06	64_loc_window_layer
616	chr11	58605832	58792758	186927	*	8.43e-15	64_loc_window_layer
617	chr11	94278324	94278603	280	*	3.35e-08	64_loc_window_layer
618	chr11	100920228	101086237	166010	*	6.03e-16	64_loc_window_layer
619	chr11	105972893	106911576	938684	*	7.12e-08	64_loc_window_layer
620	chr11	113156193	113222122	65930	*	9.06e-08	64_loc_window_layer
621	chr11	115111732	115371789	260058	*	3.82e-12	64_loc_window_layer
622	chr12	5263559	5537882	274324	*	0.000167	64_loc_window_layer
623	chr12	6881118	6887543	6426	*	2.41e-05	64_loc_window_layer
624	chr12	11700343	11709115	8773	*	1.97e-05	64_loc_window_layer
625	chr12	44467155	44976378	509224	*	1.31e-07	64_loc_window_layer
626	chr12	54377550	54388539	10990	*	7.87e-33	64_loc_window_layer
627	chr12	62583974	62584726	753	*	1.13e-06	64_loc_window_layer
628	chr12	66889098	67491139	602042	*	3.17e-17	64_loc_window_layer
629	chr12	77719732	77738326	18595	*	4.27e-06	64_loc_window_layer
630	chr12	89466510	89746587	280078	*	1.94e-12	64_loc_window_layer
631	chr12	93985407	94208276	222870	*	1.26e-06	64_loc_window_layer
632	chr12	114846849	114918693	71845	*	2.27e-06	64_loc_window_layer
633	chr12	128121469	128399269	277801	*	6.8e-09	64_loc_window_layer
634	chr13	22562445	22775123	212679	*	8.16e-13	64_loc_window_layer
635	chr13	62245115	67434423	5189309	*	8.47e-69	64_loc_window_layer
636	chr13	74831888	75825506	993619	*	2.25e-06	64_loc_window_layer
637	chr13	85439968	86380694	940727	*	8.23e-37	64_loc_window_layer
638	chr13	89277884	91624536	2346653	*	5.67e-32	64_loc_window_layer
639	chr13	93242935	93962302	719368	*	2.82e-22	64_loc_window_layer
640	chr13	104949697	106635186	1685490	*	1.97e-31	64_loc_window_layer
641	chr13	107151343	107186870	35528	*	8.57e-07	64_loc_window_layer
642	chr14	69610879	69708392	97514	*	9.72e-05	64_loc_window_layer
643	chr14	80677608	80678065	458	*	5.75e-09	64_loc_window_layer
644	chr14	82000312	85058259	3057948	*	1.92e-34	64_loc_window_layer
645	chr14	86480145	88200397	1720253	*	2.05e-36	64_loc_window_layer
646	chr14	105938134	105956753	18620	*	8.18e-07	64_loc_window_layer
647	chr15	96877855	96952113	74259	*	2.56e-55	64_loc_window_layer
648	chr16	2286370	2286703	334	*	1.99e-06	64_loc_window_layer
649	chr16	14397685	14512908	115224	*	4.62e-08	64_loc_window_layer
650	chr16	54966471	54967389	919	*	3.85e-07	64_loc_window_layer
651	chr16	58548873	58549945	1073	*	5.29e-12	64_loc_window_layer
652	chr16	61777508	63968522	2191015	*	7.96e-46	64_loc_window_layer
653	chr16	66612774	66614916	2143	*	7.18e-16	64_loc_window_layer
654	chr17	933047	935191	2145	*	5.84e-10	64_loc_window_layer
655	chr17	1957794	1958034	241	*	2.98e-07	64_loc_window_layer
656	chr17	6899085	6899577	493	*	3.45e-10	64_loc_window_layer
657	chr17	10255464	10521903	266440	*	4.95e-19	64_loc_window_layer
658	chr17	17714347	17780937	66591	*	1.03e-09	64_loc_window_layer
659	chr17	26898124	26941260	43137	*	2.17e-07	64_loc_window_layer
660	chr17	33701321	33863922	162602	*	1.32e-25	64_loc_window_layer
661	chr17	38249022	38250342	1321	*	3.75e-05	64_loc_window_layer
662	chr17	38488367	38500161	11795	*	3.6e-17	64_loc_window_layer
663	chr17	38601424	38619790	18367	*	8.13e-06	64_loc_window_layer
664	chr17	38698893	38708399	9507	*	1.74e-05	64_loc_window_layer
665	chr17	39344834	39465950	121117	*	1.45e-07	64_loc_window_layer
666	chr17	40439132	40440030	899	*	5.16e-07	64_loc_window_layer
667	chr17	46622454	46654330	31877	*	7.15e-18	64_loc_window_layer
668	chr17	46663873	46669674	5802	*	4.39e-07	64_loc_window_layer
669	chr17	46695192	46716585	21394	*	6.88e-17	64_loc_window_layer
670	chr17	47091978	47092178	201	*	1.41e-07	64_loc_window_layer
671	chr17	55888148	55940530	52383	*	4.81e-05	64_loc_window_layer
672	chr17	67323282	68046849	723568	*	2.14e-11	64_loc_window_layer
673	chr17	68227252	68626722	399471	*	5.22e-05	64_loc_window_layer
674	chr17	71281486	71361901	80416	*	6.17e-05	64_loc_window_layer
675	chr17	74507023	74554844	47822	*	3.36e-06	64_loc_window_layer
676	chr17	79282893	79319535	36643	*	1.06e-16	64_loc_window_layer
677	chr17	80193452	80201299	7848	*	4.06e-06	64_loc_window_layer
678	chr18	10974181	11111462	137282	*	1.86e-09	64_loc_window_layer
679	chr18	11274178	11528284	254107	*	1.68e-05	64_loc_window_layer
680	chr18	37947718	38904580	956863	*	7.2e-13	64_loc_window_layer
681	chr19	13135318	13246208	110891	*	3.74e-08	64_loc_window_layer
682	chr19	29455873	29492274	36402	*	4.14e-07	64_loc_window_layer
683	chr19	30747221	31117613	370393	*	9.45e-15	64_loc_window_layer
684	chr19	31640642	31844954	204313	*	5.38e-05	64_loc_window_layer
685	chr19	35629273	35630651	1379	*	8.42e-09	64_loc_window_layer
686	chr19	37096816	37118347	21532	*	5.3e-13	64_loc_window_layer
687	chr19	49842655	49891603	48949	*	3.24e-09	64_loc_window_layer
688	chr20	44034247	44065780	31534	*	1.78e-05	64_loc_window_layer
689	chr20	51026767	51237265	210499	*	1.55e-05	64_loc_window_layer
690	chr20	51862439	52113797	251359	*	3.72e-06	64_loc_window_layer
691	chr20	53096513	53258570	162058	*	1.22e-17	64_loc_window_layer
692	chr20	62369445	62370310	866	*	1.04e-05	64_loc_window_layer
693	chr21	19757957	19859651	101695	*	1.83e-06	64_loc_window_layer
694	chr21	21580297	23450269	1869973	*	2.11e-27	64_loc_window_layer
695	chr21	26256066	26938557	682492	*	2.99e-32	64_loc_window_layer
696	chr21	40972660	41415561	442902	*	2.87e-12	64_loc_window_layer
697	chr22	36681296	36682850	1555	*	2.48e-07	64_loc_window_layer
698	chr22	43061182	43153898	92717	*	6.31e-09	64_loc_window_layer
699	chrX	16578390	16741552	163163	*	1.14e-05	64_loc_window_layer
700	chrX	133509188	133684540	175353	*	3.47e-06	64_loc_window_layer

## Sheet: dmrscaler_benjamini_yekuteili
	seqnames	start	end	width	strand	pval_region	layer
1	chr1	227962723	227963296	574	*	4.68e-09	4_loc_window_layer
2	chr2	83017445	83243651	226207	*	3.3e-14	4_loc_window_layer
3	chr2	83404328	83448633	44306	*	3.42e-07	4_loc_window_layer
4	chr5	3599686	3600391	706	*	8.29e-07	4_loc_window_layer
5	chr5	98111529	98119892	8364	*	1.63e-09	4_loc_window_layer
6	chr10	21796441	21797184	744	*	2.27e-06	4_loc_window_layer
7	chr12	62583974	62584726	753	*	9.55e-07	4_loc_window_layer
8	chr14	80677608	80678065	458	*	4.87e-09	4_loc_window_layer
9	chr15	96909322	96910513	1192	*	6.9e-12	4_loc_window_layer
10	chr16	54966471	54967389	919	*	3.26e-07	4_loc_window_layer
11	chr16	66613220	66613278	59	*	5.38e-07	4_loc_window_layer
12	chr17	38498816	38499096	281	*	2.27e-06	4_loc_window_layer
13	chr17	47091978	47092178	201	*	1.19e-07	4_loc_window_layer
14	chr17	79315269	79316286	1018	*	3.75e-06	4_loc_window_layer
15	chr1	15652736	15653607	872	*	3.82e-09	8_loc_window_layer
16	chr1	36042433	36043401	969	*	1.98e-06	8_loc_window_layer
17	chr1	66418454	66561475	143022	*	1.07e-24	8_loc_window_layer
18	chr1	73191639	73311476	119838	*	2.95e-05	8_loc_window_layer
19	chr1	74059019	74620779	561761	*	1.38e-22	8_loc_window_layer
20	chr1	91297730	91301204	3475	*	5.53e-16	8_loc_window_layer
21	chr1	91301731	91306963	5233	*	2.45e-07	8_loc_window_layer
22	chr1	153747542	153747856	315	*	3.75e-06	8_loc_window_layer
23	chr1	196743532	196844364	100833	*	1.22e-06	8_loc_window_layer
24	chr1	196945649	196994002	48354	*	2.03e-05	8_loc_window_layer
25	chr1	202091868	202092296	429	*	1.01e-06	8_loc_window_layer
26	chr1	208834795	209093325	258531	*	3.6e-17	8_loc_window_layer
27	chr1	227962723	227963296	574	*	1.96e-10	8_loc_window_layer
28	chr1	241130808	241230132	99325	*	5.17e-08	8_loc_window_layer
29	chr2	45180267	45181687	1421	*	7.64e-06	8_loc_window_layer
30	chr2	49224556	49271470	46915	*	3.77e-08	8_loc_window_layer
31	chr2	66664466	66666684	2219	*	7.68e-18	8_loc_window_layer
32	chr2	66667852	66673985	6134	*	1.44e-37	8_loc_window_layer
33	chr2	66805547	66809241	3695	*	3.16e-05	8_loc_window_layer
34	chr2	82289309	82568265	278957	*	8.96e-12	8_loc_window_layer
35	chr2	82766427	83448633	682207	*	1.91e-41	8_loc_window_layer
36	chr2	83511741	83884473	372733	*	1.26e-12	8_loc_window_layer
37	chr2	194710539	195086870	376332	*	1.35e-11	8_loc_window_layer
38	chr2	215823747	215897758	74012	*	1.9e-12	8_loc_window_layer
39	chr2	216001968	216003798	1831	*	5.94e-09	8_loc_window_layer
40	chr3	111314102	111327958	13857	*	7.13e-05	8_loc_window_layer
41	chr3	149094653	149095743	1091	*	5.06e-09	8_loc_window_layer
42	chr3	160119192	160122168	2977	*	2.71e-11	8_loc_window_layer
43	chr3	162653787	162896939	243153	*	8.31e-08	8_loc_window_layer
44	chr3	163340301	163657633	317333	*	1.38e-07	8_loc_window_layer
45	chr3	166106211	166388833	282623	*	7.44e-07	8_loc_window_layer
46	chr4	1202272	1202780	509	*	6.05e-10	8_loc_window_layer
47	chr4	13543119	13545291	2173	*	1.27e-06	8_loc_window_layer
48	chr4	22907811	23040711	132901	*	1.03e-17	8_loc_window_layer
49	chr4	62379822	62450110	70289	*	4.2e-08	8_loc_window_layer
50	chr4	111550154	111552040	1887	*	9.54e-09	8_loc_window_layer
51	chr4	118232696	118481285	248590	*	3.22e-05	8_loc_window_layer
52	chr4	159248757	159332428	83672	*	4.86e-07	8_loc_window_layer
53	chr4	182742371	182819201	76831	*	2.27e-07	8_loc_window_layer
54	chr4	183128657	183161346	32690	*	2.34e-05	8_loc_window_layer
55	chr5	2743124	2750263	7140	*	1.31e-14	8_loc_window_layer
56	chr5	2753064	2754322	1259	*	4.53e-20	8_loc_window_layer
57	chr5	3597487	3603227	5741	*	2.13e-30	8_loc_window_layer
58	chr5	24750415	24813952	63538	*	1.03e-06	8_loc_window_layer
59	chr5	27523909	27707411	183503	*	2.04e-07	8_loc_window_layer
60	chr5	89517850	89622963	105114	*	3.59e-08	8_loc_window_layer
61	chr5	98111529	98119892	8364	*	6.81e-11	8_loc_window_layer
62	chr5	109422518	109604821	182304	*	2.14e-06	8_loc_window_layer
63	chr5	109871721	109962671	90951	*	2.84e-06	8_loc_window_layer
64	chr5	111753754	111754478	725	*	1.81e-07	8_loc_window_layer
65	chr5	116365501	116466889	101389	*	9.69e-07	8_loc_window_layer
66	chr5	127626430	127685317	58888	*	2.43e-09	8_loc_window_layer
67	chr5	127882697	128149255	266559	*	3.51e-23	8_loc_window_layer
68	chr5	130330856	130355752	24897	*	1.74e-05	8_loc_window_layer
69	chr5	140856971	140858046	1076	*	4.97e-07	8_loc_window_layer
70	chr5	167297984	167361037	63054	*	6.98e-10	8_loc_window_layer
71	chr5	172199244	172199460	217	*	4.53e-08	8_loc_window_layer
72	chr5	179779115	179780802	1688	*	8.18e-10	8_loc_window_layer
73	chr6	26192932	26197261	4330	*	1.07e-10	8_loc_window_layer
74	chr6	26225246	26225520	275	*	1.92e-07	8_loc_window_layer
75	chr6	31650850	31651283	434	*	7e-18	8_loc_window_layer
76	chr6	33245128	33245460	333	*	8.41e-08	8_loc_window_layer
77	chr6	50055768	50081576	25809	*	4.07e-06	8_loc_window_layer
78	chr6	98166479	98471728	305250	*	2.09e-19	8_loc_window_layer
79	chr6	126231868	126240277	8410	*	1.81e-06	8_loc_window_layer
80	chr7	19158349	19158954	606	*	4.31e-11	8_loc_window_layer
81	chr7	20490659	20547849	57191	*	3.76e-07	8_loc_window_layer
82	chr7	20654932	20689757	34826	*	1.02e-06	8_loc_window_layer
83	chr7	38450808	38469273	18466	*	7.84e-09	8_loc_window_layer
84	chr7	73507241	73508431	1191	*	1.06e-07	8_loc_window_layer
85	chr7	134813952	134833335	19384	*	3.6e-21	8_loc_window_layer
86	chr8	27468166	27469331	1166	*	1.08e-15	8_loc_window_layer
87	chr8	40202002	40226431	24430	*	1.97e-08	8_loc_window_layer
88	chr8	51528401	51926793	398393	*	1.95e-10	8_loc_window_layer
89	chr8	97160999	97171668	10670	*	3.81e-24	8_loc_window_layer
90	chr9	27785191	28072846	287656	*	1.54e-16	8_loc_window_layer
91	chr9	73483939	73484407	469	*	4.33e-06	8_loc_window_layer
92	chr9	101318474	101388158	69685	*	4.22e-06	8_loc_window_layer
93	chr9	107368167	107455166	87000	*	9.33e-08	8_loc_window_layer
94	chr9	128648822	128652652	3831	*	1.12e-05	8_loc_window_layer
95	chr10	21796441	21797184	744	*	9.53e-08	8_loc_window_layer
96	chr10	54501252	54532533	31282	*	7.1e-12	8_loc_window_layer
97	chr10	67344131	67575504	231374	*	3.43e-11	8_loc_window_layer
98	chr10	77156218	77159055	2838	*	3.07e-10	8_loc_window_layer
99	chr10	88729175	88730481	1307	*	4.22e-07	8_loc_window_layer
100	chr11	312518	313624	1107	*	3.77e-11	8_loc_window_layer
101	chr11	7533881	7534989	1109	*	1.25e-06	8_loc_window_layer
102	chr11	10715217	10716164	948	*	2.6e-12	8_loc_window_layer
103	chr11	40316104	40354109	38006	*	2.32e-08	8_loc_window_layer
104	chr11	58711078	58731634	20557	*	1.69e-07	8_loc_window_layer
105	chr11	94278324	94278603	280	*	1.19e-09	8_loc_window_layer
106	chr11	101001533	101086237	84705	*	1.65e-11	8_loc_window_layer
107	chr12	6881118	6881629	512	*	7.54e-06	8_loc_window_layer
108	chr12	11700343	11709115	8773	*	7e-07	8_loc_window_layer
109	chr12	54377550	54378787	1238	*	2.42e-06	8_loc_window_layer
110	chr12	54379475	54381013	1539	*	7.16e-14	8_loc_window_layer
111	chr12	54383639	54388147	4509	*	4.88e-11	8_loc_window_layer
112	chr12	54475010	54475905	896	*	2.29e-07	8_loc_window_layer
113	chr12	62583974	62584726	753	*	4e-08	8_loc_window_layer
114	chr12	66912585	66965641	53057	*	1.06e-06	8_loc_window_layer
115	chr12	77719732	77738326	18595	*	1.51e-07	8_loc_window_layer
116	chr12	114881453	114883316	1864	*	1.14e-06	8_loc_window_layer
117	chr13	63056558	63305916	249359	*	3.05e-11	8_loc_window_layer
118	chr13	64849030	65323284	474255	*	1.42e-12	8_loc_window_layer
119	chr13	66887072	67020659	133588	*	3.65e-08	8_loc_window_layer
120	chr13	85937730	86086700	148971	*	3.01e-11	8_loc_window_layer
121	chr13	91434725	91624536	189812	*	7.91e-12	8_loc_window_layer
122	chr13	93242935	93373482	130548	*	1.74e-06	8_loc_window_layer
123	chr13	106124474	106158958	34485	*	1.74e-05	8_loc_window_layer
124	chr13	107172856	107183635	10780	*	2.44e-06	8_loc_window_layer
125	chr13	114800796	114802647	1852	*	4.11e-07	8_loc_window_layer
126	chr14	80676274	80678065	1792	*	2.63e-17	8_loc_window_layer
127	chr14	87121082	87359408	238327	*	6.37e-10	8_loc_window_layer
128	chr14	94576947	94579171	2225	*	5.85e-06	8_loc_window_layer
129	chr15	96902639	96910513	7875	*	3.62e-36	8_loc_window_layer
130	chr16	2286370	2287078	709	*	6.32e-10	8_loc_window_layer
131	chr16	54966471	54967389	919	*	1.37e-08	8_loc_window_layer
132	chr16	54969146	54970951	1806	*	2.46e-06	8_loc_window_layer
133	chr16	58548873	58549945	1073	*	1.88e-13	8_loc_window_layer
134	chr16	61777508	62067937	290430	*	1.79e-28	8_loc_window_layer
135	chr16	62222555	62397449	174895	*	1.23e-07	8_loc_window_layer
136	chr16	66613096	66613355	260	*	1.29e-15	8_loc_window_layer
137	chr16	86548895	86550407	1513	*	2.06e-06	8_loc_window_layer
138	chr17	933047	935191	2145	*	2.07e-11	8_loc_window_layer
139	chr17	1390182	1390671	490	*	9.73e-07	8_loc_window_layer
140	chr17	1957794	1958117	324	*	6.24e-12	8_loc_window_layer
141	chr17	6899085	6899577	493	*	1.22e-11	8_loc_window_layer
142	chr17	33815814	33825374	9561	*	1.33e-21	8_loc_window_layer
143	chr17	38249022	38254448	5427	*	1.77e-07	8_loc_window_layer
144	chr17	38497494	38498478	985	*	6.77e-07	8_loc_window_layer
145	chr17	38498816	38499096	281	*	9.53e-08	8_loc_window_layer
146	chr17	38698893	38708399	9507	*	6.17e-07	8_loc_window_layer
147	chr17	46651722	46652399	678	*	5.49e-05	8_loc_window_layer
148	chr17	46666926	46667812	887	*	3.51e-05	8_loc_window_layer
149	chr17	46696661	46698273	1613	*	1.24e-05	8_loc_window_layer
150	chr17	47091978	47092178	201	*	4.99e-09	8_loc_window_layer
151	chr17	74524611	74526161	1551	*	7.26e-06	8_loc_window_layer
152	chr17	79315269	79316286	1018	*	1.57e-07	8_loc_window_layer
153	chr18	11042253	11111462	69210	*	2.83e-05	8_loc_window_layer
154	chr18	38052741	38458744	406004	*	1.76e-08	8_loc_window_layer
155	chr19	13213428	13213777	350	*	8.76e-08	8_loc_window_layer
156	chr19	35630106	35630651	546	*	0.000108	8_loc_window_layer
157	chr19	37096816	37118347	21532	*	1.88e-14	8_loc_window_layer
158	chr19	49842655	49843922	1268	*	2.87e-06	8_loc_window_layer
159	chr20	53096513	53275344	178832	*	1.59e-19	8_loc_window_layer
160	chr20	62369445	62370310	866	*	3.68e-07	8_loc_window_layer
161	chr21	21943337	22229317	285981	*	4.19e-08	8_loc_window_layer
162	chr21	22938667	23110526	171860	*	3.88e-08	8_loc_window_layer
163	chr21	26498564	26658659	160096	*	5.08e-12	8_loc_window_layer
164	chr21	46377956	46378625	670	*	2.07e-06	8_loc_window_layer
165	chr22	36681296	36682850	1555	*	8.8e-09	8_loc_window_layer
166	chr1	861886	871546	9661	*	1.71e-06	16_loc_window_layer
167	chr1	15652736	15653607	872	*	5.06e-09	16_loc_window_layer
168	chr1	36042433	36043401	969	*	2.62e-06	16_loc_window_layer
169	chr1	49362542	50095932	733391	*	2.39e-14	16_loc_window_layer
170	chr1	57806443	57886427	79985	*	7.01e-06	16_loc_window_layer
171	chr1	66418454	66561475	143022	*	1.41e-24	16_loc_window_layer
172	chr1	69520970	69916760	395791	*	2.74e-12	16_loc_window_layer
173	chr1	73191639	73311476	119838	*	3.91e-05	16_loc_window_layer
174	chr1	74059019	74620779	561761	*	1.83e-22	16_loc_window_layer
175	chr1	91297730	91301204	3475	*	7.32e-16	16_loc_window_layer
176	chr1	91301731	91306963	5233	*	3.24e-07	16_loc_window_layer
177	chr1	153747542	153747856	315	*	4.97e-06	16_loc_window_layer
178	chr1	196743532	196994002	250471	*	5.74e-22	16_loc_window_layer
179	chr1	198545526	198603309	57784	*	1.93e-07	16_loc_window_layer
180	chr1	198983857	199082308	98452	*	5.88e-12	16_loc_window_layer
181	chr1	199306103	199552298	246196	*	6.55e-06	16_loc_window_layer
182	chr1	202091868	202092296	429	*	1.33e-06	16_loc_window_layer
183	chr1	207996319	208012118	15800	*	1.1e-07	16_loc_window_layer
184	chr1	208834795	209093325	258531	*	4.76e-17	16_loc_window_layer
185	chr1	227962723	227963296	574	*	2.6e-10	16_loc_window_layer
186	chr1	241130808	241230132	99325	*	6.85e-08	16_loc_window_layer
187	chr1	241365123	241439418	74296	*	4.45e-05	16_loc_window_layer
188	chr2	7575450	7739760	164311	*	5.05e-10	16_loc_window_layer
189	chr2	45180267	45181687	1421	*	1.01e-05	16_loc_window_layer
190	chr2	49224556	49271470	46915	*	4.99e-08	16_loc_window_layer
191	chr2	49360192	49717650	357459	*	2.27e-05	16_loc_window_layer
192	chr2	66664466	66673985	9520	*	1.88e-56	16_loc_window_layer
193	chr2	66805547	66809241	3695	*	4.19e-05	16_loc_window_layer
194	chr2	82289309	82568265	278957	*	1.19e-11	16_loc_window_layer
195	chr2	82766427	83884473	1118047	*	9.59e-57	16_loc_window_layer
196	chr2	176973275	176977773	4499	*	6.74e-09	16_loc_window_layer
197	chr2	194710539	196172542	1462004	*	3.99e-24	16_loc_window_layer
198	chr2	199240001	199884798	644798	*	9.04e-13	16_loc_window_layer
199	chr2	215362367	215494121	131755	*	8.11e-07	16_loc_window_layer
200	chr2	215823747	216003798	180052	*	5.7e-22	16_loc_window_layer
201	chr2	239698085	239755703	57619	*	3.48e-07	16_loc_window_layer
202	chr3	71176996	71180287	3292	*	2.73e-07	16_loc_window_layer
203	chr3	72128386	72149514	21129	*	1.3e-05	16_loc_window_layer
204	chr3	102429652	103696596	1266945	*	7.24e-15	16_loc_window_layer
205	chr3	111314102	111327958	13857	*	9.44e-05	16_loc_window_layer
206	chr3	149094653	149095743	1091	*	6.7e-09	16_loc_window_layer
207	chr3	160119192	160122168	2977	*	3.59e-11	16_loc_window_layer
208	chr3	162653787	163657633	1003847	*	1.23e-28	16_loc_window_layer
209	chr3	166106211	166388833	282623	*	9.85e-07	16_loc_window_layer
210	chr4	1202272	1202780	509	*	8.01e-10	16_loc_window_layer
211	chr4	2802197	2814064	11868	*	1.95e-05	16_loc_window_layer
212	chr4	13543119	13545291	2173	*	1.68e-06	16_loc_window_layer
213	chr4	22907811	23040711	132901	*	1.36e-17	16_loc_window_layer
214	chr4	62379822	62450110	70289	*	5.56e-08	16_loc_window_layer
215	chr4	111550154	111552040	1887	*	1.26e-08	16_loc_window_layer
216	chr4	118232696	118481285	248590	*	4.26e-05	16_loc_window_layer
217	chr4	159248757	159332428	83672	*	6.43e-07	16_loc_window_layer
218	chr4	162749049	163085081	336033	*	2.09e-06	16_loc_window_layer
219	chr4	165816010	165870421	54412	*	3.08e-05	16_loc_window_layer
220	chr4	182742371	182819201	76831	*	3e-07	16_loc_window_layer
221	chr4	183128657	183161346	32690	*	3.09e-05	16_loc_window_layer
222	chr4	188123007	188291712	168706	*	1.85e-08	16_loc_window_layer
223	chr5	2743124	2750263	7140	*	1.74e-14	16_loc_window_layer
224	chr5	2753064	2754322	1259	*	5.99e-20	16_loc_window_layer
225	chr5	3597487	3603227	5741	*	2.82e-30	16_loc_window_layer
226	chr5	24750415	24813952	63538	*	1.36e-06	16_loc_window_layer
227	chr5	27523909	27707411	183503	*	2.7e-07	16_loc_window_layer
228	chr5	43802496	44316088	513593	*	8.37e-06	16_loc_window_layer
229	chr5	55790102	55861618	71517	*	2.86e-12	16_loc_window_layer
230	chr5	74798138	74807937	9800	*	1.2e-05	16_loc_window_layer
231	chr5	82969530	82997803	28274	*	1.27e-05	16_loc_window_layer
232	chr5	89517850	89622963	105114	*	4.76e-08	16_loc_window_layer
233	chr5	98111529	98119892	8364	*	9.02e-11	16_loc_window_layer
234	chr5	102922666	103425012	502347	*	1.13e-10	16_loc_window_layer
235	chr5	109422518	109604821	182304	*	2.83e-06	16_loc_window_layer
236	chr5	109871721	109962671	90951	*	3.76e-06	16_loc_window_layer
237	chr5	111753754	111754478	725	*	2.4e-07	16_loc_window_layer
238	chr5	116365501	116466889	101389	*	1.28e-06	16_loc_window_layer
239	chr5	120179610	120525176	345567	*	0.000293	16_loc_window_layer
240	chr5	127626430	127685317	58888	*	3.22e-09	16_loc_window_layer
241	chr5	127882697	128149255	266559	*	4.65e-23	16_loc_window_layer
242	chr5	128797416	129083162	285747	*	1.48e-05	16_loc_window_layer
243	chr5	129534785	130219926	685142	*	4.39e-10	16_loc_window_layer
244	chr5	130330856	130355752	24897	*	2.3e-05	16_loc_window_layer
245	chr5	140856971	140858046	1076	*	6.59e-07	16_loc_window_layer
246	chr5	153051932	153275285	223354	*	2.99e-09	16_loc_window_layer
247	chr5	167297984	167361037	63054	*	9.24e-10	16_loc_window_layer
248	chr5	167394966	167550996	156031	*	1.66e-07	16_loc_window_layer
249	chr5	170353325	170722846	369522	*	6.23e-07	16_loc_window_layer
250	chr5	172199244	172199460	217	*	6e-08	16_loc_window_layer
251	chr5	179779115	179780802	1688	*	1.08e-09	16_loc_window_layer
252	chr6	23126331	23416196	289866	*	9.65e-08	16_loc_window_layer
253	chr6	26192932	26197261	4330	*	1.41e-10	16_loc_window_layer
254	chr6	26225246	26225520	275	*	2.54e-07	16_loc_window_layer
255	chr6	28602513	28602894	382	*	3.56e-05	16_loc_window_layer
256	chr6	31650850	31651283	434	*	9.27e-18	16_loc_window_layer
257	chr6	33245128	33245460	333	*	1.11e-07	16_loc_window_layer
258	chr6	50055768	50081576	25809	*	5.39e-06	16_loc_window_layer
259	chr6	98113462	98471728	358267	*	2.46e-29	16_loc_window_layer
260	chr6	126231868	126240277	8410	*	2.4e-06	16_loc_window_layer
261	chr6	146717529	146863357	145829	*	4.63e-05	16_loc_window_layer
262	chr6	149805596	149806659	1064	*	1.21e-07	16_loc_window_layer
263	chr6	154481983	154555386	73404	*	2.08e-07	16_loc_window_layer
264	chr6	159692240	159776912	84673	*	6.03e-06	16_loc_window_layer
265	chr6	162863505	163033787	170283	*	6.63e-05	16_loc_window_layer
266	chr7	19158349	19158954	606	*	5.71e-11	16_loc_window_layer
267	chr7	20490659	20547849	57191	*	4.98e-07	16_loc_window_layer
268	chr7	20654932	20689757	34826	*	1.35e-06	16_loc_window_layer
269	chr7	38450808	38598910	148103	*	1.92e-17	16_loc_window_layer
270	chr7	67631771	68157097	525327	*	2.36e-07	16_loc_window_layer
271	chr7	73507241	73508431	1191	*	1.41e-07	16_loc_window_layer
272	chr7	83271374	83421577	150204	*	1.14e-10	16_loc_window_layer
273	chr7	87936392	87974722	38331	*	7.74e-06	16_loc_window_layer
274	chr7	112782440	113089855	307416	*	2.47e-08	16_loc_window_layer
275	chr7	134813952	134833335	19384	*	4.77e-21	16_loc_window_layer
276	chr8	27468166	27469331	1166	*	1.44e-15	16_loc_window_layer
277	chr8	40202002	40226431	24430	*	2.61e-08	16_loc_window_layer
278	chr8	51528401	51926793	398393	*	2.58e-10	16_loc_window_layer
279	chr8	87777011	88056681	279671	*	2.51e-06	16_loc_window_layer
280	chr8	97160999	97171668	10670	*	5.04e-24	16_loc_window_layer
281	chr8	99952031	99955563	3533	*	7.62e-09	16_loc_window_layer
282	chr8	106329625	106332188	2564	*	1.54e-06	16_loc_window_layer
283	chr9	27785191	28072846	287656	*	2.04e-16	16_loc_window_layer
284	chr9	73483939	73484407	469	*	5.74e-06	16_loc_window_layer
285	chr9	101318474	101388158	69685	*	5.59e-06	16_loc_window_layer
286	chr9	106939312	107298225	358914	*	6.13e-06	16_loc_window_layer
287	chr9	107368167	107455166	87000	*	1.24e-07	16_loc_window_layer
288	chr9	128648822	128652652	3831	*	1.48e-05	16_loc_window_layer
289	chr10	21788638	21798698	10061	*	7.86e-18	16_loc_window_layer
290	chr10	54501252	54532533	31282	*	9.4e-12	16_loc_window_layer
291	chr10	67344131	67575504	231374	*	4.54e-11	16_loc_window_layer
292	chr10	77156218	77159055	2838	*	4.06e-10	16_loc_window_layer
293	chr10	84809769	85106078	296310	*	5.51e-09	16_loc_window_layer
294	chr10	88719017	88728073	9057	*	6.96e-06	16_loc_window_layer
295	chr10	88729175	88730481	1307	*	5.59e-07	16_loc_window_layer
296	chr10	117827858	117921716	93859	*	1.1e-09	16_loc_window_layer
297	chr10	131763676	131767159	3484	*	1.34e-07	16_loc_window_layer
298	chr11	312518	315262	2745	*	3.54e-19	16_loc_window_layer
299	chr11	7533881	7534989	1109	*	1.65e-06	16_loc_window_layer
300	chr11	10715217	10716164	948	*	3.45e-12	16_loc_window_layer
301	chr11	16132747	16298618	165872	*	2.15e-11	16_loc_window_layer
302	chr11	40316104	40354109	38006	*	3.07e-08	16_loc_window_layer
303	chr11	58644589	58671576	26988	*	1.65e-08	16_loc_window_layer
304	chr11	58711078	58731634	20557	*	2.24e-07	16_loc_window_layer
305	chr11	94278324	94278603	280	*	1.57e-09	16_loc_window_layer
306	chr11	100920228	101000566	80339	*	1.07e-05	16_loc_window_layer
307	chr11	101001533	101086237	84705	*	2.19e-11	16_loc_window_layer
308	chr11	115266354	115371789	105436	*	6.68e-07	16_loc_window_layer
309	chr12	6881118	6881629	512	*	9.99e-06	16_loc_window_layer
310	chr12	11700343	11709115	8773	*	9.27e-07	16_loc_window_layer
311	chr12	44891053	44976378	85326	*	3.85e-07	16_loc_window_layer
312	chr12	54377550	54378787	1238	*	3.2e-06	16_loc_window_layer
313	chr12	54379475	54381013	1539	*	9.48e-14	16_loc_window_layer
314	chr12	54383639	54388147	4509	*	6.46e-11	16_loc_window_layer
315	chr12	54475010	54475905	896	*	3.03e-07	16_loc_window_layer
316	chr12	62583974	62584726	753	*	5.3e-08	16_loc_window_layer
317	chr12	66912585	66965641	53057	*	1.4e-06	16_loc_window_layer
318	chr12	77719732	77738326	18595	*	2.01e-07	16_loc_window_layer
319	chr12	83580169	84056106	475938	*	1.67e-07	16_loc_window_layer
320	chr12	114881453	114883316	1864	*	1.51e-06	16_loc_window_layer
321	chr12	128121469	128258230	136762	*	4.35e-05	16_loc_window_layer
322	chr13	22562445	22615334	52890	*	7.71e-07	16_loc_window_layer
323	chr13	63056558	63305916	249359	*	4.04e-11	16_loc_window_layer
324	chr13	64849030	65323284	474255	*	1.88e-12	16_loc_window_layer
325	chr13	65533500	66440197	906698	*	3.93e-13	16_loc_window_layer
326	chr13	66887072	67020659	133588	*	4.83e-08	16_loc_window_layer
327	chr13	85715101	86380694	665594	*	8.65e-34	16_loc_window_layer
328	chr13	89277884	89767744	489861	*	4.5e-07	16_loc_window_layer
329	chr13	90154087	90550026	395940	*	3.78e-09	16_loc_window_layer
330	chr13	91434725	91624536	189812	*	1.05e-11	16_loc_window_layer
331	chr13	93242935	93718914	475980	*	1.18e-16	16_loc_window_layer
332	chr13	105187317	105931417	744101	*	2.64e-11	16_loc_window_layer
333	chr13	106124474	106158958	34485	*	2.3e-05	16_loc_window_layer
334	chr13	106358164	106501112	142949	*	0.000223	16_loc_window_layer
335	chr13	107172856	107183635	10780	*	3.23e-06	16_loc_window_layer
336	chr13	114800796	114802647	1852	*	5.44e-07	16_loc_window_layer
337	chr14	80676274	80678065	1792	*	3.49e-17	16_loc_window_layer
338	chr14	82536491	83133545	597055	*	1.04e-10	16_loc_window_layer
339	chr14	86480145	87359408	879264	*	7.34e-25	16_loc_window_layer
340	chr14	87715953	87810103	94151	*	2.77e-06	16_loc_window_layer
341	chr14	94576947	94579171	2225	*	7.74e-06	16_loc_window_layer
342	chr15	96884509	96890051	5543	*	5.61e-09	16_loc_window_layer
343	chr15	96902639	96952425	49787	*	4.5e-48	16_loc_window_layer
344	chr16	2286370	2287078	709	*	8.37e-10	16_loc_window_layer
345	chr16	54966471	54967389	919	*	1.81e-08	16_loc_window_layer
346	chr16	54969146	54970951	1806	*	3.26e-06	16_loc_window_layer
347	chr16	58548873	58549945	1073	*	2.49e-13	16_loc_window_layer
348	chr16	61777508	62067937	290430	*	2.37e-28	16_loc_window_layer
349	chr16	62222555	62397449	174895	*	1.63e-07	16_loc_window_layer
350	chr16	66613096	66613355	260	*	1.71e-15	16_loc_window_layer
351	chr16	72961899	72981599	19701	*	5.48e-06	16_loc_window_layer
352	chr16	86548895	86550407	1513	*	2.73e-06	16_loc_window_layer
353	chr17	933047	935191	2145	*	2.74e-11	16_loc_window_layer
354	chr17	1390182	1390671	490	*	1.29e-06	16_loc_window_layer
355	chr17	1957794	1958117	324	*	8.26e-12	16_loc_window_layer
356	chr17	6899085	6899577	493	*	1.62e-11	16_loc_window_layer
357	chr17	10348234	10452851	104618	*	1.73e-14	16_loc_window_layer
358	chr17	33815814	33825374	9561	*	1.76e-21	16_loc_window_layer
359	chr17	38249022	38254448	5427	*	2.35e-07	16_loc_window_layer
360	chr17	38497494	38500161	2668	*	2.71e-18	16_loc_window_layer
361	chr17	38599508	38619790	20283	*	9.09e-07	16_loc_window_layer
362	chr17	38698893	38708399	9507	*	8.17e-07	16_loc_window_layer
363	chr17	40439132	40440030	899	*	2.42e-08	16_loc_window_layer
364	chr17	46651722	46654330	2609	*	1.27e-12	16_loc_window_layer
365	chr17	46666926	46667812	887	*	4.64e-05	16_loc_window_layer
366	chr17	46696661	46698273	1613	*	1.65e-05	16_loc_window_layer
367	chr17	47091978	47092178	201	*	6.6e-09	16_loc_window_layer
368	chr17	55931447	55951557	20111	*	5.18e-06	16_loc_window_layer
369	chr17	74524611	74526161	1551	*	9.62e-06	16_loc_window_layer
370	chr17	79282893	79285955	3063	*	2.45e-08	16_loc_window_layer
371	chr17	79315269	79316286	1018	*	2.08e-07	16_loc_window_layer
372	chr17	79372242	79373773	1532	*	3.28e-07	16_loc_window_layer
373	chr18	11042253	11111462	69210	*	3.75e-05	16_loc_window_layer
374	chr18	38052741	38458744	406004	*	2.33e-08	16_loc_window_layer
375	chr19	13213428	13213777	350	*	1.16e-07	16_loc_window_layer
376	chr19	29420768	29492274	71507	*	5.91e-08	16_loc_window_layer
377	chr19	30941858	31117613	175756	*	2.35e-07	16_loc_window_layer
378	chr19	35630106	35630651	546	*	0.000143	16_loc_window_layer
379	chr19	37096816	37118347	21532	*	2.49e-14	16_loc_window_layer
380	chr19	49842655	49843922	1268	*	3.8e-06	16_loc_window_layer
381	chr20	53096513	53275344	178832	*	2.11e-19	16_loc_window_layer
382	chr20	62369445	62370310	866	*	4.87e-07	16_loc_window_layer
383	chr21	19667482	19859651	192170	*	9.53e-10	16_loc_window_layer
384	chr21	21943337	22229317	285981	*	5.54e-08	16_loc_window_layer
385	chr21	22938667	23110526	171860	*	5.13e-08	16_loc_window_layer
386	chr21	26256066	26658659	402594	*	4.26e-29	16_loc_window_layer
387	chr21	41003287	41039992	36706	*	1.16e-05	16_loc_window_layer
388	chr21	46377956	46378625	670	*	2.74e-06	16_loc_window_layer
389	chr22	36681296	36682850	1555	*	1.17e-08	16_loc_window_layer
390	chr1	861886	871546	9661	*	7.75e-07	32_loc_window_layer
391	chr1	2126297	2139135	12839	*	3.96e-05	32_loc_window_layer
392	chr1	15652736	15653607	872	*	2.3e-09	32_loc_window_layer
393	chr1	21584127	21652298	68172	*	3.14e-13	32_loc_window_layer
394	chr1	36042433	36043401	969	*	1.19e-06	32_loc_window_layer
395	chr1	49362542	50095932	733391	*	1.09e-14	32_loc_window_layer
396	chr1	57806443	57886427	79985	*	3.19e-06	32_loc_window_layer
397	chr1	66418454	66561475	143022	*	6.41e-25	32_loc_window_layer
398	chr1	69520970	69916760	395791	*	1.24e-12	32_loc_window_layer
399	chr1	73183527	74620779	1437253	*	5.63e-39	32_loc_window_layer
400	chr1	76704467	76968506	264040	*	1.11e-06	32_loc_window_layer
401	chr1	91297730	91317157	19428	*	4.13e-25	32_loc_window_layer
402	chr1	153747542	153747856	315	*	2.26e-06	32_loc_window_layer
403	chr1	168756086	169014946	258861	*	2.45e-05	32_loc_window_layer
404	chr1	174843523	174924874	81352	*	3.51e-07	32_loc_window_layer
405	chr1	176545958	176912031	366074	*	1.63e-05	32_loc_window_layer
406	chr1	179711114	179753631	42518	*	1.03e-06	32_loc_window_layer
407	chr1	195687860	196163516	475657	*	1.16e-05	32_loc_window_layer
408	chr1	196743532	196994002	250471	*	2.61e-22	32_loc_window_layer
409	chr1	197237119	197433283	196165	*	8.49e-05	32_loc_window_layer
410	chr1	198545526	198603309	57784	*	8.79e-08	32_loc_window_layer
411	chr1	198899411	199082308	182898	*	2.79e-17	32_loc_window_layer
412	chr1	199306103	199552298	246196	*	2.98e-06	32_loc_window_layer
413	chr1	202091868	202092296	429	*	6.06e-07	32_loc_window_layer
414	chr1	207996319	208012118	15800	*	4.98e-08	32_loc_window_layer
415	chr1	208620222	209093325	473104	*	3.57e-23	32_loc_window_layer
416	chr1	226023590	226065383	41794	*	1.37e-07	32_loc_window_layer
417	chr1	227962723	227963296	574	*	1.18e-10	32_loc_window_layer
418	chr1	241130808	241439418	308611	*	7.5e-17	32_loc_window_layer
419	chr2	7575450	7739760	164311	*	2.3e-10	32_loc_window_layer
420	chr2	20779199	20832599	53401	*	2.31e-05	32_loc_window_layer
421	chr2	45180267	45181687	1421	*	4.6e-06	32_loc_window_layer
422	chr2	48896938	49717650	820713	*	3.84e-28	32_loc_window_layer
423	chr2	63279693	63344642	64950	*	5.3e-09	32_loc_window_layer
424	chr2	66664466	66673985	9520	*	8.53e-57	32_loc_window_layer
425	chr2	66805547	66809241	3695	*	1.9e-05	32_loc_window_layer
426	chr2	80253338	80529621	276284	*	1.67e-05	32_loc_window_layer
427	chr2	80591054	80904864	313811	*	5.2e-06	32_loc_window_layer
428	chr2	82218415	83884473	1666059	*	1.1e-68	32_loc_window_layer
429	chr2	140582839	141107323	524485	*	2.14e-06	32_loc_window_layer
430	chr2	147789639	148230318	440680	*	2.99e-07	32_loc_window_layer
431	chr2	149898029	150117900	219872	*	5.07e-05	32_loc_window_layer
432	chr2	156763934	157177008	413075	*	2.19e-05	32_loc_window_layer
433	chr2	176973275	176977773	4499	*	3.06e-09	32_loc_window_layer
434	chr2	180928375	181469014	540640	*	1.91e-05	32_loc_window_layer
435	chr2	194710539	196172542	1462004	*	1.81e-24	32_loc_window_layer
436	chr2	199240001	199884798	644798	*	4.11e-13	32_loc_window_layer
437	chr2	215362367	215494121	131755	*	3.68e-07	32_loc_window_layer
438	chr2	215823747	216003798	180052	*	2.59e-22	32_loc_window_layer
439	chr2	219433438	219473384	39947	*	1.71e-05	32_loc_window_layer
440	chr2	239698085	239755703	57619	*	1.58e-07	32_loc_window_layer
441	chr3	20365129	21180178	815050	*	2.04e-06	32_loc_window_layer
442	chr3	38045545	38066742	21198	*	3.73e-07	32_loc_window_layer
443	chr3	71176996	71180287	3292	*	1.24e-07	32_loc_window_layer
444	chr3	72128386	72149514	21129	*	5.9e-06	32_loc_window_layer
445	chr3	102429652	103696596	1266945	*	3.29e-15	32_loc_window_layer
446	chr3	111253817	111346176	92360	*	3.75e-14	32_loc_window_layer
447	chr3	149094653	149095743	1091	*	3.05e-09	32_loc_window_layer
448	chr3	160119192	160122168	2977	*	1.63e-11	32_loc_window_layer
449	chr3	162653787	164569155	1915369	*	7.27e-40	32_loc_window_layer
450	chr3	166106211	166388833	282623	*	4.48e-07	32_loc_window_layer
451	chr3	175493926	176507830	1013905	*	9.49e-14	32_loc_window_layer
452	chr3	186659238	186747357	88120	*	8.22e-09	32_loc_window_layer
453	chr3	191046547	191057384	10838	*	9.64e-07	32_loc_window_layer
454	chr4	1202272	1202780	509	*	3.64e-10	32_loc_window_layer
455	chr4	2802197	2814064	11868	*	8.84e-06	32_loc_window_layer
456	chr4	13543119	13545291	2173	*	7.65e-07	32_loc_window_layer
457	chr4	22907811	23040711	132901	*	6.18e-18	32_loc_window_layer
458	chr4	55574465	55918411	343947	*	7.08e-10	32_loc_window_layer
459	chr4	57049525	57253603	204079	*	6.07e-13	32_loc_window_layer
460	chr4	62069228	63265254	1196027	*	9.79e-26	32_loc_window_layer
461	chr4	101596843	101899386	302544	*	5.06e-05	32_loc_window_layer
462	chr4	111550154	111552040	1887	*	5.74e-09	32_loc_window_layer
463	chr4	115609343	117519649	1910307	*	1.33e-10	32_loc_window_layer
464	chr4	118232696	118481285	248590	*	1.94e-05	32_loc_window_layer
465	chr4	134075474	135248186	1172713	*	1.04e-08	32_loc_window_layer
466	chr4	159248757	159332428	83672	*	2.92e-07	32_loc_window_layer
467	chr4	159442782	159592618	149837	*	4.09e-06	32_loc_window_layer
468	chr4	160406174	161124832	718659	*	3.69e-06	32_loc_window_layer
469	chr4	162749049	163085081	336033	*	9.51e-07	32_loc_window_layer
470	chr4	165816010	165870421	54412	*	1.4e-05	32_loc_window_layer
471	chr4	173332484	173935615	603132	*	4.05e-06	32_loc_window_layer
472	chr4	182186820	182819201	632382	*	6.35e-16	32_loc_window_layer
473	chr4	183064952	183370703	305752	*	1.84e-25	32_loc_window_layer
474	chr4	183603166	183714417	111252	*	1.61e-05	32_loc_window_layer
475	chr4	188123007	188291712	168706	*	8.4e-09	32_loc_window_layer
476	chr4	189955232	190212498	257267	*	5.77e-06	32_loc_window_layer
477	chr5	2743124	2754322	11199	*	3.86e-30	32_loc_window_layer
478	chr5	3597487	3603227	5741	*	1.28e-30	32_loc_window_layer
479	chr5	24750415	24813952	63538	*	6.17e-07	32_loc_window_layer
480	chr5	27039668	27707411	667744	*	5.85e-13	32_loc_window_layer
481	chr5	43802496	44316088	513593	*	3.8e-06	32_loc_window_layer
482	chr5	52083164	52149780	66617	*	6.87e-11	32_loc_window_layer
483	chr5	55790102	55861618	71517	*	1.3e-12	32_loc_window_layer
484	chr5	74798138	74807937	9800	*	5.46e-06	32_loc_window_layer
485	chr5	82969530	82997803	28274	*	5.76e-06	32_loc_window_layer
486	chr5	83021451	83375323	353873	*	1.37e-06	32_loc_window_layer
487	chr5	88909554	89431983	522430	*	6.77e-10	32_loc_window_layer
488	chr5	89517850	89622963	105114	*	2.16e-08	32_loc_window_layer
489	chr5	98111529	98119892	8364	*	4.1e-11	32_loc_window_layer
490	chr5	102922666	103425012	502347	*	5.13e-11	32_loc_window_layer
491	chr5	103907009	105422007	1514999	*	1.89e-11	32_loc_window_layer
492	chr5	109422518	109962671	540154	*	7.97e-19	32_loc_window_layer
493	chr5	111753754	111754478	725	*	1.09e-07	32_loc_window_layer
494	chr5	116097766	118303092	2205327	*	2.93e-36	32_loc_window_layer
495	chr5	118918353	119301891	383539	*	1.63e-06	32_loc_window_layer
496	chr5	120179610	121226194	1046585	*	4.8e-10	32_loc_window_layer
497	chr5	126907032	127000030	92999	*	0.000403	32_loc_window_layer
498	chr5	127626430	127685317	58888	*	1.46e-09	32_loc_window_layer
499	chr5	127882697	128149255	266559	*	2.11e-23	32_loc_window_layer
500	chr5	128797416	129241740	444325	*	1.02e-11	32_loc_window_layer
501	chr5	129534785	130355752	820968	*	3.09e-20	32_loc_window_layer
502	chr5	140856971	140858046	1076	*	2.99e-07	32_loc_window_layer
503	chr5	153051932	153275285	223354	*	1.36e-09	32_loc_window_layer
504	chr5	153850878	153866216	15339	*	8.51e-12	32_loc_window_layer
505	chr5	167297984	167361037	63054	*	4.2e-10	32_loc_window_layer
506	chr5	167394966	167550996	156031	*	7.53e-08	32_loc_window_layer
507	chr5	167645394	167689728	44335	*	1.38e-06	32_loc_window_layer
508	chr5	170353325	170722846	369522	*	2.83e-07	32_loc_window_layer
509	chr5	172199244	172199460	217	*	2.73e-08	32_loc_window_layer
510	chr5	179779115	179780802	1688	*	4.92e-10	32_loc_window_layer
511	chr6	11779039	11832008	52970	*	2.26e-05	32_loc_window_layer
512	chr6	23126331	23416196	289866	*	4.39e-08	32_loc_window_layer
513	chr6	26192932	26197261	4330	*	6.42e-11	32_loc_window_layer
514	chr6	26225246	26225520	275	*	1.15e-07	32_loc_window_layer
515	chr6	26235290	26255130	19841	*	2.4e-08	32_loc_window_layer
516	chr6	27791827	27806324	14498	*	1.09e-06	32_loc_window_layer
517	chr6	28602513	28602894	382	*	1.62e-05	32_loc_window_layer
518	chr6	31650850	31651283	434	*	4.21e-18	32_loc_window_layer
519	chr6	33244775	33245770	996	*	3.12e-14	32_loc_window_layer
520	chr6	50055768	50081576	25809	*	2.45e-06	32_loc_window_layer
521	chr6	73334702	73623666	288965	*	8.01e-07	32_loc_window_layer
522	chr6	98113462	99105826	992365	*	1.82e-35	32_loc_window_layer
523	chr6	126231868	126240277	8410	*	1.09e-06	32_loc_window_layer
524	chr6	146717529	146863357	145829	*	2.11e-05	32_loc_window_layer
525	chr6	149805596	149806659	1064	*	5.52e-08	32_loc_window_layer
526	chr6	154481983	154555386	73404	*	9.45e-08	32_loc_window_layer
527	chr6	154568143	154674363	106221	*	9.56e-06	32_loc_window_layer
528	chr6	159692240	159776912	84673	*	2.74e-06	32_loc_window_layer
529	chr6	162863505	163033787	170283	*	3.01e-05	32_loc_window_layer
530	chr6	163520766	163652611	131846	*	1.63e-08	32_loc_window_layer
531	chr7	19158349	19158954	606	*	2.59e-11	32_loc_window_layer
532	chr7	20490659	20689757	199099	*	2.21e-18	32_loc_window_layer
533	chr7	38450808	38598910	148103	*	8.74e-18	32_loc_window_layer
534	chr7	67631771	68157097	525327	*	1.07e-07	32_loc_window_layer
535	chr7	73507241	73508431	1191	*	6.4e-08	32_loc_window_layer
536	chr7	83271374	83421577	150204	*	5.18e-11	32_loc_window_layer
537	chr7	87936392	88384814	448423	*	4.87e-13	32_loc_window_layer
538	chr7	112782440	113089855	307416	*	1.12e-08	32_loc_window_layer
539	chr7	130923554	131013114	89561	*	1.54e-05	32_loc_window_layer
540	chr7	134813952	134833335	19384	*	2.17e-21	32_loc_window_layer
541	chr8	25903919	25911058	7140	*	4e-05	32_loc_window_layer
542	chr8	27468166	27469331	1166	*	6.53e-16	32_loc_window_layer
543	chr8	32579253	33132258	553006	*	7.73e-07	32_loc_window_layer
544	chr8	40202002	40226431	24430	*	1.19e-08	32_loc_window_layer
545	chr8	40339239	40753096	413858	*	8.48e-08	32_loc_window_layer
546	chr8	50823098	52253610	1430513	*	3.93e-28	32_loc_window_layer
547	chr8	87777011	88056681	279671	*	1.14e-06	32_loc_window_layer
548	chr8	97160999	97171668	10670	*	2.29e-24	32_loc_window_layer
549	chr8	99952031	99955563	3533	*	3.46e-09	32_loc_window_layer
550	chr8	106329625	106332188	2564	*	7.01e-07	32_loc_window_layer
551	chr8	115858995	116430558	571564	*	1.16e-05	32_loc_window_layer
552	chr8	128428252	128520078	91827	*	1.1e-05	32_loc_window_layer
553	chr9	27785191	28072846	287656	*	9.26e-17	32_loc_window_layer
554	chr9	73483939	73484407	469	*	2.61e-06	32_loc_window_layer
555	chr9	101128231	101388158	259928	*	7.73e-12	32_loc_window_layer
556	chr9	104637662	107298225	2660564	*	7.88e-16	32_loc_window_layer
557	chr9	107368167	107455166	87000	*	5.62e-08	32_loc_window_layer
558	chr9	108675455	109432000	756546	*	3.06e-11	32_loc_window_layer
559	chr9	121295670	122174774	879105	*	8.36e-06	32_loc_window_layer
560	chr9	128510669	128652652	141984	*	1.25e-13	32_loc_window_layer
561	chr10	21057342	21246375	189034	*	7.07e-06	32_loc_window_layer
562	chr10	21788638	21808126	19489	*	2.66e-25	32_loc_window_layer
563	chr10	28491863	28593298	101436	*	1.92e-08	32_loc_window_layer
564	chr10	54501252	54532533	31282	*	4.27e-12	32_loc_window_layer
565	chr10	67344131	67575504	231374	*	2.06e-11	32_loc_window_layer
566	chr10	77156218	77159055	2838	*	1.85e-10	32_loc_window_layer
567	chr10	84809769	85106078	296310	*	2.5e-09	32_loc_window_layer
568	chr10	88719017	88730823	11807	*	1.93e-17	32_loc_window_layer
569	chr10	116856408	117921716	1065309	*	2.03e-19	32_loc_window_layer
570	chr10	131763676	131767159	3484	*	6.09e-08	32_loc_window_layer
571	chr11	312518	315262	2745	*	1.61e-19	32_loc_window_layer
572	chr11	696252	713200	16949	*	1.16e-05	32_loc_window_layer
573	chr11	7533881	7534989	1109	*	7.5e-07	32_loc_window_layer
574	chr11	10715217	10716164	948	*	1.57e-12	32_loc_window_layer
575	chr11	16132747	16298618	165872	*	9.79e-12	32_loc_window_layer
576	chr11	23754485	24408504	654020	*	1.91e-05	32_loc_window_layer
577	chr11	40316104	40354109	38006	*	1.4e-08	32_loc_window_layer
578	chr11	47266888	47279586	12699	*	1.31e-06	32_loc_window_layer
579	chr11	58644589	58671576	26988	*	7.49e-09	32_loc_window_layer
580	chr11	58711078	58731634	20557	*	1.02e-07	32_loc_window_layer
581	chr11	94278324	94278603	280	*	7.14e-10	32_loc_window_layer
582	chr11	100920228	101086237	166010	*	1.29e-17	32_loc_window_layer
583	chr11	106102656	106876839	774184	*	2.31e-08	32_loc_window_layer
584	chr11	109350727	109785847	435121	*	3.77e-06	32_loc_window_layer
585	chr11	113156193	113243124	86932	*	9.75e-10	32_loc_window_layer
586	chr11	115111732	115371789	260058	*	8.15e-14	32_loc_window_layer
587	chr12	5355214	5537882	182669	*	5.69e-06	32_loc_window_layer
588	chr12	6881118	6881629	512	*	4.54e-06	32_loc_window_layer
589	chr12	11700343	11709115	8773	*	4.21e-07	32_loc_window_layer
590	chr12	44891053	44976378	85326	*	1.75e-07	32_loc_window_layer
591	chr12	54369102	54390571	21470	*	1.17e-35	32_loc_window_layer
592	chr12	54475010	54475905	896	*	1.38e-07	32_loc_window_layer
593	chr12	62583974	62584726	753	*	2.41e-08	32_loc_window_layer
594	chr12	66912585	66965641	53057	*	6.37e-07	32_loc_window_layer
595	chr12	67082648	67451508	368861	*	6.84e-05	32_loc_window_layer
596	chr12	77719732	77738326	18595	*	9.12e-08	32_loc_window_layer
597	chr12	83580169	84056106	475938	*	7.57e-08	32_loc_window_layer
598	chr12	89550231	89710818	160588	*	3.13e-08	32_loc_window_layer
599	chr12	114881453	114883316	1864	*	6.85e-07	32_loc_window_layer
600	chr12	128121469	128483633	362165	*	1.17e-11	32_loc_window_layer
601	chr13	22562445	22836354	273910	*	1.44e-14	32_loc_window_layer
602	chr13	63056558	63305916	249359	*	1.84e-11	32_loc_window_layer
603	chr13	64849030	67020659	2171630	*	2.57e-43	32_loc_window_layer
604	chr13	74899225	75305378	406154	*	6.75e-06	32_loc_window_layer
605	chr13	85715101	86380694	665594	*	3.93e-34	32_loc_window_layer
606	chr13	89277884	89767744	489861	*	2.05e-07	32_loc_window_layer
607	chr13	90154087	90550026	395940	*	1.72e-09	32_loc_window_layer
608	chr13	91434725	91624536	189812	*	4.76e-12	32_loc_window_layer
609	chr13	93242935	93718914	475980	*	5.37e-17	32_loc_window_layer
610	chr13	105187317	106501112	1313796	*	6.24e-34	32_loc_window_layer
611	chr13	107070218	107186870	116653	*	6.1e-14	32_loc_window_layer
612	chr13	114800796	114802647	1852	*	2.47e-07	32_loc_window_layer
613	chr14	64262417	64342282	79866	*	0.000102	32_loc_window_layer
614	chr14	80676274	80678065	1792	*	1.58e-17	32_loc_window_layer
615	chr14	82536491	85058259	2521769	*	4.12e-31	32_loc_window_layer
616	chr14	86480145	87810103	1329959	*	1.17e-37	32_loc_window_layer
617	chr14	94576947	94579171	2225	*	3.52e-06	32_loc_window_layer
618	chr15	96884509	96890051	5543	*	2.55e-09	32_loc_window_layer
619	chr15	96902639	96952425	49787	*	2.04e-48	32_loc_window_layer
620	chr16	2286370	2287078	709	*	3.8e-10	32_loc_window_layer
621	chr16	14452691	14512908	60218	*	3.03e-06	32_loc_window_layer
622	chr16	54964677	54970951	6275	*	1.35e-13	32_loc_window_layer
623	chr16	58548873	58549945	1073	*	1.13e-13	32_loc_window_layer
624	chr16	61777508	62860199	1082692	*	2.46e-41	32_loc_window_layer
625	chr16	63401263	63968522	567260	*	3.29e-07	32_loc_window_layer
626	chr16	66613096	66613355	260	*	7.79e-16	32_loc_window_layer
627	chr16	72961899	72981599	19701	*	2.49e-06	32_loc_window_layer
628	chr16	86548895	86550407	1513	*	1.24e-06	32_loc_window_layer
629	chr17	933047	935191	2145	*	1.25e-11	32_loc_window_layer
630	chr17	1390182	1390671	490	*	5.86e-07	32_loc_window_layer
631	chr17	1957794	1958117	324	*	3.76e-12	32_loc_window_layer
632	chr17	6899085	6899577	493	*	7.37e-12	32_loc_window_layer
633	chr17	7452644	7465753	13110	*	1.41e-05	32_loc_window_layer
634	chr17	10348234	10452851	104618	*	7.88e-15	32_loc_window_layer
635	chr17	17723235	17743987	20753	*	5.05e-05	32_loc_window_layer
636	chr17	27893407	27903940	10534	*	1.25e-05	32_loc_window_layer
637	chr17	33771828	33787739	15912	*	1.11e-06	32_loc_window_layer
638	chr17	33815814	33825374	9561	*	7.99e-22	32_loc_window_layer
639	chr17	38249022	38254448	5427	*	1.07e-07	32_loc_window_layer
640	chr17	38497494	38500161	2668	*	1.23e-18	32_loc_window_layer
641	chr17	38599508	38619790	20283	*	4.13e-07	32_loc_window_layer
642	chr17	38698893	38708399	9507	*	3.71e-07	32_loc_window_layer
643	chr17	40439132	40440030	899	*	1.1e-08	32_loc_window_layer
644	chr17	46651722	46654330	2609	*	5.76e-13	32_loc_window_layer
645	chr17	46666926	46667812	887	*	2.11e-05	32_loc_window_layer
646	chr17	46696661	46716585	19925	*	9.57e-18	32_loc_window_layer
647	chr17	47091978	47092178	201	*	3e-09	32_loc_window_layer
648	chr17	55931447	55951557	20111	*	2.35e-06	32_loc_window_layer
649	chr17	68227252	68674809	447558	*	4.26e-07	32_loc_window_layer
650	chr17	71281486	71308211	26726	*	1.72e-06	32_loc_window_layer
651	chr17	74524611	74526161	1551	*	4.37e-06	32_loc_window_layer
652	chr17	76318757	76353952	35196	*	3.4e-05	32_loc_window_layer
653	chr17	79282893	79285955	3063	*	1.11e-08	32_loc_window_layer
654	chr17	79315269	79316286	1018	*	9.45e-08	32_loc_window_layer
655	chr17	79372242	79373773	1532	*	1.49e-07	32_loc_window_layer
656	chr17	79859809	79869418	9610	*	8.25e-07	32_loc_window_layer
657	chr17	80193452	80201299	7848	*	8.67e-08	32_loc_window_layer
658	chr18	10832514	11111462	278949	*	1.04e-14	32_loc_window_layer
659	chr18	11274178	11528284	254107	*	3.58e-07	32_loc_window_layer
660	chr18	37947718	38904580	956863	*	1.54e-14	32_loc_window_layer
661	chr19	3397718	3443882	46165	*	4.13e-05	32_loc_window_layer
662	chr19	13213428	13213777	350	*	5.27e-08	32_loc_window_layer
663	chr19	29420768	29492274	71507	*	2.68e-08	32_loc_window_layer
664	chr19	30867158	31117613	250456	*	6.9e-14	32_loc_window_layer
665	chr19	35613900	35633983	20084	*	6.49e-15	32_loc_window_layer
666	chr19	37096816	37118347	21532	*	1.13e-14	32_loc_window_layer
667	chr19	46174455	46184844	10390	*	5.76e-08	32_loc_window_layer
668	chr19	49842655	49843922	1268	*	1.73e-06	32_loc_window_layer
669	chr20	43327183	43350973	23791	*	5.17e-06	32_loc_window_layer
670	chr20	44034247	44037060	2814	*	8.8e-07	32_loc_window_layer
671	chr20	50956552	51237265	280714	*	1.04e-07	32_loc_window_layer
672	chr20	51801595	52113797	312203	*	3.42e-10	32_loc_window_layer
673	chr20	53096513	53275344	178832	*	9.59e-20	32_loc_window_layer
674	chr20	62369445	62370310	866	*	2.21e-07	32_loc_window_layer
675	chr21	19667482	19859651	192170	*	4.33e-10	32_loc_window_layer
676	chr21	21943337	22229317	285981	*	2.52e-08	32_loc_window_layer
677	chr21	22770819	23450269	679451	*	4.28e-17	32_loc_window_layer
678	chr21	26256066	26658659	402594	*	1.94e-29	32_loc_window_layer
679	chr21	41003287	41039992	36706	*	5.28e-06	32_loc_window_layer
680	chr21	46377956	46378625	670	*	1.25e-06	32_loc_window_layer
681	chr22	36681296	36682850	1555	*	5.29e-09	32_loc_window_layer
682	chrX	16644144	16730680	86537	*	2.25e-05	32_loc_window_layer
683	chr1	861886	871546	9661	*	5.9e-07	64_loc_window_layer
684	chr1	2126297	2139135	12839	*	3.01e-05	64_loc_window_layer
685	chr1	12609308	12679951	70644	*	0.000208	64_loc_window_layer
686	chr1	15652736	15653607	872	*	1.75e-09	64_loc_window_layer
687	chr1	21584127	21652298	68172	*	2.39e-13	64_loc_window_layer
688	chr1	29698655	30179865	481211	*	8.17e-06	64_loc_window_layer
689	chr1	34005181	34335169	329989	*	1.01e-08	64_loc_window_layer
690	chr1	36042433	36043401	969	*	9.06e-07	64_loc_window_layer
691	chr1	37940113	38019921	79809	*	0.000147	64_loc_window_layer
692	chr1	49362542	50095932	733391	*	8.27e-15	64_loc_window_layer
693	chr1	57451639	57930660	479022	*	2.24e-13	64_loc_window_layer
694	chr1	65990564	66561475	570912	*	1.48e-25	64_loc_window_layer
695	chr1	69520970	70418882	897913	*	5.25e-15	64_loc_window_layer
696	chr1	73183527	74620779	1437253	*	4.28e-39	64_loc_window_layer
697	chr1	76704467	76968506	264040	*	8.48e-07	64_loc_window_layer
698	chr1	79962152	81717349	1755198	*	3.67e-07	64_loc_window_layer
699	chr1	91297730	91317157	19428	*	3.14e-25	64_loc_window_layer
700	chr1	99730224	100147409	417186	*	0.000243	64_loc_window_layer
701	chr1	111061829	111217715	155887	*	6.03e-06	64_loc_window_layer
702	chr1	112163482	112297970	134489	*	5.83e-06	64_loc_window_layer
703	chr1	153747542	153747856	315	*	1.72e-06	64_loc_window_layer
704	chr1	154934390	154972863	38474	*	0.000143	64_loc_window_layer
705	chr1	168756086	169014946	258861	*	1.86e-05	64_loc_window_layer
706	chr1	174843523	174924874	81352	*	2.67e-07	64_loc_window_layer
707	chr1	176545958	176912031	366074	*	1.24e-05	64_loc_window_layer
708	chr1	179711114	179753631	42518	*	7.87e-07	64_loc_window_layer
709	chr1	195687860	196163516	475657	*	8.86e-06	64_loc_window_layer
710	chr1	196743532	196994002	250471	*	1.99e-22	64_loc_window_layer
711	chr1	197237119	197433283	196165	*	6.46e-05	64_loc_window_layer
712	chr1	198354076	198618544	264469	*	1.85e-13	64_loc_window_layer
713	chr1	198899411	199082308	182898	*	2.13e-17	64_loc_window_layer
714	chr1	199306103	199552298	246196	*	2.26e-06	64_loc_window_layer
715	chr1	202091868	202092296	429	*	4.61e-07	64_loc_window_layer
716	chr1	207227806	207415106	187301	*	2.32e-05	64_loc_window_layer
717	chr1	207996319	208012118	15800	*	3.79e-08	64_loc_window_layer
718	chr1	208620222	209493182	872961	*	8.27e-29	64_loc_window_layer
719	chr1	226023590	226065383	41794	*	1.05e-07	64_loc_window_layer
720	chr1	227962723	227963296	574	*	8.98e-11	64_loc_window_layer
721	chr1	241130808	241439418	308611	*	5.71e-17	64_loc_window_layer
722	chr1	245653016	245860870	207855	*	5.39e-09	64_loc_window_layer
723	chr2	7575450	8039876	464427	*	4.45e-13	64_loc_window_layer
724	chr2	20779199	20832599	53401	*	1.76e-05	64_loc_window_layer
725	chr2	45180267	45181687	1421	*	3.5e-06	64_loc_window_layer
726	chr2	48896938	49717650	820713	*	2.92e-28	64_loc_window_layer
727	chr2	63279693	63344642	64950	*	4.03e-09	64_loc_window_layer
728	chr2	66664466	66673985	9520	*	6.49e-57	64_loc_window_layer
729	chr2	66805547	66809241	3695	*	1.45e-05	64_loc_window_layer
730	chr2	80253338	80529621	276284	*	1.27e-05	64_loc_window_layer
731	chr2	80591054	80904864	313811	*	3.96e-06	64_loc_window_layer
732	chr2	82218415	84663044	2444630	*	3.47e-69	64_loc_window_layer
733	chr2	85937909	86050008	112100	*	2.85e-07	64_loc_window_layer
734	chr2	140582839	141107323	524485	*	1.63e-06	64_loc_window_layer
735	chr2	147789639	148230318	440680	*	2.28e-07	64_loc_window_layer
736	chr2	149643156	150117900	474745	*	3.62e-13	64_loc_window_layer
737	chr2	156763934	157177008	413075	*	1.67e-05	64_loc_window_layer
738	chr2	158850303	159314743	464441	*	8.78e-07	64_loc_window_layer
739	chr2	176940301	176962658	22358	*	8.36e-08	64_loc_window_layer
740	chr2	176973275	176977773	4499	*	2.33e-09	64_loc_window_layer
741	chr2	178463880	178636194	172315	*	0.000104	64_loc_window_layer
742	chr2	180928375	181469014	540640	*	1.45e-05	64_loc_window_layer
743	chr2	182799509	183473088	673580	*	3.56e-06	64_loc_window_layer
744	chr2	187751878	188418867	666990	*	0.000105	64_loc_window_layer
745	chr2	194710539	196172542	1462004	*	1.38e-24	64_loc_window_layer
746	chr2	198650880	199884798	1233919	*	7.94e-18	64_loc_window_layer
747	chr2	215362367	216003798	641432	*	3.7e-24	64_loc_window_layer
748	chr2	219433438	219473384	39947	*	1.31e-05	64_loc_window_layer
749	chr2	239698085	239755703	57619	*	1.2e-07	64_loc_window_layer
750	chr3	13590221	13679259	89039	*	9.59e-07	64_loc_window_layer
751	chr3	20365129	21180178	815050	*	1.55e-06	64_loc_window_layer
752	chr3	21793409	23245916	1452508	*	7.66e-14	64_loc_window_layer
753	chr3	38045545	38066742	21198	*	2.84e-07	64_loc_window_layer
754	chr3	58512299	58573008	60710	*	6.81e-05	64_loc_window_layer
755	chr3	62544082	62979720	435639	*	1.29e-07	64_loc_window_layer
756	chr3	71176996	71180287	3292	*	9.46e-08	64_loc_window_layer
757	chr3	72128386	72149514	21129	*	4.49e-06	64_loc_window_layer
758	chr3	75955069	77517922	1562854	*	1.4e-11	64_loc_window_layer
759	chr3	79068813	79817592	748780	*	6.59e-05	64_loc_window_layer
760	chr3	93877948	96029043	2151096	*	1.02e-06	64_loc_window_layer
761	chr3	102429652	103696596	1266945	*	2.5e-15	64_loc_window_layer
762	chr3	111253817	111346176	92360	*	2.86e-14	64_loc_window_layer
763	chr3	149094653	149095743	1091	*	2.32e-09	64_loc_window_layer
764	chr3	160119192	160122168	2977	*	1.24e-11	64_loc_window_layer
765	chr3	161059283	164569155	3509873	*	9.38e-45	64_loc_window_layer
766	chr3	164951723	167197206	2245484	*	1.43e-19	64_loc_window_layer
767	chr3	168004899	168726716	721818	*	1.2e-05	64_loc_window_layer
768	chr3	172429023	172992719	563697	*	3.09e-08	64_loc_window_layer
769	chr3	175493926	176507830	1013905	*	7.22e-14	64_loc_window_layer
770	chr3	186659238	186747357	88120	*	6.26e-09	64_loc_window_layer
771	chr3	191046547	191057384	10838	*	7.34e-07	64_loc_window_layer
772	chr4	1202272	1202780	509	*	2.77e-10	64_loc_window_layer
773	chr4	2765938	2820786	54849	*	5.97e-11	64_loc_window_layer
774	chr4	5053498	5472116	418619	*	1.05e-05	64_loc_window_layer
775	chr4	13543119	13545291	2173	*	5.82e-07	64_loc_window_layer
776	chr4	22694230	23561323	867094	*	2.14e-20	64_loc_window_layer
777	chr4	55181809	55523233	341425	*	0.000162	64_loc_window_layer
778	chr4	55574465	55918411	343947	*	5.39e-10	64_loc_window_layer
779	chr4	56751480	57253603	502124	*	2.76e-17	64_loc_window_layer
780	chr4	62069228	63265254	1196027	*	7.45e-26	64_loc_window_layer
781	chr4	70626128	71091866	465739	*	6.4e-06	64_loc_window_layer
782	chr4	101596843	101899386	302544	*	3.85e-05	64_loc_window_layer
783	chr4	111550154	111552040	1887	*	4.37e-09	64_loc_window_layer
784	chr4	115609343	118481285	2871943	*	3.36e-18	64_loc_window_layer
785	chr4	134075474	135248186	1172713	*	7.94e-09	64_loc_window_layer
786	chr4	149336765	149949212	612448	*	1.14e-07	64_loc_window_layer
787	chr4	159132240	159592618	460379	*	4.48e-16	64_loc_window_layer
788	chr4	160406174	163085081	2678908	*	1.81e-16	64_loc_window_layer
789	chr4	165816010	165870421	54412	*	1.07e-05	64_loc_window_layer
790	chr4	170812297	170955656	143360	*	8.76e-06	64_loc_window_layer
791	chr4	173332484	173935615	603132	*	3.09e-06	64_loc_window_layer
792	chr4	175040256	175205422	165167	*	1.34e-05	64_loc_window_layer
793	chr4	182186820	183370703	1183884	*	5.56e-48	64_loc_window_layer
794	chr4	183603166	183714417	111252	*	1.23e-05	64_loc_window_layer
795	chr4	184829966	184938291	108326	*	3.09e-05	64_loc_window_layer
796	chr4	188123007	188291712	168706	*	6.39e-09	64_loc_window_layer
797	chr4	188571224	189012434	441211	*	7.87e-06	64_loc_window_layer
798	chr4	189955232	190212498	257267	*	4.39e-06	64_loc_window_layer
799	chr5	2743124	2754322	11199	*	2.94e-30	64_loc_window_layer
800	chr5	3590590	3709695	119106	*	3.82e-35	64_loc_window_layer
801	chr5	16465766	16627156	161391	*	6.37e-08	64_loc_window_layer
802	chr5	24488076	24905441	417366	*	2.23e-13	64_loc_window_layer
803	chr5	27039668	27707411	667744	*	4.46e-13	64_loc_window_layer
804	chr5	43802496	44316088	513593	*	2.9e-06	64_loc_window_layer
805	chr5	52083164	52149780	66617	*	5.23e-11	64_loc_window_layer
806	chr5	55790102	56111630	321529	*	4.84e-18	64_loc_window_layer
807	chr5	74798138	74807937	9800	*	4.16e-06	64_loc_window_layer
808	chr5	82969530	82997803	28274	*	4.39e-06	64_loc_window_layer
809	chr5	83021451	83375323	353873	*	1.04e-06	64_loc_window_layer
810	chr5	88741119	89653353	912235	*	8.16e-20	64_loc_window_layer
811	chr5	93954110	94313596	359487	*	2.86e-05	64_loc_window_layer
812	chr5	95070353	95192949	122597	*	5.19e-05	64_loc_window_layer
813	chr5	98015708	98132111	116404	*	1.33e-14	64_loc_window_layer
814	chr5	102922666	106657860	3735195	*	1.15e-30	64_loc_window_layer
815	chr5	109422518	109962671	540154	*	6.07e-19	64_loc_window_layer
816	chr5	111753754	111754478	725	*	8.31e-08	64_loc_window_layer
817	chr5	116097766	118303092	2205327	*	2.23e-36	64_loc_window_layer
818	chr5	118918353	119301891	383539	*	1.24e-06	64_loc_window_layer
819	chr5	120179610	121226194	1046585	*	3.66e-10	64_loc_window_layer
820	chr5	124827859	125689312	861454	*	1.26e-05	64_loc_window_layer
821	chr5	126907032	127000030	92999	*	0.000306	64_loc_window_layer
822	chr5	127598507	130355752	2757246	*	1.54e-76	64_loc_window_layer
823	chr5	138727887	138775315	47429	*	2.11e-06	64_loc_window_layer
824	chr5	140856971	140894884	37914	*	9.01e-13	64_loc_window_layer
825	chr5	146020768	146268046	247279	*	5.37e-05	64_loc_window_layer
826	chr5	149466365	149545907	79543	*	1.92e-05	64_loc_window_layer
827	chr5	150460828	150537482	76655	*	8.82e-07	64_loc_window_layer
828	chr5	153051932	153275285	223354	*	1.04e-09	64_loc_window_layer
829	chr5	153850878	153866216	15339	*	6.48e-12	64_loc_window_layer
830	chr5	167071829	167689728	617900	*	1.72e-31	64_loc_window_layer
831	chr5	168419258	168728236	308979	*	6.51e-06	64_loc_window_layer
832	chr5	169706238	169815771	109534	*	5.59e-06	64_loc_window_layer
833	chr5	170353325	170722846	369522	*	2.16e-07	64_loc_window_layer
834	chr5	172199244	172199460	217	*	2.08e-08	64_loc_window_layer
835	chr5	179779115	179780802	1688	*	3.75e-10	64_loc_window_layer
836	chr6	11779039	11832008	52970	*	1.72e-05	64_loc_window_layer
837	chr6	20209127	20416519	207393	*	7.66e-05	64_loc_window_layer
838	chr6	23126331	24256161	1129831	*	3.2e-13	64_loc_window_layer
839	chr6	25219327	25597934	378608	*	1.32e-06	64_loc_window_layer
840	chr6	26192932	26197261	4330	*	4.88e-11	64_loc_window_layer
841	chr6	26225246	26225520	275	*	8.79e-08	64_loc_window_layer
842	chr6	26235290	26255130	19841	*	1.83e-08	64_loc_window_layer
843	chr6	27791827	27806324	14498	*	8.33e-07	64_loc_window_layer
844	chr6	28554262	28574524	20263	*	2.98e-06	64_loc_window_layer
845	chr6	28602513	28602894	382	*	1.23e-05	64_loc_window_layer
846	chr6	31650850	31651283	434	*	3.21e-18	64_loc_window_layer
847	chr6	33244775	33245770	996	*	2.38e-14	64_loc_window_layer
848	chr6	34664215	34857018	192804	*	1.29e-07	64_loc_window_layer
849	chr6	35490818	35696870	206053	*	2.94e-08	64_loc_window_layer
850	chr6	43027269	43139370	112102	*	6.15e-08	64_loc_window_layer
851	chr6	50055768	50081576	25809	*	1.86e-06	64_loc_window_layer
852	chr6	54328858	55103999	775142	*	1.68e-05	64_loc_window_layer
853	chr6	73334702	73623666	288965	*	6.09e-07	64_loc_window_layer
854	chr6	84144469	84534803	390335	*	2.38e-05	64_loc_window_layer
855	chr6	98113462	99105826	992365	*	1.39e-35	64_loc_window_layer
856	chr6	108444791	108495678	50888	*	5.73e-07	64_loc_window_layer
857	chr6	119441387	119789081	347695	*	8.89e-06	64_loc_window_layer
858	chr6	126231868	126240277	8410	*	8.29e-07	64_loc_window_layer
859	chr6	146717529	146863357	145829	*	1.6e-05	64_loc_window_layer
860	chr6	149805596	149806659	1064	*	4.2e-08	64_loc_window_layer
861	chr6	154406664	154699017	292354	*	5.31e-18	64_loc_window_layer
862	chr6	159692240	159776912	84673	*	2.09e-06	64_loc_window_layer
863	chr6	162863505	163033787	170283	*	2.29e-05	64_loc_window_layer
864	chr6	163520766	163652611	131846	*	1.24e-08	64_loc_window_layer
865	chr7	11123018	11790838	667821	*	2.03e-06	64_loc_window_layer
866	chr7	19158349	19158954	606	*	1.97e-11	64_loc_window_layer
867	chr7	20490659	20689757	199099	*	1.68e-18	64_loc_window_layer
868	chr7	29037910	29233705	195796	*	0.00014	64_loc_window_layer
869	chr7	38450808	38598910	148103	*	6.65e-18	64_loc_window_layer
870	chr7	67631771	69062082	1430312	*	3.36e-17	64_loc_window_layer
871	chr7	73507241	73508431	1191	*	4.87e-08	64_loc_window_layer
872	chr7	81040017	81475720	435704	*	9e-05	64_loc_window_layer
873	chr7	83271374	83421577	150204	*	3.94e-11	64_loc_window_layer
874	chr7	87936392	88964363	1027972	*	3.51e-20	64_loc_window_layer
875	chr7	94326650	94997769	671120	*	9.42e-12	64_loc_window_layer
876	chr7	95155053	95495635	340583	*	1.46e-05	64_loc_window_layer
877	chr7	112782440	114562063	1779624	*	1.15e-19	64_loc_window_layer
878	chr7	130580290	130718963	138674	*	2.91e-06	64_loc_window_layer
879	chr7	130923554	131013114	89561	*	1.17e-05	64_loc_window_layer
880	chr7	134813952	134833335	19384	*	1.65e-21	64_loc_window_layer
881	chr8	22409000	22436424	27425	*	0.000161	64_loc_window_layer
882	chr8	22527063	22570876	43814	*	3.42e-07	64_loc_window_layer
883	chr8	25546737	25911058	364322	*	2.48e-17	64_loc_window_layer
884	chr8	27468166	27469331	1166	*	4.97e-16	64_loc_window_layer
885	chr8	32579253	33132258	553006	*	5.89e-07	64_loc_window_layer
886	chr8	40010631	40753096	742466	*	1.6e-18	64_loc_window_layer
887	chr8	50823098	52253610	1430513	*	2.99e-28	64_loc_window_layer
888	chr8	60031832	60885377	853546	*	9.46e-06	64_loc_window_layer
889	chr8	87777011	88056681	279671	*	8.69e-07	64_loc_window_layer
890	chr8	97160999	97171668	10670	*	1.74e-24	64_loc_window_layer
891	chr8	99952031	99955563	3533	*	2.64e-09	64_loc_window_layer
892	chr8	106329625	106332188	2564	*	5.34e-07	64_loc_window_layer
893	chr8	115858995	116430558	571564	*	8.82e-06	64_loc_window_layer
894	chr8	128428252	128520078	91827	*	8.34e-06	64_loc_window_layer
895	chr8	131554148	132038001	483854	*	3.16e-05	64_loc_window_layer
896	chr9	25614006	27108915	1494910	*	1.44e-11	64_loc_window_layer
897	chr9	27785191	28072846	287656	*	7.05e-17	64_loc_window_layer
898	chr9	73483939	73484407	469	*	1.98e-06	64_loc_window_layer
899	chr9	101128231	101388158	259928	*	5.88e-12	64_loc_window_layer
900	chr9	104637662	107455166	2817505	*	9.94e-25	64_loc_window_layer
901	chr9	108675455	109432000	756546	*	2.33e-11	64_loc_window_layer
902	chr9	121295670	122174774	879105	*	6.36e-06	64_loc_window_layer
903	chr9	128510669	128652652	141984	*	9.48e-14	64_loc_window_layer
904	chr9	139236663	139269562	32900	*	5.13e-05	64_loc_window_layer
905	chr9	140172631	140281744	109114	*	1.29e-05	64_loc_window_layer
906	chr10	9317511	10308858	991348	*	4.81e-06	64_loc_window_layer
907	chr10	20122964	21246375	1123412	*	4.92e-14	64_loc_window_layer
908	chr10	21788638	21808126	19489	*	2.03e-25	64_loc_window_layer
909	chr10	28491863	28593298	101436	*	1.46e-08	64_loc_window_layer
910	chr10	54501252	54532533	31282	*	3.25e-12	64_loc_window_layer
911	chr10	65499549	67940403	2440855	*	7.76e-22	64_loc_window_layer
912	chr10	77156218	77159055	2838	*	1.41e-10	64_loc_window_layer
913	chr10	84809769	85106078	296310	*	1.91e-09	64_loc_window_layer
914	chr10	88719017	88730823	11807	*	1.47e-17	64_loc_window_layer
915	chr10	116856408	117921716	1065309	*	1.55e-19	64_loc_window_layer
916	chr10	131763676	131767159	3484	*	4.64e-08	64_loc_window_layer
917	chr11	312518	315262	2745	*	1.23e-19	64_loc_window_layer
918	chr11	696252	713200	16949	*	8.85e-06	64_loc_window_layer
919	chr11	7533881	7534989	1109	*	5.71e-07	64_loc_window_layer
920	chr11	10715217	10716164	948	*	1.19e-12	64_loc_window_layer
921	chr11	16132747	16632088	499342	*	2.75e-16	64_loc_window_layer
922	chr11	23754485	24408504	654020	*	1.45e-05	64_loc_window_layer
923	chr11	40316104	40354109	38006	*	1.06e-08	64_loc_window_layer
924	chr11	47266888	47279586	12699	*	9.98e-07	64_loc_window_layer
925	chr11	57296305	57366425	70121	*	3.19e-08	64_loc_window_layer
926	chr11	58605832	58792758	186927	*	1.37e-16	64_loc_window_layer
927	chr11	62432208	62473981	41774	*	7.56e-07	64_loc_window_layer
928	chr11	65304723	65327584	22862	*	1.67e-06	64_loc_window_layer
929	chr11	91980602	92577435	596834	*	1.57e-05	64_loc_window_layer
930	chr11	94278324	94278603	280	*	5.44e-10	64_loc_window_layer
931	chr11	100920228	101086237	166010	*	9.8e-18	64_loc_window_layer
932	chr11	106102656	106876839	774184	*	1.76e-08	64_loc_window_layer
933	chr11	109350727	109785847	435121	*	2.87e-06	64_loc_window_layer
934	chr11	113156193	113243124	86932	*	7.42e-10	64_loc_window_layer
935	chr11	115111732	115371789	260058	*	6.21e-14	64_loc_window_layer
936	chr11	115578395	115830067	251673	*	6.18e-06	64_loc_window_layer
937	chr11	118774009	118832623	58615	*	6.3e-05	64_loc_window_layer
938	chr11	118889150	118928492	39343	*	6.32e-06	64_loc_window_layer
939	chr11	127521194	128275943	754750	*	3.61e-06	64_loc_window_layer
940	chr12	5355214	5537882	182669	*	4.33e-06	64_loc_window_layer
941	chr12	6881118	6881629	512	*	3.45e-06	64_loc_window_layer
942	chr12	11700343	11709115	8773	*	3.21e-07	64_loc_window_layer
943	chr12	19847822	20700997	853176	*	1.38e-08	64_loc_window_layer
944	chr12	23686149	24202790	516642	*	1.82e-07	64_loc_window_layer
945	chr12	44229417	44976378	746962	*	4.67e-13	64_loc_window_layer
946	chr12	54369102	54390571	21470	*	8.94e-36	64_loc_window_layer
947	chr12	54422160	54446289	24130	*	3.79e-05	64_loc_window_layer
948	chr12	54475010	54475905	896	*	1.05e-07	64_loc_window_layer
949	chr12	62583974	62584726	753	*	1.83e-08	64_loc_window_layer
950	chr12	66840313	67451508	611196	*	2.31e-15	64_loc_window_layer
951	chr12	71030863	71315614	284752	*	9.13e-06	64_loc_window_layer
952	chr12	77719732	77738326	18595	*	6.94e-08	64_loc_window_layer
953	chr12	83580169	84056106	475938	*	5.76e-08	64_loc_window_layer
954	chr12	89550231	89710818	160588	*	2.39e-08	64_loc_window_layer
955	chr12	93966060	94208276	242217	*	6.27e-08	64_loc_window_layer
956	chr12	112074086	112191366	117281	*	1.03e-05	64_loc_window_layer
957	chr12	114881453	114883316	1864	*	5.21e-07	64_loc_window_layer
958	chr12	125629628	125810063	180436	*	1.47e-06	64_loc_window_layer
959	chr12	128121469	128483633	362165	*	8.93e-12	64_loc_window_layer
960	chr13	22562445	22836354	273910	*	1.1e-14	64_loc_window_layer
961	chr13	29066905	29232079	165175	*	6.26e-06	64_loc_window_layer
962	chr13	62245115	67020659	4775545	*	6.53e-66	64_loc_window_layer
963	chr13	74899225	75305378	406154	*	5.14e-06	64_loc_window_layer
964	chr13	80914654	82233355	1318702	*	3.91e-07	64_loc_window_layer
965	chr13	85715101	86380694	665594	*	2.99e-34	64_loc_window_layer
966	chr13	88841622	91624536	2782915	*	2.55e-33	64_loc_window_layer
967	chr13	93242935	93962302	719368	*	4.59e-24	64_loc_window_layer
968	chr13	105187317	106501112	1313796	*	4.75e-34	64_loc_window_layer
969	chr13	107070218	107186870	116653	*	4.64e-14	64_loc_window_layer
970	chr13	114800796	114802647	1852	*	1.88e-07	64_loc_window_layer
971	chr14	23652887	23769999	117113	*	3.86e-05	64_loc_window_layer
972	chr14	64262417	64342282	79866	*	7.73e-05	64_loc_window_layer
973	chr14	69610879	69708392	97514	*	1.58e-06	64_loc_window_layer
974	chr14	80676274	80678065	1792	*	1.21e-17	64_loc_window_layer
975	chr14	82536491	85058259	2521769	*	3.13e-31	64_loc_window_layer
976	chr14	86480145	87810103	1329959	*	8.92e-38	64_loc_window_layer
977	chr14	94576947	94579171	2225	*	2.68e-06	64_loc_window_layer
978	chr14	95907997	96000921	92925	*	1.24e-05	64_loc_window_layer
979	chr14	105938134	105956753	18620	*	1.33e-08	64_loc_window_layer
980	chr15	39872772	39960859	88088	*	1.84e-05	64_loc_window_layer
981	chr15	61487998	61945498	457501	*	7.92e-06	64_loc_window_layer
982	chr15	96884509	96952425	67917	*	4.99e-55	64_loc_window_layer
983	chr16	2286370	2287078	709	*	2.89e-10	64_loc_window_layer
984	chr16	4420291	4466888	46598	*	1.36e-06	64_loc_window_layer
985	chr16	14452691	14512908	60218	*	2.31e-06	64_loc_window_layer
986	chr16	54964677	54970951	6275	*	1.02e-13	64_loc_window_layer
987	chr16	58548873	58549945	1073	*	8.6e-14	64_loc_window_layer
988	chr16	61777508	62860199	1082692	*	1.87e-41	64_loc_window_layer
989	chr16	63401263	63968522	567260	*	2.5e-07	64_loc_window_layer
990	chr16	66613096	66613355	260	*	5.93e-16	64_loc_window_layer
991	chr16	72961899	72981599	19701	*	1.9e-06	64_loc_window_layer
992	chr16	86548895	86550407	1513	*	9.44e-07	64_loc_window_layer
993	chr17	910196	935766	25571	*	2.56e-14	64_loc_window_layer
994	chr17	1390182	1390671	490	*	4.46e-07	64_loc_window_layer
995	chr17	1926210	1947457	21248	*	1.64e-05	64_loc_window_layer
996	chr17	1957794	1958117	324	*	2.86e-12	64_loc_window_layer
997	chr17	6899085	6899577	493	*	5.61e-12	64_loc_window_layer
998	chr17	7452644	7465753	13110	*	1.07e-05	64_loc_window_layer
999	chr17	7757236	7791214	33979	*	5.75e-05	64_loc_window_layer
1000	chr17	10348234	10452851	104618	*	6e-15	64_loc_window_layer
1001	chr17	17723235	17743987	20753	*	3.84e-05	64_loc_window_layer
1002	chr17	26898124	26973493	75370	*	2.32e-08	64_loc_window_layer
1003	chr17	27893407	27903940	10534	*	9.48e-06	64_loc_window_layer
1004	chr17	33771828	33894630	122803	*	3.87e-26	64_loc_window_layer
1005	chr17	38249022	38254448	5427	*	8.13e-08	64_loc_window_layer
1006	chr17	38497494	38500161	2668	*	9.39e-19	64_loc_window_layer
1007	chr17	38599508	38619790	20283	*	3.15e-07	64_loc_window_layer
1008	chr17	38698893	38708399	9507	*	2.83e-07	64_loc_window_layer
1009	chr17	39344834	39465950	121117	*	2.35e-09	64_loc_window_layer
1010	chr17	40439132	40440030	899	*	8.38e-09	64_loc_window_layer
1011	chr17	46618614	46654330	35717	*	2.29e-20	64_loc_window_layer
1012	chr17	46659751	46674041	14291	*	1.46e-11	64_loc_window_layer
1013	chr17	46696661	46716585	19925	*	7.28e-18	64_loc_window_layer
1014	chr17	47091978	47092178	201	*	2.28e-09	64_loc_window_layer
1015	chr17	55931447	55951557	20111	*	1.79e-06	64_loc_window_layer
1016	chr17	56918394	57231856	313463	*	4.49e-05	64_loc_window_layer
1017	chr17	61699762	61820713	120952	*	7.11e-05	64_loc_window_layer
1018	chr17	63044306	63133468	89163	*	3.78e-05	64_loc_window_layer
1019	chr17	67241949	68071012	829064	*	8.99e-14	64_loc_window_layer
1020	chr17	68227252	68674809	447558	*	3.24e-07	64_loc_window_layer
1021	chr17	71281486	71308211	26726	*	1.31e-06	64_loc_window_layer
1022	chr17	74524611	74526161	1551	*	3.33e-06	64_loc_window_layer
1023	chr17	76318757	76353952	35196	*	2.58e-05	64_loc_window_layer
1024	chr17	79269466	79332142	62677	*	2.74e-18	64_loc_window_layer
1025	chr17	79372242	79373773	1532	*	1.13e-07	64_loc_window_layer
1026	chr17	79859809	79869418	9610	*	6.28e-07	64_loc_window_layer
1027	chr17	80193452	80201299	7848	*	6.6e-08	64_loc_window_layer
1028	chr18	1586128	2571660	985533	*	3.16e-06	64_loc_window_layer
1029	chr18	10832514	11111462	278949	*	7.94e-15	64_loc_window_layer
1030	chr18	11274178	11528284	254107	*	2.72e-07	64_loc_window_layer
1031	chr18	21243529	21552432	308904	*	7.85e-09	64_loc_window_layer
1032	chr18	25443088	25757555	314468	*	2.39e-05	64_loc_window_layer
1033	chr18	35613416	37332566	1719151	*	6.24e-06	64_loc_window_layer
1034	chr18	37947718	38904580	956863	*	1.17e-14	64_loc_window_layer
1035	chr18	44562019	44775622	213604	*	1.22e-05	64_loc_window_layer
1036	chr18	66389420	67067261	677842	*	2.13e-05	64_loc_window_layer
1037	chr19	848026	899652	51627	*	1.38e-07	64_loc_window_layer
1038	chr19	1102627	1152358	49732	*	2.25e-07	64_loc_window_layer
1039	chr19	3397718	3443882	46165	*	3.15e-05	64_loc_window_layer
1040	chr19	10444431	10512002	67572	*	9.73e-07	64_loc_window_layer
1041	chr19	13213428	13213777	350	*	4.01e-08	64_loc_window_layer
1042	chr19	29420768	29492274	71507	*	2.04e-08	64_loc_window_layer
1043	chr19	30867158	31117613	250456	*	5.25e-14	64_loc_window_layer
1044	chr19	31640642	31844954	204313	*	8.75e-07	64_loc_window_layer
1045	chr19	35613900	35633983	20084	*	4.94e-15	64_loc_window_layer
1046	chr19	37096816	37118347	21532	*	8.6e-15	64_loc_window_layer
1047	chr19	46174455	46184844	10390	*	4.38e-08	64_loc_window_layer
1048	chr19	49842655	49843922	1268	*	1.31e-06	64_loc_window_layer
1049	chr19	58447434	58545149	97716	*	2.5e-07	64_loc_window_layer
1050	chr20	15460804	16187701	726898	*	3.44e-06	64_loc_window_layer
1051	chr20	21679525	21928217	248693	*	0.000233	64_loc_window_layer
1052	chr20	23011439	23086729	75291	*	1.13e-07	64_loc_window_layer
1053	chr20	43327183	43350973	23791	*	3.93e-06	64_loc_window_layer
1054	chr20	44034247	44037060	2814	*	6.7e-07	64_loc_window_layer
1055	chr20	44540777	44600971	60195	*	3.83e-06	64_loc_window_layer
1056	chr20	50956552	51590841	634290	*	2.62e-13	64_loc_window_layer
1057	chr20	51801595	52113797	312203	*	2.61e-10	64_loc_window_layer
1058	chr20	53096513	53275344	178832	*	7.3e-20	64_loc_window_layer
1059	chr20	62369445	62370310	866	*	1.68e-07	64_loc_window_layer
1060	chr21	19667482	19859651	192170	*	3.3e-10	64_loc_window_layer
1061	chr21	21943337	23450269	1506933	*	8.06e-29	64_loc_window_layer
1062	chr21	26256066	26938557	682492	*	4.85e-34	64_loc_window_layer
1063	chr21	39159771	39524067	364297	*	3.39e-08	64_loc_window_layer
1064	chr21	40986244	41518623	532380	*	6.52e-12	64_loc_window_layer
1065	chr21	45516029	45581710	65682	*	2.6e-08	64_loc_window_layer
1066	chr21	46377956	46378625	670	*	9.48e-07	64_loc_window_layer
1067	chr22	36681296	36682850	1555	*	4.03e-09	64_loc_window_layer
1068	chr22	43061182	43167595	106414	*	1.21e-10	64_loc_window_layer
1069	chr22	45016064	45089411	73348	*	0.000114	64_loc_window_layer
1070	chrX	6451812	7108397	656586	*	2.43e-05	64_loc_window_layer
1071	chrX	16644144	16730680	86537	*	1.71e-05	64_loc_window_layer
1072	chrX	133509188	133738478	229291	*	9.54e-09	64_loc_window_layer
44540777	44600971	60195	*	3.33949e-07	64_loc_window_layer
51026767	51590841	564075	*	3.79942e-15	64_loc_window_layer
51862439	52113797	251359	*	5.42154e-11	64_loc_window_layer
53096513	53254125	157613	*	6.97415e-17	64_loc_window_layer
62273555	62317768	44214	*	5.4237e-08	64_loc_window_layer
19289359	19859651	570293	*	4.66975e-12	64_loc_window_layer
21943337	23294676	1351340	*	4.59456e-25	64_loc_window_layer
25801028	26938557	1137530	*	3.43203e-35	64_loc_window_layer
41006076	41039992	33917	*	4.4141e-08	64_loc_window_layer
46787125	46846389	59265	*	1.34499e-07	64_loc_window_layer
36648973	36649144	172	*	1.83708e-08	64_loc_window_layer
36681296	36682850	1555	*	1.15083e-09	64_loc_window_layer
43095803	43117120	21318	*	9.90325e-08	64_loc_window_layer
16668082	16732246	64165	*	4.17188e-07	64_loc_window_layer
133511769	133684540	172772	*	6.21849e-09	64_loc_window_layer

## Sheet: bumphunter_default
seqnames	start	end	width	strand	pval_region
chr2	66671478	66673985	2508	*	1.85272e-07
chr3	24587682	24587682	1	*	1.85272e-07
chr12	114845180	114847641	2462	*	3.70544e-07
chr11	10800368	10800368	1	*	5.55816e-07
chr12	114885161	114886561	1401	*	1.85272e-06
chr20	51418204	51418204	1	*	1.2969e-06
chr12	54396354	54396990	637	*	3.70544e-06
chr12	54446019	54446308	290	*	2.40853e-06
chr17	46625332	46632965	7634	*	2.03799e-06
chr17	46666926	46669644	2719	*	2.77908e-06
chr17	46696661	46699155	2495	*	3.14962e-06
chr17	46650310	46654330	4021	*	2.22326e-06
chr12	54398518	54399494	977	*	4.44652e-06
chr12	54389934	54391631	1698	*	4.44652e-06
chr12	54446944	54448913	1970	*	4.81707e-06
chr17	69085963	69085963	1	*	3.89071e-06
chr13	36048892	36051073	2182	*	5.55816e-06
chr2	176963948	176965729	1782	*	8.15196e-06
chr6	85478207	85478807	601	*	9.44886e-06
chr17	46695192	46695514	323	*	1.5007e-05
chr17	46700424	46700449	26	*	2.03799e-05
chr1	192454796	192454796	1	*	8.52251e-06
chr2	66669737	66670114	378	*	2.33443e-05
chr17	46647787	46648582	796	*	2.3159e-05
chr13	102280084	102280084	1	*	1.14869e-05
chr20	33723949	33724170	222	*	4.24273e-05
chr17	79315269	79316841	1573	*	2.40853e-05
chr4	4627158	4627158	1	*	1.22279e-05
chr12	115134709	115135700	992	*	1.05605e-05
chr9	72472001	72472001	1	*	1.35248e-05
chr3	172241008	172241271	264	*	4.33536e-05
chr7	113011963	113011963	1	*	1.37101e-05
chr2	176956396	176956841	446	*	3.37195e-05
chr17	46656572	46660097	3526	*	1.27838e-05
chr2	66804532	66805547	1016	*	3.27931e-05
chr22	36649135	36649144	10	*	5.79901e-05
chr5	74855040	74855040	1	*	1.92683e-05
chr12	114881453	114883316	1864	*	5.13203e-05
chr2	176980837	176982342	1506	*	4.85412e-05
chr9	128651435	128652652	1218	*	4.8356e-05
chr17	46709858	46710112	255	*	5.94723e-05
chr12	62583974	62584454	481	*	6.818e-05
chr17	37158704	37158704	1	*	2.70497e-05
chr3	152215571	152215571	1	*	2.74202e-05
chr10	77155697	77159055	3359	*	6.35482e-05
chr7	134832131	134833335	1205	*	5.35436e-05
chr6	35558488	35558488	1	*	3.18668e-05
chr6	25122273	25122273	1	*	3.35342e-05
chr17	46671861	46674514	2654	*	5.29877e-05
chr12	114837887	114839476	1590	*	9.02274e-05
chr17	933047	933179	133	*	8.4484e-05
chr10	119310053	119311636	1584	*	0.00010579
chr13	113491766	113491819	54	*	9.44886e-05
chr5	134363053	134367394	4342	*	2.94582e-05
chr1	208012106	208012118	13	*	9.81941e-05
chr7	114688330	114688330	1	*	5.1135e-05
chr6	126267697	126267697	1	*	5.18761e-05
chr9	22098908	22098908	1	*	5.42847e-05
chrX	133680925	133681049	125	*	0.000102826
chr6	143890458	143890458	1	*	5.94723e-05
chr9	120466347	120466837	491	*	0.000128579
chr8	56793447	56793504	58	*	0.000112645
chr6	149805596	149806659	1064	*	9.11538e-05
chr2	159932826	159932826	1	*	6.37335e-05
chr17	67055932	67055932	1	*	6.39188e-05
chr10	91056021	91056311	291	*	0.000121538
chr11	1890204	1891932	1729	*	0.000113942
chr19	31640642	31640849	208	*	0.000178973
chr8	97169621	97171332	1712	*	0.000143771
chr17	38249266	38249592	327	*	0.000184531
chr14	80676274	80677847	1574	*	0.000203614
chr5	2753852	2754148	297	*	0.000191756
chr9	17018194	17018509	316	*	0.000152849
chr5	3599012	3599686	675	*	0.000184901
chr12	54357408	54357771	364	*	0.000208616
chr12	114840800	114841536	737	*	0.000224364
chr3	172312523	172312599	77	*	0.00020454
chr1	55683337	55683373	37	*	0.000205652
chr16	64444016	64444016	1	*	9.39328e-05
chr6	45991423	45991423	1	*	9.43034e-05
chr1	235002220	235002220	1	*	9.46739e-05
chr6	2515318	2515337	20	*	0.0001673
chrX	11369720	11369720	1	*	9.72677e-05
chr2	165682959	165682959	1	*	0.000100603
chr21	25801028	25801042	15	*	0.000169524
chr4	153303509	153303509	1	*	0.00010542
chr1	227962723	227963296	574	*	0.000249746
chr10	89292231	89292231	1	*	0.000106902
chr7	96646598	96647888	1291	*	0.00023863
chr1	235998714	235998720	7	*	0.000182863
chr16	11016097	11016097	1	*	0.000114869
chr2	198702850	198702850	1	*	0.000118574
chr11	10715221	10715715	495	*	0.000225291
chr5	179779115	179779237	123	*	0.000239001
chr15	96904176	96904960	785	*	0.000285689
chr6	116355605	116355605	1	*	0.000122279
chr9	118832854	118832854	1	*	0.000123762
chr5	98111529	98112437	909	*	0.000193239
chr2	189061346	189061346	1	*	0.000124688
chr2	119599067	119600627	1561	*	0.000136545
chr3	54896471	54897393	923	*	0.000255305
chr12	42628974	42629138	165	*	0.000201946
chr18	21079381	21079381	1	*	0.000134878
chr2	176960255	176960255	1	*	0.000135434
chr11	57337121	57337121	1	*	0.000138769
chr10	45495677	45495981	305	*	0.00030644
chr12	114841708	114842031	324	*	0.000271979
chr15	61619484	61619490	7	*	0.000213433
chr5	95159127	95159423	297	*	0.000281057
chr3	156795456	156795488	33	*	0.000220844
chr12	114878570	114879847	1278	*	0.000323485
chr7	906726	906799	74	*	0.000292544
chr5	40682333	40682948	616	*	0.000293471
chr5	59784203	59784208	6	*	0.000235295
chr14	51233271	51233598	328	*	0.000237148
chr5	111753754	111753938	185	*	0.000306254
chr12	54345862	54347938	2077	*	0.000184901
chr4	24212366	24212454	89	*	0.000260492
chr13	110903161	110903161	1	*	0.000164521
chr8	27468166	27469331	1166	*	0.000229367
chr7	55089770	55090516	747	*	0.000270126
chr3	156260351	156260351	1	*	0.000168968
chr19	751241	751241	1	*	0.000180084
chr13	80354114	80354532	419	*	0.000288839
chr10	28491863	28491917	55	*	0.000292915
chr16	73096842	73097364	523	*	0.000356092
chr1	217203173	217203173	1	*	0.000187125
chr7	130969486	130970125	640	*	0.000377584
chr16	84058601	84058601	1	*	0.000188051
chr3	177542099	177542099	1	*	0.000188607
chr5	2747922	2750263	2342	*	0.000316074
chr11	130479121	130479188	68	*	0.00030014
chr16	14512732	14512908	177	*	0.000312739
chr13	110956761	110956761	1	*	0.000198056
chr22	33015823	33015823	1	*	0.000200649
chr17	79372242	79372528	287	*	0.000382216
chr12	94208017	94208276	260	*	0.000315518
chr1	91305655	91305677	23	*	0.000318297
chr12	54409229	54409657	429	*	0.000321076
chr3	128200723	128202176	1454	*	0.000397038
chr12	131438055	131438283	229	*	0.000399261
chr17	48351646	48351743	98	*	0.000318853
chr1	21619471	21620071	601	*	0.000393703
chr10	5136256	5137178	923	*	0.000405745
chr13	107182539	107183635	1097	*	0.000421308
chr11	62162240	62162250	11	*	0.000325152
chr5	127922712	127922712	1	*	0.000219362
chr5	153852231	153856213	3983	*	9.48592e-05
chr9	139237461	139237889	429	*	0.000412415
chr1	208040203	208040253	51	*	0.000340344
chr17	38705760	38705895	136	*	0.00034053
chr13	90206732	90206758	27	*	0.00034053
chr1	53413000	53413000	1	*	0.000229737
chr12	94131844	94132881	1038	*	0.000433907
chr17	30813145	30813178	34	*	0.000344976
chr5	3600366	3603227	2862	*	0.0002931
chr15	96905729	96907756	2028	*	0.000408524
chr20	44062088	44062286	199	*	0.000369617
chr9	137599175	137599175	1	*	0.000245485
chr3	187673180	187673180	1	*	0.000246782
chr13	36044768	36046577	1810	*	0.00023863
chr16	14464215	14464375	161	*	0.000448358
chr16	81222729	81223254	526	*	0.000460401
chr2	102686810	102686919	110	*	0.000372211
chr8	97165770	97167768	1999	*	0.000467256
chr11	129444480	129444501	22	*	0.000393703
chr9	112877160	112877683	524	*	0.000490785
chr6	31367038	31367038	1	*	0.000270312
chr11	33959143	33959143	1	*	0.000275129
chr2	162975451	162975451	1	*	0.000276981
chr5	157971061	157971061	1	*	0.000277908
chr11	7534103	7534103	1	*	0.000283836
chr21	46377956	46379089	1134	*	0.000420011
chr1	21606051	21606441	391	*	0.000498196
chr20	43343841	43343997	157	*	0.000417417
chr17	9939895	9939929	35	*	0.000419085
chr12	54354162	54355476	1315	*	0.000442059
chr12	109896946	109897234	289	*	0.000500234
chr2	175197693	175199349	1657	*	0.000357389
chr8	128403369	128403369	1	*	0.000305143
chr12	43153725	43153725	1	*	0.000308107
chr7	73507241	73507610	370	*	0.000496158
chr6	6928298	6928585	288	*	0.000445949
chr9	139797211	139797211	1	*	0.000312739
chr5	98115329	98115403	75	*	0.000449284
chr7	46643490	46643498	9	*	0.000452434
chr8	25864868	25864868	1	*	0.000314592
chr1	14928945	14928945	1	*	0.000317926
chr3	128211126	128212644	1519	*	0.000271609
chr12	89602388	89602388	1	*	0.000331637
chr17	6920975	6922320	1346	*	0.000524134
chr15	68900624	68900864	241	*	0.000464662
chr8	100885041	100885056	16	*	0.000466885
chr10	105205887	105206255	369	*	0.000467626
chr11	702668	702836	169	*	0.000470591
chr2	119602018	119603383	1366	*	0.00035109
chr12	54473276	54473534	259	*	0.000585459
chr3	70881357	70881475	119	*	0.000480595
chr16	88120859	88121225	367	*	0.000537288
chr12	54376241	54378258	2018	*	0.000571749
chr3	148446876	148446876	1	*	0.00035813
chr5	55790102	55790648	547	*	0.000607877
chr2	176973275	176974060	786	*	0.000592314
chr7	114561988	114562037	50	*	0.000628627
chr11	88153520	88153752	233	*	0.000506348
chr6	108910471	108910471	1	*	0.000369247
chr16	86548895	86550450	1556	*	0.000430201
chr2	175201542	175204844	3303	*	0.000601392
chr18	66389420	66389447	28	*	0.000551554
chr4	87976571	87976571	1	*	0.000382772
chr10	21796152	21797184	1033	*	0.000634
chr2	176976174	176977773	1600	*	0.000584903
chr4	155662217	155662795	579	*	0.000640485
chr14	103986227	103986332	106	*	0.000657345
chr12	12659232	12659359	128	*	0.000683653
chr2	54900910	54901055	146	*	0.000683653
chr12	54376019	54376019	1	*	0.00039852
chr14	21467502	21467502	1	*	0.000398705
chr11	324991	325364	374	*	0.000701254
chr2	193510664	193510735	72	*	0.000706442
chr8	28912915	28913303	389	*	0.000708665
chr3	111314102	111314495	394	*	0.000720893
chr22	38458823	38459051	229	*	0.000580086
chr13	49159767	49160745	979	*	0.000586756
chr17	46705637	46707781	2145	*	0.000519688
chr6	33245359	33245553	195	*	0.000438168
chr6	53556672	53556672	1	*	0.000437612
chr1	154127860	154128041	182	*	0.000666979
chr7	42267547	42268072	526	*	0.000670314
chr7	114053894	114054063	170	*	0.000679577
chr3	188001192	188001192	1	*	0.000458548
chr6	31650735	31651059	325	*	0.000449099
chr14	94576977	94577101	125	*	0.000779624
chr15	89525620	89525800	181	*	0.000617511
chr8	1460569	1460718	150	*	0.000659383
chr1	12164457	12164477	21	*	0.000661421
chr12	3861567	3861616	50	*	0.000662532
chr6	85466460	85466460	1	*	0.00046318
chr1	201481480	201481480	1	*	0.000470035
chr16	54966837	54967714	878	*	0.000725525
chr3	52643617	52643617	1	*	0.00047022
chr13	101213081	101213081	1	*	0.000474481
chr12	54387530	54388147	618	*	0.000810194
chr2	166325614	166325622	9	*	0.000680318
chr10	62271847	62271847	1	*	0.000486894
chr3	71038376	71038376	1	*	0.000499493
chr6	153940035	153940035	1	*	0.000502457
chr18	38676557	38676557	1	*	0.000509312
chr10	81223826	81224116	291	*	0.000748869
chr12	45970012	45970082	71	*	0.000753871
chr2	58763212	58763212	1	*	0.0005384
chr14	46168834	46168834	1	*	0.000547849
chr11	120371373	120371373	1	*	0.000560818
chr12	29715218	29715218	1	*	0.0005623
chr9	135039836	135040296	461	*	0.000881709
chr9	90407888	90408525	638	*	0.000781847
chr1	120217696	120217696	1	*	0.000579716
chr3	128204813	128205418	606	*	0.000813343
chr10	88719017	88719121	105	*	0.000922098
chr17	17323779	17324178	400	*	0.000798522
chr3	129373072	129373396	325	*	0.00080408
chr9	22005288	22005563	276	*	0.000805377
chr7	27225078	27225528	451	*	0.000410192
chr2	145779560	145780823	1264	*	0.000841875
chr16	78539954	78540172	219	*	0.000939143
chr19	1851750	1851995	246	*	0.00094081
chr22	29707524	29708028	505	*	0.00094711
chr7	27184369	27185282	914	*	0.000243818
chr6	1388806	1389367	562	*	0.000881523
chr17	17741098	17741676	579	*	0.000882635
chr1	871441	871546	106	*	0.0008315
chr2	219124263	219124271	9	*	0.00083465
chr19	42600278	42600278	1	*	0.000605468
chr6	109550986	109550986	1	*	0.000607321
chrX	108976035	108976893	859	*	0.000247894
chr15	96909322	96911165	1844	*	0.00071237
chr12	54359712	54360480	769	*	0.00073942
chr2	177023183	177024172	990	*	0.000933029
chr12	13132607	13133131	525	*	0.000966378
chr9	75567483	75568073	591	*	0.000840393
chr19	52075855	52076691	837	*	0.000983423
chr22	36681296	36681321	26	*	0.00100491
chr11	16132747	16132747	1	*	0.000625107
chr8	96280555	96280555	1	*	0.000628442
chr16	81037892	81037892	1	*	0.000630665
chr2	200320455	200321348	894	*	0.00051802
chr2	43495541	43496643	1103	*	0.000868925
chr17	38498914	38499096	183	*	0.000867628
chr2	241185226	241185296	71	*	0.000887082
chr13	81125459	81125459	1	*	0.00066105
chr1	215810601	215810601	1	*	0.000662347
chr4	126560514	126560514	1	*	0.000662532
chr12	54472008	54472008	1	*	0.000669017
chr2	174901038	174901038	1	*	0.000687729
chr10	126412275	126412275	1	*	0.000695325
chr3	16414373	16414373	1	*	0.000697549
chrX	99661860	99665325	3466	*	0.000254193
chr10	67469425	67469425	1	*	0.000702736
chr16	67977865	67978198	334	*	0.00091302
chr1	245778125	245778964	840	*	0.00102289
chr2	176958552	176959229	678	*	0.000894863
chr1	94532230	94532230	1	*	0.00072256
chr3	13594970	13594970	1	*	0.00072571
chr2	219744947	219745020	74	*	0.00107587
chr11	1750302	1750381	80	*	0.00108069
chr17	46645972	46646444	473	*	0.00108254
chr13	111013877	111014385	509	*	0.000903941
chr11	6336862	6336862	1	*	0.000734788
chr12	7167584	7167584	1	*	0.000737197
chr2	83448633	83448633	1	*	0.000737753
chr13	44845432	44845432	1	*	0.000738123
chrX	133680249	133680740	492	*	0.000629739
chr10	126392111	126392872	762	*	0.000877633
chr8	22547419	22548546	1128	*	0.00104308
chr7	99680278	99680451	174	*	0.00104327
chr12	54401665	54402443	779	*	0.000965081
chr1	207996319	207997020	702	*	0.00108606
chr11	115829838	115830067	230	*	0.00110403
chr1	112902857	112903229	373	*	0.00111237
chr11	110728789	110729364	576	*	0.000921727
chr3	46139305	46140249	945	*	0.000925062
chr8	19969536	19969536	1	*	0.000743866
chr5	153207153	153207153	1	*	0.000745163
chr8	97162431	97162431	1	*	0.000754056
chr2	176954533	176954533	1	*	0.000759429
chrX	49125404	49127010	1607	*	0.000421679
chr2	200329486	200329863	378	*	0.000897827
chr4	2813724	2814122	399	*	0.000988611
chr6	138200097	138200309	213	*	0.0011233
chr6	119661462	119662024	563	*	0.000939514
chr4	169240829	169241145	317	*	0.00094044
chr6	35693573	35693573	1	*	0.000768322
chr12	27446544	27446544	1	*	0.000770916
chrX	69352056	69352056	1	*	0.000773325
chr8	116128332	116128332	1	*	0.000773695
chr10	52154700	52154700	1	*	0.000776845
chr12	108974486	108974486	1	*	0.00077703
chr19	17578346	17578346	1	*	0.000779994
chr12	63600802	63600802	1	*	0.000783515
chr1	89591466	89591466	1	*	0.000785738
chr5	116306180	116306180	1	*	0.000787035
chr5	133205198	133205198	1	*	0.000789629
chr15	50352288	50352288	1	*	0.000803339
chr6	50803820	50804174	355	*	0.000960635
chr7	47445517	47445681	165	*	0.000979532
chr9	138916551	138916664	114	*	0.00099176
chr6	11161658	11161658	1	*	0.000819828
chr12	110981484	110981484	1	*	0.000825757
chr10	5589740	5589740	1	*	0.000828536
chr5	66771347	66771669	323	*	0.00108792
chr1	36565918	36566160	243	*	0.00102604
chr8	11519192	11519208	17	*	0.00102844
chr17	78336732	78336732	1	*	0.000835391
chr3	43368518	43368518	1	*	0.000846878
chr17	53573969	53573969	1	*	0.000851324
chr2	134051617	134051617	1	*	0.000870963
chr4	124322371	124324339	1969	*	0.00111441
chr1	165393661	165394372	712	*	0.00118296
chr6	18596070	18596070	1	*	0.00090635
chr12	32675207	32675207	1	*	0.000913761
chr17	66563400	66563400	1	*	0.000914687
chr6	114301322	114301322	1	*	0.000915984
chr2	182003823	182003823	1	*	0.000920616
chr1	200997637	200997637	1	*	0.000930991
chr12	83953441	83953441	1	*	0.000931917
chr11	10690857	10690857	1	*	0.000936179
chr16	77258338	77258338	1	*	0.00093729
chr22	25423700	25423801	102	*	0.00118278
chr13	112331836	112332120	285	*	0.00123965
chr21	19858957	19859651	695	*	0.00128282
chr3	130063505	130064261	757	*	0.00128708
chr18	32171990	32172664	675	*	0.0013058
chr3	149095540	149095743	204	*	0.00132117
chr3	158989910	158989912	3	*	0.00107309
chr4	87921477	87921477	1	*	0.000951186
chr12	54385112	54385625	514	*	0.0012567
chr2	9911124	9911885	762	*	0.00124966
chr6	3023776	3024023	248	*	0.00129542
chr12	57569424	57569787	364	*	0.00134137
chr11	1320010	1320329	320	*	0.00137713
chr16	67233653	67233786	134	*	0.00140084
chr2	231988403	231988509	107	*	0.00140881
chr11	3168788	3169027	240	*	0.00110793
chr20	55203291	55203439	149	*	0.00110793
chr8	27041768	27041788	21	*	0.00114424
chr12	54343078	54343711	634	*	0.00135378
chr7	107577540	107577779	240	*	0.00147773
chr5	2743124	2744422	1299	*	0.00147995
chr6	107816677	107816677	1	*	0.000967675
chr12	102576674	102576674	1	*	0.000967675
chr12	91666402	91666402	1	*	0.000973974
chr4	38761122	38761122	1	*	0.000989908
chr14	101947168	101947529	362	*	0.00148532
chr16	85470485	85470674	190	*	0.0015057
chr17	7461932	7462249	318	*	0.00152164
chr7	96650096	96651537	1442	*	0.000744793
chr17	62773704	62775998	2295	*	0.000766099
chr2	119615496	119616242	747	*	0.00137416
chr11	121986736	121987054	319	*	0.00138398
chr5	153859646	153860358	713	*	0.00141566
chr7	1126249	1126326	78	*	0.00156666
chr2	3697378	3697542	165	*	0.00158204
chr17	46704410	46705018	609	*	0.00172099
chr21	26573136	26573445	310	*	0.00173507
chr16	68034227	68034432	206	*	0.00175601
chr14	35838051	35838413	363	*	0.00178843
chr17	13297839	13299004	1166	*	0.00180288
chr6	152126180	152126441	262	*	0.00182048
chr6	98165073	98165447	375	*	0.00183697
chr22	18314772	18314866	95	*	0.00186328
chr12	27615138	27615408	271	*	0.0018907
chr17	46663759	46664647	889	*	0.00189385
chr8	86262603	86262948	346	*	0.00119241
chr5	169815293	169815771	479	*	0.00119556
chr12	89574514	89575415	902	*	0.0012252
chr8	142162582	142162582	1	*	0.00103048
chrX	48814205	48814932	728	*	0.000818346
chr12	89744150	89744701	552	*	0.00101955
chr19	38885242	38886667	1426	*	0.00113146
chr18	57564897	57566460	1564	*	0.00115721
chr12	6881303	6881629	327	*	0.0013623
chr6	50060598	50061398	801	*	0.00137601
chr12	54392734	54393100	367	*	0.00151552
chr2	183291758	183292092	335	*	0.00206245
chr1	103574597	103574958	362	*	0.0020895
chr19	3338757	3338915	159	*	0.00124058
chr2	164590272	164590272	1	*	0.00103122
chr2	9403086	9403086	1	*	0.00104438
chr3	179139405	179139405	1	*	0.00104753
chr4	1237995	1237995	1	*	0.00105309
chr22	33936258	33936258	1	*	0.0010579
chr9	100055368	100055368	1	*	0.00105846
chr6	128452894	128452894	1	*	0.00106346
chr17	33703063	33703063	1	*	0.00107569
chr3	45066580	45066580	1	*	0.00107569
chr16	72972644	72972644	1	*	0.0010781
chr3	156898184	156898184	1	*	0.00109032
chr6	134952207	134952207	1	*	0.00110533
chr3	36910475	36910475	1	*	0.00110644
chr5	180630434	180630434	1	*	0.00112071
chr2	197066467	197066467	1	*	0.00112164
chr8	123631887	123631887	1	*	0.00112719
chr15	89476436	89476436	1	*	0.00112775
chr17	59533844	59535253	1410	*	0.00103604
chrX	153775517	153775995	479	*	0.000867999
chr8	40010443	40011346	904	*	0.00140232
chr2	223168453	223168861	409	*	0.00169968
chr9	73483939	73484058	120	*	0.00171228
chr8	67405583	67405820	238	*	0.00171525
chr3	189348674	189349073	400	*	0.00177398
chr1	238648531	238649828	1298	*	0.00181307
chr15	26360752	26360975	224	*	0.00182826
chr12	26273584	26274563	980	*	0.00146995
chr2	103053006	103053710	705	*	0.00216157
chr8	41655154	41655789	636	*	0.00217194
chr3	24083947	24083947	1	*	0.00113516
chr5	167150273	167150273	1	*	0.00114776
chr1	44011587	44011587	1	*	0.00115258
chr2	80904864	80904864	1	*	0.00116147
chr5	96120312	96120312	1	*	0.00116314
chr7	17060994	17060994	1	*	0.0011737
chr1	1030656	1030656	1	*	0.00117407
chr20	49175308	49175308	1	*	0.00117703
chr10	5386122	5386122	1	*	0.00118426
chr2	158666076	158666076	1	*	0.00118704
chr1	10567799	10567799	1	*	0.00119482
chr7	87938935	87938935	1	*	0.00119852
chr12	54406516	54406516	1	*	0.00120316
chr12	46877466	46877466	1	*	0.0012089
chr8	136592479	136592479	1	*	0.00121742
chr2	16834516	16834516	1	*	0.00122891
chr4	80573486	80573486	1	*	0.00124317
chr14	83591622	83591622	1	*	0.00126467
chr11	104198810	104198810	1	*	0.00126652
chr5	73539699	73539699	1	*	0.00128356
chr6	11252262	11252262	1	*	0.00129542
chr13	43646699	43646699	1	*	0.00130357
chr4	54542654	54542654	1	*	0.00132636
chr8	98160907	98160907	1	*	0.0013284
chr1	246117536	246117536	1	*	0.00132895
chrX	38871855	38871855	1	*	0.00132933
chr8	25897201	25899047	1847	*	0.00091654
chrY	15014898	15016101	1204	*	0.00117629
chr17	46370913	46372607	1695	*	0.00130876
chr12	133414255	133415266	1012	*	0.00162595
chr2	43328657	43329946	1290	*	0.00159371
chr2	85294381	85294518	138	*	0.00223327
chr5	150161299	150162068	770	*	0.00224568
chr12	110370719	110370836	118	*	0.00226291
chr17	46131583	46131897	315	*	0.00226606
chr17	80970799	80970892	94	*	0.00226643
chr13	114801132	114802548	1417	*	0.00226902
chr20	17595355	17595472	118	*	0.0023046
chr17	53351925	53352068	144	*	0.00234906
chr5	16615924	16616019	96	*	0.00235406
chr6	144904252	144904561	310	*	0.00237722
chr8	128519635	128520078	444	*	0.00237889
chr15	88576296	88576320	25	*	0.00238093
chr3	119014825	119015466	642	*	0.00125466
chr3	156019196	156019214	19	*	0.00127578
chr22	36043021	36043070	50	*	0.00129894
chr17	79879221	79879227	7	*	0.00130783
chr18	33768144	33768496	353	*	0.00132858
chr21	30464521	30464877	357	*	0.00134822
chr11	33892521	33892549	29	*	0.00137916
chr22	43148782	43149110	329	*	0.0013951
chr1	228346014	228346181	168	*	0.00140084
chrX	17432450	17432713	264	*	0.00141066
chr10	97036427	97036527	101	*	0.00143085
chr1	174933478	174933490	13	*	0.00149107
chr6	100874855	100874895	41	*	0.00149385
chr21	45031925	45032086	162	*	0.00152479
chr17	33884702	33885049	348	*	0.001575
chr18	42277045	42277130	86	*	0.00160075
chr2	142889683	142890541	859	*	0.00161872
chr19	13266738	13267436	699	*	0.00162743
chr16	17553768	17553784	17	*	0.00164392
chr18	21243529	21243559	31	*	0.00168449
chr17	46226930	46227039	110	*	0.00171339
chr1	236222651	236222720	70	*	0.00171877
chr2	162929318	162929690	373	*	0.00172284
chr7	28205577	28206268	692	*	0.00172785
chr17	79282893	79282923	31	*	0.00173674
chr1	12227700	12227927	228	*	0.00178528
chr2	42397985	42398315	331	*	0.00180492
chr5	56784195	56784554	360	*	0.00180974
chr4	2802197	2802612	416	*	0.00184457
chr2	19551750	19551860	111	*	0.00189589
chr2	194762674	194762725	52	*	0.00191256
chr1	21649330	21649784	455	*	0.0019574
chr8	134657812	134657958	147	*	0.0020328
chr12	54400361	54400494	134	*	0.00204818
chr5	67818673	67818678	6	*	0.00208894
chr12	54350153	54350209	57	*	0.0021436
chr14	30054523	30054523	1	*	0.00133525
chr3	114303730	114303730	1	*	0.00135378
chr20	56902639	56902639	1	*	0.00135545
chr18	37947718	37947718	1	*	0.00135675
chr6	88316019	88316019	1	*	0.0013623
chr2	73007743	73007743	1	*	0.00136638
chr12	71299969	71299969	1	*	0.00136768
chr6	168564244	168564244	1	*	0.00136768
chr6	119470324	119470324	1	*	0.00137175
chr14	86480145	86480145	1	*	0.00137657
chr8	58714920	58714920	1	*	0.00139121
chr11	5712109	5712109	1	*	0.00140973
chr12	91619323	91619323	1	*	0.00141751
chrX	11776256	11776853	598	*	0.00106568
chrX	153774721	153775341	621	*	0.00126263
chrX	47509884	47510507	624	*	0.00112682
chrX	153606530	153607856	1327	*	0.00139065
chrX	135228853	135229755	903	*	0.00140899
chr2	66808194	66809959	1766	*	0.00142307
chr1	119532195	119532925	731	*	0.00142956
chrX	48432702	48433165	464	*	0.00146383
chr19	49935823	49937176	1354	*	0.00135971
chr7	27137922	27138850	929	*	0.00137453
chr6	28945189	28945507	319	*	0.00140362
chr20	5485144	5485475	332	*	0.0014668
chrX	118108546	118109844	1299	*	0.00151367
chr12	116996931	116997185	255	*	0.00150885
chr2	200333729	200334584	856	*	0.00158092
chr6	168785355	168785970	616	*	0.00158148
chr14	72052894	72053361	468	*	0.00169709
chr17	78161110	78161479	370	*	0.00189255
chr3	128209636	128210541	906	*	0.00199353
chr12	1609245	1609470	226	*	0.00203076
chr4	57931828	57932507	680	*	0.00233368
chr1	21864320	21864896	577	*	0.00163966
chr17	43974869	43975063	195	*	0.00165003
chr12	54408091	54409207	1117	*	0.00166819
chr6	164006905	164007415	511	*	0.0017397
chr3	149094653	149095006	354	*	0.00175304
chr7	1610694	1611147	454	*	0.00181511
chr3	111260756	111260897	142	*	0.00191849
chr18	74770402	74770815	414	*	0.00201946
chr7	150822655	150823386	732	*	0.00203206
chr1	91300231	91300390	160	*	0.00205744
chr15	65361131	65361335	205	*	0.00207282
chr7	5535692	5535748	57	*	0.00211377
chr20	43342929	43343233	305	*	0.00213526
chr10	130833836	130834003	168	*	0.00218083
chr3	160119192	160120240	1049	*	0.00223104
chr11	16631866	16632311	446	*	0.00223586
chr17	47091978	47092178	201	*	0.00224309
chr12	54423428	54423920	493	*	0.00224698
chr6	70576030	70576321	292	*	0.00227551
chr12	131439172	131439929	758	*	0.00230682
chr12	54380101	54381013	913	*	0.0025586
chr9	118501557	118501780	224	*	0.00242799
chr18	56529755	56529784	30	*	0.00244837
chr1	202091865	202091880	16	*	0.00245856
chr10	72311914	72312093	180	*	0.00249691
chr10	95276726	95276808	83	*	0.00250858
chr6	155334676	155334920	245	*	0.0025108
chr14	26674046	26674202	157	*	0.0025184
chr13	90488675	90489341	667	*	0.00252081
chr11	3242765	3242783	19	*	0.00252285
chr16	56645349	56646343	995	*	0.00257621
chr12	77719878	77720159	282	*	0.00260307
chr17	68340676	68340919	244	*	0.00218324
chr4	175040256	175041145	890	*	0.00219306
chr17	46692859	46693336	478	*	0.00221233
chr4	165858544	165858697	154	*	0.00221326
chr5	121645128	121645297	170	*	0.00227329
chr17	74678135	74678836	702	*	0.00227514
chr3	57995069	57995180	112	*	0.00235036
chr2	69059148	69059154	7	*	0.00236333
chr11	47599060	47599085	26	*	0.00237574
chr6	27798455	27798556	102	*	0.00241317
chr5	168419258	168419342	85	*	0.00245059
chr20	49962661	49962661	1	*	0.00142326
chr2	180408307	180408307	1	*	0.00142511
chr4	12890792	12890792	1	*	0.00142696
chr8	22500019	22500019	1	*	0.00144253
chr6	121949136	121949136	1	*	0.00144401
chr16	88166905	88166905	1	*	0.00147458
chrX	117973920	117973920	1	*	0.00149366
chr19	3337399	3337399	1	*	0.00149459
chr2	23777246	23777246	1	*	0.00149681
chr3	119911268	119911268	1	*	0.00149922
chr13	34217479	34217479	1	*	0.00151126
chr16	54033972	54033972	1	*	0.00151293
chr19	3671118	3671118	1	*	0.00151441
chr9	34651674	34651674	1	*	0.00152608
chr5	112602827	112602827	1	*	0.00152868
chr17	40901994	40901994	1	*	0.00152868
chr21	45516029	45516029	1	*	0.00153387
chr11	116857794	116857794	1	*	0.00156314
chr5	90515112	90515112	1	*	0.00157277
chr12	6436676	6436676	1	*	0.00157314
chr1	65556231	65556231	1	*	0.00159408
chrX	153990478	153990478	1	*	0.00160612
chr4	166233801	166233801	1	*	0.00161576
chr13	78034532	78034532	1	*	0.00162409
chr4	89885303	89885303	1	*	0.0016278
chr2	162652846	162652846	1	*	0.00164281
chr4	86398998	86398998	1	*	0.00165225
chr2	147935069	147935069	1	*	0.00165577
chr2	235997393	235997393	1	*	0.00166356
chr7	114649573	114649573	1	*	0.00167634
chr9	90193634	90193634	1	*	0.00169098
chr3	42680224	42680224	1	*	0.00169709
chr7	6614945	6614945	1	*	0.00170191
chr10	104434593	104434593	1	*	0.00170654
chr4	89628141	89628141	1	*	0.00172877
chr16	4420291	4420291	1	*	0.00173192
chr14	58179073	58179073	1	*	0.00174452
chr1	94761763	94761763	1	*	0.00174526
chr5	102246737	102246737	1	*	0.00175619
chr12	63546263	63546263	1	*	0.00176249
chr5	83313846	83313846	1	*	0.00176249
chr10	60828539	60828539	1	*	0.00177268
chr8	97803770	97803770	1	*	0.00177416
chr1	207213607	207213607	1	*	0.00177527
chr5	153751515	153751515	1	*	0.00179232
chrX	14891001	14891423	423	*	0.00116555
chrX	153626015	153626606	592	*	0.00116888
chrX	23760918	23761651	734	*	0.00119686
chr6	100676745	100677145	401	*	0.00177231
chrX	68048660	68050206	1547	*	0.00162595
chrX	77359363	77359613	251	*	0.00164762
chr10	119295770	119296756	987	*	0.00185957
chr17	46681111	46681550	440	*	0.00186031
chr4	111542473	111544286	1814	*	0.00165781
chrX	49687058	49687176	119	*	0.00193961
chr2	66664798	66666292	1495	*	0.00167356
chrX	55187570	55187822	253	*	0.00170154
chrX	149106460	149106767	308	*	0.00170228
chr16	73266442	73266785	344	*	0.00177583
chr6	50810432	50812112	1681	*	0.00178287
chrX	129114666	129115458	793	*	0.00211395
chrX	38420326	38420783	458	*	0.00213081
chrX	153672320	153672898	579	*	0.00171358
chr12	54413000	54413558	559	*	0.00201131
chrX	19532166	19533550	1385	*	0.00171951
chr4	54424280	54424787	508	*	0.00208338
chrX	147582071	147583273	1203	*	0.00225883
chr17	46682308	46683047	740	*	0.00228718
chr5	50683467	50684985	1519	*	0.00229033
chrX	68724047	68725088	1042	*	0.00233998
chrX	153602658	153603268	611	*	0.00236222
chrX	128977498	128977816	319	*	0.00237111
chrX	135579224	135579744	521	*	0.0023976
chr7	1163456	1164737	1282	*	0.00258269
chrX	47518238	47518579	342	*	0.00260381
chrX	129039937	129040194	258	*	0.00243225
chr6	99275305	99276357	1053	*	0.0024341
chr10	106028329	106028543	215	*	0.0027235
chr10	131764887	131766874	1988	*	0.00283429
chrX	48958189	48958509	321	*	0.00289691
chr13	113698946	113699016	71	*	0.00291433
chrX	133119594	133119866	273	*	0.00295898
chr3	147140754	147141219	466	*	0.00298139
chr1	23521272	23521417	146	*	0.00237685
chr7	19183753	19184961	1209	*	0.00247894
chr17	59521084	59521816	733	*	0.00248524
chr6	45631106	45631799	694	*	0.0025473
chr5	174158654	174159705	1052	*	0.00311535
chr7	143088472	143088717	246	*	0.00259807
chrX	23801291	23801995	705	*	0.00251247
chr1	119531718	119532116	399	*	0.00315499
chrX	55026485	55026862	378	*	0.00251377
chr4	4867387	4867979	593	*	0.00319186
chr2	237640591	237641100	510	*	0.00280817
chrX	49056505	49056693	189	*	0.00322744
chr12	54424203	54425156	954	*	0.00285467
chr2	200334854	200335558	705	*	0.00287079
chr1	51888241	51888775	535	*	0.00289228
chrX	129473723	129473898	176	*	0.00329858
chrY	22680010	22682393	2384	*	0.0029712
chr1	119535589	119535986	398	*	0.00330358
chr6	106429065	106429443	379	*	0.00305161
chr11	94278581	94279068	488	*	0.00311553
chr5	129082903	129083482	580	*	0.00313628
chr22	44422012	44422199	188	*	0.00313888
chr21	45160229	45161285	1057	*	0.00316722
chr16	66613220	66613334	115	*	0.00317667
chr16	54968727	54969051	325	*	0.00330636
chrX	21676344	21676692	349	*	0.00342679
chr11	2162406	2162483	78	*	0.00344365
chr1	174843523	174843909	387	*	0.00344643
chr7	25897907	25898688	782	*	0.00345106
chrX	152735785	152736172	388	*	0.00345495
chrX	54556668	54557002	335	*	0.00346421
chr7	105319558	105320151	594	*	0.00346681
chrX	48334381	48334722	342	*	0.00346718
chr12	26471733	26472706	974	*	0.00341289
chr12	54420837	54421335	499	*	0.00344513
chr4	152096542	152096743	202	*	0.00346977
chrX	150151784	150153580	1797	*	0.00348682
chr2	118982263	118982679	417	*	0.00348496
chr12	52473422	52474047	626	*	0.0034996
chr4	42401056	42401610	555	*	0.00351331
chr7	4743056	4743426	371	*	0.00356685
chrX	150564821	150565864	1044	*	0.00351776
chr12	81110605	81110776	172	*	0.00352591
chrX	17755717	17756762	1046	*	0.00354721
chrX	46404934	46405110	177	*	0.00356871
chr8	142264769	142264923	155	*	0.00373063
chr8	6456182	6456465	284	*	0.00377306
chr2	3452347	3452563	217	*	0.00381697
chr1	36042433	36043014	582	*	0.00385495
chrX	38663045	38663187	143	*	0.00391164
chrX	49019804	49020468	665	*	0.00393703
chr2	175205387	175205852	466	*	0.0039713
chr2	100722022	100722466	445	*	0.00404337
chr7	27184167	27184271	105	*	0.00410525
chr17	40274703	40274811	109	*	0.00424198
chr7	27289120	27289669	550	*	0.00437612
chr12	30947871	30948641	771	*	0.00438168
chr6	25137356	25138047	692	*	0.00446987
chr1	153581494	153581793	300	*	0.00448395
chr11	113185470	113185879	410	*	0.00277723
chr5	134375885	134376247	363	*	0.00278519
chr19	46283406	46285007	1602	*	0.00452508
chrX	48397836	48397938	103	*	0.00454435
chr5	84408657	84409204	548	*	0.0028517
chr2	223164867	223165753	887	*	0.00455491
chr20	58569157	58569565	409	*	0.00287283
chr4	111550154	111551139	986	*	0.00467237
chr17	43339831	43340758	928	*	0.00302382
chrX	153284584	153285631	1048	*	0.00468719
chrX	149531112	149532196	1085	*	0.00371729
chr22	39759992	39760267	276	*	0.00469349
chr1	6419081	6419112	32	*	0.00305402
chr12	6442873	6443045	173	*	0.00305495
chr6	33129017	33129060	44	*	0.00313276
chr4	57547872	57548290	419	*	0.00476241
chrX	57021244	57022108	865	*	0.00372174
chrY	15814320	15814705	386	*	0.00318279
chrX	73834329	73834707	379	*	0.00372415
chr8	145728501	145728543	43	*	0.00321354
chrX	152760248	152761944	1697	*	0.00480299
chr2	20870087	20871002	916	*	0.00480317
chr1	119549948	119550674	727	*	0.00323485
chrX	49022793	49023115	323	*	0.00483041
chr1	201465497	201465789	293	*	0.00326301
chr18	74845154	74845829	676	*	0.00326412
chr10	119294055	119295056	1002	*	0.00484393
chrX	15802695	15803754	1060	*	0.00327801
chr17	30822561	30823145	585	*	0.00328246
chr12	58210661	58211237	577	*	0.00485783
chr2	6122452	6122814	363	*	0.00330006
chr2	3642263	3642629	367	*	0.00487839
chr6	44194505	44195227	723	*	0.00332785
chrX	135055672	135056118	447	*	0.0048921
chr15	34516387	34516777	391	*	0.00490674
chr11	859532	860157	626	*	0.00337343
chr16	54969706	54970523	818	*	0.0033788
chr22	50746699	50747040	342	*	0.00341308
chr17	7460690	7461421	732	*	0.0034179
chr17	47651453	47651712	260	*	0.00344606
chrX	50213528	50213745	218	*	0.00496102
chr10	126704108	126705555	1448	*	0.00349849
chr17	47209649	47209749	101	*	0.00355111
chrX	47479101	47479190	90	*	0.00503347
chr12	11708829	11709115	287	*	0.00356908
chr3	133502623	133502702	80	*	0.00358408
chrX	153665624	153665987	364	*	0.00504921
chr15	94613902	94614694	793	*	0.00358686
chr10	28035822	28036151	330	*	0.00359705
chr22	38034681	38035301	621	*	0.00366282
chr14	54418728	54418880	153	*	0.00367024
chr19	35629273	35629576	304	*	0.00367487
chr6	30850868	30850977	110	*	0.00369284
chr10	123355239	123355576	338	*	0.00371822
chr11	93271083	93271284	202	*	0.00372767
chr20	21684417	21685842	1426	*	0.00373934
chrX	49042807	49042949	143	*	0.00515778
chr3	58563609	58563674	66	*	0.00378622
chr8	65490710	65491152	443	*	0.00384106
chr11	57957709	57957939	231	*	0.00388033
chr2	216003232	216003798	567	*	0.00389145
chr14	104741448	104742009	562	*	0.00393443
chrY	2654978	2655977	1000	*	0.00393462
chr6	33288296	33288366	71	*	0.0052582
chr17	77030192	77030281	90	*	0.00399668
chr2	239754343	239755461	1119	*	0.00408154
chr9	35563534	35564052	519	*	0.00532379
chr12	54329854	54330354	501	*	0.00533212
chrX	101186994	101187248	255	*	0.00534935
chr16	70759288	70760142	855	*	0.00536825
chr20	34022108	34022914	807	*	0.00421104
chr8	1894814	1895558	745	*	0.00428589
chr18	19756582	19757468	887	*	0.00542569
chr2	223169586	223170370	785	*	0.00435129
chr12	52281810	52282079	270	*	0.00543551
chr1	66457970	66458474	505	*	0.00438149
chr6	29690766	29690893	128	*	0.00445783
chr14	23511078	23511306	229	*	0.00447598
chr17	62084322	62084359	38	*	0.00453231
chrX	21392324	21392617	294	*	0.00559873
chr1	119526060	119526783	724	*	0.00476742
chr1	2138442	2139135	694	*	0.00477575
chrX	118107540	118108528	989	*	0.00563634
chrX	135333415	135333698	284	*	0.00565376
chr22	45072724	45072917	194	*	0.00493694
chrX	54556391	54556446	56	*	0.00495973
chr5	3592464	3592638	175	*	0.00497881
chr11	71725245	71725590	346	*	0.00500253
chr11	129992297	129992368	72	*	0.00501864
chr17	1944419	1944831	413	*	0.00506329
chrX	153707710	153707810	101	*	0.00513055
chr11	70001754	70002020	267	*	0.00527376
chr2	121669723	121670634	912	*	0.005296
chr13	31479935	31480225	291	*	0.00532712
chrX	153639287	153640221	935	*	0.00578641
chr3	177159641	177159881	241	*	0.00540771
chr17	43318760	43319382	623	*	0.00542735
chr16	55866842	55867072	231	*	0.0054418
chr11	856942	857102	161	*	0.00546645
chrX	119764072	119764206	135	*	0.00582995
chr16	57836960	57837563	604	*	0.00548627
chr10	28030398	28030839	442	*	0.00570971
chrX	118925713	118925789	77	*	0.00589313
chrX	152990332	152990345	14	*	0.00577678
chr13	41593385	41593582	198	*	0.00579901
chr1	173176366	173176501	136	*	0.00581142
chr17	1633714	1634263	550	*	0.00581994
chr19	1152022	1152358	337	*	0.00585867
chr12	54430684	54431589	906	*	0.00588572
chrX	48755699	48755797	99	*	0.0059626
chr1	55267142	55267293	152	*	0.00596557
chrX	71351314	71351792	479	*	0.00598836
chr8	145019563	145019639	77	*	0.00627034
chr5	153862752	153863826	1075	*	0.00599744
chrX	46696474	46697120	647	*	0.00636057
chr17	1477843	1478463	621	*	0.00645691
chr4	187422114	187422343	230	*	0.00602337
chr9	136445379	136445595	217	*	0.00654269
chr7	27183643	27183701	59	*	0.00657011
chr17	80292079	80292603	525	*	0.00661698
chr1	101185248	101185311	64	*	0.00662087
chr5	177889945	177890816	872	*	0.0066331
chr21	46786707	46787813	1107	*	0.00262975
chr6	31913759	31913809	51	*	0.00263216
chrX	75392480	75392644	165	*	0.00604894
chr2	49382242	49382423	182	*	0.00267199
chr11	126581947	126582183	237	*	0.00268237
chr16	67978429	67978450	22	*	0.00269867
chr9	27109111	27109492	382	*	0.00675594
chr11	68782049	68782211	163	*	0.00677243
chr19	37098128	37099054	927	*	0.00273647
chr11	124546505	124546767	263	*	0.00274425
chr5	17684368	17684620	253	*	0.00680059
chr1	115238457	115238559	103	*	0.00276129
chrX	63425275	63425720	446	*	0.00682931
chr13	48986124	48987165	1042	*	0.00277037
chr11	86651225	86651685	461	*	0.00683153
chr6	23177275	23177555	281	*	0.00281558
chr7	2077293	2078036	744	*	0.00281817
chr3	158786927	158787141	215	*	0.00283003
chr12	130590529	130591369	841	*	0.0069527
chr22	43091623	43091753	131	*	0.00695288
chr11	44341361	44341646	286	*	0.006974
chr16	875881	876216	336	*	0.00288635
chrX	55478610	55479357	748	*	0.00608229
chr1	65774564	65774857	294	*	0.00702458
chr17	73906034	73906675	642	*	0.00702977
chr12	114370344	114370423	80	*	0.00297009
chr11	72019825	72020031	207	*	0.00300307
chrX	102469720	102469950	231	*	0.00712945
chr11	94965762	94965924	163	*	0.00301808
chr3	9032419	9032631	213	*	0.00715742
chr3	57945277	57945695	419	*	0.00305161
chr3	166288738	166289851	1114	*	0.00308904
chr19	35531817	35532097	281	*	0.00722949
chr17	42289769	42290419	651	*	0.00610619
chr2	66667852	66668012	161	*	0.0031411
chr5	8457721	8457970	250	*	0.00729712
chrX	153744609	153744670	62	*	0.0073049
chr16	57514101	57514430	330	*	0.00317797
chr11	112037368	112037673	306	*	0.00320039
chrX	153769473	153770094	622	*	0.00736344
chr7	70096029	70096378	350	*	0.00322206
chrX	48693564	48694015	452	*	0.00738753
chr5	67088990	67089012	23	*	0.00323837
chr13	30077315	30077489	175	*	0.00323874
chr5	79378293	79378383	91	*	0.00325226
chrX	134555540	134555714	175	*	0.00742551
chr1	870791	871057	267	*	0.00743644
chr2	42280622	42281980	1359	*	0.00746886
chr7	113089855	113091000	1146	*	0.00750833
chr3	55517101	55517496	396	*	0.00335879
chr3	121363056	121363125	70	*	0.00337695
chr12	71551503	71552457	955	*	0.00756206
chrX	133683979	133684177	199	*	0.00759466
chr9	6215375	6215727	353	*	0.00341141
chr17	80255419	80255510	92	*	0.00341141
chr12	65019329	65019458	130	*	0.00344309
chr14	95078599	95078743	145	*	0.00349738
chr19	5147855	5148130	276	*	0.00351498
chr10	8125599	8125771	173	*	0.00355203
chr6	158070966	158071544	579	*	0.00355314
chrX	102470047	102471167	1121	*	0.00775919
chr3	125985235	125985645	411	*	0.00361391
chrX	153718691	153719132	442	*	0.00781106
chr20	51026767	51026857	91	*	0.0036317
chrX	129243062	129243872	811	*	0.00784404
chr5	175834777	175835085	309	*	0.00365263
chr17	80403126	80403254	129	*	0.00365764
chr11	315102	315262	161	*	0.00365782
chr5	148810177	148810203	27	*	0.00369525
chrX	79590905	79591006	102	*	0.00793297
chr12	1739687	1740390	704	*	0.00795372
chr3	10150065	10150173	109	*	0.00796428
chr17	934534	935017	484	*	0.00377343
chr17	46676099	46676375	277	*	0.00379363
chr1	154407300	154407478	179	*	0.00384272
chrX	48554902	48555977	1076	*	0.0061514
chrX	154114541	154114552	12	*	0.00810583
chr4	168156467	168157126	660	*	0.00812769
chr12	66276288	66276586	299	*	0.00395
chr8	9953022	9953197	176	*	0.00395203
chr2	242787064	242787324	261	*	0.00397112
chrX	109560744	109561147	404	*	0.00816345
chr10	1166782	1166994	213	*	0.00398872
chr5	3310778	3311367	590	*	0.00818661
chrX	132091269	132091534	266	*	0.00819717
chrX	153060450	153061265	816	*	0.00820328
chr1	47060743	47061256	514	*	0.00403355
chr2	74780268	74780617	350	*	0.00825145
chr1	165322099	165322784	686	*	0.00828702
chr2	223167280	223167617	338	*	0.00828943
chr2	169653213	169653384	172	*	0.00409747
chr17	66951572	66951903	332	*	0.00412082
chr20	62084549	62084833	285	*	0.0041223
chr2	224464668	224465130	463	*	0.0041236
chr14	52733216	52733812	597	*	0.00414008
chr17	46716585	46716806	222	*	0.00414583
chrX	147581919	147582053	135	*	0.0083615
chr5	113695858	113696247	390	*	0.00416361
chr6	50813859	50814089	231	*	0.00417936
chr3	129275971	129276217	247	*	0.00838837
chr6	112557272	112557503	232	*	0.00419326
chr15	27111435	27111476	42	*	0.00419733
chr7	2518684	2518824	141	*	0.00421345
chr3	147141614	147142182	569	*	0.00845692
chr14	100622092	100622764	673	*	0.00427922
chr10	21798257	21799047	791	*	0.00851287
chrX	132548278	132549297	1020	*	0.00852658
chr2	219696567	219697159	593	*	0.00856345
chr13	93373017	93373482	466	*	0.00438576
chr17	1553415	1553585	171	*	0.00446357
chr3	162901932	162902093	162	*	0.00446783
chr15	96912955	96913724	770	*	0.00447876
chr8	26687088	26688088	1001	*	0.00448321
chr6	32049373	32049516	144	*	0.0086798
chr1	98434519	98434737	219	*	0.00454342
chr8	55527950	55528668	719	*	0.00873816
chrX	71459111	71459274	164	*	0.00875799
chr12	52888292	52888480	189	*	0.00464291
chr4	160319500	160319619	120	*	0.00466422
chr12	15114233	15114393	161	*	0.00468256
chr9	132248904	132249914	1011	*	0.00468664
chr17	48179349	48179648	300	*	0.00881931
chr17	57443607	57444356	750	*	0.00473184
chr3	13663398	13663538	141	*	0.00477723
chr14	62164033	62164584	552	*	0.00888416
chr12	772966	773007	42	*	0.00478502
chr10	5333615	5334280	666	*	0.00478817
chr7	101579003	101579936	934	*	0.00896104
chr7	157367142	157367462	321	*	0.00897401
chr14	104179095	104179160	66	*	0.00489266
chr6	146660979	146661192	214	*	0.00490266
chrX	68835678	68835895	218	*	0.009017
chr10	119307692	119307931	240	*	0.00497622
chr12	104194358	104194588	231	*	0.00504662
chrX	119077366	119077663	298	*	0.00910852
chr12	114833043	114833950	908	*	0.009178
chr4	183166971	183167912	942	*	0.00518409
chr1	227161799	227162446	648	*	0.00520984
chr11	43290674	43291043	370	*	0.00927675
chr2	179914627	179914868	242	*	0.00532397
chr1	12203571	12204096	526	*	0.00538122
chrX	47342480	47343176	697	*	0.00932899
chr8	22422205	22422347	143	*	0.00539901
chrX	131351970	131352282	313	*	0.00934307
chr8	16461693	16462035	343	*	0.00542847
chr2	40739654	40739705	52	*	0.00545199
chrX	41782857	41782872	16	*	0.00549201
chr2	175206966	175207395	430	*	0.00549868
chr7	30951272	30951392	121	*	0.00550869
chrX	101906035	101906161	127	*	0.00943275
chr1	179711114	179711859	746	*	0.00553796
chr15	92555091	92555388	298	*	0.00557057
chr19	2042088	2042592	505	*	0.00559484
chr7	25702709	25703085	377	*	0.00559706
chr11	58668068	58668634	567	*	0.00947832
chr7	55313012	55313442	431	*	0.00563541
chr5	2754274	2754753	480	*	0.00563912
chr3	178984747	178984973	227	*	0.0056532
chrX	72223384	72223396	13	*	0.00565709
chr18	59997096	59997175	80	*	0.0095176
chr1	247694041	247694406	366	*	0.00952816
chr9	107380587	107381971	1385	*	0.00954224
chr1	10290773	10290789	17	*	0.00575176
chrX	100740275	100740439	165	*	0.00958652
chr1	207992403	207992548	146	*	0.00578382
chrX	119005594	119005714	121	*	0.00959838
chr3	5023050	5023394	345	*	0.00586923
chrX	102319001	102319120	120	*	0.00969546
chr17	46679135	46679715	581	*	0.00970565
chr4	77506779	77507246	468	*	0.00598836
chr12	54363054	54363943	890	*	0.00608451
chrX	48379927	48380420	494	*	0.00979977
chrX	153046386	153046482	97	*	0.00983219
chrX	129245225	129245245	21	*	0.00619642
chr1	147766089	147766912	824	*	0.00620865
chrX	72348018	72348370	353	*	0.00986035
chr2	241925507	241925550	44	*	0.00628757
chr2	241936844	241937034	191	*	0.00633611
chrX	106692682	106693692	1011	*	0.00993076
chrX	43514189	43514740	552	*	0.00993557
chrY	21877683	21878594	912	*	0.00637706
chr10	30843425	30843592	168	*	0.0063967
chr4	147145675	147145691	17	*	0.00640096
chrX	48367176	48367223	48	*	0.00996059
chr5	89586559	89587104	546	*	0.00644246
chr15	76005861	76006143	283	*	0.00645821
chr5	55594154	55594618	465	*	0.00647933
chr17	9972895	9973558	664	*	0.00649878
chr1	59362522	59362552	31	*	0.00649971
chr5	139050204	139051131	928	*	0.00650063
chr5	116365436	116365800	365	*	0.00652565
chr16	10836219	10836231	13	*	0.0065325
chr16	20420652	20421627	976	*	0.0100236
chr12	68321605	68321838	234	*	0.00657437
chrX	129299367	129299802	436	*	0.0100573
chr15	96945621	96945823	203	*	0.00663885
chr2	42652272	42652321	50	*	0.00665571
chr7	1882997	1883251	255	*	0.0100779
chr13	112815083	112815146	64	*	0.00667108
chr9	129372349	129372974	626	*	0.00674742
chrX	21776376	21776853	478	*	0.0101192
chrX	154444538	154444605	68	*	0.0101459
chr4	182751132	182751992	861	*	0.00681726
chrX	72782798	72782852	55	*	0.010167
chr12	6501910	6501960	51	*	0.00686247
chrX	70752873	70752964	92	*	0.0101775
chr1	91302117	91303544	1428	*	0.00691342
chr21	35552652	35553467	816	*	0.00692528
chr12	130590137	130590231	95	*	0.00701458
chr12	124926062	124926594	533	*	0.00710351
chrX	128657364	128657699	336	*	0.0102861
chr3	112876728	112877046	319	*	0.00712778
chr2	71017887	71017967	81	*	0.00713167
chr3	147113700	147113918	219	*	0.00713556
chr19	10624954	10625775	822	*	0.00713834
chr5	94027794	94027888	95	*	0.00715298
chr6	32013699	32013845	147	*	0.00715835
chr1	226065109	226065383	275	*	0.00717928
chr20	55356195	55357995	1801	*	0.00718799
chrX	119384693	119385611	919	*	0.0103276
chr11	313120	313354	235	*	0.00722356
chrX	103410677	103411021	345	*	0.0103411
chr8	17270452	17270608	157	*	0.00726933
chr2	43188851	43189254	404	*	0.00727748
chr11	44932676	44934041	1366	*	0.00728118
chrY	22917104	22917894	791	*	0.0103663
chr17	9940227	9940652	426	*	0.00730935
chr4	160188423	160188736	314	*	0.00738697
chr12	54383692	54384744	1053	*	0.00738846
chr13	91579373	91579901	529	*	0.00743737
chr16	56703561	56703679	119	*	0.00744459
chr17	34207341	34207481	141	*	0.00746016
chr1	202508860	202509007	148	*	0.00747739
chr11	16632636	16633582	947	*	0.0104288
chr10	129785259	129785531	273	*	0.00748369
chr12	121882208	121882415	208	*	0.00751518
chr6	31409208	31409355	148	*	0.00754242
chr17	73316505	73316721	217	*	0.00757021
chr9	100365791	100365943	153	*	0.00757299
chr2	223166909	223166989	81	*	0.00758058
chr7	158336016	158336562	547	*	0.00759337
chr1	1286917	1288586	1670	*	0.0104742
chr1	11908199	11908418	220	*	0.00761041
chr6	98471368	98472371	1004	*	0.00764765
chr17	13210168	13210241	74	*	0.00770045
chrX	153713930	153714660	731	*	0.0105147
chr17	76318757	76319530	774	*	0.00772157
chr1	51795193	51795340	148	*	0.00775956
chr6	32054790	32054867	78	*	0.00777012
chr21	35832180	35832254	75	*	0.00777141
chr12	105956397	105956478	82	*	0.00780958
chr18	24765643	24765781	139	*	0.00791481
chr5	43873085	43874923	1839	*	0.00794297
chr12	1684652	1684873	222	*	0.00797225
chr16	69832592	69832689	98	*	0.00802023
chr12	11699363	11700343	981	*	0.00802505
chrY	16733251	16733930	680	*	0.00803672
chr11	113184936	113185079	144	*	0.00805488
chr2	25301034	25301733	700	*	0.0106331
chr2	173792831	173792879	49	*	0.00809434
chrX	100353183	100353462	280	*	0.0106396
chr7	25900167	25900355	189	*	0.00812491
chr19	46181221	46181330	110	*	0.00812936
chr8	1244039	1244335	297	*	0.00812991
chr4	177158477	177158896	420	*	0.00816771
chrX	153715241	153715426	186	*	0.0106635
chr3	42201374	42201568	195	*	0.00818327
chrX	71934184	71934233	50	*	0.010665
chr3	159570368	159570628	261	*	0.00819958
chr6	1391758	1392624	867	*	0.00821273
chr7	47694443	47694695	253	*	0.0106833
chr2	879464	879563	100	*	0.00824775
chr16	20417044	20417094	51	*	0.0082659
chrX	131624026	131624077	52	*	0.01069
chr13	78565200	78565346	147	*	0.00828406
chr17	7452926	7453377	452	*	0.00834779
chr1	205818956	205819251	296	*	0.0107172
chr3	138655775	138656042	268	*	0.00850398
chr5	58571996	58572059	64	*	0.00850527
chrX	119603098	119603333	236	*	0.0107632
chr8	17270834	17271093	260	*	0.00855233
chrX	48755102	48755206	105	*	0.0107702
chr1	74100712	74100861	150	*	0.00859272
chr1	2171253	2172290	1038	*	0.0107995
chr19	30715575	30715645	71	*	0.00867146
chrX	48931699	48931826	128	*	0.0108104
chr9	140373845	140373920	76	*	0.00871834
chr3	9258385	9258573	189	*	0.00874298
chrX	64754747	64754885	139	*	0.0108228
chr19	45737792	45737880	89	*	0.00878133
chr13	114797349	114797865	517	*	0.0089062
chr3	21793409	21793761	353	*	0.00891954
chr2	227661291	227662704	1414	*	0.0108669
chr10	88729464	88729861	398	*	0.00895623
chr1	240776162	240776211	50	*	0.00900162
chrX	19905535	19906808	1274	*	0.0108788
chr7	27194614	27194898	285	*	0.0108816
chr8	25902551	25902594	44	*	0.0090472
chr6	32015175	32015297	123	*	0.00904849
chr11	104916331	104916773	443	*	0.00908017
chr1	74173732	74174749	1018	*	0.00909351
chr11	76377572	76377950	379	*	0.00918874
chr11	47546137	47546214	78	*	0.0091993
chr21	19165818	19166676	859	*	0.00920023
chr7	130698005	130698652	648	*	0.00926582
chr15	81488867	81489075	209	*	0.0093629
chr12	121199483	121199779	297	*	0.0109655
chr8	41400316	41400789	474	*	0.00938717
chr11	83392228	83393062	835	*	0.00941589
chrY	16634027	16634126	100	*	0.00947184
chr1	202091944	202092005	62	*	0.00967916
chrX	130173842	130174753	912	*	0.00971028
chr4	18320820	18321251	432	*	0.0110389
chr4	154125208	154125439	232	*	0.00978995
chr12	6485373	6485598	226	*	0.00985646
chr2	145078303	145078782	480	*	0.00986999
chr2	106682331	106682888	558	*	0.00993428
chr5	32531247	32531689	443	*	0.01
chr16	49525139	49525304	166	*	0.0100136
chr16	1186207	1186286	80	*	0.0100478
chr10	60086738	60086891	154	*	0.0110954
chr1	25944712	25945042	331	*	0.0100491
chr8	56875024	56875088	65	*	0.0101514
chr15	93579332	93579395	64	*	0.0101883
chr3	1132846	1133865	1020	*	0.0102302
chr22	25373685	25373987	303	*	0.0102431
chrX	117479910	117479980	71	*	0.0102743
chrX	71458866	71459032	167	*	0.0111345
chr1	10731250	10732290	1041	*	0.0103491
chr7	29184701	29184994	294	*	0.0103699
chrX	48980142	48980256	115	*	0.0111526
chr17	39459210	39459558	349	*	0.0104471
chr16	66551109	66551308	200	*	0.0104853
chr5	139056794	139057496	703	*	0.010501
chr8	135490787	135490958	172	*	0.0105964
chr17	925701	926264	564	*	0.0105985
chr3	113931498	113932240	743	*	0.010688
chr20	62317768	62318433	666	*	0.0107039
chrX	103401820	103402124	305	*	0.0111962
chr17	62085411	62085532	122	*	0.0107222
chr13	114875412	114876210	799	*	0.0107239
chr1	204010468	204010929	462	*	0.0107259
chr12	52214119	52214758	640	*	0.0107923
chr16	67428324	67428898	575	*	0.0107975
chr15	74164394	74164753	360	*	0.0108028
chrX	49041337	49042556	1220	*	0.0112115
chr5	68710813	68710831	19	*	0.0108655
chr3	36756049	36756085	37	*	0.0109766
chrX	153637650	153637814	165	*	0.0112325
chr1	9129646	9129942	297	*	0.0111747
chr5	7348324	7348673	350	*	0.0112449
chr18	20012721	20012935	215	*	0.0112692
chr14	22947742	22948067	326	*	0.0112692
chr17	41723125	41723536	412	*	0.0112812
chr17	790628	790735	108	*	0.0113068
chr12	23738340	23738797	458	*	0.0113479
chrX	48534624	48535266	643	*	0.0112758
chr12	55378654	55378912	259	*	0.0114337
chr15	52945235	52945358	124	*	0.0114681
chr2	182290860	182290923	64	*	0.0115435
chrX	152599267	152599402	136	*	0.0116219
chr8	16859636	16859725	90	*	0.0116886
chrX	134478126	134478461	336	*	0.0113049
chr6	29323210	29323330	121	*	0.0117197
chr10	50341989	50342145	157	*	0.011722
chr6	148342228	148343187	960	*	0.011729
chrX	134186334	134186517	184	*	0.0113094
chr7	27179268	27179432	165	*	0.0118129
chr7	116654858	116654903	46	*	0.0118648
chrX	146993010	146993125	116	*	0.011897
chrX	125300035	125300082	48	*	0.0119143
chrX	100914469	100914848	380	*	0.0113233
chr3	71113124	71113568	445	*	0.0120286
chr14	68665820	68666788	969	*	0.0120699
chr5	38445527	38445614	88	*	0.0113362
chr5	167394966	167395310	345	*	0.012106
chr1	202379967	202380215	249	*	0.0121976
chrX	68047992	68048015	24	*	0.0122398
chr11	92498796	92500085	1290	*	0.0123211
chr20	62679635	62679713	79	*	0.00251155
chr2	241900099	241900108	10	*	0.00251451
chr2	220325982	220326041	60	*	0.0123952
chrX	40028487	40028998	512	*	0.0124262
chr9	139871777	139871955	179	*	0.0124404
chr1	3421427	3421598	172	*	0.00254119
chr8	83824070	83824200	131	*	0.0124619
chr9	35537849	35538252	404	*	0.0125077
chr17	77021594	77021716	123	*	0.0125236
chr14	61748440	61748540	101	*	0.0125455
chr10	97239456	97240553	1098	*	0.0125624
chrX	9217025	9217741	717	*	0.0125677
chr16	605144	605347	204	*	0.0125768
chr7	115862648	115862660	13	*	0.00260122
chrX	53711084	53711167	84	*	0.0126305
chr6	139116876	139117127	252	*	0.0126402
chr15	81146570	81146802	233	*	0.00261493
chr7	5111621	5111641	21	*	0.0127052
chr11	32193669	32193776	108	*	0.0026442
chr1	55316481	55316769	289	*	0.00264809
chr21	45705699	45705742	44	*	0.0113788
chr5	153858816	153858936	121	*	0.0127697
chr2	201979988	201980504	517	*	0.0127784
chr19	58907296	58907454	159	*	0.0128149
chr15	31515750	31515852	103	*	0.0128303
chr1	159837493	159838031	539	*	0.00269256
chr16	70680380	70680498	119	*	0.0128577
chr6	166418799	166418922	124	*	0.00269645
chr1	101461220	101461225	6	*	0.00269774
chr10	13569995	13570012	18	*	0.00270238
chr8	103134983	103135595	613	*	0.0027096
chr8	80730932	80731144	213	*	0.0129029
chr2	230272314	230272799	486	*	0.00271275
chr8	49835988	49836230	243	*	0.0129653
chr10	131589141	131589189	49	*	0.0129889
chr8	1693221	1693765	545	*	0.00274462
chr12	56988451	56989385	935	*	0.01302
chr10	4556778	4557041	264	*	0.00275629
chr15	74464972	74465484	513	*	0.0130339
chr1	183773875	183773887	13	*	0.00276407
chr5	142779552	142780254	703	*	0.00276722
chr5	124033615	124034288	674	*	0.0130943
chr17	10421910	10422189	280	*	0.0130983
chr2	191333721	191333798	78	*	0.00281132
chr1	9187683	9187976	294	*	0.00282039
chr4	153601349	153601388	40	*	0.0132234
chr3	122640778	122640935	158	*	0.00284059
chr8	25907218	25907769	552	*	0.0132462
chrX	109661862	109662132	271	*	0.0132588
chr1	54200078	54200381	304	*	0.0133116
chr2	216325022	216325959	938	*	0.0028706
chr12	58003378	58003385	8	*	0.00287134
chr4	169770092	169770406	315	*	0.0133166
chr6	107832670	107832809	140	*	0.00288172
chr5	10400954	10401195	242	*	0.0028845
chr3	41730160	41730513	354	*	0.0133718
chr2	106013885	106014537	653	*	0.0133889
chr6	32014300	32014484	185	*	0.0134113
chr2	26947126	26947234	109	*	0.013422
chr11	61449886	61449898	13	*	0.00291859
chr6	30079265	30079425	161	*	0.0134546
chr5	38468802	38469117	316	*	0.0134984
chrX	69653856	69654348	493	*	0.0135189
chr12	46156136	46156448	313	*	0.00296843
chr1	27754893	27755803	911	*	0.0029688
chr3	158390329	158390336	8	*	0.0135695
chr10	54531263	54531569	307	*	0.0136128
chr10	1213441	1213488	48	*	0.0136151
chr4	77356250	77356416	167	*	0.00299233
chr4	36245138	36245424	287	*	0.0136364
chr19	49843689	49843922	234	*	0.00300437
chrX	48754982	48755020	39	*	0.0136783
chr12	54404315	54404893	579	*	0.00303568
chr4	71063375	71063846	472	*	0.0137453
chr14	95047591	95047616	26	*	0.0137748
chrX	154299737	154299794	58	*	0.0137926
chr4	55523124	55523233	110	*	0.00306254
chr19	12876846	12877000	155	*	0.013815
chr7	15601822	15601842	21	*	0.00309256
chr11	121453066	121453274	209	*	0.00309589
chr12	130765389	130765406	18	*	0.0031033
chr8	134307105	134307597	493	*	0.00310738
chr16	88700548	88700624	77	*	0.0139135
chr5	133842048	133842146	99	*	0.013915
chr17	77952444	77952463	20	*	0.0139189
chr17	15176301	15176491	191	*	0.00311868
chr13	101955649	101956084	436	*	0.00312053
chr22	20192371	20192493	123	*	0.0139452
chr15	27111604	27111699	96	*	0.0139789
chr1	146713916	146713996	81	*	0.0139925
chr1	7515081	7515712	632	*	0.0139984
chr17	33817217	33817732	516	*	0.00314703
chr17	74524611	74525046	436	*	0.014036
chrX	21958612	21958629	18	*	0.0140403
chr10	73488971	73489276	306	*	0.0140405
chr11	122655631	122655638	8	*	0.00318427
chr22	21321359	21321434	76	*	0.0141055
chrX	107069680	107070200	521	*	0.0141268
chr2	7018020	7018153	134	*	0.0032015
chr5	167157137	167157167	31	*	0.00321002
chr16	15698882	15699179	298	*	0.00321373
chr4	186847142	186847298	157	*	0.00323114
chr17	70339099	70339295	197	*	0.0142102
chr3	72149324	72149514	191	*	0.0142348
chr20	21681966	21682362	397	*	0.0032706
chr13	110219875	110220939	1065	*	0.014325
chrX	152110258	152110833	576	*	0.0143517
chr10	119305317	119305798	482	*	0.0143552
chr16	50732073	50732212	140	*	0.00330229
chr18	7011268	7011388	121	*	0.00330451
chr15	42800679	42800833	155	*	0.00330692
chrX	118892610	118892924	315	*	0.0143897
chr4	159094034	159094277	244	*	0.0143902
chrX	133684540	133685325	786	*	0.0143967
chr8	72917147	72917363	217	*	0.014424
chrX	150151609	150151618	10	*	0.0144427
chr3	69058454	69058904	451	*	0.0144553
chr8	97156859	97157856	998	*	0.0114407
chr5	415575	415885	311	*	0.0145802
chr6	30059588	30059629	42	*	0.00339474
chr12	10019444	10019601	158	*	0.0146415
chr12	92879372	92880258	887	*	0.0034329
chr1	54195800	54195830	31	*	0.00346014
chr22	50747822	50747878	57	*	0.00346458
chr4	99552024	99552952	929	*	0.00346884
chr7	157667853	157668051	199	*	0.0147964
chr14	95234822	95234965	144	*	0.0148067
chr16	86611831	86611989	159	*	0.0148091
chr6	34351598	34352082	485	*	0.00349886
chr16	22012743	22012956	214	*	0.0035072
chr11	66515246	66515382	137	*	0.00352961
chrX	119444838	119445076	239	*	0.0148786
chr6	33864726	33864756	31	*	0.0149047
chr10	56245086	56245596	511	*	0.0149098
chr17	46714169	46715533	1365	*	0.0149151
chr7	98249051	98250025	975	*	0.0149346
chr2	102445604	102445628	25	*	0.00355444
chr1	54744131	54745056	926	*	0.00357204
chr10	11976474	11976548	75	*	0.00357612
chr8	12668973	12669153	181	*	0.0149837
chr8	134315520	134315664	145	*	0.00357704
chr4	1202700	1202861	162	*	0.0150192
chr17	46712052	46712086	35	*	0.0035965
chr11	63259187	63259326	140	*	0.00360335
chr1	2252860	2252995	136	*	0.00361706
chr5	24841586	24842031	446	*	0.0151493
chr15	96889464	96890051	588	*	0.0152012
chr5	501863	502034	172	*	0.0152223
chr7	45243040	45243365	326	*	0.00368747
chr20	35943580	35943761	182	*	0.00370303
chr1	97737509	97737954	446	*	0.00370377
chrX	148713502	148713663	162	*	0.0153116
chr11	70391346	70391706	361	*	0.00372674
chr3	159583311	159583545	235	*	0.00373138
chr8	1423656	1423823	168	*	0.0153379
chr4	1202509	1202599	91	*	0.00373786
chr19	6721016	6721027	12	*	0.00374879
chr10	80456870	80456903	34	*	0.00376361
chr17	67577736	67577958	223	*	0.0154137
chr6	126140002	126140333	332	*	0.00376973
chr8	19093303	19093311	9	*	0.00378232
chrX	130964931	130965143	213	*	0.00378659
chr4	39657242	39657770	529	*	0.0037877
chr17	1028394	1028676	283	*	0.0154641
chr10	99734081	99734154	74	*	0.015465
chr20	46199654	46199661	8	*	0.00379715
chr19	18496756	18496953	198	*	0.0154985
chr20	4202151	4202378	228	*	0.00380826
chr6	138266060	138266302	243	*	0.00381512
chr2	223915743	223916148	406	*	0.00381975
chr3	168960242	168960390	149	*	0.00382401
chr2	42165157	42166456	1300	*	0.0155654
chr12	53954149	53954266	118	*	0.00383828
chr1	60854176	60854239	64	*	0.00386069
chr1	179713349	179713828	480	*	0.0156327
chr4	81118588	81118647	60	*	0.0114539
chr8	22860884	22861513	630	*	0.0157062
chr10	118015682	118016221	540	*	0.00389979
chr20	48895510	48895688	179	*	0.0039059
chr2	46896868	46897833	966	*	0.0157224
chr11	128350635	128350717	83	*	0.00391127
chr2	111424914	111424934	21	*	0.00391442
chr7	20686108	20686712	605	*	0.00392665
chr17	80192645	80192667	23	*	0.015774
chrX	136646204	136646703	500	*	0.0158063
chr16	10671982	10672052	71	*	0.00395185
chr15	77924281	77924569	289	*	0.00395352
chr12	26424987	26425040	54	*	0.0158424
chr5	1555791	1555887	97	*	0.0158457
chr11	35366721	35367036	316	*	0.00397334
chr17	39344834	39344864	31	*	0.0158741
chrX	48456550	48456805	256	*	0.0159152
chr12	120538663	120539137	475	*	0.0159165
chrX	49012665	49012891	227	*	0.0159213
chr16	14226789	14227116	328	*	0.00402781
chr2	113448464	113448838	375	*	0.0159714
chr6	32820214	32820355	142	*	0.0159793
chr2	220325369	220325622	254	*	0.0159891
chr17	75207259	75207380	122	*	0.00404245
chr9	27944505	27944653	149	*	0.00405819
chr5	58571113	58571800	688	*	0.00406783
chr10	93472107	93472500	394	*	0.00406987
chr3	69061575	69061764	190	*	0.0040719
chrX	128978119	128978635	517	*	0.0160621
chr5	82969524	82969530	7	*	0.00410303
chr10	75631588	75632066	479	*	0.0161705
chr17	15245097	15245196	100	*	0.0162057
chr13	110914725	110915624	900	*	0.0162533
chrX	73640431	73640630	200	*	0.0163015
chrX	68114285	68114452	168	*	0.0163325
chrX	153656891	153657001	111	*	0.0163577
chr10	11917683	11917841	159	*	0.00421549
chr2	9375570	9375605	36	*	0.00425903
chr12	7044787	7044822	36	*	0.00426162
chr1	205819383	205819463	81	*	0.0164903
chr19	17433773	17434267	495	*	0.00428311
chr2	16845412	16845658	247	*	0.0164981
chrX	135962887	135962950	64	*	0.0165214
chrX	47004878	47004911	34	*	0.0165229
chr14	104190750	104190829	80	*	0.0043072
chr12	66965008	66965641	634	*	0.00431535
chr11	69259247	69259336	90	*	0.0165813
chr5	3320943	3320980	38	*	0.00432295
chr12	123929169	123930124	956	*	0.0166161
chr3	193987651	193987757	107	*	0.00434481
chr17	79018560	79018698	139	*	0.00435648
chr9	103790013	103790197	185	*	0.00436334
chr1	40769708	40769744	37	*	0.00437167
chr16	62629517	62630050	534	*	0.00439335
chr11	29207078	29207215	138	*	0.00439372
chr8	142852863	142853119	257	*	0.0167193
chr4	106473806	106474176	371	*	0.0044091
chrX	53029709	53030043	335	*	0.0167384
chr2	45231782	45231891	110	*	0.00441058
chr5	158485169	158486099	931	*	0.0167439
chr6	138785358	138785472	115	*	0.0167756
chrX	153285934	153286252	319	*	0.0044343
chr15	74465748	74466704	957	*	0.0167903
chr2	47216400	47217330	931	*	0.00444023
chr13	100008450	100008957	508	*	0.00444226
chr14	21524666	21524938	273	*	0.016799
chr15	74494781	74494861	81	*	0.0168353
chr19	49891494	49891603	110	*	0.0169161
chr4	148401046	148401351	306	*	0.0169264
chr3	45076240	45076243	4	*	0.00453064
chr12	69495419	69495493	75	*	0.00456084
chrX	152863995	152864599	605	*	0.0170697
chrX	118370063	118370162	100	*	0.0170722
chr20	44507045	44507533	489	*	0.004594
chr4	159092436	159092553	118	*	0.00459585
chr3	63087235	63087266	32	*	0.0171764
chr7	5697748	5697856	109	*	0.00465032
chr11	123185535	123185660	126	*	0.00465607
chr11	16826170	16826363	194	*	0.00466088
chr1	167682788	167683013	226	*	0.0172206
chr15	70354691	70355664	974	*	0.017231
chr4	134482150	134482529	380	*	0.0172371
chr17	78237117	78237397	281	*	0.0172922
chr7	124430950	124431027	78	*	0.00471109
chr19	18771126	18771327	202	*	0.0173044
chrX	152066328	152066599	272	*	0.0173051
chr6	148759794	148759958	165	*	0.0173162
chr5	150403466	150403475	10	*	0.00472536
chr17	47655364	47655469	106	*	0.00472888
chr20	19194143	19194317	175	*	0.0173435
chr4	89680450	89680660	211	*	0.00474741
chr12	118490247	118490276	30	*	0.0173842
chr2	175190270	175190273	4	*	0.00476686
chrX	129091104	129091396	293	*	0.0173967
chr16	14397756	14398064	309	*	0.0174156
chr5	125797957	125798143	187	*	0.00478928
chr12	7070317	7070562	246	*	0.00480206
chr10	119293360	119293800	441	*	0.017453
chr6	158464617	158464852	236	*	0.0174987
chr21	46830158	46830534	377	*	0.0175086
chr17	9080989	9081870	882	*	0.00486209
chr7	156943639	156943877	239	*	0.0175814
chr2	150716867	150716974	108	*	0.00490711
chrX	19534066	19534159	94	*	0.0176399
chr16	50347766	50347895	130	*	0.0176494
chr3	49156646	49156707	62	*	0.00493749
chr2	153618725	153618806	82	*	0.00494027
chrX	48815744	48815790	47	*	0.0176968
chr7	130538280	130538338	59	*	0.00496899
chr1	213032677	213033156	480	*	0.00497362
chr3	148939523	148939743	221	*	0.00498826
chr5	139068516	139069449	934	*	0.00498956
chr18	72873707	72873761	55	*	0.00499345
chr12	754911	754928	18	*	0.00500012
chr14	47513774	47514083	310	*	0.00500623
chr19	31155284	31155717	434	*	0.00501568
chr11	111312361	111312453	93	*	0.00501642
chr4	175133103	175133151	49	*	0.00502717
chr10	81966886	81966990	105	*	0.00503736
chrX	48768927	48769075	149	*	0.0178419
chr22	43355938	43356001	64	*	0.0178439
chr4	117412741	117413101	361	*	0.00504051
chr14	74003199	74003529	331	*	0.0050494
chrX	128977928	128977954	27	*	0.0178615
chr12	124248044	124249606	1563	*	0.0178626
chr5	43037411	43037519	109	*	0.0178763
chr9	138008934	138009270	337	*	0.00507163
chr12	8636239	8636422	184	*	0.00508164
chr1	158747277	158748432	1156	*	0.0179121
chrX	48690473	48690826	354	*	0.00510609
chr1	34280915	34280936	22	*	0.00511035
chr3	193988639	193988737	99	*	0.00513055
chr2	36923828	36924820	993	*	0.00513277
chr15	96877720	96878385	666	*	0.0180371
chr12	24048595	24049014	420	*	0.00517816
chr10	116335842	116336783	942	*	0.0180905
chr17	38603039	38603555	517	*	0.00520003
chr17	80358829	80358876	48	*	0.0052054
chrX	21857598	21857624	27	*	0.0181185
chr8	42623718	42623730	13	*	0.00520762
chrX	128656768	128657038	271	*	0.0181535
chrX	54209916	54209968	53	*	0.0181598
chr2	223176167	223176606	440	*	0.0181628
chr5	50259775	50260129	355	*	0.0181694
chr6	32729545	32729587	43	*	0.0181763
chr6	168161981	168162246	266	*	0.00524727
chr15	98103935	98103972	38	*	0.00525839
chr19	2276322	2276471	150	*	0.0182074
chr6	72925422	72926043	622	*	0.00529118
chrX	68836108	68836202	95	*	0.0182513
chr5	59086432	59086850	419	*	0.00532305
chr15	58920150	58920702	553	*	0.00533564
chr1	2345398	2345410	13	*	0.0183188
chr5	9834932	9835108	177	*	0.00535732
chr19	11484815	11484842	28	*	0.00536547
chr3	46027565	46027639	75	*	0.00537529
chr1	158978812	158978957	146	*	0.00537622
chr2	234991183	234991367	185	*	0.00537622
chr8	74097511	74097802	292	*	0.0183964
chr17	67957680	67957967	288	*	0.0184344
chr6	3876696	3877338	643	*	0.00541123
chr5	127675452	127675527	76	*	0.0184527
chr10	77032826	77032926	101	*	0.00543236
chr11	68147880	68148079	200	*	0.018515
chr18	56935013	56935446	434	*	0.0185298
chr8	38259225	38259260	36	*	0.0185357
chr8	100559503	100559744	242	*	0.00547997
chr15	60817947	60818383	437	*	0.00549479
chr9	73099963	73100412	450	*	0.00550535
chr4	156130560	156130588	29	*	0.00552666
chr18	10926440	10926956	517	*	0.00553537
chr12	96648325	96648427	103	*	0.00558706
chr4	94124971	94125057	87	*	0.0187032
chr21	26366195	26366446	252	*	0.00561967
chr8	145028168	145028170	3	*	0.00562022
chrX	99665588	99665951	364	*	0.0187593
chrX	152224398	152224686	289	*	0.0187654
chr17	79095700	79096151	452	*	0.0187871
chr1	19407878	19408371	494	*	0.0188056
chr1	180993237	180993725	489	*	0.0188301
chr22	38244746	38244781	36	*	0.0188334
chr19	58038573	58038585	13	*	0.00569544
chr2	235701285	235701380	96	*	0.018867
chr2	175193754	175194079	326	*	0.00571026
chr4	71017238	71017256	19	*	0.00572805
chr4	182592629	182593228	600	*	0.0189022
chrX	69665036	69665118	83	*	0.0189242
chr20	3022992	3023222	231	*	0.00577029
chr10	3283643	3283887	245	*	0.0189805
chr16	72967269	72967626	358	*	0.00586608
chr13	79234715	79234847	133	*	0.00586886
chr14	96752011	96752271	261	*	0.0191538
chr4	7774727	7774768	42	*	0.00595297
chr9	137545205	137545271	67	*	0.00595445
chr5	72595958	72596188	231	*	0.00595668
chr2	19553237	19553422	186	*	0.019222
chr10	23221072	23221880	809	*	0.00597168
chr3	45078017	45078375	359	*	0.0192464
chr3	71634044	71634062	19	*	0.00599466
chrX	119005989	119006122	134	*	0.0192798
chr7	95179670	95179985	316	*	0.00605061
chr2	63282702	63283013	312	*	0.0193476
chr10	102767507	102767895	389	*	0.0193604
chr5	74317197	74317210	14	*	0.00607618
chr2	237085626	237085808	183	*	0.0193848
chrX	47862977	47863437	461	*	0.0193922
chrX	54209148	54209370	223	*	0.0194143
chr10	81942863	81943774	912	*	0.0194167
chr19	10747142	10747150	9	*	0.0061186
chr6	2818375	2818991	617	*	0.00612879
chr7	76637488	76637493	6	*	0.00613491
chr11	1750763	1750939	177	*	0.00616455
chr12	54609069	54609870	802	*	0.00617233
chr17	10372273	10372972	700	*	0.00617622
chr15	54269208	54269710	503	*	0.0195195
chr17	55213563	55213656	94	*	0.0195221
chr5	16626959	16627156	198	*	0.00620253
chrX	119695213	119695356	144	*	0.0195706
chr15	91426667	91426723	57	*	0.019573
chr2	234296834	234297039	206	*	0.0195929
chr8	1905280	1905343	64	*	0.00623199
chr11	1509062	1509296	235	*	0.0196205
chr2	215897238	215897758	521	*	0.00625552
chr13	20805196	20805385	190	*	0.0196472
chr3	184491236	184491461	226	*	0.00628053
chr22	43084979	43084985	7	*	0.00628201
chr3	142608671	142608898	228	*	0.00628553
chrX	13587156	13587443	288	*	0.0062948
chr17	36715798	36715953	156	*	0.00629591
chr4	148750768	148750770	3	*	0.0063111
chr1	208132490	208132787	298	*	0.0197059
chr12	105065028	105065386	359	*	0.00632759
chr15	86106591	86106647	57	*	0.00632981
chr8	25745460	25745887	428	*	0.0197994
chr5	50681914	50682048	135	*	0.00646117
chrX	117250477	117250753	277	*	0.0198921
chr15	93617030	93617080	51	*	0.0198967
chr3	23849114	23849126	13	*	0.00647377
chrX	23925992	23926023	32	*	0.0199075
chr9	124979184	124979356	173	*	0.0199078
chr4	135123607	135123636	30	*	0.00651082
chr10	31607150	31607160	11	*	0.0199545
chr16	72232394	72232644	251	*	0.0065199
chr2	224937584	224937869	286	*	0.00652027
chr6	121864755	121864792	38	*	0.00653009
chr12	5937031	5937409	379	*	0.0199701
chr22	50628803	50628981	179	*	0.0199803
chr2	224403622	224404086	465	*	0.0200201
chr10	114135847	114135881	35	*	0.00662866
chrX	129305520	129306129	610	*	0.0200979
chr5	167301895	167302945	1051	*	0.0201226
chr8	2069281	2069673	393	*	0.00666386
chrX	10016282	10016427	146	*	0.00668368
chr17	6924721	6925228	508	*	0.0201822
chr6	27107670	27107756	87	*	0.0202002
chr19	13135631	13135808	178	*	0.0202174
chrX	37003920	37004228	309	*	0.0202237
chr2	4188377	4188400	24	*	0.0203169
chr10	11191659	11191704	46	*	0.00680726
chr4	170679614	170679678	65	*	0.0203291
chr10	119291766	119292062	297	*	0.00683431
chr16	85352976	85353838	863	*	0.0203736
chr7	27183133	27183375	243	*	0.0203838
chr6	106035429	106035528	100	*	0.0203862
chr5	36373702	36374005	304	*	0.00688767
chr8	128808017	128808063	47	*	0.00690008
chr22	18269560	18269958	399	*	0.0204447
chr8	67472194	67472493	300	*	0.00691694
chr21	47812611	47813025	415	*	0.00692435
chr14	21563908	21564730	823	*	0.00693843
chr21	43809567	43809848	282	*	0.0204853
chr1	156478347	156478534	188	*	0.00700142
chr7	78400383	78400561	179	*	0.0205579
chr10	55071675	55072007	333	*	0.00700606
chr8	42623786	42623892	107	*	0.00700976
chr17	76976091	76976267	177	*	0.0206009
chr10	21804624	21804965	342	*	0.00706349
chr6	159487527	159487544	18	*	0.00708961
chr11	62308810	62309707	898	*	0.0206878
chr7	1500555	1501248	694	*	0.00713667
chrX	46433447	46434198	752	*	0.0207495
chr8	17207635	17207717	83	*	0.007198
chr1	9399114	9399391	278	*	0.00720152
chrX	48931388	48931578	191	*	0.0208014
chr2	155556321	155556790	470	*	0.00726321
chr9	85019920	85020050	131	*	0.00726766
chr7	90192576	90192617	42	*	0.0072823
chrX	46771580	46771884	305	*	0.0208679
chrX	16964347	16964556	210	*	0.0073099
chr17	79701478	79701610	133	*	0.0209102
chr1	118661146	118661300	155	*	0.00736974
chrX	49027939	49028039	101	*	0.0209596
chr7	27183990	27184059	70	*	0.0209617
chr11	44006175	44006277	103	*	0.00738142
chr16	88990161	88990232	72	*	0.0209819
chr7	1283896	1283981	86	*	0.0209824
chr6	157948630	157948776	147	*	0.00739253
chr5	150004773	150004918	146	*	0.0209889
chr11	84635788	84635906	119	*	0.00741069
chr18	56529852	56529866	15	*	0.00741124
chrX	149106891	149108090	1200	*	0.0210178
chr2	230273736	230274561	826	*	0.00742681
chr5	1102675	1103453	779	*	0.0210517
chr16	616220	616857	638	*	0.0210608
chrX	107069063	107069338	276	*	0.0210778
chr1	94534645	94534670	26	*	0.00748869
chr3	11611863	11611878	16	*	0.00751166
chr9	138450911	138451741	831	*	0.0211075
chr2	150418989	150419026	38	*	0.00755131
chr3	22412124	22412385	262	*	0.0075741
chr7	143209848	143209945	98	*	0.00758373
chr4	52918457	52918489	33	*	0.0212712
chrX	131073065	131073227	163	*	0.0212783
chr2	162948807	162948870	64	*	0.00769063
chr4	111552040	111552353	314	*	0.0213027
chr8	145060083	145060340	258	*	0.00772472
chr4	6694923	6695203	281	*	0.00772547
chr8	99180585	99180740	156	*	0.0213357
chr6	24646780	24646782	3	*	0.00773566
chr8	25250180	25250334	155	*	0.0077703
chr4	108745279	108745325	47	*	0.00777604
chr15	92397873	92397942	70	*	0.00778049
chr11	117051167	117052144	978	*	0.0213909
chr2	169757751	169757780	30	*	0.00778827
chr6	10505886	10505955	70	*	0.0214291
chr1	55416755	55416790	36	*	0.0078357
chr5	10607652	10608058	407	*	0.00783867
chr1	196856294	196856446	153	*	0.00784663
chr8	9766135	9766397	263	*	0.0214695
chr2	220554043	220554156	114	*	0.0078911
chr16	85593560	85593668	109	*	0.00790129
chr3	129326664	129326790	127	*	0.0214969
chr3	187882141	187882326	186	*	0.00791704
chr17	79377548	79377665	118	*	0.00792964
chr6	152127821	152127920	100	*	0.0215295
chr2	219696472	219696528	57	*	0.00793964
chr16	67993564	67993705	142	*	0.00797595
chr1	206729034	206729099	66	*	0.0215766
chr5	41213503	41215064	1562	*	0.0215795
chr11	3915742	3916725	984	*	0.00798781
chrX	153686199	153686720	522	*	0.0216557
chrX	146993420	146993447	28	*	0.0216627
chrX	24483476	24483896	421	*	0.0216659
chr5	10485607	10485736	130	*	0.00812454
chr15	79048467	79048711	245	*	0.0217235
chr4	175139486	175139755	270	*	0.00814029
chr4	8248849	8248912	64	*	0.02179
chr14	91770145	91770229	85	*	0.00823255
chr12	54416721	54417033	313	*	0.00823904
chr18	42261980	42262885	906	*	0.0218202
chrX	48931872	48932122	251	*	0.0218202
chr19	46318762	46318918	157	*	0.0218478
chr10	115510928	115511153	226	*	0.0218521
chr3	30936531	30936557	27	*	0.00830296
chr1	91192162	91192466	305	*	0.0218886
chr13	76334728	76334866	139	*	0.00834187
chr14	95957494	95957604	111	*	0.00836243
chr1	51811022	51811427	406	*	0.0219388
chrX	133305793	133306349	557	*	0.0219523
chr6	39399816	39400912	1097	*	0.0219558
chr5	89407722	89407786	65	*	0.00842394
chr15	39875777	39876248	472	*	0.00842839
chr18	24131115	24131379	265	*	0.00844747
chrX	49027496	49027819	324	*	0.00845766
chr3	79817592	79818505	914	*	0.00846081
chr14	104016639	104017112	474	*	0.00850138
chr12	16763147	16763765	619	*	0.0220659
chr3	23907350	23907648	299	*	0.00851065
chrX	134156271	134156561	291	*	0.0220698
chr8	8203852	8204689	838	*	0.022084
chr1	91297730	91298006	277	*	0.00854696
chr4	147043613	147043712	100	*	0.00856345
chr21	38821784	38821804	21	*	0.00856475
chr1	223101782	223101848	67	*	0.00858253
chr2	47229506	47230043	538	*	0.00858865
chr11	64623195	64623754	560	*	0.00859069
chrX	101771625	101771857	233	*	0.0221452
chr14	52325747	52326169	423	*	0.0221468
chr10	99910477	99910514	38	*	0.00861977
chr1	29565099	29565110	12	*	0.00862126
chr3	36949957	36950004	48	*	0.0221717
chr10	75676787	75677011	225	*	0.0086798
chr6	130953472	130953622	151	*	0.00868851
chr22	18049624	18049746	123	*	0.00870592
chr2	173601360	173601413	54	*	0.00871445
chr5	78365216	78365255	40	*	0.00872223
chr1	8137482	8137564	83	*	0.00873964
chrX	100663176	100663470	295	*	0.0222789
chr2	80471170	80471588	419	*	0.00875928
chr13	86373792	86374678	887	*	0.00876095
chr3	128215433	128215565	133	*	0.00877948
chr21	19775797	19776616	820	*	0.00881097
chr17	80866063	80866113	51	*	0.00881579
chr17	55038696	55038699	4	*	0.00885433
chr12	115134374	115134391	18	*	0.00887193
chr8	126963507	126963517	11	*	0.00893474
chr4	100065446	100065546	101	*	0.00894159
chr14	27105870	27105937	68	*	0.00895104
chrX	69396399	69396853	455	*	0.00896586
chrX	43515349	43515544	196	*	0.0225076
chr5	11385821	11386254	434	*	0.0225365
chrX	153200899	153201025	127	*	0.0225472
chr14	53340533	53340748	216	*	0.0090924
chr17	5487376	5487435	60	*	0.00909648
chr2	37853030	37853482	453	*	0.00909852
chr5	56992299	56992863	565	*	0.00910722
chr10	106028628	106028703	76	*	0.00912001
chr4	84678300	84678805	506	*	0.00913038
chr17	773137	773283	147	*	0.00914002
chr16	12010646	12010698	53	*	0.0225959
chr11	71723975	71724338	364	*	0.0226095
chr6	18307649	18308302	654	*	0.00917281
chr16	88991518	88991917	400	*	0.00917503
chr3	49837529	49837654	126	*	0.00917966
chrX	74376811	74376849	39	*	0.0226461
chrX	57618891	57619327	437	*	0.0226826
chr10	112553035	112553310	276	*	0.00929583
chr6	32081491	32081613	123	*	0.0227169
chr2	17034874	17035740	867	*	0.0227445
chr16	81617738	81617778	41	*	0.00934826
chr16	55525729	55525878	150	*	0.00936345
chr17	74049778	74049781	4	*	0.00938735
chr8	124013355	124013553	199	*	0.00939254
chr1	154816269	154816279	11	*	0.00944794
chr17	26941253	26941260	8	*	0.00946313
chr11	114168761	114168764	4	*	0.00946369
chr10	98031201	98031261	61	*	0.0094648
chr8	1815101	1815153	53	*	0.00947369
chr8	1150340	1150488	149	*	0.00949018
chr3	5059914	5060251	338	*	0.00949666
chr10	75670373	75670435	63	*	0.00950963
chr19	4311154	4311228	75	*	0.00953872
chr22	43811841	43812567	727	*	0.0229078
chr1	14220614	14221308	695	*	0.00954669
chr17	76347977	76348058	82	*	0.00957188
chr11	58644589	58645665	1077	*	0.022943
chr13	51502390	51502920	531	*	0.00959875
chr9	139334807	139335033	227	*	0.0096573
chr8	11619852	11619866	15	*	0.00966082
chr14	21966454	21967736	1283	*	0.0229909
chr5	92909968	92910534	567	*	0.0230267
chr12	25150568	25150626	59	*	0.0230293
chr8	38796061	38796989	929	*	0.0230321
chr17	43510310	43510575	266	*	0.0230326
chr11	77880038	77880406	369	*	0.00973919
chrX	49832257	49833064	808	*	0.00975642
chr20	3052253	3052274	22	*	0.0230686
chr3	42084251	42085054	804	*	0.0230739
chr12	15039253	15039432	180	*	0.0230808
chr7	16794516	16794623	108	*	0.00981996
chr13	81228874	81229358	485	*	0.023098
chrX	100645938	100646106	169	*	0.0231223
chr18	322565	322748	184	*	0.00986443
chr1	93342890	93342963	74	*	0.0231321
chr17	76141553	76141571	19	*	0.00989908
chr19	41119838	41120329	492	*	0.0231597
chrX	149737039	149737335	297	*	0.0231627
chr1	117716392	117716411	20	*	0.00994799
chr3	14290289	14290900	612	*	0.00995744
chr20	44548844	44548938	95	*	0.0099956
chr3	55518441	55518798	358	*	0.0100065
chr1	156662023	156662074	52	*	0.0100386
chr4	25163066	25163346	281	*	0.0100597
chr10	7745191	7745293	103	*	0.0100608
chr15	100890907	100890963	57	*	0.0101077
chrX	101186235	101186742	508	*	0.0232959
chrX	47003362	47004107	746	*	0.0232985
chr7	129499197	129499233	37	*	0.0101573
chr17	73872584	73872650	67	*	0.0101883
chr6	125995305	125995336	32	*	0.0101885
chrX	130964695	130964707	13	*	0.010195
chr17	73865998	73866014	17	*	0.0102051
chr9	101204649	101205109	461	*	0.01022
chr6	99278991	99279097	107	*	0.0233698
chr3	184475074	184475380	307	*	0.0233737
chr17	38788581	38788702	122	*	0.0102904
chrX	72299310	72299318	9	*	0.0103
chrX	54521732	54522221	490	*	0.0103065
chr6	33397122	33397233	112	*	0.0103113
chr15	52392818	52392849	32	*	0.0103415
chr1	71172023	71172133	111	*	0.0234182
chr17	38604680	38605309	630	*	0.0103506
chr8	102505293	102505556	264	*	0.0103539
chr22	18189128	18189131	4	*	0.0103663
chr16	86337418	86337662	245	*	0.023455
chr14	77577414	77577612	199	*	0.0104071
chr21	44483554	44483604	51	*	0.0104243
chr7	138604240	138604310	71	*	0.0104449
chr12	3011514	3011741	228	*	0.0104743
chr15	98619362	98619421	60	*	0.010504
chr1	2169229	2169282	54	*	0.0105171
chrX	63615366	63615383	18	*	0.0235601
chr8	1923815	1924394	580	*	0.0105918
chr22	20830568	20830655	88	*	0.010622
chr22	28193996	28194981	986	*	0.01063
chr7	83278497	83278504	8	*	0.0106302
chr20	49378542	49378549	8	*	0.010634
chrX	118110194	118110251	58	*	0.0236023
chr10	77871644	77871664	21	*	0.0106489
chr3	111327532	111327958	427	*	0.0106524
chrX	118533166	118533437	272	*	0.0236286
chr15	90727363	90727560	198	*	0.010695
chr3	4943647	4944056	410	*	0.010715
chrX	70474487	70474613	127	*	0.0236557
chrX	134156680	134156752	73	*	0.0236974
chr4	38937162	38937190	29	*	0.0108282
chr19	3097712	3097728	17	*	0.0108756
chr19	18575406	18575773	368	*	0.0109001
chr6	30761762	30761828	67	*	0.010989
chr16	2088960	2088995	36	*	0.01103
chr1	207842917	207843084	168	*	0.0238241
chr12	131622690	131623340	651	*	0.0238261
chr8	11483553	11483592	40	*	0.0110667
chr6	31651151	31651158	8	*	0.0111337
chr8	134419335	134419401	67	*	0.0111359
chrX	16889247	16889794	548	*	0.0238832
chr12	24374824	24375526	703	*	0.0238845
chr5	3326644	3326731	88	*	0.0111654
chr15	78327011	78327280	270	*	0.0111969
chr22	46507241	46507771	531	*	0.0239012
chr5	78281819	78281938	120	*	0.0239056
chr20	10546013	10546080	68	*	0.0112656
chr3	119379414	119379682	269	*	0.0239607
chr7	157504135	157504143	9	*	0.0113318
chr2	106010000	106010271	272	*	0.0113651
chr5	127552620	127552808	189	*	0.0113661
chr6	2510144	2510180	37	*	0.0240007
chr15	81391682	81391742	61	*	0.0113805
chr7	27201728	27202344	617	*	0.0114024
chr1	162177096	162177108	13	*	0.0114077
chrX	133955434	133955535	102	*	0.0114083
chr6	152011666	152012474	809	*	0.0114379
chrX	18371852	18372126	275	*	0.0240375
chr6	32016336	32016368	33	*	0.0240427
chr5	110073786	110073856	71	*	0.0240501
chr11	35303099	35303106	8	*	0.0114822
chr1	31970630	31970674	45	*	0.0114863
chr4	81122687	81122726	40	*	0.0114865
chr1	88458747	88458895	149	*	0.0114883
chr1	204403606	204403685	80	*	0.0115128
chr20	62369445	62369462	18	*	0.0115448
chr1	23697258	23697364	107	*	0.0240968
chr6	168225381	168225394	14	*	0.0115663
chr20	1916056	1916222	167	*	0.0115749
chr6	66205754	66206412	659	*	0.0241318
chr10	34917522	34917569	48	*	0.0116371
chr12	52380850	52380930	81	*	0.0116492
chr17	39624076	39624088	13	*	0.011702
chr5	128797416	128797456	41	*	0.0117101
chr2	128430937	128431929	993	*	0.024226
chr7	95865631	95865929	299	*	0.0118407
chr5	55860904	55861618	715	*	0.0118444
chr22	39696037	39696106	70	*	0.0118481
chr12	131188005	131188247	243	*	0.0242495
chr6	170238514	170238644	131	*	0.0242497
chr6	25405252	25405781	530	*	0.0118715
chr16	62222536	62222555	20	*	0.0118774
chr7	30791871	30791913	43	*	0.0118841
chr15	46984429	46984511	83	*	0.0118917
chr1	20802941	20803085	145	*	0.0119095
chr9	14180661	14180824	164	*	0.0119282
chr17	3563641	3563778	138	*	0.0119778
chr7	2563670	2563909	240	*	0.024319
chr20	48200712	48201456	745	*	0.0120167
chr10	99894078	99894087	10	*	0.0120254
chr17	6899207	6899297	91	*	0.0120258
chr13	114321567	114321595	29	*	0.0120329
chr6	78360046	78360731	686	*	0.0243364
chr19	55476563	55476669	107	*	0.024364
chr1	156863477	156863643	167	*	0.012119
[truncated: 4,444 more rows]

## Sheet: bumphunter_maxGap=1Mb
seqnames	start	end	width	strand	pval_region
chr2	66667852	66675880	8029	*	1.91241e-07
chr3	24587682	24587682	1	*	1.91241e-07
chr11	10800368	10800368	1	*	5.73724e-07
chr17	46645972	46654330	8359	*	9.56206e-07
chr12	114885161	114886561	1401	*	3.44234e-06
chr12	114845180	114851913	6734	*	1.52993e-06
chr17	46696661	46702028	5368	*	1.72117e-06
chr12	54396354	54399494	3141	*	1.91241e-06
chr12	54446019	54446308	290	*	3.63358e-06
chr17	46663759	46669644	5886	*	4.58979e-06
chr13	36044768	36051073	6306	*	3.44234e-06
chr17	69085963	69085963	1	*	3.63358e-06
chr2	176963948	176965729	1782	*	8.22337e-06
chr12	54446944	54448913	1970	*	6.69344e-06
chr6	85478207	85481532	3326	*	1.51081e-05
chr17	46625332	46632965	7634	*	4.97227e-06
chr12	54389934	54393100	3167	*	1.56818e-05
chr2	176954533	176956841	2309	*	2.79212e-05
chr17	79315269	79316841	1573	*	3.00249e-05
chr17	46692859	46695514	2656	*	2.73475e-05
chr13	102280084	102280084	1	*	8.98834e-06
chr20	33723949	33724170	222	*	2.86862e-05
chr4	4627158	4627158	1	*	9.56206e-06
chr3	172241008	172241271	264	*	4.41767e-05
chr9	72472001	72472001	1	*	1.05183e-05
chr2	66804532	66805547	1016	*	3.92044e-05
chr22	36649135	36649144	10	*	4.39855e-05
chr5	74855040	74855040	1	*	1.43431e-05
chr12	115134709	115135700	992	*	1.5873e-05
chr12	114837887	114841536	3650	*	3.67183e-05
chr9	128651435	128652652	1218	*	5.56512e-05
chr17	46656572	46660097	3526	*	2.16103e-05
chr12	62583974	62584454	481	*	6.88468e-05
chr12	114878570	114883316	4747	*	4.13081e-05
chr17	37158704	37158704	1	*	1.91241e-05
chr3	152215571	152215571	1	*	1.95066e-05
chr6	35558488	35558488	1	*	2.19927e-05
chr6	25122273	25122273	1	*	2.29489e-05
chr12	54350663	54360480	9818	*	2.73475e-05
chr8	97162431	97171332	8902	*	3.86307e-05
chr2	176980837	176982342	1506	*	5.92848e-05
chr5	98111529	98119892	8364	*	0.000101549
chr7	134832131	134833335	1205	*	6.4257e-05
chr10	77155697	77159055	3359	*	7.45841e-05
chr13	113491766	113491819	54	*	8.03213e-05
chr1	208012106	208012118	13	*	8.33812e-05
chr17	46671861	46674514	2654	*	6.67432e-05
chrX	133680925	133681049	125	*	0.000104035
chr2	176958552	176960255	1704	*	0.00010786
chr7	114688330	114688330	1	*	3.63358e-05
chr9	22098908	22098908	1	*	3.84395e-05
chr9	120466347	120466837	491	*	0.00013712
chr6	143890458	143890458	1	*	4.11169e-05
chr8	56793447	56793504	58	*	0.00010021
chr13	110956761	110958122	1362	*	0.000102123
chr2	159932826	159932826	1	*	4.4368e-05
chr17	67055932	67055932	1	*	4.45592e-05
chr10	91056021	91056311	291	*	0.000108434
chr1	192446240	192454796	8557	*	0.000108816
chr7	113011963	113034122	22160	*	0.000116275
chr6	85462137	85466460	4324	*	0.000116275
chr17	46705637	46710112	4476	*	0.000108434
chr17	933047	935017	1971	*	0.00019258
chr6	149805596	149806659	1064	*	0.000113789
chr5	134363053	134367394	4342	*	5.02964e-05
chr19	31640642	31640849	208	*	0.00019105
chr20	51416086	51418204	2119	*	0.000134825
chr9	17018194	17018509	316	*	0.000136929
chr12	91619323	91666402	47080	*	0.00013865
chr17	38249266	38249592	327	*	0.000196787
chr14	80676274	80677847	1574	*	0.00022031
chr5	2753852	2754148	297	*	0.000210365
chr16	64444016	64444016	1	*	6.5022e-05
chr6	45991423	45991423	1	*	6.5022e-05
chr1	235002220	235002220	1	*	6.52132e-05
chr11	1890204	1891932	1729	*	0.000135781
chr12	54472008	54473534	1527	*	0.000202333
chr5	3599012	3599686	675	*	0.000184165
chrX	11369720	11369720	1	*	6.73169e-05
chr4	153303509	153303509	1	*	7.36279e-05
chr3	172312523	172312599	77	*	0.000205011
chr1	55683337	55683373	37	*	0.000205967
chr6	2515318	2515337	20	*	0.000151654
chr10	89292231	89292231	1	*	7.45841e-05
chr21	25801028	25801042	15	*	0.000154332
chr1	235998714	235998720	7	*	0.00016944
chr16	11016097	11016097	1	*	8.07038e-05
chr2	198702850	198702850	1	*	8.37636e-05
chr10	119306246	119311636	5391	*	0.00011398
chr7	96646598	96647888	1291	*	0.000256646
chr6	116355605	116355605	1	*	8.60585e-05
chr9	118832854	118832854	1	*	8.70147e-05
chr2	189061346	189061346	1	*	8.75885e-05
chr11	10715221	10715715	495	*	0.00024192
chr1	227962723	227963296	574	*	0.000262
chr18	21079381	21079381	1	*	9.56206e-05
chr11	57337121	57337121	1	*	9.88717e-05
chr5	179779115	179779237	123	*	0.000239243
chr12	42628974	42629138	165	*	0.000188373
chr15	96904176	96904960	785	*	0.000300249
chr3	54896471	54897393	923	*	0.000255307
chr12	94203740	94208276	4537	*	0.000256837
chr15	61619484	61619490	7	*	0.000199847
chr15	50350432	50352288	1857	*	0.000204054
chr12	89602388	89620072	17685	*	0.000264104
chr3	156795456	156795488	33	*	0.000207305
chr10	45495677	45495981	305	*	0.000323963
chr12	114841708	114842031	324	*	0.000290878
chr5	95159127	95159423	297	*	0.000282654
chr5	59784203	59784208	6	*	0.000222031
chr14	51233271	51233598	328	*	0.000223943
chr7	906726	906799	74	*	0.00029585
chr5	40682333	40682948	616	*	0.000296233
chr2	119599067	119600627	1561	*	0.000172882
chr4	24212366	24212454	89	*	0.000246319
chr13	110903161	110903161	1	*	0.000114936
chr19	3337399	3338915	1517	*	0.000307898
chr5	111753754	111753938	185	*	0.000309046
chr3	156260351	156260351	1	*	0.000118378
chr10	28491863	28491917	55	*	0.000276726
chr19	751241	751241	1	*	0.000126602
chr5	2741047	2750263	9217	*	0.000137694
chr15	96905729	96911165	5437	*	0.000118952
chr11	130479121	130479188	68	*	0.000283419
chr16	73096842	73097364	523	*	0.000392427
chr3	70878468	70881475	3008	*	0.00036202
chr16	14512732	14512908	177	*	0.000295659
chr1	217203173	217203173	1	*	0.000131956
chr8	27468166	27469331	1166	*	0.000273857
chr2	165649327	165682959	33633	*	0.000375215
chr7	130969486	130970125	640	*	0.000383821
chr17	48351646	48351743	98	*	0.000302161
chr16	84058601	84058601	1	*	0.000133295
chr3	177542099	177542099	1	*	0.000133869
chr12	54345862	54347938	2077	*	0.000227577
chr11	62162240	62162250	11	*	0.000307133
chr12	54409229	54409657	429	*	0.000353031
chr3	128200723	128202176	1454	*	0.000416906
chr17	79372242	79372528	287	*	0.000404093
chr12	131438055	131438283	229	*	0.00040371
chr1	208040203	208040253	51	*	0.000323771
chr17	38705760	38705895	136	*	0.000323963
chr13	90206732	90206758	27	*	0.000323963
chr17	30813145	30813178	34	*	0.000328552
chr12	54373040	54376019	2980	*	0.000333907
chr20	44062088	44062286	199	*	0.000353796
chr5	127922712	127922712	1	*	0.0001572
chr13	107182539	107183635	1097	*	0.000444445
chr10	5136256	5137178	923	*	0.00042991
chr9	139237461	139237889	429	*	0.000418436
chr2	102686810	102686919	110	*	0.000356282
chr1	53413000	53413000	1	*	0.000165041
chr1	21619471	21620071	601	*	0.000436412
chr12	94131844	94132881	1038	*	0.000441958
chr11	129444480	129444501	22	*	0.00037598
chr16	14464215	14464375	161	*	0.000472748
chr22	33015823	33017373	1551	*	0.000388028
chr16	81222729	81223254	526	*	0.00048537
chr9	137599175	137599175	1	*	0.000176133
chr3	187673180	187673180	1	*	0.000177663
chr1	91302117	91306963	4847	*	0.000460126
chr20	43343841	43343997	157	*	0.000401033
chr17	9939895	9939929	35	*	0.000402371
chr12	109896946	109897234	289	*	0.000524192
chr17	54398673	54400451	1779	*	0.000426659
chr6	31367038	31367038	1	*	0.000194684
chr11	33959143	33959143	1	*	0.000198317
chr2	162975451	162975451	1	*	0.000200038
chr5	157971061	157971061	1	*	0.000200612
chr11	7534103	7534103	1	*	0.000205011
chr6	6928298	6928585	288	*	0.000429719
chr12	54400361	54402443	2083	*	0.00049761
chr9	112877160	112877683	524	*	0.000496653
chr7	46643490	46643498	9	*	0.000436221
chr5	153852231	153856213	3983	*	0.000150124
chr1	21606051	21606441	391	*	0.000532415
chr12	54385112	54388147	3036	*	0.000448461
chr15	68900624	68900864	241	*	0.000448652
chr8	100885041	100885056	16	*	0.000450564
chr10	105205887	105206255	369	*	0.000450947
chr12	43153725	43153725	1	*	0.000222987
chr5	3600366	3603227	2862	*	0.000350736
chr21	46377956	46379089	1134	*	0.000471792
chr7	55088728	55090516	1789	*	0.000563014
chr11	702668	702836	169	*	0.000454389
chr9	139797211	139797211	1	*	0.00022643
chr8	25864868	25864868	1	*	0.000227768
chr1	14928945	14928945	1	*	0.000230446
chr6	126267697	126271657	3961	*	0.000461847
chr7	73507241	73507610	370	*	0.000559763
chr2	175197693	175199349	1657	*	0.000424747
chr3	148446876	148446876	1	*	0.000266016
chr17	6920975	6922320	1346	*	0.000590935
chr7	114561988	114562037	50	*	0.000638746
chr3	128211126	128212644	1519	*	0.000333525
chr6	108910471	108910471	1	*	0.000275196
chr16	88120859	88121225	367	*	0.000605661
chr12	54376241	54378258	2018	*	0.000644292
chr2	119602018	119603383	1366	*	0.000420731
chr13	80354114	80357187	3074	*	0.000666667
chr14	103986227	103986332	106	*	0.000668005
chr18	66389420	66389447	28	*	0.000536623
chr12	12659232	12659359	128	*	0.000695735
chr2	54900910	54901055	146	*	0.000695927
chr4	87976571	87976571	1	*	0.000285714
chr2	176973275	176974060	786	*	0.00066877
chr4	155662217	155662795	579	*	0.000681392
chr11	324991	325364	374	*	0.00071486
chr2	193510664	193510735	72	*	0.000720214
chr8	28912915	28913303	389	*	0.0007227
chr3	111314102	111314495	394	*	0.000734749
chr11	88153520	88154940	1421	*	0.000742016
chr14	21467502	21467502	1	*	0.000299292
chr2	175201542	175204844	3303	*	0.000679862
chr22	38458823	38459051	229	*	0.000566074
chr12	54406516	54409207	2692	*	0.000670874
chr13	49159767	49160745	979	*	0.000572767
chr10	21796152	21797184	1033	*	0.000714668
chr1	154127860	154128041	182	*	0.000709505
chr7	42267547	42268072	526	*	0.000715051
chr7	114053894	114054063	170	*	0.000724995
chr14	94576977	94577101	125	*	0.000793268
chr15	89525620	89525800	181	*	0.000607956
chr3	188001192	188001192	1	*	0.000348059
chr2	176976174	176977773	1600	*	0.000662077
chr8	128399636	128403369	3734	*	0.000623064
chr5	142525129	142527658	2530	*	0.000643527
chr8	1460569	1460718	150	*	0.000651941
chr1	12164457	12164477	21	*	0.000654045
chr12	3861567	3861616	50	*	0.000655766
chr16	86548895	86550450	1556	*	0.000511379
chr2	166325614	166325622	9	*	0.000672978
chr1	201481480	201481480	1	*	0.000356856
chr6	33245359	33245553	195	*	0.000521897
chr16	54966837	54967714	878	*	0.000796711
chr3	52643617	52643617	1	*	0.000357047
chr13	101213081	101213081	1	*	0.000361446
chr10	62271847	62271847	1	*	0.000370817
chr3	71038376	71038376	1	*	0.0003821
chr6	31650735	31651059	325	*	0.000534137
chr18	38676557	38676557	1	*	0.000390897
chr12	45970012	45970082	71	*	0.00075043
chr14	46168834	46168834	1	*	0.000423408
chr11	120371373	120371373	1	*	0.000433544
chr12	29715218	29715218	1	*	0.000435265
chr9	135039836	135040296	461	*	0.000904762
chr1	120217696	120217696	1	*	0.000449608
chr10	88719017	88719121	105	*	0.000949513
chr1	27754893	27757498	2606	*	0.000950469
chr16	78539954	78540172	219	*	0.000969019
chr19	1851750	1851995	246	*	0.000970549
chr22	29707524	29708028	505	*	0.000976669
chr17	38498914	38500161	1248	*	0.000998279
chr9	90407888	90408525	638	*	0.00078275
chr3	128204813	128205418	606	*	0.0009214
chr19	52075855	52076691	837	*	0.00101989
chr22	36681296	36681321	26	*	0.00104303
chr17	17323779	17324178	400	*	0.000801683
chr3	129373072	129373396	325	*	0.000807803
chr9	22005288	22005563	276	*	0.00080895
chr1	871441	871546	106	*	0.000835533
chr2	219124263	219124271	9	*	0.000838019
chr19	42600278	42600278	1	*	0.000470645
chr6	109550986	109550986	1	*	0.000472366
chr2	145779560	145780823	1264	*	0.000955823
chr11	16132747	16132747	1	*	0.000488239
chr8	96280555	96280555	1	*	0.000490534
chr16	81037892	81037892	1	*	0.000492637
chr6	1388806	1389367	562	*	0.000972653
chr17	17741098	17741676	579	*	0.000973609
chr13	81125459	81125459	1	*	0.00051922
chr1	215810601	215810601	1	*	0.000520176
chr4	126560514	126560514	1	*	0.000520367
chr2	119613877	119616242	2366	*	0.000972079
chr1	245778125	245778964	840	*	0.00106464
chr2	174901038	174901038	1	*	0.00054236
chr10	126412275	126412275	1	*	0.000547906
chr3	16414373	16414373	1	*	0.000549245
chr11	121984724	121987054	2331	*	0.00100363
chr2	177023183	177024172	990	*	0.00103366
chr9	75567483	75568073	591	*	0.000911838
chr2	241185226	241185296	71	*	0.000894244
chr6	50803820	50805832	2013	*	0.000860394
chr12	13132607	13133131	525	*	0.00107172
chr2	43495541	43496643	1103	*	0.0009476
chr2	219744947	219745020	74	*	0.00112507
chr11	1750302	1750381	80	*	0.00113196
chr1	94532230	94532230	1	*	0.000572194
chr3	13594970	13594970	1	*	0.000575254
chr7	27225078	27225528	451	*	0.000498948
chr1	207996319	207997020	702	*	0.00113865
chr11	115829838	115830067	230	*	0.00115969
chr6	119661462	119665694	4233	*	0.00116122
chr1	112902857	112903229	373	*	0.00116982
chr11	6336862	6336862	1	*	0.000582521
chr12	7167584	7167584	1	*	0.000583859
chr2	83448633	83448633	1	*	0.000584242
chr13	44845432	44845432	1	*	0.000584624
chr2	200320455	200321348	894	*	0.000615988
chr16	67977865	67978198	334	*	0.00103691
chr13	111013877	111014385	509	*	0.000911647
chr8	19969536	19969536	1	*	0.000589788
chr7	27184369	27185282	914	*	0.000305412
chrX	108976035	108976893	859	*	0.000309428
chr6	138200097	138200309	213	*	0.00118436
chr11	110728789	110729364	576	*	0.000930771
chr3	46139305	46140249	945	*	0.000935169
chr6	35693573	35693573	1	*	0.000611207
chr12	27446544	27446544	1	*	0.000612928
chrX	69352056	69352056	1	*	0.000615032
chr8	116128332	116128332	1	*	0.000615414
chr10	52154700	52154700	1	*	0.000618283
chr12	108974486	108974486	1	*	0.000618474
chr19	17578346	17578346	1	*	0.000620769
chr12	63600802	63600802	1	*	0.000624211
chr1	89591466	89591466	1	*	0.000625932
chr5	133205198	133205198	1	*	0.000629757
chr10	126392111	126392872	762	*	0.000995219
chr4	169240829	169241145	317	*	0.000951616
chr6	11161658	11161658	1	*	0.000658252
chr12	110981484	110981484	1	*	0.000663607
chrX	99661860	99665325	3466	*	0.000316504
chr2	200329486	200329863	378	*	0.0010197
chr4	2813724	2814122	399	*	0.00108874
chr17	78336732	78336732	1	*	0.000672404
chr3	43368518	43368518	1	*	0.000682731
chr17	53573969	53573969	1	*	0.000686365
chr2	134051617	134051617	1	*	0.000703959
chrX	133680249	133680740	492	*	0.000738956
chr6	50055768	50061398	5631	*	0.00108243
chr8	22547419	22548546	1128	*	0.00115777
chr7	99680278	99680451	174	*	0.00115797
chr6	18596070	18596070	1	*	0.000735131
chr12	32675207	32675207	1	*	0.000740868
chr17	66563400	66563400	1	*	0.000741825
chr6	114301322	114301322	1	*	0.000743355
chr2	182003823	182003823	1	*	0.000746797
chr1	200997637	200997637	1	*	0.000754447
chr12	83953441	83953441	1	*	0.00075502
chr11	10690857	10690857	1	*	0.000758845
chr16	77258338	77258338	1	*	0.000759801
chr1	36565918	36566160	243	*	0.00113387
chr16	72966213	72968803	2591	*	0.00114649
chr4	87921477	87921477	1	*	0.000771467
chr5	66771347	66771669	323	*	0.00120845
chr5	55790102	55792836	2735	*	0.00122088
chr4	124322371	124324339	1969	*	0.00123637
chr12	77719878	77721808	1931	*	0.00125225
chr22	25423700	25423801	102	*	0.0013144
chr1	165393661	165394372	712	*	0.00125186
chr7	47445517	47445681	165	*	0.000992924
chr9	138916551	138916664	114	*	0.0010044
chr8	11519192	11519208	17	*	0.00104341
chr15	65135681	65136940	1260	*	0.00104743
chr5	148545635	148550001	4367	*	0.00105928
chr6	107816677	107816677	1	*	0.000784854
chr12	102576674	102576674	1	*	0.000784854
chr4	38761122	38761122	1	*	0.000803404
chrX	49125404	49127010	1607	*	0.000521132
chr2	194716174	194828571	112398	*	0.00134041
chr21	19833509	19859651	26143	*	0.00136451
chr13	112331836	112332120	285	*	0.00137866
chr3	130063505	130064261	757	*	0.00143412
chr18	32171990	32172664	675	*	0.00145649
chr3	149095540	149095743	204	*	0.00147275
chr3	158989910	158989912	3	*	0.00108912
chr3	166278364	166289851	11488	*	0.00149206
chr2	9911124	9911885	762	*	0.00132894
chr19	17433773	17436863	3091	*	0.00136929
chr6	3023776	3024023	248	*	0.00138134
chr8	40207108	40226431	19324	*	0.00138803
chr2	230271206	230272799	1594	*	0.00142781
chr12	57569424	57569787	364	*	0.00143335
chr11	1320010	1320329	320	*	0.00147523
chr16	67233653	67233786	134	*	0.00150335
chr2	231988403	231988509	107	*	0.0015131
chr10	67382691	67469425	86735	*	0.00154198
chr11	3168788	3169027	240	*	0.00112507
chr20	55203291	55203439	149	*	0.00112526
chr8	27041768	27041788	21	*	0.00116409
chrY	14921042	15016101	95060	*	0.000635686
chr8	142162582	142162582	1	*	0.000839931
chr8	25896196	25899047	2852	*	0.00079499
chr7	107577540	107577779	240	*	0.00159285
chr8	86262603	86262948	346	*	0.00121476
chr5	169815293	169815771	479	*	0.00121725
chr12	89574514	89575415	902	*	0.00124555
chr2	164590272	164590272	1	*	0.000840505
chr2	9403086	9403086	1	*	0.000852362
chr3	179139405	179139405	1	*	0.000855422
chr4	1237995	1237995	1	*	0.000860394
chr22	33936258	33936258	1	*	0.000864601
chr9	100055368	100055368	1	*	0.000865175
chr3	45066580	45066580	1	*	0.000880092
chr16	72972644	72972644	1	*	0.000882004
chr3	156898184	156898184	1	*	0.000892905
chr6	134952207	134952207	1	*	0.000906483
chr3	36910475	36910475	1	*	0.000907439
chr5	180630434	180630434	1	*	0.000919679
chr2	197066467	197066467	1	*	0.000920826
chr8	123631887	123631887	1	*	0.000926181
chr15	89476436	89476436	1	*	0.000926755
chr3	24083947	24083947	1	*	0.000932875
chr5	167150273	167150273	1	*	0.000943967
chr1	44011587	44011587	1	*	0.000948939
chr2	80904864	80904864	1	*	0.000956206
chr5	96120312	96120312	1	*	0.000957927
chr7	17060994	17060994	1	*	0.000968063
chr1	1030656	1030656	1	*	0.000968445
chr20	49175308	49175308	1	*	0.000970932
chr10	5386122	5386122	1	*	0.000977051
chr2	158666076	158666076	1	*	0.000979346
chr1	10567799	10567799	1	*	0.000985466
chr7	87938935	87938935	1	*	0.000989099
chr12	46877466	46877466	1	*	0.000999044
chr8	136592479	136592479	1	*	0.00100574
chr4	80573486	80573486	1	*	0.00102811
chr14	83591622	83591622	1	*	0.00104647
chr5	73539699	73539699	1	*	0.00106292
chr6	11252262	11252262	1	*	0.00107382
chr13	43646699	43646699	1	*	0.00108128
chr4	54542654	54542654	1	*	0.00110021
chr8	98160907	98160907	1	*	0.00110251
chr1	246117536	246117536	1	*	0.00110289
chrX	38871855	38871855	1	*	0.00110327
chr12	6881303	6881629	327	*	0.00154599
chr5	153859646	153860358	713	*	0.00156933
chr14	101947168	101947529	362	*	0.00160184
chr16	85470485	85470674	190	*	0.00162421
chr14	30054523	30054523	1	*	0.00110958
chr3	114303730	114303730	1	*	0.00112622
chr20	56902639	56902639	1	*	0.00112756
chr6	88316019	88316019	1	*	0.00113368
chr2	73007743	73007743	1	*	0.00113789
chr12	71299969	71299969	1	*	0.00113884
chr6	168564244	168564244	1	*	0.00113884
chr6	119470324	119470324	1	*	0.00114305
chr14	86480145	86480145	1	*	0.00114726
chr11	5712109	5712109	1	*	0.00117766
chr20	49962661	49962661	1	*	0.00118914
chr2	180408307	180408307	1	*	0.00119086
chr4	12890792	12890792	1	*	0.00119258
chr6	121949136	121949136	1	*	0.00120635
chr12	89744150	89744701	552	*	0.00115586
chr17	59533844	59535253	1410	*	0.00117384
chr19	38885242	38886667	1426	*	0.00128724
chr18	57564897	57566460	1564	*	0.00131574
chr8	40010443	40011346	904	*	0.00159113
chr12	54339653	54343711	4059	*	0.00164678
chr7	1126249	1126326	78	*	0.00169363
chr2	3697378	3697542	165	*	0.00171276
chr13	76334728	76336809	2082	*	0.00181105
chr6	30761762	30768891	7130	*	0.00184777
chr17	46704410	46705018	609	*	0.00187302
chr11	113188759	113200304	11546	*	0.00190744
chr16	68034227	68034432	206	*	0.00191299
chr10	81214225	81224116	9892	*	0.00192637
chr8	116668120	116673909	5790	*	0.00194301
chr14	35838051	35838413	363	*	0.00195143
chr17	13297839	13299004	1166	*	0.00196787
chr6	152126180	152126441	262	*	0.0019891
chr22	18314772	18314866	95	*	0.00203844
chr12	27615138	27615408	271	*	0.00206923
chr5	153207153	153263728	56576	*	0.00207114
chr4	188401038	188413171	12134	*	0.00210136
chr11	104128799	104208244	79446	*	0.00212909
chr16	88166905	88166905	1	*	0.00123427
chrX	117973920	117973920	1	*	0.00125225
chr7	96650096	96651537	1442	*	0.000893479
chrX	48814205	48814932	728	*	0.000958501
chrY	21751149	21870861	119713	*	0.0012817
chr2	223168453	223168861	409	*	0.00188927
chr9	73483939	73484058	120	*	0.00190323
chr8	67405583	67405820	238	*	0.00190667
chr3	189348674	189349073	400	*	0.00197514
chr1	238648531	238649828	1298	*	0.00202142
chr15	26360752	26360975	224	*	0.0020392
chr5	43840651	43874923	34273	*	0.00205795
chr3	119014825	119015466	642	*	0.00127634
chr3	156019196	156019214	19	*	0.00129566
chr22	36043021	36043070	50	*	0.00132014
chr17	79879221	79879227	7	*	0.00132989
chr18	33768144	33768496	353	*	0.00135188
chr21	30464521	30464877	357	*	0.00137177
chr18	18823509	18838989	15481	*	0.00137369
chr2	188391145	188392251	1107	*	0.00140142
chr11	33892521	33892549	29	*	0.00140314
chr22	43148782	43149110	329	*	0.00142092
chr1	228346014	228346181	168	*	0.00142781
chrX	17432450	17432713	264	*	0.00143737
chr10	97036427	97036527	101	*	0.00145783
chr5	158212581	158224013	11433	*	0.00146414
chr1	174933478	174933490	13	*	0.00152056
chr6	100874855	100874895	41	*	0.00152324
chr21	45031925	45032086	162	*	0.00155651
chr8	58714920	58716827	1908	*	0.00155766
chr17	33884702	33885049	348	*	0.00160891
chr18	42277045	42277130	86	*	0.00163607
chr2	142889683	142890541	859	*	0.00165577
chr19	13266738	13267436	699	*	0.00166533
chr16	17553768	17553784	17	*	0.00168254
chr18	21243529	21243559	31	*	0.00172576
chr17	46226930	46227039	110	*	0.00176114
chr1	236222651	236222720	70	*	0.00176707
chr2	162929318	162929690	373	*	0.0017707
chr7	28205577	28206268	692	*	0.00177567
chr17	79282893	79282923	31	*	0.00178485
chr1	12227700	12227927	228	*	0.00183534
chr2	23777246	23777246	1	*	0.00125492
chr3	119911268	119911268	1	*	0.00125684
chr13	34217479	34217479	1	*	0.00126697
chr16	54033972	54033972	1	*	0.0012685
chr19	3671118	3671118	1	*	0.00126984
chr9	34651674	34651674	1	*	0.00128017
chr5	112602827	112602827	1	*	0.00128246
chr17	40901994	40901994	1	*	0.00128246
chr21	45516029	45516029	1	*	0.00128724
chr11	116857794	116857794	1	*	0.00131249
chr5	90515112	90515112	1	*	0.00132186
chr1	65556231	65556231	1	*	0.00134156
chrX	153990478	153990478	1	*	0.00135188
chr13	78034532	78034532	1	*	0.00136948
chr17	62773704	62775998	2295	*	0.000922548
chrX	153775517	153775995	479	*	0.00104858
chr17	46370913	46372607	1695	*	0.00148747
chr12	133414255	133415266	1012	*	0.00184012
chr12	26273584	26274563	980	*	0.00164525
chr2	43328657	43329946	1290	*	0.00178466
chr1	21864320	21864896	577	*	0.00183687
chr17	43974869	43975063	195	*	0.00184873
chr6	153875089	153940035	64947	*	0.00221668
chr14	99742268	99744403	2136	*	0.00223484
chr2	183291758	183292092	335	*	0.00227195
chr1	103574597	103574958	362	*	0.0023014
chr15	71983789	72000703	16915	*	0.00231574
chr2	103053006	103053710	705	*	0.00238746
chr8	41655154	41655789	636	*	0.00239893
chr2	42397985	42398315	331	*	0.00185657
chr5	56784195	56784554	360	*	0.0018625
chr4	2802197	2802612	416	*	0.00189883
chr4	166223387	166233801	10415	*	0.00194798
chr2	58759979	58763212	3234	*	0.00198107
chr4	55852467	55871308	18842	*	0.00200784
chr1	21649330	21649784	455	*	0.00202008
chr2	86289505	86291245	1741	*	0.00207057
chr12	93631584	93636210	4627	*	0.00208816
chr8	134657812	134657958	147	*	0.00210155
chr11	47092992	47100433	7442	*	0.00214324
chr6	53556672	53572893	16222	*	0.00215892
chr5	67818673	67818678	6	*	0.00216428
chr3	37362953	37366489	3537	*	0.00219946
chr17	33701776	33703063	1288	*	0.00220673
chr5	51960597	51971300	10704	*	0.00222299
chr12	54350153	54350209	57	*	0.00222509
chr4	89885303	89885303	1	*	0.00137292
chr2	162652846	162652846	1	*	0.00138631
chr4	86398998	86398998	1	*	0.00139415
chr2	147935069	147935069	1	*	0.00139683
chr2	235997393	235997393	1	*	0.0014039
chr7	114649573	114649573	1	*	0.00141557
chr9	90193634	90193634	1	*	0.00142838
chr3	42680224	42680224	1	*	0.00143412
chr7	6614945	6614945	1	*	0.00143871
chr10	104434593	104434593	1	*	0.00144272
chr4	89628141	89628141	1	*	0.0014628
chr16	4420291	4420291	1	*	0.00146529
chr14	58179073	58179073	1	*	0.00147753
chr1	94761763	94761763	1	*	0.0014781
chr5	102246737	102246737	1	*	0.00148939
chr12	63546263	63546263	1	*	0.00149551
chr10	60828539	60828539	1	*	0.00150449
chr8	97803770	97803770	1	*	0.00150583
chr1	207213607	207213607	1	*	0.00150641
chr19	49935823	49937176	1354	*	0.00154638
chr7	27137922	27138850	929	*	0.00156378
chr6	28945189	28945507	319	*	0.00159361
chr20	5485144	5485475	332	*	0.00166303
chr12	116996931	116997185	255	*	0.0017139
chr2	200333729	200334584	856	*	0.00179537
chr6	168785355	168785970	616	*	0.00179595
chr14	72052894	72053361	468	*	0.00192006
chr17	78161110	78161479	370	*	0.00211341
chr3	128209636	128210541	906	*	0.00223045
chr1	198990468	199009523	19056	*	0.00224383
chr12	1609245	1609470	226	*	0.00227328
chr14	87113901	87179265	65365	*	0.00242628
chr13	93369016	93379417	10402	*	0.00246491
chr2	19551750	19553422	1673	*	0.00257047
chr4	57931828	57932507	680	*	0.00261656
chrY	15811945	15814705	2761	*	0.0026462
chr6	164006905	164007415	511	*	0.00195257
chr3	149094653	149095006	354	*	0.00196806
chr7	1610694	1611147	454	*	0.00203634
chr6	98155589	98165447	9859	*	0.00211494
chr17	38603039	38605309	2271	*	0.00212373
chr11	16133664	16170023	36360	*	0.00212679
chr3	111260756	111260897	142	*	0.00215127
chr6	155333353	155334920	1568	*	0.00224192
chr18	74770402	74770815	414	*	0.00226047
chr7	150822655	150823386	732	*	0.00227309
chr21	26573136	26607339	34204	*	0.00227826
chr1	91300231	91300390	160	*	0.00230101
chr15	65361131	65361335	205	*	0.00231899
chr7	5535692	5535748	57	*	0.00236776
chr20	43342929	43343233	305	*	0.00239204
chr10	130833836	130834003	168	*	0.00244272
chr17	7461932	7463837	1906	*	0.00245554
chr3	160119192	160120240	1049	*	0.00249589
chr11	16631866	16632311	446	*	0.00250143
chr17	47091978	47092178	201	*	0.00250908
chr12	54423428	54423920	493	*	0.00251329
chr6	70576030	70576321	292	*	0.00254274
chr12	131439172	131439929	758	*	0.00257659
chr12	54363054	54365966	2913	*	0.00262536
chr2	85294381	85294518	138	*	0.00246988
chr5	150161299	150162068	770	*	0.00248422
chr12	110370719	110370836	118	*	0.00250277
chr17	46131583	46131897	315	*	0.00250602
chr17	80970799	80970892	94	*	0.00250679
chr13	114801132	114802548	1417	*	0.00250908
chr5	103204109	103279171	75063	*	0.00251463
chr20	17595355	17595472	118	*	0.00255288
chr17	53351925	53352068	144	*	0.00260413
chr5	16615924	16616019	96	*	0.0026114
chr6	144904252	144904561	310	*	0.00263645
chr8	128519635	128520078	444	*	0.00263855
chr15	88576296	88576320	25	*	0.00264142
chr9	118501557	118501780	224	*	0.00269497
chr17	68317794	68340919	23126	*	0.00270396
chr18	56529755	56529784	30	*	0.00271735
chr1	202091865	202091880	16	*	0.00272729
chr10	72311914	72312093	180	*	0.00276822
chr10	95276726	95276808	83	*	0.00278275
chr14	26674046	26674202	157	*	0.0027927
chr13	90488675	90489341	667	*	0.00279518
chr11	3242765	3242783	19	*	0.00279767
chr16	62057179	62067937	10759	*	0.00283056
chr16	56645349	56646343	995	*	0.00286039
chr12	6436676	6438001	1326	*	0.00287703
chr3	152655231	152661655	6425	*	0.00288774
chr10	65846243	65873913	27671	*	0.00291471
chr6	166417490	166418922	1433	*	0.00292083
chr21	46786707	46787813	1107	*	0.00292255
chr6	31913759	31913809	51	*	0.00292561
chr1	118659640	118661300	1661	*	0.00295353
chr2	49382242	49382423	182	*	0.00296825
chr11	126581947	126582183	237	*	0.00297973
chr16	67978429	67978450	22	*	0.0029979
chr19	37098128	37099054	927	*	0.00304341
chr5	142776274	142780254	3981	*	0.00305164
chr11	124546505	124546767	263	*	0.00305259
chr1	115238457	115238559	103	*	0.0030721
chr13	48986124	48987165	1042	*	0.00308376
chr5	125813403	125826400	12998	*	0.00309792
chr1	193418057	193428099	10043	*	0.00311838
chr6	23177275	23177555	281	*	0.00313406
chr7	2077293	2078036	744	*	0.00313769
chr3	158786927	158787141	215	*	0.00315318
chr4	175040256	175041145	890	*	0.00228151
chr10	34347980	34367147	19168	*	0.00231593
chr5	121645128	121645297	170	*	0.00237311
chr17	74678135	74678836	702	*	0.00237502
chr4	169687969	169690674	2706	*	0.00244177
chr3	57995069	57995180	112	*	0.00246395
chr2	82864753	82884543	19791	*	0.00246682
chr11	47599060	47599085	26	*	0.00249168
chr6	27798455	27798556	102	*	0.00253624
chr5	168419258	168419342	85	*	0.00257908
chr5	159895267	159897910	2644	*	0.00261962
chr1	110366515	110366515	1	*	0.00159514
chr7	11677865	11677865	1	*	0.00162612
chr3	152357055	152357055	1	*	0.00165079
chr1	220324931	220324931	1	*	0.00165883
chr13	61754053	61754053	1	*	0.00167508
chr8	106332188	106332188	1	*	0.00167948
chr7	79768675	79768675	1	*	0.00168732
chr5	43769912	43769912	1	*	0.00169
chr18	60060862	60060862	1	*	0.00169459
chr3	167579895	167579895	1	*	0.00171103
chr7	76945646	76945646	1	*	0.00172863
chr4	81256552	81256552	1	*	0.00172997
chr1	7103111	7103111	1	*	0.00177988
chr12	68634913	68634913	1	*	0.00179595
chr5	1925014	1925014	1	*	0.00179767
chr21	43648287	43648287	1	*	0.00181603
chr4	157700302	157700302	1	*	0.00181775
chr10	124131698	124131698	1	*	0.00181851
chr3	97636818	97636818	1	*	0.00183247
chrX	46496016	46496016	1	*	0.00185179
chr4	148283066	148283066	1	*	0.00185676
chr8	16613520	16613520	1	*	0.00185848
chr5	178702842	178702842	1	*	0.00185848
chr5	53997005	53997005	1	*	0.00185925
chr11	127521194	127521194	1	*	0.00186843
chr13	81205011	81205011	1	*	0.00187837
chr15	52024139	52024139	1	*	0.00187914
chr12	112211680	112211680	1	*	0.00188086
chr6	85334115	85334115	1	*	0.00189539
chr3	138100524	138100524	1	*	0.00190113
chr22	42865174	42865174	1	*	0.0019061
chr15	39540037	39540037	1	*	0.00191126
chr13	48736138	48736138	1	*	0.00191394
chr9	89039402	89039402	1	*	0.00192389
chr3	139253838	139253838	1	*	0.00193383
chr11	130380514	130380514	1	*	0.00194798
chr2	158161728	158161728	1	*	0.00194837
chr6	158234655	158234655	1	*	0.00195028
chr11	86652648	86652648	1	*	0.00195162
chrX	138914571	138914571	1	*	0.00195238
chr16	74514272	74514272	1	*	0.00195716
chr14	61329252	61329252	1	*	0.00195984
chr9	114700360	114700360	1	*	0.00197189
chr2	170748176	170748176	1	*	0.00198336
chr10	60759348	60759348	1	*	0.00200937
chr3	195648562	195648562	1	*	0.00201702
chr13	77591663	77591663	1	*	0.00202104
chr4	177557058	177557058	1	*	0.00205603
chr12	54414427	54421335	6909	*	0.00107095
chr1	119532195	119534088	1894	*	0.00122834
chrX	11776256	11776853	598	*	0.00126468
chrX	153774721	153775341	621	*	0.00143106
chrX	47509884	47510507	624	*	0.0013385
chrX	153606530	153607856	1327	*	0.00158233
chrX	135228853	135229755	903	*	0.00160394
chrX	14891001	14891423	423	*	0.00138363
chr2	66808194	66809959	1766	*	0.00162096
chrX	153626015	153626606	592	*	0.00138784
chrX	48432702	48433165	464	*	0.00167126
chr4	173517537	173589088	71552	*	0.00172251
chrX	118108546	118109844	1299	*	0.00173398
chrX	23760918	23761651	734	*	0.00141958
chr6	100676745	100677145	401	*	0.00201989
chrX	68048660	68050206	1547	*	0.00186078
chrX	77359363	77359613	251	*	0.0018864
chr10	119295770	119296756	987	*	0.00212526
chr17	46681111	46681550	440	*	0.00212603
chr4	111542473	111544286	1814	*	0.00189788
chr12	52473422	52476073	2652	*	0.00219296
chrX	49687058	49687176	119	*	0.00222241
chr2	66664798	66666292	1495	*	0.00191605
chrX	55187570	55187822	253	*	0.00194875
chrX	149106460	149106767	308	*	0.00194951
chr16	73266442	73266785	344	*	0.00201243
chr6	50810432	50812112	1681	*	0.00201989
chr6	99273830	99276357	2528	*	0.00195754
chrX	129114666	129115458	793	*	0.00243374
chr3	103645997	103724829	78833	*	0.00244158
chrX	38420326	38420783	458	*	0.00245401
chrX	153672320	153672898	579	*	0.0019629
chr12	67073760	67138296	64537	*	0.00215892
chr17	46714169	46716806	2638	*	0.00227118
chr12	54413000	54413558	559	*	0.0022752
chrX	19532166	19533550	1385	*	0.00196998
chr4	54424280	54424787	508	*	0.00235743
chrX	147582071	147583273	1203	*	0.00260126
chr3	162901932	163021154	119223	*	0.00245515
chr17	46682308	46683047	740	*	0.00263607
chrY	22680010	22735320	55311	*	0.00254695
chr5	50683467	50684985	1519	*	0.00259629
chrX	68724047	68725088	1042	*	0.00269688
chr12	23686149	23717912	31764	*	0.0027621
chrX	153602658	153603268	611	*	0.00272347
chrX	128977498	128977816	319	*	0.00273341
chr2	223172329	223176606	4278	*	0.00279767
chr22	44422012	44427096	5085	*	0.00285829
chrX	135579224	135579744	521	*	0.00276439
chr7	1163456	1164737	1282	*	0.00293632
chrX	47518238	47518579	342	*	0.0029629
chrX	129039937	129040194	258	*	0.00280398
chr10	106028329	106028543	215	*	0.00310308
chr7	4740525	4743426	2902	*	0.00319526
chr10	131764887	131766874	1988	*	0.0032381
chr8	55527950	55532912	4963	*	0.00327061
chr10	73486440	73489276	2837	*	0.00330943
chrX	48958189	48958509	321	*	0.00331211
chr13	113698946	113699016	71	*	0.00333333
chrX	133119594	133119866	273	*	0.00338803
chr4	134388095	134482529	94435	*	0.00340352
chr3	147140754	147141219	466	*	0.00341366
chr1	23521272	23521417	146	*	0.00266705
chr7	19183753	19184961	1209	*	0.00278122
chr17	59521084	59521816	733	*	0.00278811
chr5	167301895	167332342	30448	*	0.00350966
chrY	2652340	2655977	3638	*	0.0028319
chr6	45631106	45631799	694	*	0.00285886
chr5	174158654	174159705	1052	*	0.00357066
chr7	143088472	143088717	246	*	0.00291566
chr12	54380101	54383234	3134	*	0.00292618
chr11	859532	862235	2704	*	0.00294473
chrX	23801291	23801995	705	*	0.00289845
chr1	119531718	119532116	399	*	0.00361618
chrX	55026485	55026862	378	*	0.00289998
chr10	123354194	123355576	1383	*	0.00299828
chr4	4867387	4867979	593	*	0.00365902
chr2	237640591	237641100	510	*	0.00314745
chrX	49056505	49056693	189	*	0.00370128
chr12	54424203	54425156	954	*	0.00319889
chr2	200334854	200335558	705	*	0.00321763
chr1	51888241	51888775	535	*	0.00324402
chr9	27944505	28026478	81974	*	0.00328151
chrX	129473723	129473898	176	*	0.00378466
chr1	119535589	119535986	398	*	0.00379002
chrY	2712124	2802103	89980	*	0.00337196
chr6	106429065	106429443	379	*	0.00342723
chr12	58210661	58212570	1910	*	0.00383878
chr11	94278581	94279068	488	*	0.00349876
chr5	129082903	129083482	580	*	0.00352247
chrY	16389471	16634126	244656	*	0.00354389
chr21	45160229	45161285	1057	*	0.00355785
chr16	66613220	66613334	115	*	0.00356933
chrX	50212323	50213745	1423	*	0.00392599
chr16	54968727	54969051	325	*	0.00372021
chrX	21676344	21676692	349	*	0.00393383
chr11	2162406	2162483	78	*	0.00395353
chr1	174843523	174843909	387	*	0.00395602
chr7	25897907	25898688	782	*	0.00396175
chrX	152735785	152736172	388	*	0.00396672
chrX	54556668	54557002	335	*	0.00397724
chr7	105319558	105320151	594	*	0.00397992
chrX	48334381	48334722	342	*	0.0039803
chr12	26471733	26472706	974	*	0.00384108
chr4	183164175	183167912	3738	*	0.0038755
chr4	152096542	152096743	202	*	0.00390687
chrX	150151784	150153580	1797	*	0.00400363
chr2	118982263	118982679	417	*	0.0039258
chr4	42401056	42401610	555	*	0.00395755
chr5	153862752	153864967	2216	*	0.00403901
chrX	150564821	150565864	1044	*	0.00403959
chr12	81110605	81110776	172	*	0.00404781
chr4	182742371	182756340	13970	*	0.00405144
chrX	17755717	17756762	1046	*	0.00407325
chrX	46404934	46405110	177	*	0.00409868
chr8	142264769	142264923	155	*	0.00421534
chr8	6456182	6456465	284	*	0.00426296
chrY	21155270	21236229	80960	*	0.00430675
chr2	3452347	3452563	217	*	0.00431402
chr1	241372556	241392618	20063	*	0.00433773
chr1	36042433	36043014	582	*	0.00436317
chrX	38663045	38663187	143	*	0.00443201
chrX	49019804	49020468	665	*	0.00445994
chr2	175205387	175205852	466	*	0.00450316
chr2	100722022	100722466	445	*	0.00458788
chr13	103940723	104003206	62484	*	0.00463301
chr7	27184167	27184271	105	*	0.00466131
chr17	40274703	40274811	109	*	0.00482712
chr7	27289120	27289669	550	*	0.00498222
chr12	30947871	30948641	771	*	0.00498967
chr6	25137356	25138047	692	*	0.00509524
chr1	153581494	153581793	300	*	0.00511322
chr11	113185470	113185879	410	*	0.00312316
chr5	134375885	134376247	363	*	0.00313138
chr19	46283406	46285007	1602	*	0.00516275
chrX	48397836	48397938	103	*	0.00518531
chr5	84408657	84409204	548	*	0.00320941
chr2	223164867	223165753	887	*	0.00519908
chr20	58569157	58569565	409	*	0.00323389
chr12	15039253	15045864	6612	*	0.00529872
chrX	48929987	48931578	1592	*	0.00532454
chr4	111550154	111551139	986	*	0.00533544
chr17	43339831	43340758	928	*	0.00340887
chrX	153284584	153285631	1048	*	0.00535227
chrX	149531112	149532196	1085	*	0.00427214
chr22	39759992	39760267	276	*	0.00535973
chr1	6419081	6419112	32	*	0.00344311
chr12	6442873	6443045	173	*	0.00344464
chr2	42277840	42281980	4141	*	0.00536336
chr6	9607150	9711044	103895	*	0.00539319
chr6	33129017	33129060	44	*	0.00353356
chr4	57547872	57548290	419	*	0.00544005
chrX	57021244	57022108	865	*	0.00427826
chr6	112555546	112557503	1958	*	0.00356665
chr7	146897691	146976806	79116	*	0.00547409
chrX	73834329	73834707	379	*	0.0042817
chr8	145728501	145728543	43	*	0.00362861
chrX	152760248	152761944	1697	*	0.00549015
chr2	20870087	20871002	916	*	0.00549034
chr1	119549948	119550674	727	*	0.00365252
chrX	49022793	49023115	323	*	0.00552266
chr1	201465497	201465789	293	*	0.0036856
chr18	74845154	74845829	676	*	0.00368713
chr10	119294055	119295056	1002	*	0.0055372
chrX	15802695	15803754	1060	*	0.003703
chr17	30822561	30823145	585	*	0.00370855
chr2	6122452	6122814	363	*	0.00372901
chr2	3642263	3642629	367	*	0.00557831
chr6	44194505	44195227	723	*	0.00376229
chr12	53937919	53954266	16348	*	0.00377873
chrX	135055672	135056118	447	*	0.00559266
chr15	34516387	34516777	391	*	0.00561102
chr16	54969706	54970523	818	*	0.0038187
chr22	50746699	50747040	342	*	0.00385638
chr17	7460690	7461421	732	*	0.00386231
chr17	47651453	47651712	260	*	0.00389463
chr10	126704108	126705555	1448	*	0.00395563
chr17	47209649	47209749	101	*	0.00401281
chrX	47479101	47479190	90	*	0.00575693
chr12	11708829	11709115	287	*	0.0040327
chr3	133502623	133502702	80	*	0.00405183
chrX	153665624	153665987	364	*	0.00577568
chr15	94613902	94614694	793	*	0.00405489
chr8	9953022	9954880	1859	*	0.00406196
chr10	28035822	28036151	330	*	0.00406579
chr22	38034681	38035301	621	*	0.00414209
chr14	54418728	54418880	153	*	0.00415051
chr19	35629273	35629576	304	*	0.00415567
chr1	22231571	22233389	1819	*	0.00416466
chr6	30850868	30850977	110	*	0.00417575
chr11	93271083	93271284	202	*	0.00421572
chr20	21684417	21685842	1426	*	0.00422892
chrX	49042807	49042949	143	*	0.0059017
chr12	105062131	105066468	4338	*	0.00427979
chr3	58563609	58563674	66	*	0.00428285
chr8	65490710	65491152	443	*	0.00434443
chrX	77154941	77165564	10624	*	0.00594664
chr11	57957709	57957939	231	*	0.00439013
chr2	216003232	216003798	567	*	0.00440467
chr14	104741448	104742009	562	*	0.00445458
chr6	33288296	33288366	71	*	0.00601989
chr8	26685868	26688088	2221	*	0.00451769
chr17	77030192	77030281	90	*	0.00452419
chr2	239754343	239755461	1119	*	0.0046179
chr9	35563534	35564052	519	*	0.00609906
chr12	54329854	54330354	501	*	0.00610805
chrX	101186994	101187248	255	*	0.0061289
chr20	57468968	57471660	2693	*	0.00473188
chr16	70759288	70760142	855	*	0.00615185
chr20	34022108	34022914	807	*	0.00476994
chr5	83313846	83374801	60956	*	0.00481411
chrX	119603098	119604444	1347	*	0.00618512
chr8	1894814	1895558	745	*	0.00485676
chr2	195411062	195481159	70098	*	0.00489405
chr21	47408424	47411200	2777	*	0.00490457
chr18	19756582	19757468	887	*	0.00622088
chr2	223169586	223170370	785	*	0.00493192
chr12	52281810	52282079	270	*	0.00623217
chr15	96940323	96945823	5501	*	0.00495678
chr1	66457970	66458474	505	*	0.00496806
chr6	29690766	29690893	128	*	0.00505699
chr14	23511078	23511306	229	*	0.00507803
chr13	86239642	86346856	107215	*	0.00508223
chr5	150004773	150006549	1777	*	0.00632473
chr17	62084322	62084359	38	*	0.00514515
chr6	98468233	98472371	4139	*	0.0052708
chrX	21392324	21392617	294	*	0.00642456
chr1	119526060	119526783	724	*	0.00542016
chr1	2138442	2139135	694	*	0.00543029
chrX	118107540	118108528	989	*	0.00646873
chr13	91579373	91624536	45164	*	0.00551941
chrX	135333415	135333698	284	*	0.00648996
chr22	45072724	45072917	194	*	0.0056158
chrX	54556391	54556446	56	*	0.00564334
chr5	3592464	3592638	175	*	0.00566514
chr11	71725245	71725590	346	*	0.00569459
chr11	129992297	129992368	72	*	0.00571486
chr17	1944419	1944831	413	*	0.00576917
chrX	153707710	153707810	101	*	0.00584816
chrY	2807288	2844835	37548	*	0.00593995
chr3	103532469	103624174	91706	*	0.00600363
chrY	2692946	2709075	16130	*	0.00602008
chr8	40706877	40742532	35656	*	0.00662804
chr11	70001754	70002020	267	*	0.00602257
chr2	121669723	121670634	912	*	0.00605049
chr13	31479935	31480225	291	*	0.00608682
chrX	153639287	153640221	935	*	0.00664984
chr3	177159641	177159881	241	*	0.00617996
chr11	76377572	76380605	3034	*	0.00618723
chr17	43318760	43319382	623	*	0.00620291
chr16	55866842	55867072	231	*	0.00622012
chr11	856942	857102	161	*	0.00624881
chrX	119764072	119764206	135	*	0.00670033
chr2	158970512	158983130	12619	*	0.00627137
chr16	57836960	57837563	604	*	0.0062729
chrX	72348018	72433997	85980	*	0.00670778
chr10	28030398	28030839	442	*	0.00654274
chr10	131589141	131591484	2344	*	0.00655709
chrX	118925713	118925789	77	*	0.00677472
chrX	152990332	152990345	14	*	0.00662192
chr13	41593385	41593582	198	*	0.00664869
chr2	182290860	182295368	4509	*	0.00665806
chr12	68321605	68322928	1324	*	0.00666399
chr1	173176366	173176501	136	*	0.00666533
chr17	1633714	1634263	550	*	0.00667451
chr19	1152022	1152358	337	*	0.00672308
chr12	54430684	54431589	906	*	0.00675368
chrX	130173842	130188586	14745	*	0.0068472
chr17	66597814	66609980	12167	*	0.006904
chr7	121323512	121376168	52657	*	0.0069388
chrX	48755699	48755797	99	*	0.00685829
chr4	135465368	135507220	41853	*	0.00697782
chr1	55267142	55267293	152	*	0.00686154
chrX	71351314	71351792	479	*	0.00688946
chr8	145019563	145019639	77	*	0.00722012
chrX	46696474	46697120	647	*	0.00733314
chr17	1477843	1478463	621	*	0.00744923
chr3	81222685	81258255	35571	*	0.00748327
chr4	187422114	187422343	230	*	0.00693039
chr9	136445379	136445595	217	*	0.00755097
chr5	77923936	77936665	12730	*	0.00694397
chr7	27183643	27183701	59	*	0.00758443
chr17	80292079	80292603	525	*	0.00764238
chr1	101185248	101185311	64	*	0.00764659
chr5	177889945	177890816	872	*	0.0076617
chr5	127675452	127676746	1295	*	0.00771371
chrX	75392480	75392644	165	*	0.00696099
chr19	13172859	13179476	6618	*	0.00775158
chr9	27109111	27109492	382	*	0.00781469
chr11	68782049	68782211	163	*	0.00783477
chr5	17684368	17684620	253	*	0.00787187
chrX	63425275	63425720	446	*	0.00790515
chr11	86651225	86651685	461	*	0.00790763
chr12	130590529	130591369	841	*	0.00805221
chr22	43091623	43091753	131	*	0.00805259
chr12	69491491	69495493	4003	*	0.00320272
chr11	44341361	44341646	286	*	0.00807918
chr16	875881	876216	336	*	0.00321534
chrX	55478610	55479357	748	*	0.00700249
chr16	49522337	49525304	2968	*	0.00813119
chr5	116412824	116466889	54066	*	0.00813253
chr1	65774564	65774857	294	*	0.00814248
chr17	73906034	73906675	642	*	0.00814917
chr2	187460089	187463618	3530	*	0.00330159
chr12	114370344	114370423	80	*	0.00331344
chr11	72019825	72020031	207	*	0.00334882
chrX	102469720	102469950	231	*	0.00827099
chr11	94965762	94965924	163	*	0.00336699
chr3	9032419	9032631	213	*	0.00830599
chr3	57945277	57945695	419	*	0.00340467
chr19	35531817	35532097	281	*	0.008393
chr16	50347766	50351302	3537	*	0.0083997
chr7	25469581	25536285	66705	*	0.0084192
chr17	42289769	42290419	651	*	0.00703079
chr5	8457721	8457970	250	*	0.0084783
chrX	153744609	153744670	62	*	0.00848862
chr16	57514101	57514430	330	*	0.0035458
chr11	112037368	112037673	306	*	0.00357105
chr2	191332000	191333798	1799	*	0.00357258
chrX	153769473	153770094	622	*	0.00855862
chr7	70096029	70096378	350	*	0.00359533
chrX	48693564	48694015	452	*	0.00858979
chr5	67088990	67089012	23	*	0.0036135
chr13	30077315	30077489	175	*	0.00361427
chr20	21679525	21682362	2838	*	0.00361867
chr5	79378293	79378383	91	*	0.00362957
chr4	165854246	165858697	4452	*	0.00362995
chrX	134555540	134555714	175	*	0.00863626
chr1	870791	871057	267	*	0.00864831
chr5	139056794	139058749	1956	*	0.00872232
chr15	96977647	96984296	6650	*	0.0087292
chr7	113089855	113091000	1146	*	0.00873743
chr3	55517101	55517496	396	*	0.0037533
chr3	121363056	121363125	70	*	0.00377281
chr12	71551503	71552457	955	*	0.00880035
chr2	49462034	49534260	72227	*	0.00883133
chrX	133683979	133684177	199	*	0.0088384
chr9	6215375	6215727	353	*	0.00381354
chr17	80255419	80255510	92	*	0.00381354
chr3	71634044	71636085	2042	*	0.00381794
chr5	74312770	74317210	4441	*	0.00384299
chr16	58888325	58896860	8536	*	0.00384548
chr12	65019329	65019458	130	*	0.00384816
chrX	92657382	92794175	136794	*	0.00889214
chr5	128797416	128801407	3992	*	0.00388181
chr7	19129170	19142943	13774	*	0.00893077
chr14	95078599	95078743	145	*	0.00390897
chr19	5147855	5148130	276	*	0.00393211
chr4	102140112	102152033	11922	*	0.00393899
chr10	8125599	8125771	173	*	0.00397476
chr6	158070966	158071544	579	*	0.0039761
chrX	102470047	102471167	1121	*	0.00903596
chr17	46712052	46713468	1417	*	0.00400803
chr7	2480705	2486038	5334	*	0.0090786
chr3	125985235	125985645	411	*	0.00404724
chrX	153718691	153719132	442	*	0.00909964
chr20	51026767	51026857	91	*	0.0040677
chrX	129243062	129243872	811	*	0.00913961
chr2	16831810	16834516	2707	*	0.00407898
chr6	11606739	11607982	1244	*	0.00408702
chr5	175834777	175835085	309	*	0.00409256
chr17	80403126	80403254	129	*	0.00409811
chr11	315102	315262	161	*	0.00409811
chr5	148810177	148810203	27	*	0.0041398
chrX	79590905	79591006	102	*	0.00924632
chr13	67240245	67263927	23683	*	0.00419143
chr12	1739687	1740390	704	*	0.00927099
chr3	10150065	10150173	109	*	0.00928552
chr18	37947718	37993359	45642	*	0.00422356
chr18	38458744	38491592	32849	*	0.00424135
chr12	80837837	80853909	16073	*	0.0093123
chr2	16843879	16845658	1780	*	0.00931689
chr17	46676099	46676375	277	*	0.00425091
chrY	14100573	14107195	6623	*	0.00935839
chr1	154407300	154407478	179	*	0.0043035
chrX	48554902	48555977	1076	*	0.00708549
chr18	38109645	38431933	322289	*	0.00431823
chr2	224403622	224410707	7086	*	0.00943297
chrX	154114541	154114552	12	*	0.00945458
chr4	168156467	168157126	660	*	0.00948212
chr6	112337798	112340333	2536	*	0.00441346
chr12	66276288	66276586	299	*	0.00442188
chr2	242787064	242787324	261	*	0.00444751
chrX	109560744	109561147	404	*	0.00952381
chr10	1166782	1166994	213	*	0.00447045
chr5	3310778	3311367	590	*	0.00955039
chr3	168958728	168960390	1663	*	0.00448767
chrX	132091269	132091534	266	*	0.00956225
chrX	153060450	153061265	816	*	0.00957124
chr2	195086870	195184499	97630	*	0.00451157
chr8	113656015	113702707	46693	*	0.00451654
chr1	47060743	47061256	514	*	0.00452515
chr2	69057926	69059154	1229	*	0.00452897
chr2	74780268	74780617	350	*	0.00962861
chr5	158483589	158486099	2511	*	0.00963703
chr1	165322099	165322784	686	*	0.00967241
chr2	223167280	223167617	338	*	0.00967527
chr2	169653213	169653384	172	*	0.00460165
chr17	66951572	66951903	332	*	0.00463014
chr20	62084549	62084833	285	*	0.00463148
chr2	224464668	224465130	463	*	0.00463301
chr14	52733216	52733812	597	*	0.0046506
chrX	147581919	147582053	135	*	0.00976019
chr5	113695858	113696247	390	*	0.00467929
chr6	50813859	50814089	231	*	0.00469822
chr3	129275971	129276217	247	*	0.00979136
chr15	27111435	27111476	42	*	0.00471983
chr7	2518684	2518824	141	*	0.00473838
chr9	107683794	107687761	3968	*	0.00476803
chr20	53223875	53250114	26240	*	0.00477548
chr3	147141614	147142182	569	*	0.00987091
chr14	100622092	100622764	673	*	0.00481201
chr10	85299005	85306289	7285	*	0.00483133
chr10	21798257	21799047	791	*	0.00993842
chrX	132548278	132549297	1020	*	0.00995716
chr21	19760583	19776616	16034	*	0.00488315
chr6	105043444	105071156	27713	*	0.00999312
chr2	219696567	219697159	593	*	0.0100031
chr17	1553415	1553585	171	*	0.00502888
chr15	96912955	96913724	770	*	0.00504628
chr2	7657353	7713711	56359	*	0.00506961
chr6	32049373	32049516	144	*	0.0101417
chr1	98434519	98434737	219	*	0.00512163
chr7	86274769	86374484	99716	*	0.0102079
chrX	71459111	71459274	164	*	0.0102358
chrX	47479662	47483043	3382	*	0.0102511
chr12	52888292	52888480	189	*	0.00524116
chr5	116184916	116194708	9793	*	0.0052423
chr4	160319500	160319619	120	*	0.00526544
chr12	15114233	15114393	161	*	0.0052861
chr9	132248904	132249914	1011	*	0.0052905
chr17	48179349	48179648	300	*	0.0103119
chr21	40972660	40983994	11335	*	0.0103138
chr17	57443607	57444356	750	*	0.00534481
chr5	167157137	167170753	13617	*	0.00536891
chr16	72232394	72233895	1502	*	0.00538612
chr3	13663398	13663538	141	*	0.00539759
chr14	62164033	62164584	552	*	0.0103926
chr12	772966	773007	42	*	0.00540696
chr10	5333615	5334280	666	*	0.00541117
chr7	101579003	101579936	934	*	0.0104867
chr7	157367142	157367462	321	*	0.010502
chr14	104179095	104179160	66	*	0.00553356
chr6	146660979	146661192	214	*	0.00554504
chrX	68835678	68835895	218	*	0.0105557
chr12	104194358	104194588	231	*	0.0057118
chrX	119077366	119077663	298	*	0.0106669
chr12	114833043	114833950	908	*	0.0107489
chr1	227161799	227162446	648	*	0.00590725
chr5	130207526	130274876	67351	*	0.00594339
chr11	43290674	43291043	370	*	0.0108709
chr2	179914627	179914868	242	*	0.00604265
chr1	12203571	12204096	526	*	0.00610729
chrX	47342480	47343176	697	*	0.0109317
chr8	22422205	22422347	143	*	0.00612947
chrX	131351970	131352282	313	*	0.0109489
chr8	16461693	16462035	343	*	0.00616351
chr8	22497817	22500019	2203	*	0.00618111
chr2	40739654	40739705	52	*	0.00619277
chrX	41782857	41782872	16	*	0.00624173
chr2	175206966	175207395	430	*	0.00624995
chr7	30951272	30951392	121	*	0.00626162
chrX	101906035	101906161	127	*	0.0110572
chr1	179711114	179711859	746	*	0.00629853
chr15	92555091	92555388	298	*	0.0063385
chr3	45073463	45076243	2781	*	0.00635628
chr19	2042088	2042592	505	*	0.00636623
chr7	25702709	25703085	377	*	0.00636929
chr10	77300892	77302084	1193	*	0.00637139
chr11	58668068	58668634	567	*	0.0111138
chr7	55313012	55313442	431	*	0.0064127
chr5	2754274	2754753	480	*	0.00641729
chr3	178984747	178984973	227	*	0.00643412
chrX	72223384	72223396	13	*	0.00643966
chr18	59997096	59997175	80	*	0.0111605
chr22	49588294	49593269	4976	*	0.0111647
chr5	139067293	139069449	2157	*	0.00645688
chr1	247694041	247694406	366	*	0.0111733
chr9	107380587	107381971	1385	*	0.0111922
chr6	159719994	159733389	13396	*	0.00653471
chr1	10290773	10290789	17	*	0.00654772
chrX	100740275	100740439	165	*	0.0112475
chr1	207992403	207992548	146	*	0.00658769
chrX	119005594	119005714	121	*	0.0112603
chrY	23566730	23569324	2595	*	0.0112658
chr16	117934	120902	2969	*	0.00666954
chr19	2969117	2973374	4258	*	0.00667298
chr3	5023050	5023394	345	*	0.0066856
chr4	183312059	183364825	52767	*	0.0113595
chrX	102319001	102319120	120	*	0.0113789
chr17	46679135	46679715	581	*	0.0113898
chr7	78386131	78400561	14431	*	0.0113936
chr18	46351724	46353769	2046	*	0.00681392
chr4	77506779	77507246	468	*	0.00682769
chr8	25738395	25745887	7493	*	0.011477
chr1	196856294	196859929	3636	*	0.00696787
chrX	48379927	48380420	494	*	0.0115045
chrX	153046386	153046482	97	*	0.0115462
chrX	129245225	129245245	21	*	0.00707267
chr6	138785358	138789884	4527	*	0.0115563
chr1	147766089	147766912	824	*	0.00708663
chr18	20426235	20453388	27154	*	0.00717307
chr2	241925507	241925550	44	*	0.00717671
chr1	75140289	75155325	15037	*	0.00722547
chr2	241936844	241937034	191	*	0.00723446
chr11	113216820	113234367	17548	*	0.00724498
chrX	106692682	106693692	1011	*	0.0116651
chrX	43514189	43514740	552	*	0.0116709
chrY	21877683	21878594	912	*	0.00728227
chr12	24041699	24049014	7316	*	0.00728342
chr10	30843425	30843592	168	*	0.00730694
chr4	147145675	147145691	17	*	0.00731192
chrX	48367176	48367223	48	*	0.0117032
chr4	111530471	111531975	1505	*	0.0117114
chr5	89586559	89587104	546	*	0.00736355
chr15	76005861	76006143	283	*	0.00738153
chr5	24646584	24732447	85864	*	0.0117269
chr11	7369177	7436013	66837	*	0.0073974
chr5	55594154	55594618	465	*	0.00740582
chr17	9972895	9973558	664	*	0.00742991
chr1	59362522	59362552	31	*	0.00743106
chr5	139050204	139051131	928	*	0.00743202
chr5	116365436	116365800	365	*	0.0074586
chr16	10836219	10836231	13	*	0.00746548
chr2	155338265	155390332	52068	*	0.00746835
chr7	30946639	30950813	4175	*	0.00747179
chr16	20420652	20421627	976	*	0.0117789
chr4	182581292	182593228	11937	*	0.011785
chr10	81942863	81946545	3683	*	0.0118111
chr10	14582415	14588033	5619	*	0.0118112
chrX	129299367	129299802	436	*	0.0118214
chr13	22560659	22572324	11666	*	0.00757927
chr2	42652272	42652321	50	*	0.00760853
chr7	1882997	1883251	255	*	0.011848
chr15	96877720	96880782	3063	*	0.0118518
chr13	112815083	112815146	64	*	0.00762536
chr3	111315387	111327958	12572	*	0.00762689
chr6	120848893	121002759	153867	*	0.00763913
chr2	150071350	150080315	8966	*	0.00770224
chr4	62076499	62111221	34723	*	0.00771486
chr9	129372349	129372974	626	*	0.00771792
chrX	21776376	21776853	478	*	0.0118994
chr3	62789196	62802561	13366	*	0.0119084
chrX	154444538	154444605	68	*	0.0119294
chrX	72782798	72782852	55	*	0.0119545
chr12	6501910	6501960	51	*	0.00785657
chrX	70752873	70752964	92	*	0.0119679
chr21	35552652	35553467	816	*	0.00793288
chr18	36851146	36924531	73386	*	0.00803213
chr4	175135997	175138488	2492	*	0.00803729
chr12	130590137	130590231	95	*	0.00803748
chr1	91265989	91298006	32018	*	0.00810059
chr12	124926062	124926594	533	*	0.00813923
chrX	128657364	128657699	336	*	0.0121006
chr3	112876728	112877046	319	*	0.00816734
chr2	71017887	71017967	81	*	0.00817193
chr3	147113700	147113918	219	*	0.00817652
chr19	10624954	10625775	822	*	0.00817977
chr5	94027794	94027888	95	*	0.00819621
chr6	32013699	32013845	147	*	0.00820272
chr1	226065109	226065383	275	*	0.00822796
chr20	55356195	55357995	1801	*	0.00823771
chr4	22898614	22913868	15255	*	0.00825741
chrX	119384693	119385611	919	*	0.0121494
chr11	313120	313354	235	*	0.00827845
chr6	98488842	98493397	4556	*	0.00828916
chrX	103410677	103411021	345	*	0.0121645
chr8	17270452	17270608	157	*	0.00833066
chr2	43188851	43189254	404	*	0.00834022
chr11	44932676	44934041	1366	*	0.008345
chrY	22917104	22917894	791	*	0.0121945
chr17	9940227	9940652	426	*	0.00837809
chr13	83171924	83262886	90963	*	0.0084674
chr4	160188423	160188736	314	*	0.00847313
chr12	54383692	54384744	1053	*	0.00847543
chr20	48364470	48368188	3719	*	0.00851788
chr16	56703561	56703679	119	*	0.00854313
chr1	208952087	208962374	10288	*	0.00855632
chr17	34207341	34207481	141	*	0.00856225
chr1	202508860	202509007	148	*	0.00858176
chr11	16632636	16633582	947	*	0.0122735
chr10	129785259	129785531	273	*	0.0085896
chr12	121882208	121882415	208	*	0.00862746
chr6	31409208	31409355	148	*	0.00866246
chr17	73316505	73316721	217	*	0.00869478
chr9	100365791	100365943	153	*	0.00869784
chr2	223166909	223166989	81	*	0.00870626
chr13	86373792	86380694	6903	*	0.00871735
chr7	158336016	158336562	547	*	0.00872155
chr1	1286917	1288586	1670	*	0.0123268
chr1	66347114	66376337	29224	*	0.0123316
chr1	11908199	11908418	220	*	0.00874221
chr17	13210168	13210241	74	*	0.00885102
chr20	48200712	48208067	7356	*	0.00886709
chrX	153713930	153714660	731	*	0.0123779
chr17	76318757	76319530	774	*	0.00887684
chr9	109163118	109170630	7513	*	0.00889004
chr4	77131705	77133692	1988	*	0.0088996
chr1	51795193	51795340	148	*	0.00892293
chr6	32054790	32054867	78	*	0.0089367
chr21	35832180	35832254	75	*	0.00893823
chr12	105956397	105956478	82	*	0.0089847
chr7	5736195	5739735	3541	*	0.00900325
chr18	24765643	24765781	139	*	0.00911111
chr17	5465054	5487435	22382	*	0.00916887
chr15	39875777	39877764	1988	*	0.00917135
chr12	1684652	1684873	222	*	0.00917919
chr16	69832592	69832689	98	*	0.00923274
chr12	11699363	11700343	981	*	0.00923905
chrY	16733251	16733930	680	*	0.00925493
chr11	113184936	113185079	144	*	0.00927711
chr2	25301034	25301733	700	*	0.0125232
chr2	173792831	173792879	49	*	0.00932473
chrX	100353183	100353462	280	*	0.012532
chr7	25900167	25900355	189	*	0.00936087
chr19	46181221	46181330	110	*	0.00936604
chr8	1244039	1244335	297	*	0.00936699
chr5	28287931	28296512	8582	*	0.00940448
chr4	177158477	177158896	420	*	0.00941289
chrX	153715241	153715426	186	*	0.0125628
chr3	42201374	42201568	195	*	0.00943182
chrX	71934184	71934233	50	*	0.0125647
chr3	159570368	159570628	261	*	0.00945133
chr6	1391758	1392624	867	*	0.00946893
chr7	47694443	47694695	253	*	0.0125865
chr2	879464	879563	100	*	0.00951119
chr16	20417044	20417094	51	*	0.00953223
chrX	131624026	131624077	52	*	0.0125946
chr13	78565200	78565346	147	*	0.00955326
chr4	37079898	37140339	60442	*	0.00955479
chr11	24015048	24115171	100124	*	0.00961618
chr17	7452926	7453377	452	*	0.00962995
chr2	82494911	82535611	40701	*	0.00964257
chr9	80130342	80138712	8371	*	0.00965577
chr1	205818956	205819251	296	*	0.01263
chr3	112960547	112962922	2376	*	0.00966743
chr12	54333993	54337929	3937	*	0.00968235
chr3	138655775	138656042	268	*	0.00981239
chr5	58571996	58572059	64	*	0.00981392
chr7	73448316	73453147	4832	*	0.00983037
chr8	17270834	17271093	260	*	0.00987111
chr8	134538981	134544121	5141	*	0.00987225
chrX	48755102	48755206	105	*	0.0126942
chr1	157991847	157994730	2884	*	0.00991375
chr1	74100712	74100861	150	*	0.00992159
chr1	2171253	2172290	1038	*	0.0127296
chr19	30715575	30715645	71	*	0.0100164
chrX	48931699	48931826	128	*	0.0127432
chr9	140373845	140373920	76	*	0.0100721
chr17	73865998	73867015	1018	*	0.0100834
chr16	88991518	88993053	1536	*	0.0100907
chr3	9258385	9258573	189	*	0.0101019
chrX	64754747	64754885	139	*	0.0127598
chr1	57854412	57876335	21924	*	0.0101249
chr19	45737792	45737880	89	*	0.0101478
chr4	176697816	176708601	10786	*	0.0102318
chrX	101169950	101186742	16793	*	0.0127872
chr13	114797349	114797865	517	*	0.0102987
chr3	21793409	21793761	353	*	0.0103134
chr2	227661291	227662704	1414	*	0.0128122
chr10	88729464	88729861	398	*	0.010357
chr1	240776162	240776211	50	*	0.010411
chr20	1888335	1901507	13173	*	0.0104204
chrX	19905535	19906808	1274	*	0.0128281
chr7	27194614	27194898	285	*	0.0128311
chr8	25902551	25902594	44	*	0.010468
chr6	32015175	32015297	123	*	0.0104699
chr1	188355450	188563960	208511	*	0.0105051
chr11	104916331	104916773	443	*	0.0105087
chr1	74173732	74174749	1018	*	0.0105232
chr11	47546137	47546214	78	*	0.0106544
chr21	19165818	19166676	859	*	0.0106558
chr7	130698005	130698652	648	*	0.0107359
chr15	81488867	81489075	209	*	0.010855
chr12	121199483	121199779	297	*	0.0129313
chr8	41400316	41400789	474	*	0.0108818
chr11	83392228	83393062	835	*	0.0109185
chr18	31021533	31075248	53716	*	0.010957
chr6	1612301	1614285	1985	*	0.0110138
chr12	69869974	69878548	8575	*	0.0111983
chr19	29468967	29471631	2665	*	0.0112136
chr5	24750415	24765789	15375	*	0.0112402
chr1	202091944	202092005	62	*	0.0112406
chr12	94658730	94660675	1946	*	0.0112568
chr4	18320820	18321251	432	*	0.0130195
chr10	90759495	90760909	1415	*	0.0113324
chr4	154125208	154125439	232	*	0.0113821
chrY	16917367	16941591	24225	*	0.0114194
chr12	6485373	6485598	226	*	0.0114594
chr14	63734537	63740239	5703	*	0.0114645
chr2	145078303	145078782	480	*	0.0114749
chr6	53791988	53793828	1841	*	0.011507
chr2	106682331	106682888	558	*	0.0115536
chr20	48670753	48674236	3484	*	0.0130648
chr5	32531247	32531689	443	*	0.0116359
chr7	24325261	24328593	3333	*	0.011647
chrY	22741795	22748090	6296	*	0.0116732
chr16	1186207	1186286	80	*	0.0116917
chr10	60086738	60086891	154	*	0.0130897
chr1	25944712	25945042	331	*	0.0116934
chr8	56875024	56875088	65	*	0.0118181
chr8	134416192	134419401	3210	*	0.0118537
chr15	93579332	93579395	64	*	0.0118604
chr7	88549874	88632493	82620	*	0.0131184
chr3	1132846	1133865	1020	*	0.0119088
chr22	25373685	25373987	303	*	0.0119237
chrX	117479910	117479980	71	*	0.0119635
chr13	108922745	108928803	6059	*	0.0119969
chrX	71458866	71459032	167	*	0.0131406
chr1	10731250	10732290	1041	*	0.0120555
chr7	29184701	29184994	294	*	0.0120849
chrX	48980142	48980256	115	*	0.0131629
chr17	39459210	39459558	349	*	0.0121838
chr13	67708604	67721697	13094	*	0.0121956
chr16	66551109	66551308	200	*	0.0122285
chr22	46495609	46507771	12163	*	0.0131865
chr5	127835777	127868982	33206	*	0.0123003
chr8	135490787	135490958	172	*	0.012363
chr17	925701	926264	564	*	0.0123651
chr11	16618167	16623818	5652	*	0.0123712
chr2	6496796	6507982	11187	*	0.0124108
chr22	36748119	36751262	3144	*	0.0124504
chr3	113931498	113932240	743	*	0.0124758
chr20	62317768	62318433	666	*	0.0124947
chrX	103401820	103402124	305	*	0.0132163
chr17	62085411	62085532	122	*	0.0125181
chr13	114875412	114876210	799	*	0.0125196
chr1	204010468	204010929	462	*	0.0125221
chr21	22175001	22229317	54317	*	0.0125261
chr7	67688959	67722023	33065	*	0.0125447
chr12	52214119	52214758	640	*	0.0125999
chr16	67428324	67428898	575	*	0.012606
chr15	74164394	74164753	360	*	0.0126141
chrX	49041337	49042556	1220	*	0.0132345
chr5	68710813	68710831	19	*	0.012694
chr12	56103029	56105991	2963	*	0.0127334
chr3	36756049	36756085	37	*	0.0128332
chrX	16880917	16887131	6215	*	0.0128447
chrX	153637650	153637814	165	*	0.0132618
chr22	44701799	44703653	1855	*	0.0129044
chr21	25644837	25695067	50231	*	0.0129271
chr8	40574432	40602363	27932	*	0.0130088
chr1	9129646	9129942	297	*	0.0130799
chr5	153163489	153196627	33139	*	0.013283
chr5	7348324	7348673	350	*	0.0131679
chr18	20012721	20012935	215	*	0.0132002
chr14	22947742	22948067	326	*	0.0132002
chr17	41723125	41723536	412	*	0.0132151
chr17	790628	790735	108	*	0.0132438
chr12	23738340	23738797	458	*	0.0132909
chr1	186265423	186266933	1511	*	0.0132909
chrX	48534624	48535266	643	*	0.013315
chr12	55378654	55378912	259	*	0.0133922
chr15	52945235	52945358	124	*	0.0134339
chr6	165241087	165311154	70068	*	0.0133358
chrX	152599267	152599402	136	*	0.0136284
chr8	16859636	16859725	90	*	0.0137141
chr13	112352205	112507644	155440	*	0.0137277
chr4	166662150	166678822	16673	*	0.0137288
chrX	134478126	134478461	336	*	0.0133502
chr6	29323210	29323330	121	*	0.0137501
chr10	50341989	50342145	157	*	0.0137523
chr6	148342228	148343187	960	*	0.0137621
chrX	134186334	134186517	184	*	0.0133561
chr7	96643686	96645019	1334	*	0.0138627
chr7	27179268	27179432	165	*	0.0138665
chr13	100782160	100783618	1459	*	0.0139061
chr7	116654858	116654903	46	*	0.0139292
chrX	146993010	146993125	116	*	0.0139683
chrX	125300035	125300082	48	*	0.0139908
chrX	100914469	100914848	380	*	0.0133741
chr3	71113124	71113568	445	*	0.0141362
chr14	68665820	68666788	969	*	0.0141907
chr5	38445527	38445614	88	*	0.0133901
chr5	167394966	167395310	345	*	0.014236
chr4	8535837	8539015	3179	*	0.0142578
chr1	202379967	202380215	249	*	0.0143496
chrX	68047992	68048015	24	*	0.0144026
chrX	106728246	106749745	21500	*	0.0144051
chr11	92498796	92500085	1290	*	0.0145037
chr20	62679635	62679713	79	*	0.00264601
chr2	241900099	241900108	10	*	0.00264907
chr17	33823619	33825172	1554	*	0.0145867
chr2	220325982	220326041	60	*	0.014598
chrX	40028487	40028998	512	*	0.0146361
chr9	139871777	139871955	179	*	0.0146531
chr1	3421427	3421598	172	*	0.00268025
chr8	83824070	83824200	131	*	0.0146789
chr12	125389180	125390804	1625	*	0.00269478
chr9	35537849	35538252	404	*	0.014734
chr17	77021594	77021716	123	*	0.0147535
chr3	123140729	123143630	2902	*	0.00271084
chr14	61748440	61748540	101	*	0.014781
chr10	97239456	97240553	1098	*	0.0148032
chrX	9217025	9217741	717	*	0.0148105
chr10	10034613	10099469	64857	*	0.0148141
chr16	605144	605347	204	*	0.0148221
chr13	104904741	104949913	45173	*	0.0148288
chr3	167110569	167166103	55535	*	0.0148417
chr7	115862648	115862660	13	*	0.00274584
chrX	53711084	53711167	84	*	0.0148904
chr10	104954103	104957217	3115	*	0.0148971
chr6	139116876	139117127	252	*	0.0149015
chr15	81146570	81146802	233	*	0.00276171
chr5	167474670	167503908	29239	*	0.0149344
chr7	5111621	5111641	21	*	0.0149851
chr11	32193669	32193776	108	*	0.00279556
chr1	55316481	55316769	289	*	0.00279958
chr21	45705699	45705742	44	*	0.0134446
chr5	153858816	153858936	121	*	0.0150696
chr2	201979988	201980504	517	*	0.0150798
chr19	58907296	58907454	159	*	0.0151262
chr15	31515750	31515852	103	*	0.015145
chr1	159837493	159838031	539	*	0.00285217
chr16	70680380	70680498	119	*	0.0151817
chr1	101461220	101461225	6	*	0.00285791
chr10	13569995	13570012	18	*	0.00286288
chr17	17475417	17480461	5045	*	0.0152215
chr8	103134983	103135595	613	*	0.00287072
chr8	80730932	80731144	213	*	0.0152358
chrY	21704081	21726406	22326	*	0.0152752
chr8	49835988	49836230	243	*	0.0153159
chr8	1693221	1693765	545	*	0.0029105
chr12	56988451	56989385	935	*	0.0153865
chr10	4556778	4557041	264	*	0.00292408
chr15	74464972	74465484	513	*	0.0154031
chr1	183773875	183773887	13	*	0.00293345
chr5	124033615	124034288	674	*	0.0154812
chr17	10421910	10422189	280	*	0.0154873
chr15	33094797	33111288	16492	*	0.01551
chr3	167174425	167186292	11868	*	0.0155494
chr1	9187683	9187976	294	*	0.00299522
chr4	153601349	153601388	40	*	0.0156439
chr3	122640778	122640935	158	*	0.00301836
chr12	94171127	94178238	7112	*	0.00302065
chr8	25907218	25907769	552	*	0.0156718
chrX	109661862	109662132	271	*	0.0156869
chr8	32952500	32956781	4282	*	0.00302926
chr1	54200078	54200381	304	*	0.0157483
chr2	216325022	216325959	938	*	0.00305011
chr12	58003378	58003385	8	*	0.00305106
chr4	169770092	169770406	315	*	0.015755
chr6	107832670	107832809	140	*	0.00306445
chr14	52543203	52545013	1811	*	0.00306655
chr5	10400954	10401195	242	*	0.00306789
chr3	41730160	41730513	354	*	0.0158233
chr17	76529120	76531345	2226	*	0.0158258
chr2	106013885	106014537	653	*	0.0158443
chr2	33462155	33463384	1230	*	0.0030874
chr6	32014300	32014484	185	*	0.0158715
chr2	26947126	26947234	109	*	0.0158841
chr11	61449886	61449898	13	*	0.00310652
chr6	30079265	30079425	161	*	0.0159262
chrY	15023858	15031167	7310	*	0.0159291
chr10	5588169	5589740	1572	*	0.00311475
chr5	38468802	38469117	316	*	0.0159816
chr7	90339132	90343060	3929	*	0.016005
chr2	175893055	175895436	2382	*	0.016005
chrX	69653856	69654348	493	*	0.0160092
chr6	122981644	123003090	21447	*	0.0160281
chr8	31110405	31133032	22628	*	0.0160687
chr12	46156136	46156448	313	*	0.00316542
chr1	22240381	22242066	1686	*	0.00316638
chr3	158390329	158390336	8	*	0.0160744
chr10	54531263	54531569	307	*	0.0161287
chr10	1213441	1213488	48	*	0.0161316
chr4	77356250	77356416	167	*	0.00319124
chr4	36245138	36245424	287	*	0.0161595
chr19	49843689	49843922	234	*	0.00320463
chr13	89278717	89356569	77853	*	0.00320788
chrX	48754982	48755020	39	*	0.0162121
chrX	152706345	152709206	2862	*	0.0162178
chr13	105701166	105736621	35456	*	0.00323657
chr3	4758906	4762242	3337	*	0.00323676
chrY	15593045	15605520	12476	*	0.016271
chr12	54404315	54404893	579	*	0.00324116
chr14	42297732	42300132	2401	*	0.00324881
chr4	71063375	71063846	472	*	0.016296
chr6	128452894	128460900	8007	*	0.00325894
chr14	95047591	95047616	26	*	0.0163324
chr6	12576950	12579152	2203	*	0.0032641
chrX	154299737	154299794	58	*	0.0163528
chr4	55523124	55523233	110	*	0.00327137
chr12	1759721	1762098	2378	*	0.016372
chr19	12876846	12877000	155	*	0.0163827
chr7	15601822	15601842	21	*	0.00330733
chr11	121453066	121453274	209	*	0.00331115
chr16	72910199	72911729	1531	*	0.0164798
chr12	130765389	130765406	18	*	0.0033209
chr5	116289441	116306180	16740	*	0.0033232
chr8	134307105	134307597	493	*	0.00332511
chr16	88700548	88700624	77	*	0.0165076
chr5	133842048	133842146	99	*	0.0165093
chr17	77952444	77952463	20	*	0.0165135
chr17	15176301	15176491	191	*	0.00333659
chr13	101955649	101956084	436	*	0.00333907
chr22	20192371	20192493	123	*	0.0165452
chr15	27111604	27111699	96	*	0.0165879
chr1	146713916	146713996	81	*	0.0166049
chr1	7515081	7515712	632	*	0.016612
chr17	33817217	33817732	516	*	0.00337216
chr17	74524611	74525046	436	*	0.0166594
chrX	21958612	21958629	18	*	0.0166653
chr11	122655631	122655638	8	*	0.00341174
chr22	21321359	21321434	76	*	0.0167514
chr4	178829283	178830474	1192	*	0.0167759
chrX	107069680	107070200	521	*	0.0167759
chr2	7018020	7018153	134	*	0.00343144
chr16	15698882	15699179	298	*	0.00344578
chr1	192229888	192280294	50407	*	0.0168254
chr4	186847142	186847298	157	*	0.00346529
chr17	70339099	70339295	197	*	0.0168805
chr3	72149324	72149514	191	*	0.0169116
chr5	128337585	128410596	73012	*	0.0170084
chr13	110219875	110220939	1065	*	0.0170231
chrX	152110258	152110833	576	*	0.017056
chr10	119305317	119305798	482	*	0.0170604
chr11	101052817	101086237	33421	*	0.0035393
chr3	122024881	122033432	8552	*	0.0170729
chr4	168829894	168921073	91180	*	0.0170759
chr16	50732073	50732212	140	*	0.00354446
chr18	7011268	7011388	121	*	0.00354657
chr15	42800679	42800833	155	*	0.00354982
chr1	232427151	232428868	1718	*	0.0171006
chrX	118892610	118892924	315	*	0.017104
chr4	159094034	159094277	244	*	0.0171048
chrX	133684540	133685325	786	*	0.0171138
chr13	93457414	93472825	15412	*	0.0171243
chr8	72917147	72917363	217	*	0.0171467
chr9	13568665	13705641	136977	*	0.0171622
chrX	150151609	150151618	10	*	0.0171704
chr3	69058454	69058904	451	*	0.0171865
chr8	97156859	97157856	998	*	0.0135204
chr7	67753554	67890188	136635	*	0.0172438
chr2	85477345	85482129	4785	*	0.0173087
chr5	415575	415885	311	*	0.0173391
chr6	30059588	30059629	42	*	0.00365156
chr5	149520120	149522468	2349	*	0.0174064
chr12	10019444	10019601	158	*	0.0174127
chr12	92879372	92880258	887	*	0.00369459
chr1	54195800	54195830	31	*	0.00372691
chr4	104372854	104400015	27162	*	0.0175208
chr22	50747822	50747878	57	*	0.00373131
chr4	99552024	99552952	929	*	0.00373609
chr7	42107777	42120541	12765	*	0.0175506
chr2	54706756	54710513	3758	*	0.0176003
chr7	157667853	157668051	199	*	0.0176091
chr14	95234822	95234965	144	*	0.0176217
chr16	86611831	86611989	159	*	0.0176242
chr6	34351598	34352082	485	*	0.00376956
chr1	216263905	216285473	21569	*	0.0176441
chr16	22012743	22012956	214	*	0.00377969
chr11	66515246	66515382	137	*	0.0038078
chrX	119444838	119445076	239	*	0.0177089
chr6	33864726	33864756	31	*	0.0177416
chr10	56245086	56245596	511	*	0.0177474
chr7	98249051	98250025	975	*	0.0177768
chr2	102445604	102445628	25	*	0.00383572
chr6	73335855	73339270	3416	*	0.0177879
chr4	57127406	57137351	9946	*	0.0038407
chr1	54744131	54745056	926	*	0.00385638
chr10	11976474	11976548	75	*	0.00386116
chr8	12668973	12669153	181	*	0.0178355
chr8	134315520	134315664	145	*	0.00386231
chr4	1202700	1202861	162	*	0.0178816
chr11	93089899	93116031	26133	*	0.0178925
chr12	75481901	75514012	32112	*	0.00388717
chr11	63259187	63259326	140	*	0.00389176
chr1	2252860	2252995	136	*	0.00390725
chr2	215362367	215373447	11081	*	0.0179807
chr5	24841586	24842031	446	*	0.0180438
chr15	96889464	96890051	588	*	0.0181081
chr5	501863	502034	172	*	0.0181364
chr7	45243040	45243365	326	*	0.00399044
chr6	18978805	18990650	11846	*	0.0039912
chr4	99564462	99569869	5408	*	0.00399522
chr20	35943580	35943761	182	*	0.00400937
chr1	97737509	97737954	446	*	0.00401033
chr1	23771037	23783560	12524	*	0.0182031
chr3	29566526	29623882	57357	*	0.018215
chrX	148713502	148713663	162	*	0.0182515
chr11	70391346	70391706	361	*	0.00403787
chr3	159583311	159583545	235	*	0.00404322
chr8	1423656	1423823	168	*	0.018284
chr4	1202509	1202599	91	*	0.00405183
chr19	6721016	6721027	12	*	0.00406407
chr10	80456870	80456903	34	*	0.00408223
chr17	67577736	67577958	223	*	0.0183764
chr4	134787901	134917774	129874	*	0.0183777
chr6	126140002	126140333	332	*	0.00408988
chr8	19093303	19093311	9	*	0.00410365
chrX	130964931	130965143	213	*	0.00410863
chr4	39657242	39657770	529	*	0.00410977
chr17	1028394	1028676	283	*	0.0184412
chr10	99734081	99734154	74	*	0.0184427
chrY	9303646	9304971	1326	*	0.0184659
chr20	46199654	46199661	8	*	0.00412125
chr19	18496756	18496953	198	*	0.0184825
chr20	4202151	4202378	228	*	0.00413349
chr6	138266060	138266302	243	*	0.00414018
chr2	223915743	223916148	406	*	0.00414554
chrY	17507128	17567474	60347	*	0.0185561
chr2	42165157	42166456	1300	*	0.018568
chr16	5803496	5812000	8505	*	0.0186062
chr1	60854176	60854239	64	*	0.00419488
chr1	179713349	179713828	480	*	0.0186519
chr4	81118588	81118647	60	*	0.0135374
chr10	104542002	104543040	1039	*	0.00423542
chr8	22860884	22861513	630	*	0.0187457
chr10	118015682	118016221	540	*	0.00423924
chr20	48895510	48895688	179	*	0.00424689
chr2	46896868	46897833	966	*	0.0187669
chr11	128350635	128350717	83	*	0.0042534
chr2	111424914	111424934	21	*	0.00425665
chr21	41266313	41283525	17213	*	0.0188005
chr7	20686108	20686712	605	*	0.00427042
chr17	80192645	80192667	23	*	0.0188298
chr19	40261498	40264129	2632	*	0.00429604
chrX	136646204	136646703	500	*	0.0188738
chr16	10671982	10672052	71	*	0.00429776
chr15	77924281	77924569	289	*	0.00429929
chr12	26424987	26425040	54	*	0.0189227
chr5	1555791	1555887	97	*	0.0189277
chr11	35366721	35367036	316	*	0.00432377
chr17	39344834	39344864	31	*	0.01896
chr6	169733607	169739766	6160	*	0.00434538
chrX	48456550	48456805	256	*	0.0190128
chr12	120538663	120539137	475	*	0.0190149
chrX	49012665	49012891	227	*	0.0190216
chr11	75022642	75024611	1970	*	0.0190335
chr5	127878868	127909589	30722	*	0.0190687
chr16	14226789	14227116	328	*	0.00438382
chr2	113448464	113448838	375	*	0.0190849
chr5	139292454	139294892	2439	*	0.0190899
chr6	32820214	32820355	142	*	0.0190954
chr2	220325369	220325622	254	*	0.0191067
chr17	75207259	75207380	122	*	0.00440256
chr2	134513565	134523563	9999	*	0.00442628
chr5	58571113	58571800	688	*	0.00443221
chr10	93472107	93472500	394	*	0.00443546
chr3	69061575	69061764	190	*	0.00443794
chrX	128978119	128978635	517	*	0.0191987
chr5	82969524	82969530	7	*	0.00447351
chr12	24533168	24549226	16059	*	0.0193125
chr10	75631588	75632066	479	*	0.0193356
chr17	15245097	15245196	100	*	0.0193794
chr12	92625874	92637878	12005	*	0.00453471
chr13	110914725	110915624	900	*	0.0194376
chr5	55813120	55818868	5749	*	0.00457009
chrX	73640431	73640630	200	*	0.0194961
chr14	83321983	83484877	162895	*	0.01952
chr6	69286093	69343835	57743	*	0.0195248
chrX	68114285	68114452	168	*	0.0195347
chrX	153656891	153657001	111	*	0.0195642
chr10	11917683	11917841	159	*	0.00460585
chr2	9375570	9375605	36	*	0.004655
chr12	7044787	7044822	36	*	0.00465844
chr1	205819383	205819463	81	*	0.0197315
chr19	41804086	41805561	1476	*	0.00468828
chrX	135962887	135962950	64	*	0.0197711
chrX	47004878	47004911	34	*	0.0197726
chr10	67101205	67118491	17287	*	0.0197879
chr14	104190750	104190829	80	*	0.00471295
chr12	66965008	66965641	634	*	0.00472385
chr11	69259247	69259336	90	*	0.0198462
chr5	3320943	3320980	38	*	0.00473245
chr13	63057588	63084476	26889	*	0.00475579
chr12	123929169	123930124	956	*	0.0198883
chr3	193987651	193987757	107	*	0.00475751
chr17	79018560	79018698	139	*	0.00477166
chr6	84771783	84775807	4025	*	0.00477338
chrY	14812950	14820353	7404	*	0.0199346
chr9	103790013	103790197	185	*	0.00477873
chr1	40769708	40769744	37	*	0.00478849
chr16	62629517	62630050	534	*	0.00481163
chr11	29207078	29207215	138	*	0.00481239
chr8	142852863	142853119	257	*	0.020018
chr4	106473806	106474176	371	*	0.00482961
chrX	53029709	53030043	335	*	0.0200409
chr2	45231782	45231891	110	*	0.00483152
chr9	27864797	27870674	5878	*	0.0048428
chrX	153285934	153286252	319	*	0.00485829
chr8	40522829	40543522	20694	*	0.020096
chr2	17383952	17482455	98504	*	0.0201014
chr15	74465748	74466704	957	*	0.0201052
chr2	47216400	47217330	931	*	0.00486556
chr13	100008450	100008957	508	*	0.00486824
chr14	21524666	21524938	273	*	0.0201151
chr15	74494781	74494861	81	*	0.0201587
chrX	112059388	112060414	1027	*	0.020206
chr19	49891494	49891603	110	*	0.0202599
chr4	148401046	148401351	306	*	0.0202719
chr20	11550070	11567273	17204	*	0.020298
chr1	64415629	64417296	1668	*	0.0203322
chrY	7597532	7676811	79280	*	0.0203538
chr5	27532684	27683062	150379	*	0.0203934
chr7	20638869	20647070	8202	*	0.00501033
chr3	62951532	62966719	15188	*	0.00502926
chrX	152863995	152864599	605	*	0.02045
chrX	118370063	118370162	100	*	0.0204531
chr13	64421835	64430097	8263	*	0.0204705
chr20	44507045	44507533	489	*	0.00504628
chr4	159092436	159092553	118	*	0.00504934
chr8	134188492	134190531	2040	*	0.0050809
chr5	120473575	120480501	6927	*	0.00509964
chr3	63087235	63087266	32	*	0.02059
chr7	5697748	5697856	109	*	0.0051136
chr3	40128541	40141086	12546	*	0.0206242
chr11	123185535	123185660	126	*	0.00512163
chr11	16826170	16826363	194	*	0.00512737
chr1	167682788	167683013	226	*	0.0206458
chr15	70354691	70355664	974	*	0.020659
chr17	78237117	78237397	281	*	0.0207365
chr7	124430950	124431027	78	*	0.00518321
chr19	18771126	18771327	202	*	0.0207522
chrX	152066328	152066599	272	*	0.0207531
chr6	148759794	148759958	165	*	0.0207652
chr1	121200727	121213540	12814	*	0.00519813
chr5	150403466	150403475	10	*	0.00519966
chr17	47655364	47655469	106	*	0.00520463
chr20	19194143	19194317	175	*	0.020799
chr4	89680450	89680660	211	*	0.005227
chr12	109877266	109878728	1463	*	0.020835
chr10	11208973	11213396	4424	*	0.0208459
chr12	118490247	118490276	30	*	0.0208505
chr2	175190270	175190273	4	*	0.00524957
chrX	129091104	129091396	293	*	0.0208669
chr10	53361212	53400210	38999	*	0.00526334
chr16	14397756	14398064	309	*	0.020891
chr5	125797957	125798143	187	*	0.00527539
chrX	69260586	69269792	9207	*	0.0208985
chr12	7070317	7070562	246	*	0.00528935
chr6	129681176	129691120	9945	*	0.00529394
chr10	119293360	119293800	441	*	0.0209359
chr5	57312378	57352224	39847	*	0.0209845
chr6	158464617	158464852	236	*	0.0209937
chr21	46830158	46830534	377	*	0.0210071
chr17	9080989	9081870	882	*	0.0053603
chr5	102750545	102760662	10118	*	0.0210451
chr9	108827832	108980845	153014	*	0.0210499
chr10	54071134	54073150	2017	*	0.0210633
chr12	93018250	93042545	24296	*	0.0210679
chr7	156943639	156943877	239	*	0.0210943
chr8	40627109	40644492	17384	*	0.0210956
chr2	150716867	150716974	108	*	0.00541385
chrX	19534066	19534159	94	*	0.0211681
chr5	153749478	153751515	2038	*	0.00543527
chr3	49156646	49156707	62	*	0.00544789
chr2	153618725	153618806	82	*	0.00545152
chr13	26758812	26759970	1159	*	0.00545382
chrX	48815744	48815790	47	*	0.02124
chr7	130538280	130538338	59	*	0.00548728
chr7	22342776	22359946	17171	*	0.0212825
chr1	213032677	213033156	480	*	0.00549264
chr3	148939523	148939743	221	*	0.00550947
chr1	221635890	221643882	7993	*	0.00551367
chr18	72873707	72873761	55	*	0.00551616
chr12	754911	754928	18	*	0.00552381
chr14	47513774	47514083	310	*	0.00553089
chr19	31155284	31155717	434	*	0.00554083
chr11	111312361	111312453	93	*	0.00554179
chr1	69520970	69552291	31322	*	0.0214001
chr4	175133103	175133151	49	*	0.00555345
chr10	81966886	81966990	105	*	0.00556435
chrX	48768927	48769075	149	*	0.0214225
chr22	43355938	43356001	64	*	0.0214248
chr4	117412741	117413101	361	*	0.00556818
chr14	74003199	74003529	331	*	0.00557698
chrX	128977928	128977954	27	*	0.0214485
chr12	124248044	124249606	1563	*	0.02145
chr5	43037411	43037519	109	*	0.0214666
chr9	138008934	138009270	337	*	0.00560203
chr12	8636239	8636422	184	*	0.00561503
chr1	158747277	158748432	1156	*	0.0215141
chr12	24200495	24202790	2296	*	0.021537
chr2	216847583	216859796	12214	*	0.00563913
chrX	48690473	48690826	354	*	0.00564085
chr1	34280915	34280936	22	*	0.0056462
chr3	193988639	193988737	99	*	0.00566915
chr2	36923828	36924820	993	*	0.00567164
chr2	171574548	171578468	3921	*	0.0216594
chr6	47066614	47071840	5227	*	0.0217348
chr10	116335842	116336783	942	*	0.0217418
chrX	54467052	54471859	4808	*	0.0217495
chr17	80358829	80358876	48	*	0.00575923
chrX	21857598	21857624	27	*	0.0217763
chr8	42623718	42623730	13	*	0.00576191
chrX	128656768	128657038	271	*	0.0218218
chrX	54209916	54209968	53	*	0.0218304
chr5	50259775	50260129	355	*	0.0218436
chr20	19865732	19866746	1015	*	0.0218508
chr6	32729545	32729587	43	*	0.0218512
chr6	168161981	168162246	266	*	0.00580857
chr15	98103935	98103972	38	*	0.0058231
chr19	2276322	2276471	150	*	0.021891
chr6	72925422	72926043	622	*	0.00586288
chrX	68836108	68836202	95	*	0.0219474
chr5	59086432	59086850	419	*	0.00590094
chr15	58920150	58920702	553	*	0.00591662
chr1	2345398	2345410	13	*	0.0220319
chr5	9834932	9835108	177	*	0.00594282
chr19	11484815	11484842	28	*	0.00595143
chr2	177921621	177943398	21778	*	0.0220824
chr12	14999304	15002760	3457	*	0.00595563
chr12	71897823	71899429	1607	*	0.00596233
chr3	46027565	46027639	75	*	0.00596386
chr1	158978812	158978957	146	*	0.00596558
chr2	234991183	234991367	185	*	0.00596558
chr8	74097511	74097802	292	*	0.0221302
chr17	67957680	67957967	288	*	0.0221767
chr6	3876696	3877338	643	*	0.00600727
chr10	77032826	77032926	101	*	0.00603175
chr11	68147880	68148079	200	*	0.0222804
chr18	56935013	56935446	434	*	0.022298
chr8	38259225	38259260	36	*	0.0223058
chr8	100559503	100559744	242	*	0.0060874
chr1	226008710	226011953	3244	*	0.006096
chr15	60817947	60818383	437	*	0.00610518
chr9	73099963	73100412	450	*	0.00611532
chr4	156130560	156130588	29	*	0.00613769
chr18	10926440	10926956	517	*	0.0061486
chr5	129722000	129723616	1617	*	0.0224653
chr12	96648325	96648427	103	*	0.00620597
chr4	94124971	94125057	87	*	0.0225185
chr21	26366195	26366446	252	*	0.00624307
chr8	145028168	145028170	3	*	0.00624345
chrX	99665588	99665951	364	*	0.0225885
chrX	152224398	152224686	289	*	0.0225961
chr17	79095700	79096151	452	*	0.0226236
chr1	19407878	19408371	494	*	0.0226464
chr1	180993237	180993725	489	*	0.0226741
chr22	38244746	38244781	36	*	0.0226789
chr19	58038573	58038585	13	*	0.00632855
chr13	81038291	81043670	5380	*	0.00633066
chr2	235701285	235701380	96	*	0.0227208
chr2	175193754	175194079	326	*	0.00634615
chr4	71017238	71017256	19	*	0.00636508
chrX	69665036	69665118	83	*	0.0227969
chr20	3022992	3023222	231	*	0.00641385
chr15	67351859	67354460	2602	*	0.0228269
chr10	3283643	3283887	245	*	0.0228692
chr5	24610368	24622017	11650	*	0.00647218
chr7	19159534	19160621	1088	*	0.0229459
chr7	111505623	111513558	7936	*	0.0065284
chr13	79234715	79234847	133	*	0.00653203
chr14	96752011	96752271	261	*	0.0230822
chr4	7774727	7774768	42	*	0.0066311
chr9	137545205	137545271	67	*	0.00663263
chr5	72595958	72596188	231	*	0.0066355
chr10	23221072	23221880	809	*	0.00665347
chr3	45078017	45078375	359	*	0.0231977
chrX	119005989	119006122	134	*	0.023241
chr7	95179670	95179985	316	*	0.00674718
chr1	69843439	69897662	54224	*	0.00674795
chr2	63282702	63283013	312	*	0.0233261
chr5	128017907	128034864	16958	*	0.00676114
chr10	102767507	102767895	389	*	0.0233429
chr2	237085626	237085808	183	*	0.0233731
chrX	47862977	47863437	461	*	0.0233829
chrX	54209148	54209370	223	*	0.0234106
chr2	33437478	33439751	2274	*	0.00681679
chr2	169489435	169492058	2624	*	0.00682043
chr19	10747142	10747150	9	*	0.00682463
chr6	2818375	2818991	617	*	0.00683496
chr7	76637488	76637493	6	*	0.0068428
chr1	196911888	196945530	33643	*	0.0235062
chr11	1750763	1750939	177	*	0.00687742
chr12	54609069	54609870	802	*	0.00688717
chr10	85032563	85033770	1208	*	0.00688908
chr17	10372273	10372972	700	*	0.00689176
chr15	54269208	54269710	503	*	0.0235385
chr17	55213563	55213656	94	*	0.0235414
chr9	111876664	111878565	1902	*	0.00691375
chr5	16626959	16627156	198	*	0.00692637
chrX	119695213	119695356	144	*	0.0236022
chr15	91426667	91426723	57	*	0.0236053
chr6	127003945	127023365	19421	*	0.023612
chr2	234296834	234297039	206	*	0.023629
chr8	1905280	1905343	64	*	0.00695946
chr11	1509062	1509296	235	*	0.0236619
chr2	215897238	215897758	521	*	0.00698642
chr13	20805196	20805385	190	*	0.0236971
[truncated: 4,675 more rows]

## Sheet: dmrcate_lambda=1kb,C=2
seqnames	start	end	width	strand	pval_region
chr2	66671478	66673985	2508	*	4.66009e-05
chr10	21796152	21797661	1510	*	0.000814937
chr5	3599090	3600572	1483	*	0.000620855
chr5	179779115	179779954	840	*	0.0143419
chr12	62583974	62584726	753	*	0.0028833
chr17	79315848	79316841	994	*	0.00220224
chr7	134832131	134833335	1205	*	0.000679095
chr15	96909322	96910540	1219	*	0.00207044
chr17	47091521	47092272	752	*	0.0113207
chr14	80676855	80678293	1439	*	0.00251128
chr8	106331726	106332188	463	*	0.0122166
chr1	227962723	227963296	574	*	0.00538877
chr1	91300215	91301204	990	*	0.00373921
chr5	3602272	3602558	287	*	0.0106846
chr1	15653236	15653607	372	*	0.0116122
chr16	66612774	66613970	1197	*	0.0102023
chr17	933047	933179	133	*	0.0107836
chr12	54379466	54380150	685	*	0.00767081
chr7	114053894	114054063	170	*	0.0131931
chr15	96904176	96904960	785	*	0.0100316
chr16	54966837	54967786	950	*	0.0383207
chr16	54970302	54970523	222	*	0.0262675
chr5	95159127	95159639	513	*	0.018729
chr7	38468944	38469273	330	*	0.0236971
chr11	315102	315262	161	*	0.0280994
chr1	21606051	21606617	567	*	0.0231331
chr12	54475409	54475905	497	*	0.0269887
chr2	66667852	66668012	161	*	0.0298749
chr8	97169764	97170666	903	*	0.0154672
chr13	107143614	107144036	423	*	0.0268453
chr17	46698273	46699155	883	*	0.0120424
chr11	312518	313624	1107	*	0.0142067
chr5	111753754	111753938	185	*	0.0343021
chr5	2753375	2754753	1379	*	0.0234757
chr16	58548873	58549945	1073	*	0.0235969
chr4	152096542	152096873	332	*	0.0464961
chr11	94278324	94278912	589	*	0.0186989
chr1	174843523	174843909	387	*	0.0413301
chr17	46651360	46652938	1579	*	0.00619619
chr12	114846849	114847508	660	*	0.0220471
chr8	27468684	27469186	503	*	0.0251964
chr11	10715175	10715767	593	*	0.0202908
chr7	19158349	19158954	606	*	0.0384597
chr6	31650735	31651676	942	*	0.0347734
chr2	176963948	176964720	773	*	0.032127

## Sheet: dmrcate_lambda=1Mb,C=2000
	seqnames	start	end	width	strand	pval_region
1	chr2	66667852	66673985	6134	*	3.79194e-06
2	chr15	96904176	96910540	6365	*	3.77772e-05
3	chr10	21796152	21797661	1510	*	0.000814937
4	chr5	179779115	179779954	840	*	0.0143419
5	chr12	62583974	62584726	753	*	0.0028833
6	chr7	134832131	134833335	1205	*	0.000679095
7	chr14	80676855	80678293	1439	*	0.00251128
8	chr8	106331726	106332188	463	*	0.0122166
9	chr1	227962723	227963296	574	*	0.00538877
10	chr1	91300215	91301204	990	*	0.00373921
11	chr1	15653236	15653607	372	*	0.0116122
12	chr16	66612774	66613970	1197	*	0.0102023
13	chr17	933047	933179	133	*	0.0107836
14	chr7	114053894	114054063	170	*	0.0131931
15	chr16	54966837	54970523	3687	*	0.0100127
16	chr5	95159127	95159639	513	*	0.018729
17	chr7	38468944	38469273	330	*	0.0236971
18	chr1	21606051	21606617	567	*	0.0231331
19	chr8	97169764	97170666	903	*	0.0154672
20	chr13	107143614	107144036	423	*	0.0268453
21	chr5	111753754	111753938	185	*	0.0343021
22	chr16	58548873	58549945	1073	*	0.0235969
23	chr4	152096542	152096873	332	*	0.0464961
24	chr11	94278324	94278912	589	*	0.0186989
25	chr11	312518	315262	2745	*	0.03817
26	chr1	174843523	174843909	387	*	0.0413301
27	chr8	27468684	27469186	503	*	0.0251964
28	chr11	10715175	10715767	593	*	0.0202908
29	chr7	19158349	19158954	606	*	0.0384597
30	chr6	31650735	31651676	942	*	0.0347734

## Sheet: combp_dist=1kb,step=100bp
seqnames	start	end	width	strand	pval_region
chr1	15653236	15653608	373	*	3.368e-09
chr1	21606051	21606618	568	*	5.503e-08
chr1	91300215	91300560	346	*	1.323e-09
chr1	153747542	153747857	316	*	3.261e-07
chr1	174843523	174843549	27	*	1.543e-06
chr1	201465497	201465790	294	*	5.278e-08
chr1	202091933	202092297	365	*	4.142e-07
chr1	207996319	207996460	142	*	1.288e-07
chr1	226065109	226065384	276	*	2.875e-07
chr1	227962723	227963297	575	*	3.789e-12
chr10	21796152	21797185	1034	*	1.836e-13
chr11	312766	313479	714	*	3.651e-10
chr11	315102	315263	162	*	1.983e-07
chr11	10715175	10715768	594	*	1.48e-09
chr11	94278324	94278604	281	*	5.07e-09
chr12	11708901	11709116	216	*	3.247e-07
chr12	54377869	54378264	396	*	3.552e-06
chr12	54379466	54380151	686	*	1.724e-12
chr12	54475409	54475906	498	*	1.249e-07
chr12	62583974	62584025	52	*	2.486e-07
chr13	91579661	91579902	242	*	5.439e-07
chr13	107183030	107183093	64	*	5.006e-08
chr14	80677608	80678066	459	*	9.1e-12
chr14	94576947	94577219	273	*	7.413e-08
chr14	105436973	105437142	170	*	4.733e-08
chr15	96904404	96904724	321	*	1.157e-05
chr15	96909455	96910012	558	*	3.677e-11
chr16	2286287	2286787	501	*	3.608e-08
chr16	14464215	14464376	162	*	6.293e-08
chr16	54966837	54967390	554	*	2.123e-10
chr16	54970302	54970524	223	*	1.603e-07
chr16	58548873	58549299	427	*	6.838e-09
chr16	66612955	66613408	454	*	1.663e-10
chr17	933047	933180	134	*	2.735e-07
chr17	1390182	1390672	491	*	4.131e-08
chr17	1944208	1944607	400	*	2.176e-06
chr17	6899085	6899578	494	*	5.469e-09
chr17	26940926	26941268	343	*	4.109e-08
chr17	38498582	38499097	516	*	8.323e-08
chr17	40439492	40440031	540	*	1.26e-07
chr17	46131583	46131898	316	*	1.854e-07
chr17	46651722	46652180	459	*	2.9e-07
chr17	47091978	47092273	296	*	3.744e-10
chr17	79282893	79283391	499	*	1.184e-08
chr17	79316097	79316640	544	*	6.243e-08
chr17	79372242	79372529	288	*	5.075e-10
chr18	33768144	33768497	354	*	2.139e-07
chr19	13213428	13213778	351	*	1.332e-09
chr19	31640642	31640850	209	*	3.757e-08
chr19	37099006	37099310	305	*	3.719e-07
chr2	66664667	66665028	362	*	3.332e-07
chr2	66666267	66666471	205	*	3.037e-07
chr2	66672237	66673731	1495	*	2.405e-15
chr2	66804532	66804866	335	*	5.79e-07
chr2	83749582	83749926	345	*	6.583e-07
chr2	183291758	183292093	336	*	6.518e-07
chr2	239755455	239755704	250	*	4.016e-08
chr20	33723949	33724171	223	*	1.724e-07
chr20	53223825	53223876	52	*	4.548e-07
chr22	36648832	36649145	314	*	1.678e-07
chr22	36681296	36681342	47	*	3.147e-07
chr3	57994941	57995181	241	*	1.272e-07
chr3	172241008	172241272	265	*	1.254e-07
chr4	1202509	1203050	542	*	1.601e-07
chr4	4867638	4867980	343	*	3.471e-07
chr4	152096542	152096874	333	*	1.577e-08
chr5	2753746	2754323	578	*	1.252e-11
chr5	3599686	3600573	888	*	4.766e-14
chr5	3602272	3602559	288	*	1.459e-08
chr5	95159127	95159640	514	*	3.01e-08
chr5	127675452	127675528	77	*	1.667e-07
chr5	138728685	138729069	385	*	2.688e-07
chr5	153852934	153853284	351	*	5.98e-08
chr5	179779115	179779238	124	*	7.595e-10
chr6	31650735	31651412	678	*	7.239e-10
chr6	33245128	33245554	427	*	3.803e-09
chr6	149805995	149806503	509	*	8.284e-07
chr6	155334676	155334921	246	*	3.634e-09
chr7	19158349	19158955	607	*	4.165e-10
chr7	38468944	38469274	331	*	5.833e-09
chr7	73507241	73507611	371	*	4.675e-08
chr7	114053894	114054064	171	*	3.182e-08
chr7	134832221	134833167	947	*	5.569e-13
chr8	22547688	22548007	320	*	2.586e-06
chr8	27468684	27469187	504	*	3.775e-11
chr8	97169621	97170098	478	*	2.493e-09
chr8	106331995	106332189	195	*	2.735e-07
chr9	17018194	17018510	317	*	5.581e-08
chr9	128651435	128651823	389	*	1.893e-07
chr9	140210914	140210998	85	*	6.466e-07

## Sheet: combp_dist=1Mb,step=100kb
seqnames	start	end	width	strand	pval_region
chr1	13838127	13951134	113008	*	3.196e-07
chr1	21511014	21698669	187656	*	1.225e-08
chr1	33999485	34403514	404030	*	1.974e-14
chr1	47406950	47534928	127979	*	8.707e-08
chr1	49471124	49695806	224683	*	1.888e-10
chr1	51565956	51910708	344753	*	0.001906
chr1	57451639	58016026	564388	*	5.496e-15
chr1	66360579	66613002	252424	*	2.457e-26
chr1	69547404	69916761	369358	*	9.571e-15
chr1	71151547	71368023	216477	*	2.197e-07
chr1	73183527	75036017	1852491	*	2.614e-26
chr1	76695186	76899847	204662	*	4.158e-11
chr1	81473066	81564350	91285	*	7.517e-05
chr1	91226582	91392505	165924	*	5.528e-08
chr1	101088250	101258728	170479	*	7.038e-07
chr1	112803940	112806764	2825	*	0.0001473
chr1	163395211	164185517	790307	*	0.0009423
chr1	168802757	168849452	46696	*	0.002264
chr1	176413715	176813511	399797	*	6.173e-08
chr1	192139430	192232799	93370	*	0.0001342
chr1	198492380	199521259	1028880	*	1.071e-11
chr1	207128592	209212911	2084320	*	1.436e-10
chr1	216188642	216285474	96833	*	1.018e-05
chr1	233743159	233874694	131536	*	9.981e-05
chr1	241130808	241464645	333838	*	9.555e-17
chr1	245358696	245862246	503551	*	1.817e-09
chr10	10099505	10346140	246636	*	2.47e-08
chr10	17418342	17569856	151515	*	9.075e-05
chr10	19400365	21870496	2470132	*	1.229e-08
chr10	27968396	28552163	583768	*	7.355e-08
chr10	54428027	54611315	183289	*	3.233e-10
chr10	56557855	56562159	4305	*	1.818e-05
chr10	65588934	65803807	214874	*	9.685e-09
chr10	67188442	67575505	387064	*	2.312e-12
chr10	84502511	85106079	603569	*	2.785e-13
chr10	88631860	89091406	459547	*	0.0003566
chr10	110610579	110636921	26343	*	0.00183
chr10	113076598	113113339	36742	*	2.183e-06
chr10	117586620	117969993	383374	*	1.046e-15
chr10	119312691	119483047	170357	*	5.728e-06
chr10	122333392	122372103	38712	*	1.819e-05
chr11	7436013	7562974	126962	*	2.485e-06
chr11	16034942	16957565	922624	*	1.791e-13
chr11	23811425	24015049	203625	*	1.307e-07
chr11	25532166	25623878	91713	*	4.342e-06
chr11	29116189	29207216	91028	*	0.0002414
chr11	40263703	40422877	159175	*	1.586e-07
chr11	55482941	55861504	378564	*	0.003667
chr11	58644589	58736105	91517	*	8.664e-07
chr11	91440925	92807226	1366302	*	9.422e-15
chr11	100905070	101086238	181169	*	1.636e-12
chr11	106119905	106551419	431515	*	6.085e-09
chr11	113102034	113237069	135036	*	2.761e-08
chr11	115024111	115636767	612657	*	1.669e-11
chr11	132300593	132527439	226847	*	2.995e-07
chr12	23657266	24286538	629273	*	6.875e-12
chr12	44870441	44976379	105939	*	1.553e-07
chr12	54317898	54521978	204081	*	2.679e-08
chr12	58462383	58570197	107815	*	7.915e-08
chr12	60660457	60812460	152004	*	1.91e-06
chr12	66843329	67491504	648176	*	2.847e-18
chr12	70861233	71631627	770395	*	1.189e-08
chr12	114829194	114946529	117336	*	4.46e-05
chr12	128223216	128449440	226225	*	1.884e-08
chr13	22486732	22836355	349624	*	4.717e-19
chr13	35963337	36123589	160253	*	3.842e-05
chr13	38440839	39199367	758529	*	1.452e-09
chr13	61754053	63280362	1526310	*	4.676e-20
chr13	64849030	68012852	3163823	*	7.533e-30
chr13	73784837	73878297	93461	*	1.831e-05
chr13	74992204	75794065	801862	*	2.307e-08
chr13	81122796	81205012	82217	*	1.52e-05
chr13	85420495	86439249	1018755	*	8.444e-28
chr13	89277884	91627027	2349144	*	2.736e-20
chr13	93293174	93548972	255799	*	3.663e-12
chr13	105553701	107451906	1898206	*	3.007e-10
chr13	110133525	110309870	176346	*	0.00161
chr14	73102243	73258605	156363	*	3.421e-05
chr14	80602903	80770084	167182	*	3.031e-10
chr14	82122118	84334114	2211997	*	1.064e-27
chr14	86399847	88367866	1968020	*	8.84e-35
chr15	39796985	39921660	124676	*	4.359e-06
chr15	68851385	69004026	152642	*	1.556e-05
chr15	81547011	82243354	696344	*	0.0003407
chr15	96807211	97038052	230842	*	2.324e-11
chr16	9962710	10102279	139570	*	0.001611
chr16	58884063	58994772	110710	*	8.838e-07
chr16	61728506	63823374	2094869	*	2.472e-33
chr16	70586768	70713568	126801	*	6.653e-06
chr16	78617678	78870148	252471	*	4.299e-07
chr17	9908429	10520704	612276	*	8.941e-10
chr17	33678143	33868253	190111	*	1.759e-10
chr17	38689483	38699372	9890	*	4.861e-05
chr17	40419060	40507920	88861	*	1.46e-05
chr17	46429213	47187959	758747	*	3.619e-07
chr18	1664718	1751497	86780	*	0.0002137
chr18	10697032	11368402	671371	*	1.323e-08
chr18	31296993	31336274	39282	*	0.004003
chr18	36854676	38537648	1682973	*	2.906e-18
chr18	61247376	61766895	519520	*	0.007529
chr18	65040120	65052976	12857	*	1.57e-05
chr19	29370267	29547462	177196	*	8.982e-13
chr19	30836036	31189688	353653	*	1.278e-09
chr2	7464944	7813296	348353	*	4.882e-17
chr2	16767476	17492832	725357	*	1.227e-08
chr2	31088984	31251952	162969	*	1.612e-05
chr2	48896891	49462407	565517	*	8.166e-21
chr2	58759979	58959134	199156	*	1.84e-07
chr2	66589902	67357796	767895	*	2.975e-13
chr2	79363761	83974624	4610864	*	3.472e-31
chr2	119347683	119445518	97836	*	0.0004196
chr2	140582839	140890578	307740	*	5.054e-12
chr2	144141676	144180532	38857	*	0.001419
chr2	147840635	148254088	413454	*	6.726e-12
chr2	166053916	166061892	7977	*	0.0009712
chr2	176541888	176928223	386336	*	0.01647
chr2	178589582	178649116	59535	*	1.319e-05
chr2	183224447	183410537	186091	*	3.957e-10
chr2	187816563	187833002	16440	*	0.001277
chr2	194689205	196077756	1388552	*	1.736e-24
chr2	199336325	200495674	1159350	*	8.725e-08
chr2	210465510	210737705	272196	*	1.032e-07
chr2	215362367	216036176	673810	*	5.209e-16
chr2	220695311	221008318	313008	*	3.691e-08
chr2	223288213	223386022	97810	*	4.692e-05
chr20	24590105	24744449	154345	*	5.098e-05
chr20	50996529	53343340	2346812	*	9.238e-08
chr20	59698111	59839280	141170	*	1.128e-06
chr21	19722622	19940537	217916	*	7.853e-09
chr21	21943337	23427517	1484181	*	1.489e-13
chr21	25414298	26842565	1428268	*	2.463e-14
chr21	39039777	39437801	398025	*	7.153e-08
chr21	40927971	41266314	338344	*	3.416e-07
chr22	43011184	43163058	151875	*	3.338e-07
chr3	17984472	18031159	46688	*	2.813e-06
chr3	40085665	40179652	93988	*	4.721e-06
chr3	60133085	60385282	252198	*	2.077e-05
chr3	71707392	72214396	507005	*	0.002601
chr3	74047690	74129243	81554	*	6.96e-06
chr3	77003629	77149949	146321	*	1.015e-06
chr3	79539883	79634891	95009	*	3.714e-05
chr3	81222685	81347940	125256	*	6.837e-07
chr3	83476234	83550651	74418	*	0.0002374
chr3	93953692	94022596	68905	*	0.000156
chr3	102510690	104156185	1645496	*	5.097e-16
chr3	111192368	111346177	153810	*	1.726e-18
chr3	152438075	152661656	223582	*	0.02208
chr3	162653787	168338906	5685120	*	2.327e-32
chr3	172629024	173917838	1288815	*	3.143e-12
chr3	175786692	176535539	748848	*	1.849e-09
chr3	186645653	186790123	144471	*	7.894e-11
chr4	5379955	5446053	66099	*	0.006057
chr4	22898614	23040712	142099	*	2.863e-18
chr4	54017750	54075043	57294	*	1.049e-05
chr4	55366176	55904711	538536	*	2.154e-05
chr4	57024732	57174985	150254	*	1.545e-09
chr4	61934498	62859347	924850	*	4.165e-25
chr4	70726093	71114914	388822	*	4.096e-13
chr4	100212502	100244605	32104	*	0.0002232
chr4	101616026	101816815	200790	*	7.275e-06
chr4	109192755	109332850	140096	*	0.0001866
chr4	110837358	111642147	804790	*	8.832e-10
chr4	116765390	118350220	1584831	*	1.416e-14
chr4	134850300	135546671	696372	*	4.614e-12
chr4	146983245	147056212	72968	*	0.0008738
chr4	149275542	149435805	160264	*	2.994e-06
chr4	155564978	156043825	478848	*	1.387e-05
chr4	159248757	159316453	67697	*	4.911e-09
chr4	160470369	160529799	59431	*	5.777e-05
chr4	162099377	162982403	883027	*	1.087e-10
chr4	165770585	165931057	160473	*	4.223e-07
chr4	170802626	170930061	127436	*	7.068e-08
chr4	173470589	173680057	209469	*	7.17e-11
chr4	175040256	175140005	99750	*	3.19e-07
chr4	178648422	178682853	34432	*	0.0005065
chr4	182397326	183692127	1294802	*	1.073e-24
chr4	187927166	190123607	2196442	*	2.23e-26
chr5	17450260	17850399	400140	*	2.268e-05
chr5	24548066	24909840	361775	*	1.034e-14
chr5	27036352	28473813	1437462	*	9.707e-15
chr5	43769912	43973534	203623	*	1.458e-11
chr5	50669876	50688914	19039	*	6.555e-05
chr5	55737211	55977469	240259	*	2.059e-07
chr5	82904262	84459559	1555298	*	5.215e-13
chr5	88991074	89604688	613615	*	3.093e-08
chr5	102709744	104729452	2019709	*	8.339e-20
chr5	106091292	106212568	121277	*	3.433e-05
chr5	116016758	116823188	806431	*	7.177e-21
chr5	120272574	121190800	918227	*	2.294e-14
chr5	126900956	130355753	3454798	*	1.2e-29
chr5	146098350	146207272	108923	*	0.0001202
chr5	167170753	168516369	1345617	*	7.937e-08
chr6	10059418	10178392	118975	*	5.473e-06
chr6	23082100	23584502	502403	*	6.64e-12
chr6	24900051	25011133	111083	*	8.315e-07
chr6	35565116	35603144	38029	*	0.001685
chr6	49975571	50160757	185187	*	1.062e-12
chr6	54650360	54934026	283667	*	4.223e-07
chr6	73346704	73497721	151018	*	7.302e-06
chr6	84685143	84799459	114317	*	6.274e-05
chr6	98075357	99049705	974349	*	2.189e-13
chr6	100353260	100449562	96303	*	6.522e-07
chr6	146623029	148142630	1519602	*	6.932e-08
chr6	154460967	154975218	514252	*	1.008e-09
chr6	159775849	159776913	1065	*	5.702e-06
chr7	8091896	8324479	232584	*	4.152e-08
chr7	19063431	20699249	1635819	*	3.406e-13
chr7	24253329	24302808	49480	*	0.002051
chr7	25601773	25660042	58270	*	0.001981
chr7	38457673	38673295	215623	*	1.974e-10
chr7	67890188	68673886	783699	*	2.605e-09
chr7	82580080	83428151	848072	*	2.983e-13
chr7	88176999	88315899	138901	*	7.931e-12
chr7	94655871	94924377	268507	*	5.231e-09
chr7	108446643	108549437	102795	*	1.108e-06
chr7	110317028	110367182	50155	*	0.0002913
chr7	112971518	113532948	561431	*	4.156e-11
chr7	130705818	131050637	344820	*	1.451e-05
chr7	147207052	147303837	96786	*	0.0002093
chr8	15308417	15493444	185028	*	1.717e-05
chr8	25766160	25963598	197439	*	1.125e-08
chr8	32715985	32874509	158525	*	1.112e-11
chr8	40110688	40811497	700810	*	2.634e-22
chr8	50180550	52530126	2349577	*	5.759e-17
chr8	59984875	60127668	142794	*	8.791e-05
chr8	83753523	83824246	70724	*	2.131e-05
chr8	87715803	88081894	366092	*	1.977e-12
chr8	97109610	97258141	148532	*	2.963e-09
chr8	99936394	100093384	156991	*	1.684e-05
chr8	106260224	106431217	170994	*	2.137e-07
chr8	127975558	128598702	623145	*	3.518e-11
chr8	136147755	136181390	33636	*	0.002093
chr9	14271314	14331295	59982	*	0.0005267
chr9	81837053	82570670	733618	*	6.166e-06
chr9	101175220	101366407	191188	*	9.417e-12
chr9	104554141	105191657	637517	*	3.587e-05
chr9	107001364	107381972	380609	*	7.942e-18
chr9	108737722	109494763	757042	*	3.978e-19
chr9	121898842	122137904	239063	*	4.131e-09
chr9	128559331	128607214	47884	*	0.001105
chrX	6967595	7137414	169820	*	1.988e-07
chrX	11679501	12248352	568852	*	1.695e-08
chrX	16570980	21450590	4879611	*	7.317e-16
chrX	23682911	24150628	467718	*	2.516e-08
chrX	30233066	31374608	1141543	*	1.057e-11
chrX	40117509	41815023	1697515	*	6.783e-10
chrX	44687418	44880473	193056	*	4.539e-09
chrX	46305993	49149210	2843218	*	2.164e-18
chrX	53104608	55517087	2412480	*	3.731e-10
chrX	62958808	62981382	22575	*	0.0008614
chrX	64195554	64258523	62970	*	6.85e-07
chrX	68752240	71961307	3209068	*	3.623e-10
chrX	73564287	73725446	161160	*	0.000287
chrX	77285660	77396570	110911	*	3.986e-06
chrX	100236140	100948799	712660	*	1.609e-13
chrX	106512842	107023456	510615	*	1.223e-07
chrX	117405839	119830443	2424605	*	3.411e-20
chrX	122864788	123093617	228830	*	1.119e-08
chrX	128757177	131169015	2411839	*	2.148e-10
chrX	132425751	136135548	3709798	*	1.589e-16
chrX	137857661	139608259	1750599	*	2.387e-10
chrX	148535849	149784030	1248182	*	9.248e-11
chrX	152790384	154036127	1245744	*	1.106e-14

## Sheet: Width_Percentiles
percentile	log10_DMR_width	method	pars
0.01	1.76343	dmrscaler	dmrscaler 4_loc_window_layer
0.02	1.76343	dmrscaler	dmrscaler 4_loc_window_layer
0.03	1.76343	dmrscaler	dmrscaler 4_loc_window_layer
0.04	1.76343	dmrscaler	dmrscaler 4_loc_window_layer
0.05	1.76343	dmrscaler	dmrscaler 4_loc_window_layer
0.06	1.76343	dmrscaler	dmrscaler 4_loc_window_layer
0.07	1.76343	dmrscaler	dmrscaler 4_loc_window_layer
0.08	2.30103	dmrscaler	dmrscaler 4_loc_window_layer
0.09	2.30103	dmrscaler	dmrscaler 4_loc_window_layer
0.1	2.30103	dmrscaler	dmrscaler 4_loc_window_layer
0.11	2.30103	dmrscaler	dmrscaler 4_loc_window_layer
0.12	2.30103	dmrscaler	dmrscaler 4_loc_window_layer
0.13	2.30103	dmrscaler	dmrscaler 4_loc_window_layer
0.14	2.30103	dmrscaler	dmrscaler 4_loc_window_layer
0.15	2.44716	dmrscaler	dmrscaler 4_loc_window_layer
0.16	2.44716	dmrscaler	dmrscaler 4_loc_window_layer
0.17	2.44716	dmrscaler	dmrscaler 4_loc_window_layer
0.18	2.44716	dmrscaler	dmrscaler 4_loc_window_layer
0.19	2.44716	dmrscaler	dmrscaler 4_loc_window_layer
0.2	2.44716	dmrscaler	dmrscaler 4_loc_window_layer
0.21	2.44716	dmrscaler	dmrscaler 4_loc_window_layer
0.22	2.65992	dmrscaler	dmrscaler 4_loc_window_layer
0.23	2.65992	dmrscaler	dmrscaler 4_loc_window_layer
0.24	2.65992	dmrscaler	dmrscaler 4_loc_window_layer
0.25	2.65992	dmrscaler	dmrscaler 4_loc_window_layer
0.26	2.65992	dmrscaler	dmrscaler 4_loc_window_layer
0.27	2.65992	dmrscaler	dmrscaler 4_loc_window_layer
0.28	2.65992	dmrscaler	dmrscaler 4_loc_window_layer
0.29	2.75815	dmrscaler	dmrscaler 4_loc_window_layer
0.3	2.75815	dmrscaler	dmrscaler 4_loc_window_layer
0.31	2.75815	dmrscaler	dmrscaler 4_loc_window_layer
0.32	2.75815	dmrscaler	dmrscaler 4_loc_window_layer
0.33	2.75815	dmrscaler	dmrscaler 4_loc_window_layer
0.34	2.75815	dmrscaler	dmrscaler 4_loc_window_layer
0.35	2.75815	dmrscaler	dmrscaler 4_loc_window_layer
0.36	2.84819	dmrscaler	dmrscaler 4_loc_window_layer
0.37	2.84819	dmrscaler	dmrscaler 4_loc_window_layer
0.38	2.84819	dmrscaler	dmrscaler 4_loc_window_layer
0.39	2.84819	dmrscaler	dmrscaler 4_loc_window_layer
0.4	2.84819	dmrscaler	dmrscaler 4_loc_window_layer
0.41	2.84819	dmrscaler	dmrscaler 4_loc_window_layer
0.42	2.84819	dmrscaler	dmrscaler 4_loc_window_layer
0.43	2.87099	dmrscaler	dmrscaler 4_loc_window_layer
0.44	2.87099	dmrscaler	dmrscaler 4_loc_window_layer
0.45	2.87099	dmrscaler	dmrscaler 4_loc_window_layer
0.46	2.87099	dmrscaler	dmrscaler 4_loc_window_layer
0.47	2.87099	dmrscaler	dmrscaler 4_loc_window_layer
0.48	2.87099	dmrscaler	dmrscaler 4_loc_window_layer
0.49	2.87099	dmrscaler	dmrscaler 4_loc_window_layer
0.5	2.87099	dmrscaler	dmrscaler 4_loc_window_layer
0.51	2.87622	dmrscaler	dmrscaler 4_loc_window_layer
0.52	2.87622	dmrscaler	dmrscaler 4_loc_window_layer
0.53	2.87622	dmrscaler	dmrscaler 4_loc_window_layer
0.54	2.87622	dmrscaler	dmrscaler 4_loc_window_layer
0.55	2.87622	dmrscaler	dmrscaler 4_loc_window_layer
0.56	2.87622	dmrscaler	dmrscaler 4_loc_window_layer
0.57	2.87622	dmrscaler	dmrscaler 4_loc_window_layer
0.58	2.96284	dmrscaler	dmrscaler 4_loc_window_layer
0.59	2.96284	dmrscaler	dmrscaler 4_loc_window_layer
0.6	2.96284	dmrscaler	dmrscaler 4_loc_window_layer
0.61	2.96284	dmrscaler	dmrscaler 4_loc_window_layer
0.62	2.96284	dmrscaler	dmrscaler 4_loc_window_layer
0.63	2.96284	dmrscaler	dmrscaler 4_loc_window_layer
0.64	2.96284	dmrscaler	dmrscaler 4_loc_window_layer
0.65	3.00732	dmrscaler	dmrscaler 4_loc_window_layer
0.66	3.00732	dmrscaler	dmrscaler 4_loc_window_layer
0.67	3.00732	dmrscaler	dmrscaler 4_loc_window_layer
0.68	3.00732	dmrscaler	dmrscaler 4_loc_window_layer
0.69	3.00732	dmrscaler	dmrscaler 4_loc_window_layer
0.7	3.00732	dmrscaler	dmrscaler 4_loc_window_layer
0.71	3.00732	dmrscaler	dmrscaler 4_loc_window_layer
0.72	3.07591	dmrscaler	dmrscaler 4_loc_window_layer
0.73	3.07591	dmrscaler	dmrscaler 4_loc_window_layer
0.74	3.07591	dmrscaler	dmrscaler 4_loc_window_layer
0.75	3.07591	dmrscaler	dmrscaler 4_loc_window_layer
0.76	3.07591	dmrscaler	dmrscaler 4_loc_window_layer
0.77	3.07591	dmrscaler	dmrscaler 4_loc_window_layer
0.78	3.07591	dmrscaler	dmrscaler 4_loc_window_layer
0.79	3.92236	dmrscaler	dmrscaler 4_loc_window_layer
0.8	3.92236	dmrscaler	dmrscaler 4_loc_window_layer
0.81	3.92236	dmrscaler	dmrscaler 4_loc_window_layer
0.82	3.92236	dmrscaler	dmrscaler 4_loc_window_layer
0.83	3.92236	dmrscaler	dmrscaler 4_loc_window_layer
0.84	3.92236	dmrscaler	dmrscaler 4_loc_window_layer
0.85	3.92236	dmrscaler	dmrscaler 4_loc_window_layer
0.86	4.64645	dmrscaler	dmrscaler 4_loc_window_layer
0.87	4.64645	dmrscaler	dmrscaler 4_loc_window_layer
0.88	4.64645	dmrscaler	dmrscaler 4_loc_window_layer
0.89	4.64645	dmrscaler	dmrscaler 4_loc_window_layer
0.9	4.64645	dmrscaler	dmrscaler 4_loc_window_layer
0.91	4.64645	dmrscaler	dmrscaler 4_loc_window_layer
0.92	4.64645	dmrscaler	dmrscaler 4_loc_window_layer
0.93	5.3545	dmrscaler	dmrscaler 4_loc_window_layer
0.94	5.3545	dmrscaler	dmrscaler 4_loc_window_layer
0.95	5.3545	dmrscaler	dmrscaler 4_loc_window_layer
0.96	5.3545	dmrscaler	dmrscaler 4_loc_window_layer
0.97	5.3545	dmrscaler	dmrscaler 4_loc_window_layer
0.98	5.3545	dmrscaler	dmrscaler 4_loc_window_layer
0.99	5.3545	dmrscaler	dmrscaler 4_loc_window_layer
1	5.3545	dmrscaler	dmrscaler 4_loc_window_layer
0.01	2.33445	dmrscaler	dmrscaler 8_loc_window_layer
0.02	2.43775	dmrscaler	dmrscaler 8_loc_window_layer
0.03	2.4456	dmrscaler	dmrscaler 8_loc_window_layer
0.04	2.49693	dmrscaler	dmrscaler 8_loc_window_layer
0.05	2.5092	dmrscaler	dmrscaler 8_loc_window_layer
0.06	2.54283	dmrscaler	dmrscaler 8_loc_window_layer
0.07	2.63144	dmrscaler	dmrscaler 8_loc_window_layer
0.08	2.67025	dmrscaler	dmrscaler 8_loc_window_layer
0.09	2.68931	dmrscaler	dmrscaler 8_loc_window_layer
0.1	2.70586	dmrscaler	dmrscaler 8_loc_window_layer
0.11	2.70842	dmrscaler	dmrscaler 8_loc_window_layer
0.12	2.75815	dmrscaler	dmrscaler 8_loc_window_layer
0.13	2.78176	dmrscaler	dmrscaler 8_loc_window_layer
0.14	2.83059	dmrscaler	dmrscaler 8_loc_window_layer
0.15	2.85003	dmrscaler	dmrscaler 8_loc_window_layer
0.16	2.87099	dmrscaler	dmrscaler 8_loc_window_layer
0.17	2.87622	dmrscaler	dmrscaler 8_loc_window_layer
0.18	2.94002	dmrscaler	dmrscaler 8_loc_window_layer
0.19	2.94743	dmrscaler	dmrscaler 8_loc_window_layer
0.2	2.96284	dmrscaler	dmrscaler 8_loc_window_layer
0.21	2.97635	dmrscaler	dmrscaler 8_loc_window_layer
0.22	2.993	dmrscaler	dmrscaler 8_loc_window_layer
0.23	3.00732	dmrscaler	dmrscaler 8_loc_window_layer
0.24	3.03141	dmrscaler	dmrscaler 8_loc_window_layer
0.25	3.03743	dmrscaler	dmrscaler 8_loc_window_layer
0.26	3.04454	dmrscaler	dmrscaler 8_loc_window_layer
0.27	3.06633	dmrscaler	dmrscaler 8_loc_window_layer
0.28	3.09237	dmrscaler	dmrscaler 8_loc_window_layer
0.29	3.09968	dmrscaler	dmrscaler 8_loc_window_layer
0.3	3.11594	dmrscaler	dmrscaler 8_loc_window_layer
0.31	3.15229	dmrscaler	dmrscaler 8_loc_window_layer
0.32	3.18696	dmrscaler	dmrscaler 8_loc_window_layer
0.33	3.19033	dmrscaler	dmrscaler 8_loc_window_layer
0.34	3.20737	dmrscaler	dmrscaler 8_loc_window_layer
0.35	3.22712	dmrscaler	dmrscaler 8_loc_window_layer
0.36	3.25648	dmrscaler	dmrscaler 8_loc_window_layer
0.37	3.26245	dmrscaler	dmrscaler 8_loc_window_layer
0.38	3.27021	dmrscaler	dmrscaler 8_loc_window_layer
0.39	3.27554	dmrscaler	dmrscaler 8_loc_window_layer
0.4	3.33686	dmrscaler	dmrscaler 8_loc_window_layer
0.41	3.34596	dmrscaler	dmrscaler 8_loc_window_layer
0.42	3.45286	dmrscaler	dmrscaler 8_loc_window_layer
0.43	3.47363	dmrscaler	dmrscaler 8_loc_window_layer
0.44	3.5675	dmrscaler	dmrscaler 8_loc_window_layer
0.45	3.5832	dmrscaler	dmrscaler 8_loc_window_layer
0.46	3.65398	dmrscaler	dmrscaler 8_loc_window_layer
0.47	3.71867	dmrscaler	dmrscaler 8_loc_window_layer
0.48	3.75891	dmrscaler	dmrscaler 8_loc_window_layer
0.49	3.78767	dmrscaler	dmrscaler 8_loc_window_layer
0.5	3.8962	dmrscaler	dmrscaler 8_loc_window_layer
0.51	3.92474	dmrscaler	dmrscaler 8_loc_window_layer
0.52	3.9431	dmrscaler	dmrscaler 8_loc_window_layer
0.53	3.98046	dmrscaler	dmrscaler 8_loc_window_layer
0.54	4.02812	dmrscaler	dmrscaler 8_loc_window_layer
0.55	4.14164	dmrscaler	dmrscaler 8_loc_window_layer
0.56	4.26635	dmrscaler	dmrscaler 8_loc_window_layer
0.57	4.28742	dmrscaler	dmrscaler 8_loc_window_layer
0.58	4.31294	dmrscaler	dmrscaler 8_loc_window_layer
0.59	4.38791	dmrscaler	dmrscaler 8_loc_window_layer
0.6	4.39613	dmrscaler	dmrscaler 8_loc_window_layer
0.61	4.49528	dmrscaler	dmrscaler 8_loc_window_layer
0.62	4.5144	dmrscaler	dmrscaler 8_loc_window_layer
0.63	4.54189	dmrscaler	dmrscaler 8_loc_window_layer
0.64	4.57984	dmrscaler	dmrscaler 8_loc_window_layer
0.65	4.68442	dmrscaler	dmrscaler 8_loc_window_layer
0.66	4.72473	dmrscaler	dmrscaler 8_loc_window_layer
0.67	4.77002	dmrscaler	dmrscaler 8_loc_window_layer
0.68	4.79971	dmrscaler	dmrscaler 8_loc_window_layer
0.69	4.84016	dmrscaler	dmrscaler 8_loc_window_layer
0.7	4.84313	dmrscaler	dmrscaler 8_loc_window_layer
0.71	4.8693	dmrscaler	dmrscaler 8_loc_window_layer
0.72	4.88553	dmrscaler	dmrscaler 8_loc_window_layer
0.73	4.9279	dmrscaler	dmrscaler 8_loc_window_layer
0.74	4.93951	dmrscaler	dmrscaler 8_loc_window_layer
0.75	4.99705	dmrscaler	dmrscaler 8_loc_window_layer
0.76	5.0036	dmrscaler	dmrscaler 8_loc_window_layer
0.77	5.02166	dmrscaler	dmrscaler 8_loc_window_layer
0.78	5.07859	dmrscaler	dmrscaler 8_loc_window_layer
0.79	5.12352	dmrscaler	dmrscaler 8_loc_window_layer
0.8	5.12576	dmrscaler	dmrscaler 8_loc_window_layer
0.81	5.1731	dmrscaler	dmrscaler 8_loc_window_layer
0.82	5.20438	dmrscaler	dmrscaler 8_loc_window_layer
0.83	5.24277	dmrscaler	dmrscaler 8_loc_window_layer
0.84	5.25244	dmrscaler	dmrscaler 8_loc_window_layer
0.85	5.26364	dmrscaler	dmrscaler 8_loc_window_layer
0.86	5.27832	dmrscaler	dmrscaler 8_loc_window_layer
0.87	5.37717	dmrscaler	dmrscaler 8_loc_window_layer
0.88	5.38588	dmrscaler	dmrscaler 8_loc_window_layer
0.89	5.39682	dmrscaler	dmrscaler 8_loc_window_layer
0.9	5.41251	dmrscaler	dmrscaler 8_loc_window_layer
0.91	5.44554	dmrscaler	dmrscaler 8_loc_window_layer
0.92	5.45121	dmrscaler	dmrscaler 8_loc_window_layer
0.93	5.45887	dmrscaler	dmrscaler 8_loc_window_layer
0.94	5.46304	dmrscaler	dmrscaler 8_loc_window_layer
0.95	5.50151	dmrscaler	dmrscaler 8_loc_window_layer
0.96	5.5714	dmrscaler	dmrscaler 8_loc_window_layer
0.97	5.60031	dmrscaler	dmrscaler 8_loc_window_layer
0.98	5.60853	dmrscaler	dmrscaler 8_loc_window_layer
0.99	5.74955	dmrscaler	dmrscaler 8_loc_window_layer
1	5.83392	dmrscaler	dmrscaler 8_loc_window_layer
0.01	2.4133	dmrscaler	dmrscaler 16_loc_window_layer
0.02	2.4456	dmrscaler	dmrscaler 16_loc_window_layer
0.03	2.5092	dmrscaler	dmrscaler 16_loc_window_layer
0.04	2.54283	dmrscaler	dmrscaler 16_loc_window_layer
0.05	2.63649	dmrscaler	dmrscaler 16_loc_window_layer
0.06	2.68931	dmrscaler	dmrscaler 16_loc_window_layer
0.07	2.70586	dmrscaler	dmrscaler 16_loc_window_layer
0.08	2.7364	dmrscaler	dmrscaler 16_loc_window_layer
0.09	2.82543	dmrscaler	dmrscaler 16_loc_window_layer
0.1	2.85974	dmrscaler	dmrscaler 16_loc_window_layer
0.11	2.93702	dmrscaler	dmrscaler 16_loc_window_layer
0.12	2.94743	dmrscaler	dmrscaler 16_loc_window_layer
0.13	2.96284	dmrscaler	dmrscaler 16_loc_window_layer
0.14	2.98588	dmrscaler	dmrscaler 16_loc_window_layer
0.15	3.02653	dmrscaler	dmrscaler 16_loc_window_layer
0.16	3.03141	dmrscaler	dmrscaler 16_loc_window_layer
0.17	3.06633	dmrscaler	dmrscaler 16_loc_window_layer
0.18	3.09237	dmrscaler	dmrscaler 16_loc_window_layer
0.19	3.10278	dmrscaler	dmrscaler 16_loc_window_layer
0.2	3.15229	dmrscaler	dmrscaler 16_loc_window_layer
0.21	3.18696	dmrscaler	dmrscaler 16_loc_window_layer
0.22	3.19145	dmrscaler	dmrscaler 16_loc_window_layer
0.23	3.22712	dmrscaler	dmrscaler 16_loc_window_layer
0.24	3.25648	dmrscaler	dmrscaler 16_loc_window_layer
0.25	3.27021	dmrscaler	dmrscaler 16_loc_window_layer
0.26	3.33686	dmrscaler	dmrscaler 16_loc_window_layer
0.27	3.40875	dmrscaler	dmrscaler 16_loc_window_layer
0.28	3.42602	dmrscaler	dmrscaler 16_loc_window_layer
0.29	3.45286	dmrscaler	dmrscaler 16_loc_window_layer
0.3	3.51733	dmrscaler	dmrscaler 16_loc_window_layer
0.31	3.54195	dmrscaler	dmrscaler 16_loc_window_layer
0.32	3.5675	dmrscaler	dmrscaler 16_loc_window_layer
0.33	3.63639	dmrscaler	dmrscaler 16_loc_window_layer
0.34	3.71867	dmrscaler	dmrscaler 16_loc_window_layer
0.35	3.74367	dmrscaler	dmrscaler 16_loc_window_layer
0.36	3.85364	dmrscaler	dmrscaler 16_loc_window_layer
0.37	3.92474	dmrscaler	dmrscaler 16_loc_window_layer
0.38	3.978	dmrscaler	dmrscaler 16_loc_window_layer
0.39	3.98046	dmrscaler	dmrscaler 16_loc_window_layer
0.4	3.99118	dmrscaler	dmrscaler 16_loc_window_layer
0.41	4.02812	dmrscaler	dmrscaler 16_loc_window_layer
0.42	4.14164	dmrscaler	dmrscaler 16_loc_window_layer
0.43	4.26937	dmrscaler	dmrscaler 16_loc_window_layer
0.44	4.29447	dmrscaler	dmrscaler 16_loc_window_layer
0.45	4.30711	dmrscaler	dmrscaler 16_loc_window_layer
0.46	4.33306	dmrscaler	dmrscaler 16_loc_window_layer
0.47	4.39613	dmrscaler	dmrscaler 16_loc_window_layer
0.48	4.43115	dmrscaler	dmrscaler 16_loc_window_layer
0.49	4.49528	dmrscaler	dmrscaler 16_loc_window_layer
0.5	4.53762	dmrscaler	dmrscaler 16_loc_window_layer
0.51	4.57984	dmrscaler	dmrscaler 16_loc_window_layer
0.52	4.6713	dmrscaler	dmrscaler 16_loc_window_layer
0.53	4.72337	dmrscaler	dmrscaler 16_loc_window_layer
0.54	4.73569	dmrscaler	dmrscaler 16_loc_window_layer
0.55	4.7618	dmrscaler	dmrscaler 16_loc_window_layer
0.56	4.79971	dmrscaler	dmrscaler 16_loc_window_layer
0.57	4.84016	dmrscaler	dmrscaler 16_loc_window_layer
0.58	4.84688	dmrscaler	dmrscaler 16_loc_window_layer
0.59	4.86571	dmrscaler	dmrscaler 16_loc_window_layer
0.6	4.88553	dmrscaler	dmrscaler 16_loc_window_layer
0.61	4.90492	dmrscaler	dmrscaler 16_loc_window_layer
0.62	4.92774	dmrscaler	dmrscaler 16_loc_window_layer
0.63	4.93951	dmrscaler	dmrscaler 16_loc_window_layer
0.64	4.97247	dmrscaler	dmrscaler 16_loc_window_layer
0.65	4.99322	dmrscaler	dmrscaler 16_loc_window_layer
0.66	5.00599	dmrscaler	dmrscaler 16_loc_window_layer
0.67	5.02298	dmrscaler	dmrscaler 16_loc_window_layer
0.68	5.11976	dmrscaler	dmrscaler 16_loc_window_layer
0.69	5.12576	dmrscaler	dmrscaler 16_loc_window_layer
0.7	5.15518	dmrscaler	dmrscaler 16_loc_window_layer
0.71	5.17056	dmrscaler	dmrscaler 16_loc_window_layer
0.72	5.19321	dmrscaler	dmrscaler 16_loc_window_layer
0.73	5.21977	dmrscaler	dmrscaler 16_loc_window_layer
0.74	5.23117	dmrscaler	dmrscaler 16_loc_window_layer
0.75	5.24277	dmrscaler	dmrscaler 16_loc_window_layer
0.76	5.2554	dmrscaler	dmrscaler 16_loc_window_layer
0.77	5.26364	dmrscaler	dmrscaler 16_loc_window_layer
0.78	5.28368	dmrscaler	dmrscaler 16_loc_window_layer
0.79	5.36431	dmrscaler	dmrscaler 16_loc_window_layer
0.8	5.39682	dmrscaler	dmrscaler 16_loc_window_layer
0.81	5.41251	dmrscaler	dmrscaler 16_loc_window_layer
0.82	5.44554	dmrscaler	dmrscaler 16_loc_window_layer
0.83	5.45121	dmrscaler	dmrscaler 16_loc_window_layer
0.84	5.45887	dmrscaler	dmrscaler 16_loc_window_layer
0.85	5.46304	dmrscaler	dmrscaler 16_loc_window_layer
0.86	5.48773	dmrscaler	dmrscaler 16_loc_window_layer
0.87	5.53853	dmrscaler	dmrscaler 16_loc_window_layer
0.88	5.55499	dmrscaler	dmrscaler 16_loc_window_layer
0.89	5.59746	dmrscaler	dmrscaler 16_loc_window_layer
0.9	5.60031	dmrscaler	dmrscaler 16_loc_window_layer
0.91	5.60853	dmrscaler	dmrscaler 16_loc_window_layer
0.92	5.67759	dmrscaler	dmrscaler 16_loc_window_layer
0.93	5.701	dmrscaler	dmrscaler 16_loc_window_layer
0.94	5.72043	dmrscaler	dmrscaler 16_loc_window_layer
0.95	5.77601	dmrscaler	dmrscaler 16_loc_window_layer
0.96	5.83578	dmrscaler	dmrscaler 16_loc_window_layer
0.97	5.87163	dmrscaler	dmrscaler 16_loc_window_layer
0.98	5.95746	dmrscaler	dmrscaler 16_loc_window_layer
0.99	6.04846	dmrscaler	dmrscaler 16_loc_window_layer
1	6.16495	dmrscaler	dmrscaler 16_loc_window_layer
0.01	2.4133	dmrscaler	dmrscaler 32_loc_window_layer
0.02	2.49693	dmrscaler	dmrscaler 32_loc_window_layer
0.03	2.58092	dmrscaler	dmrscaler 32_loc_window_layer
0.04	2.67025	dmrscaler	dmrscaler 32_loc_window_layer
0.05	2.70586	dmrscaler	dmrscaler 32_loc_window_layer
0.06	2.78176	dmrscaler	dmrscaler 32_loc_window_layer
0.07	2.85974	dmrscaler	dmrscaler 32_loc_window_layer
0.08	2.94002	dmrscaler	dmrscaler 32_loc_window_layer
0.09	2.95328	dmrscaler	dmrscaler 32_loc_window_layer
0.1	2.99782	dmrscaler	dmrscaler 32_loc_window_layer
0.11	3.03019	dmrscaler	dmrscaler 32_loc_window_layer
0.12	3.04454	dmrscaler	dmrscaler 32_loc_window_layer
0.13	3.10278	dmrscaler	dmrscaler 32_loc_window_layer
0.14	3.18498	dmrscaler	dmrscaler 32_loc_window_layer
0.15	3.19145	dmrscaler	dmrscaler 32_loc_window_layer
0.16	3.26741	dmrscaler	dmrscaler 32_loc_window_layer
0.17	3.33122	dmrscaler	dmrscaler 32_loc_window_layer
0.18	3.40875	dmrscaler	dmrscaler 32_loc_window_layer
0.19	3.43838	dmrscaler	dmrscaler 32_loc_window_layer
0.2	3.47363	dmrscaler	dmrscaler 32_loc_window_layer
0.21	3.54195	dmrscaler	dmrscaler 32_loc_window_layer
0.22	3.63639	dmrscaler	dmrscaler 32_loc_window_layer
0.23	3.74367	dmrscaler	dmrscaler 32_loc_window_layer
0.24	3.85364	dmrscaler	dmrscaler 32_loc_window_layer
0.25	3.92474	dmrscaler	dmrscaler 32_loc_window_layer
0.26	3.97859	dmrscaler	dmrscaler 32_loc_window_layer
0.27	3.98498	dmrscaler	dmrscaler 32_loc_window_layer
0.28	4.02255	dmrscaler	dmrscaler 32_loc_window_layer
0.29	4.03491	dmrscaler	dmrscaler 32_loc_window_layer
0.3	4.07434	dmrscaler	dmrscaler 32_loc_window_layer
0.31	4.11757	dmrscaler	dmrscaler 32_loc_window_layer
0.32	4.19863	dmrscaler	dmrscaler 32_loc_window_layer
0.33	4.26937	dmrscaler	dmrscaler 32_loc_window_layer
0.34	4.28977	dmrscaler	dmrscaler 32_loc_window_layer
0.35	4.29938	dmrscaler	dmrscaler 32_loc_window_layer
0.36	4.30711	dmrscaler	dmrscaler 32_loc_window_layer
0.37	4.32486	dmrscaler	dmrscaler 32_loc_window_layer
0.38	4.33306	dmrscaler	dmrscaler 32_loc_window_layer
0.39	4.41175	dmrscaler	dmrscaler 32_loc_window_layer
0.4	4.45137	dmrscaler	dmrscaler 32_loc_window_layer
0.41	4.56473	dmrscaler	dmrscaler 32_loc_window_layer
0.42	4.6211	dmrscaler	dmrscaler 32_loc_window_layer
0.43	4.64674	dmrscaler	dmrscaler 32_loc_window_layer
0.44	4.72402	dmrscaler	dmrscaler 32_loc_window_layer
0.45	4.73569	dmrscaler	dmrscaler 32_loc_window_layer
0.46	4.77002	dmrscaler	dmrscaler 32_loc_window_layer
0.47	4.80303	dmrscaler	dmrscaler 32_loc_window_layer
0.48	4.8336	dmrscaler	dmrscaler 32_loc_window_layer
0.49	4.86571	dmrscaler	dmrscaler 32_loc_window_layer
0.5	4.91036	dmrscaler	dmrscaler 32_loc_window_layer
0.51	4.93108	dmrscaler	dmrscaler 32_loc_window_layer
0.52	4.93951	dmrscaler	dmrscaler 32_loc_window_layer
0.53	4.96297	dmrscaler	dmrscaler 32_loc_window_layer
0.54	5.00619	dmrscaler	dmrscaler 32_loc_window_layer
0.55	5.02621	dmrscaler	dmrscaler 32_loc_window_layer
0.56	5.11976	dmrscaler	dmrscaler 32_loc_window_layer
0.57	5.15224	dmrscaler	dmrscaler 32_loc_window_layer
0.58	5.16384	dmrscaler	dmrscaler 32_loc_window_layer
0.59	5.17668	dmrscaler	dmrscaler 32_loc_window_layer
0.6	5.21566	dmrscaler	dmrscaler 32_loc_window_layer
0.61	5.22713	dmrscaler	dmrscaler 32_loc_window_layer
0.62	5.2554	dmrscaler	dmrscaler 32_loc_window_layer
0.63	5.27654	dmrscaler	dmrscaler 32_loc_window_layer
0.64	5.29262	dmrscaler	dmrscaler 32_loc_window_layer
0.65	5.34217	dmrscaler	dmrscaler 32_loc_window_layer
0.66	5.39128	dmrscaler	dmrscaler 32_loc_window_layer
0.67	5.39873	dmrscaler	dmrscaler 32_loc_window_layer
0.68	5.41038	dmrscaler	dmrscaler 32_loc_window_layer
0.69	5.41507	dmrscaler	dmrscaler 32_loc_window_layer
0.7	5.43761	dmrscaler	dmrscaler 32_loc_window_layer
0.71	5.44665	dmrscaler	dmrscaler 32_loc_window_layer
0.72	5.45121	dmrscaler	dmrscaler 32_loc_window_layer
0.73	5.46084	dmrscaler	dmrscaler 32_loc_window_layer
0.74	5.48079	dmrscaler	dmrscaler 32_loc_window_layer
0.75	5.48941	dmrscaler	dmrscaler 32_loc_window_layer
0.76	5.52638	dmrscaler	dmrscaler 32_loc_window_layer
0.77	5.55891	dmrscaler	dmrscaler 32_loc_window_layer
0.78	5.56764	dmrscaler	dmrscaler 32_loc_window_layer
0.79	5.59763	dmrscaler	dmrscaler 32_loc_window_layer
0.8	5.61603	dmrscaler	dmrscaler 32_loc_window_layer
0.81	5.64412	dmrscaler	dmrscaler 32_loc_window_layer
0.82	5.65169	dmrscaler	dmrscaler 32_loc_window_layer
0.83	5.67755	dmrscaler	dmrscaler 32_loc_window_layer
0.84	5.701	dmrscaler	dmrscaler 32_loc_window_layer
0.85	5.71973	dmrscaler	dmrscaler 32_loc_window_layer
0.86	5.73252	dmrscaler	dmrscaler 32_loc_window_layer
0.87	5.75378	dmrscaler	dmrscaler 32_loc_window_layer
0.88	5.80098	dmrscaler	dmrscaler 32_loc_window_layer
0.89	5.82321	dmrscaler	dmrscaler 32_loc_window_layer
0.9	5.85652	dmrscaler	dmrscaler 32_loc_window_layer
0.91	5.88884	dmrscaler	dmrscaler 32_loc_window_layer
0.92	5.91433	dmrscaler	dmrscaler 32_loc_window_layer
0.93	5.99667	dmrscaler	dmrscaler 32_loc_window_layer
0.94	6.02748	dmrscaler	dmrscaler 32_loc_window_layer
0.95	6.07774	dmrscaler	dmrscaler 32_loc_window_layer
0.96	6.12384	dmrscaler	dmrscaler 32_loc_window_layer
0.97	6.16495	dmrscaler	dmrscaler 32_loc_window_layer
0.98	6.2811	dmrscaler	dmrscaler 32_loc_window_layer
0.99	6.34347	dmrscaler	dmrscaler 32_loc_window_layer
1	6.42497	dmrscaler	dmrscaler 32_loc_window_layer
0.01	2.43775	dmrscaler	dmrscaler 64_loc_window_layer
0.02	2.54283	dmrscaler	dmrscaler 64_loc_window_layer
0.03	2.67025	dmrscaler	dmrscaler 64_loc_window_layer
0.04	2.70842	dmrscaler	dmrscaler 64_loc_window_layer
0.05	2.85003	dmrscaler	dmrscaler 64_loc_window_layer
0.06	2.94002	dmrscaler	dmrscaler 64_loc_window_layer
0.07	2.98588	dmrscaler	dmrscaler 64_loc_window_layer
0.08	3.03743	dmrscaler	dmrscaler 64_loc_window_layer
0.09	3.10278	dmrscaler	dmrscaler 64_loc_window_layer
0.1	3.18498	dmrscaler	dmrscaler 64_loc_window_layer
0.11	3.2531	dmrscaler	dmrscaler 64_loc_window_layer
0.12	3.33686	dmrscaler	dmrscaler 64_loc_window_layer
0.13	3.43838	dmrscaler	dmrscaler 64_loc_window_layer
0.14	3.51733	dmrscaler	dmrscaler 64_loc_window_layer
0.15	3.63639	dmrscaler	dmrscaler 64_loc_window_layer
0.16	3.8947	dmrscaler	dmrscaler 64_loc_window_layer
0.17	3.97859	dmrscaler	dmrscaler 64_loc_window_layer
0.18	4.01657	dmrscaler	dmrscaler 64_loc_window_layer
0.19	4.04914	dmrscaler	dmrscaler 64_loc_window_layer
0.2	4.1085	dmrscaler	dmrscaler 64_loc_window_layer
0.21	4.18577	dmrscaler	dmrscaler 64_loc_window_layer
0.22	4.26996	dmrscaler	dmrscaler 64_loc_window_layer
0.23	4.29447	dmrscaler	dmrscaler 64_loc_window_layer
0.24	4.30341	dmrscaler	dmrscaler 64_loc_window_layer
0.25	4.32486	dmrscaler	dmrscaler 64_loc_window_layer
0.26	4.33306	dmrscaler	dmrscaler 64_loc_window_layer
0.27	4.38254	dmrscaler	dmrscaler 64_loc_window_layer
0.28	4.43813	dmrscaler	dmrscaler 64_loc_window_layer
0.29	4.5312	dmrscaler	dmrscaler 64_loc_window_layer
0.3	4.57879	dmrscaler	dmrscaler 64_loc_window_layer
0.31	4.60147	dmrscaler	dmrscaler 64_loc_window_layer
0.32	4.6416	dmrscaler	dmrscaler 64_loc_window_layer
0.33	4.69663	dmrscaler	dmrscaler 64_loc_window_layer
0.34	4.72754	dmrscaler	dmrscaler 64_loc_window_layer
0.35	4.768	dmrscaler	dmrscaler 64_loc_window_layer
0.36	4.7971	dmrscaler	dmrscaler 64_loc_window_layer
0.37	4.82976	dmrscaler	dmrscaler 64_loc_window_layer
0.38	4.84907	dmrscaler	dmrscaler 64_loc_window_layer
0.39	4.87719	dmrscaler	dmrscaler 64_loc_window_layer
0.4	4.90205	dmrscaler	dmrscaler 64_loc_window_layer
0.41	4.9372	dmrscaler	dmrscaler 64_loc_window_layer
0.42	4.94958	dmrscaler	dmrscaler 64_loc_window_layer
0.43	4.96548	dmrscaler	dmrscaler 64_loc_window_layer
0.44	4.98996	dmrscaler	dmrscaler 64_loc_window_layer
0.45	5.03473	dmrscaler	dmrscaler 64_loc_window_layer
0.46	5.0496	dmrscaler	dmrscaler 64_loc_window_layer
0.47	5.0686	dmrscaler	dmrscaler 64_loc_window_layer
0.48	5.0832	dmrscaler	dmrscaler 64_loc_window_layer
0.49	5.12868	dmrscaler	dmrscaler 64_loc_window_layer
0.5	5.15642	dmrscaler	dmrscaler 64_loc_window_layer
0.51	5.19281	dmrscaler	dmrscaler 64_loc_window_layer
0.52	5.21794	dmrscaler	dmrscaler 64_loc_window_layer
0.53	5.23632	dmrscaler	dmrscaler 64_loc_window_layer
0.54	5.26221	dmrscaler	dmrscaler 64_loc_window_layer
0.55	5.28511	dmrscaler	dmrscaler 64_loc_window_layer
0.56	5.31029	dmrscaler	dmrscaler 64_loc_window_layer
0.57	5.32961	dmrscaler	dmrscaler 64_loc_window_layer
0.58	5.39128	dmrscaler	dmrscaler 64_loc_window_layer
0.59	5.39876	dmrscaler	dmrscaler 64_loc_window_layer
0.6	5.41038	dmrscaler	dmrscaler 64_loc_window_layer
0.61	5.42167	dmrscaler	dmrscaler 64_loc_window_layer
0.62	5.44552	dmrscaler	dmrscaler 64_loc_window_layer
0.63	5.46084	dmrscaler	dmrscaler 64_loc_window_layer
0.64	5.48941	dmrscaler	dmrscaler 64_loc_window_layer
0.65	5.49618	dmrscaler	dmrscaler 64_loc_window_layer
0.66	5.5185	dmrscaler	dmrscaler 64_loc_window_layer
0.67	5.5412	dmrscaler	dmrscaler 64_loc_window_layer
0.68	5.56145	dmrscaler	dmrscaler 64_loc_window_layer
0.69	5.57819	dmrscaler	dmrscaler 64_loc_window_layer
0.7	5.60869	dmrscaler	dmrscaler 64_loc_window_layer
0.71	5.62182	dmrscaler	dmrscaler 64_loc_window_layer
0.72	5.64412	dmrscaler	dmrscaler 64_loc_window_layer
0.73	5.66311	dmrscaler	dmrscaler 64_loc_window_layer
0.74	5.67646	dmrscaler	dmrscaler 64_loc_window_layer
0.75	5.68233	dmrscaler	dmrscaler 64_loc_window_layer
0.76	5.71062	dmrscaler	dmrscaler 64_loc_window_layer
0.77	5.73252	dmrscaler	dmrscaler 64_loc_window_layer
0.78	5.75378	dmrscaler	dmrscaler 64_loc_window_layer
0.79	5.78041	dmrscaler	dmrscaler 64_loc_window_layer
0.8	5.79092	dmrscaler	dmrscaler 64_loc_window_layer
0.81	5.81729	dmrscaler	dmrscaler 64_loc_window_layer
0.82	5.82466	dmrscaler	dmrscaler 64_loc_window_layer
0.83	5.8341	dmrscaler	dmrscaler 64_loc_window_layer
0.84	5.86533	dmrscaler	dmrscaler 64_loc_window_layer
0.85	5.8778	dmrscaler	dmrscaler 64_loc_window_layer
0.86	5.91118	dmrscaler	dmrscaler 64_loc_window_layer
0.87	5.93123	dmrscaler	dmrscaler 64_loc_window_layer
0.88	5.94404	dmrscaler	dmrscaler 64_loc_window_layer
0.89	5.99367	dmrscaler	dmrscaler 64_loc_window_layer
0.9	6.006	dmrscaler	dmrscaler 64_loc_window_layer
0.91	6.0345	dmrscaler	dmrscaler 64_loc_window_layer
0.92	6.07331	dmrscaler	dmrscaler 64_loc_window_layer
0.93	6.11853	dmrscaler	dmrscaler 64_loc_window_layer
0.94	6.15549	dmrscaler	dmrscaler 64_loc_window_layer
0.95	6.17461	dmrscaler	dmrscaler 64_loc_window_layer
0.96	6.24433	dmrscaler	dmrscaler 64_loc_window_layer
0.97	6.35131	dmrscaler	dmrscaler 64_loc_window_layer
0.98	6.42796	dmrscaler	dmrscaler 64_loc_window_layer
0.99	6.45818	dmrscaler	dmrscaler 64_loc_window_layer
1	6.67902	dmrscaler	dmrscaler 64_loc_window_layer
0.01	#NAME?	bumphunter	bumphunter_1
0.02	#NAME?	bumphunter	bumphunter_1
0.03	#NAME?	bumphunter	bumphunter_1
0.04	#NAME?	bumphunter	bumphunter_1
0.05	#NAME?	bumphunter	bumphunter_1
0.06	#NAME?	bumphunter	bumphunter_1
0.07	#NAME?	bumphunter	bumphunter_1
0.08	#NAME?	bumphunter	bumphunter_1
0.09	#NAME?	bumphunter	bumphunter_1
0.1	#NAME?	bumphunter	bumphunter_1
0.11	#NAME?	bumphunter	bumphunter_1
0.12	#NAME?	bumphunter	bumphunter_1
0.13	#NAME?	bumphunter	bumphunter_1
0.14	#NAME?	bumphunter	bumphunter_1
0.15	#NAME?	bumphunter	bumphunter_1
0.16	#NAME?	bumphunter	bumphunter_1
0.17	#NAME?	bumphunter	bumphunter_1
0.18	#NAME?	bumphunter	bumphunter_1
0.19	#NAME?	bumphunter	bumphunter_1
0.2	#NAME?	bumphunter	bumphunter_1
0.21	#NAME?	bumphunter	bumphunter_1
0.22	#NAME?	bumphunter	bumphunter_1
0.23	#NAME?	bumphunter	bumphunter_1
0.24	#NAME?	bumphunter	bumphunter_1
0.25	#NAME?	bumphunter	bumphunter_1
0.26	#NAME?	bumphunter	bumphunter_1
0.27	#NAME?	bumphunter	bumphunter_1
0.28	#NAME?	bumphunter	bumphunter_1
0.29	#NAME?	bumphunter	bumphunter_1
0.3	#NAME?	bumphunter	bumphunter_1
0.31	#NAME?	bumphunter	bumphunter_1
0.32	#NAME?	bumphunter	bumphunter_1
0.33	#NAME?	bumphunter	bumphunter_1
0.34	#NAME?	bumphunter	bumphunter_1
0.35	#NAME?	bumphunter	bumphunter_1
0.36	#NAME?	bumphunter	bumphunter_1
0.37	#NAME?	bumphunter	bumphunter_1
0.38	#NAME?	bumphunter	bumphunter_1
0.39	#NAME?	bumphunter	bumphunter_1
0.4	#NAME?	bumphunter	bumphunter_1
0.41	#NAME?	bumphunter	bumphunter_1
0.42	#NAME?	bumphunter	bumphunter_1
0.43	#NAME?	bumphunter	bumphunter_1
0.44	#NAME?	bumphunter	bumphunter_1
0.45	#NAME?	bumphunter	bumphunter_1
0.46	#NAME?	bumphunter	bumphunter_1
0.47	#NAME?	bumphunter	bumphunter_1
0.48	#NAME?	bumphunter	bumphunter_1
0.49	#NAME?	bumphunter	bumphunter_1
0.5	#NAME?	bumphunter	bumphunter_1
0.51	#NAME?	bumphunter	bumphunter_1
0.52	#NAME?	bumphunter	bumphunter_1
0.53	0.60206	bumphunter	bumphunter_1
0.54	0.90309	bumphunter	bumphunter_1
0.55	1.11394	bumphunter	bumphunter_1
0.56	1.25527	bumphunter	bumphunter_1
0.57	1.34242	bumphunter	bumphunter_1
0.58	1.4624	bumphunter	bumphunter_1
0.59	1.54407	bumphunter	bumphunter_1
0.6	1.61278	bumphunter	bumphunter_1
0.61	1.716	bumphunter	bumphunter_1
0.62	1.77085	bumphunter	bumphunter_1
0.63	1.81954	bumphunter	bumphunter_1
0.64	1.86923	bumphunter	bumphunter_1
0.65	1.91381	bumphunter	bumphunter_1
0.66	1.95904	bumphunter	bumphunter_1
0.67	2	bumphunter	bumphunter_1
0.68	2.03342	bumphunter	bumphunter_1
0.69	2.07918	bumphunter	bumphunter_1
0.7	2.12057	bumphunter	bumphunter_1
0.71	2.15534	bumphunter	bumphunter_1
0.72	2.18752	bumphunter	bumphunter_1
0.73	2.22272	bumphunter	bumphunter_1
0.74	2.25527	bumphunter	bumphunter_1
0.75	2.28556	bumphunter	bumphunter_1
0.76	2.32222	bumphunter	bumphunter_1
0.77	2.35218	bumphunter	bumphunter_1
0.78	2.3784	bumphunter	bumphunter_1
0.79	2.40312	bumphunter	bumphunter_1
0.8	2.43297	bumphunter	bumphunter_1
0.81	2.45788	bumphunter	bumphunter_1
0.82	2.48287	bumphunter	bumphunter_1
0.83	2.5092	bumphunter	bumphunter_1
0.84	2.53656	bumphunter	bumphunter_1
0.85	2.56348	bumphunter	bumphunter_1
0.86	2.59879	bumphunter	bumphunter_1
0.87	2.63246	bumphunter	bumphunter_1
0.88	2.65992	bumphunter	bumphunter_1
0.89	2.6902	bumphunter	bumphunter_1
0.9	2.71933	bumphunter	bumphunter_1
0.91	2.75128	bumphunter	bumphunter_1
0.92	2.7839	bumphunter	bumphunter_1
0.93	2.81624	bumphunter	bumphunter_1
0.94	2.85065	bumphunter	bumphunter_1
0.95	2.89154	bumphunter	bumphunter_1
0.96	2.93651	bumphunter	bumphunter_1
0.97	2.96755	bumphunter	bumphunter_1
0.98	3.02036	bumphunter	bumphunter_1
0.99	3.15442	bumphunter	bumphunter_1
1	3.8827	bumphunter	bumphunter_1
0.01	#NAME?	bumphunter	bumphunter_2
0.02	#NAME?	bumphunter	bumphunter_2
0.03	#NAME?	bumphunter	bumphunter_2
0.04	#NAME?	bumphunter	bumphunter_2
0.05	#NAME?	bumphunter	bumphunter_2
0.06	#NAME?	bumphunter	bumphunter_2
0.07	#NAME?	bumphunter	bumphunter_2
0.08	#NAME?	bumphunter	bumphunter_2
0.09	#NAME?	bumphunter	bumphunter_2
0.1	#NAME?	bumphunter	bumphunter_2
0.11	#NAME?	bumphunter	bumphunter_2
0.12	#NAME?	bumphunter	bumphunter_2
0.13	#NAME?	bumphunter	bumphunter_2
0.14	#NAME?	bumphunter	bumphunter_2
0.15	#NAME?	bumphunter	bumphunter_2
0.16	#NAME?	bumphunter	bumphunter_2
0.17	#NAME?	bumphunter	bumphunter_2
0.18	#NAME?	bumphunter	bumphunter_2
0.19	#NAME?	bumphunter	bumphunter_2
0.2	#NAME?	bumphunter	bumphunter_2
0.21	#NAME?	bumphunter	bumphunter_2
0.22	#NAME?	bumphunter	bumphunter_2
0.23	#NAME?	bumphunter	bumphunter_2
0.24	#NAME?	bumphunter	bumphunter_2
0.25	#NAME?	bumphunter	bumphunter_2
0.26	#NAME?	bumphunter	bumphunter_2
0.27	#NAME?	bumphunter	bumphunter_2
0.28	#NAME?	bumphunter	bumphunter_2
0.29	#NAME?	bumphunter	bumphunter_2
0.3	#NAME?	bumphunter	bumphunter_2
0.31	#NAME?	bumphunter	bumphunter_2
0.32	#NAME?	bumphunter	bumphunter_2
0.33	#NAME?	bumphunter	bumphunter_2
0.34	#NAME?	bumphunter	bumphunter_2
0.35	#NAME?	bumphunter	bumphunter_2
0.36	#NAME?	bumphunter	bumphunter_2
0.37	#NAME?	bumphunter	bumphunter_2
0.38	#NAME?	bumphunter	bumphunter_2
0.39	#NAME?	bumphunter	bumphunter_2
0.4	#NAME?	bumphunter	bumphunter_2
0.41	#NAME?	bumphunter	bumphunter_2
0.42	#NAME?	bumphunter	bumphunter_2
0.43	#NAME?	bumphunter	bumphunter_2
0.44	#NAME?	bumphunter	bumphunter_2
0.45	#NAME?	bumphunter	bumphunter_2
0.46	0.477121	bumphunter	bumphunter_2
0.47	0.954243	bumphunter	bumphunter_2
0.48	1.17609	bumphunter	bumphunter_2
0.49	1.32222	bumphunter	bumphunter_2
0.5	1.44716	bumphunter	bumphunter_2
0.51	1.54407	bumphunter	bumphunter_2
0.52	1.65321	bumphunter	bumphunter_2
0.53	1.74819	bumphunter	bumphunter_2
0.54	1.80618	bumphunter	bumphunter_2
0.55	1.87506	bumphunter	bumphunter_2
0.56	1.92942	bumphunter	bumphunter_2
0.57	1.98227	bumphunter	bumphunter_2
0.58	2.02531	bumphunter	bumphunter_2
0.59	2.07555	bumphunter	bumphunter_2
0.6	2.1271	bumphunter	bumphunter_2
0.61	2.16732	bumphunter	bumphunter_2
0.62	2.21219	bumphunter	bumphunter_2
0.63	2.24551	bumphunter	bumphunter_2
0.64	2.28556	bumphunter	bumphunter_2
0.65	2.32838	bumphunter	bumphunter_2
0.66	2.36173	bumphunter	bumphunter_2
0.67	2.3962	bumphunter	bumphunter_2
0.68	2.43297	bumphunter	bumphunter_2
0.69	2.46538	bumphunter	bumphunter_2
0.7	2.49136	bumphunter	bumphunter_2
0.71	2.52634	bumphunter	bumphunter_2
0.72	2.55991	bumphunter	bumphunter_2
0.73	2.60638	bumphunter	bumphunter_2
0.74	2.64542	bumphunter	bumphunter_2
0.75	2.68124	bumphunter	bumphunter_2
0.76	2.7185	bumphunter	bumphunter_2
0.77	2.76042	bumphunter	bumphunter_2
0.78	2.80003	bumphunter	bumphunter_2
0.79	2.84696	bumphunter	bumphunter_2
0.8	2.89873	bumphunter	bumphunter_2
0.81	2.95521	bumphunter	bumphunter_2
0.82	3.00389	bumphunter	bumphunter_2
0.83	3.05881	bumphunter	bumphunter_2
0.84	3.12287	bumphunter	bumphunter_2
0.85	3.19173	bumphunter	bumphunter_2
0.86	3.25527	bumphunter	bumphunter_2
0.87	3.33425	bumphunter	bumphunter_2
0.88	3.42537	bumphunter	bumphunter_2
0.89	3.50079	bumphunter	bumphunter_2
0.9	3.58591	bumphunter	bumphunter_2
0.91	3.68404	bumphunter	bumphunter_2
0.92	3.79969	bumphunter	bumphunter_2
0.93	3.90064	bumphunter	bumphunter_2
0.94	3.9976	bumphunter	bumphunter_2
0.95	4.10765	bumphunter	bumphunter_2
0.96	4.23674	bumphunter	bumphunter_2
0.97	4.39905	bumphunter	bumphunter_2
0.98	4.5845	bumphunter	bumphunter_2
0.99	4.8457	bumphunter	bumphunter_2
1	5.50824	bumphunter	bumphunter_2
0.01	2.12057	dmrcate	dmrcate_1
0.02	2.12057	dmrcate	dmrcate_1
0.03	2.20412	dmrcate	dmrcate_1
0.04	2.20412	dmrcate	dmrcate_1
0.05	2.20412	dmrcate	dmrcate_1
0.06	2.20412	dmrcate	dmrcate_1
0.07	2.22789	dmrcate	dmrcate_1
0.08	2.22789	dmrcate	dmrcate_1
0.09	2.26482	dmrcate	dmrcate_1
0.1	2.26482	dmrcate	dmrcate_1
0.11	2.26482	dmrcate	dmrcate_1
0.12	2.34439	dmrcate	dmrcate_1
0.13	2.34439	dmrcate	dmrcate_1
0.14	2.45637	dmrcate	dmrcate_1
0.15	2.45637	dmrcate	dmrcate_1
0.16	2.5172	dmrcate	dmrcate_1
0.17	2.5172	dmrcate	dmrcate_1
0.18	2.51983	dmrcate	dmrcate_1
0.19	2.51983	dmrcate	dmrcate_1
0.2	2.51983	dmrcate	dmrcate_1
0.21	2.56937	dmrcate	dmrcate_1
0.22	2.56937	dmrcate	dmrcate_1
0.23	2.58659	dmrcate	dmrcate_1
0.24	2.58659	dmrcate	dmrcate_1
0.25	2.62531	dmrcate	dmrcate_1
0.26	2.62531	dmrcate	dmrcate_1
0.27	2.66464	dmrcate	dmrcate_1
0.28	2.66464	dmrcate	dmrcate_1
0.29	2.69548	dmrcate	dmrcate_1
0.3	2.69548	dmrcate	dmrcate_1
0.31	2.69548	dmrcate	dmrcate_1
0.32	2.7007	dmrcate	dmrcate_1
0.33	2.7007	dmrcate	dmrcate_1
0.34	2.70927	dmrcate	dmrcate_1
0.35	2.70927	dmrcate	dmrcate_1
0.36	2.75282	dmrcate	dmrcate_1
0.37	2.75282	dmrcate	dmrcate_1
0.38	2.75815	dmrcate	dmrcate_1
0.39	2.75815	dmrcate	dmrcate_1
0.4	2.75815	dmrcate	dmrcate_1
0.41	2.76938	dmrcate	dmrcate_1
0.42	2.76938	dmrcate	dmrcate_1
0.43	2.77232	dmrcate	dmrcate_1
0.44	2.77232	dmrcate	dmrcate_1
0.45	2.78176	dmrcate	dmrcate_1
0.46	2.78176	dmrcate	dmrcate_1
0.47	2.81889	dmrcate	dmrcate_1
0.48	2.81889	dmrcate	dmrcate_1
0.49	2.83506	dmrcate	dmrcate_1
0.5	2.83506	dmrcate	dmrcate_1
0.51	2.83506	dmrcate	dmrcate_1
0.52	2.87564	dmrcate	dmrcate_1
0.53	2.87564	dmrcate	dmrcate_1
0.54	2.87622	dmrcate	dmrcate_1
0.55	2.87622	dmrcate	dmrcate_1
0.56	2.88762	dmrcate	dmrcate_1
0.57	2.88762	dmrcate	dmrcate_1
0.58	2.89432	dmrcate	dmrcate_1
0.59	2.89432	dmrcate	dmrcate_1
0.6	2.89432	dmrcate	dmrcate_1
0.61	2.92376	dmrcate	dmrcate_1
0.62	2.92376	dmrcate	dmrcate_1
0.63	2.94547	dmrcate	dmrcate_1
0.64	2.94547	dmrcate	dmrcate_1
0.65	2.95521	dmrcate	dmrcate_1
0.66	2.95521	dmrcate	dmrcate_1
0.67	2.97359	dmrcate	dmrcate_1
0.68	2.97359	dmrcate	dmrcate_1
0.69	2.97727	dmrcate	dmrcate_1
0.7	2.97727	dmrcate	dmrcate_1
0.71	2.97727	dmrcate	dmrcate_1
0.72	2.9952	dmrcate	dmrcate_1
0.73	2.9952	dmrcate	dmrcate_1
0.74	2.99695	dmrcate	dmrcate_1
0.75	2.99695	dmrcate	dmrcate_1
0.76	3.03019	dmrcate	dmrcate_1
0.77	3.03019	dmrcate	dmrcate_1
0.78	3.04376	dmrcate	dmrcate_1
0.79	3.04376	dmrcate	dmrcate_1
0.8	3.04376	dmrcate	dmrcate_1
0.81	3.07773	dmrcate	dmrcate_1
0.82	3.07773	dmrcate	dmrcate_1
0.83	3.08063	dmrcate	dmrcate_1
0.84	3.08063	dmrcate	dmrcate_1
0.85	3.08565	dmrcate	dmrcate_1
0.86	3.08565	dmrcate	dmrcate_1
0.87	3.13925	dmrcate	dmrcate_1
0.88	3.13925	dmrcate	dmrcate_1
0.89	3.15776	dmrcate	dmrcate_1
0.9	3.15776	dmrcate	dmrcate_1
0.91	3.15776	dmrcate	dmrcate_1
0.92	3.17085	dmrcate	dmrcate_1
0.93	3.17085	dmrcate	dmrcate_1
0.94	3.17869	dmrcate	dmrcate_1
0.95	3.17869	dmrcate	dmrcate_1
0.96	3.19811	dmrcate	dmrcate_1
0.97	3.19811	dmrcate	dmrcate_1
0.98	3.39915	dmrcate	dmrcate_1
0.99	3.39915	dmrcate	dmrcate_1
1	3.39915	dmrcate	dmrcate_1
0.01	2.12057	dmrcate	dmrcate_2
0.02	2.12057	dmrcate	dmrcate_2
0.03	2.12057	dmrcate	dmrcate_2
0.04	2.22789	dmrcate	dmrcate_2
0.05	2.22789	dmrcate	dmrcate_2
0.06	2.22789	dmrcate	dmrcate_2
0.07	2.26482	dmrcate	dmrcate_2
0.08	2.26482	dmrcate	dmrcate_2
0.09	2.26482	dmrcate	dmrcate_2
0.1	2.26482	dmrcate	dmrcate_2
0.11	2.5172	dmrcate	dmrcate_2
0.12	2.5172	dmrcate	dmrcate_2
0.13	2.5172	dmrcate	dmrcate_2
0.14	2.51983	dmrcate	dmrcate_2
0.15	2.51983	dmrcate	dmrcate_2
0.16	2.51983	dmrcate	dmrcate_2
0.17	2.56937	dmrcate	dmrcate_2
0.18	2.56937	dmrcate	dmrcate_2
0.19	2.56937	dmrcate	dmrcate_2
0.2	2.56937	dmrcate	dmrcate_2
0.21	2.58659	dmrcate	dmrcate_2
0.22	2.58659	dmrcate	dmrcate_2
0.23	2.58659	dmrcate	dmrcate_2
0.24	2.62531	dmrcate	dmrcate_2
0.25	2.62531	dmrcate	dmrcate_2
0.26	2.62531	dmrcate	dmrcate_2
0.27	2.66464	dmrcate	dmrcate_2
0.28	2.66464	dmrcate	dmrcate_2
0.29	2.66464	dmrcate	dmrcate_2
0.3	2.66464	dmrcate	dmrcate_2
0.31	2.7007	dmrcate	dmrcate_2
0.32	2.7007	dmrcate	dmrcate_2
0.33	2.7007	dmrcate	dmrcate_2
0.34	2.70927	dmrcate	dmrcate_2
0.35	2.70927	dmrcate	dmrcate_2
0.36	2.70927	dmrcate	dmrcate_2
0.37	2.75282	dmrcate	dmrcate_2
0.38	2.75282	dmrcate	dmrcate_2
0.39	2.75282	dmrcate	dmrcate_2
0.4	2.75282	dmrcate	dmrcate_2
0.41	2.75815	dmrcate	dmrcate_2
0.42	2.75815	dmrcate	dmrcate_2
0.43	2.75815	dmrcate	dmrcate_2
0.44	2.76938	dmrcate	dmrcate_2
0.45	2.76938	dmrcate	dmrcate_2
0.46	2.76938	dmrcate	dmrcate_2
0.47	2.77232	dmrcate	dmrcate_2
0.48	2.77232	dmrcate	dmrcate_2
0.49	2.77232	dmrcate	dmrcate_2
0.5	2.77232	dmrcate	dmrcate_2
0.51	2.78176	dmrcate	dmrcate_2
0.52	2.78176	dmrcate	dmrcate_2
0.53	2.78176	dmrcate	dmrcate_2
0.54	2.87622	dmrcate	dmrcate_2
0.55	2.87622	dmrcate	dmrcate_2
0.56	2.87622	dmrcate	dmrcate_2
0.57	2.92376	dmrcate	dmrcate_2
0.58	2.92376	dmrcate	dmrcate_2
0.59	2.92376	dmrcate	dmrcate_2
0.6	2.92376	dmrcate	dmrcate_2
0.61	2.95521	dmrcate	dmrcate_2
0.62	2.95521	dmrcate	dmrcate_2
0.63	2.95521	dmrcate	dmrcate_2
0.64	2.97359	dmrcate	dmrcate_2
0.65	2.97359	dmrcate	dmrcate_2
0.66	2.97359	dmrcate	dmrcate_2
0.67	2.9952	dmrcate	dmrcate_2
0.68	2.9952	dmrcate	dmrcate_2
0.69	2.9952	dmrcate	dmrcate_2
0.7	3.03019	dmrcate	dmrcate_2
0.71	3.03019	dmrcate	dmrcate_2
0.72	3.03019	dmrcate	dmrcate_2
0.73	3.03019	dmrcate	dmrcate_2
0.74	3.07773	dmrcate	dmrcate_2
0.75	3.07773	dmrcate	dmrcate_2
0.76	3.07773	dmrcate	dmrcate_2
0.77	3.08063	dmrcate	dmrcate_2
0.78	3.08063	dmrcate	dmrcate_2
0.79	3.08063	dmrcate	dmrcate_2
0.8	3.08063	dmrcate	dmrcate_2
0.81	3.15776	dmrcate	dmrcate_2
0.82	3.15776	dmrcate	dmrcate_2
0.83	3.15776	dmrcate	dmrcate_2
0.84	3.17869	dmrcate	dmrcate_2
0.85	3.17869	dmrcate	dmrcate_2
0.86	3.17869	dmrcate	dmrcate_2
0.87	3.43838	dmrcate	dmrcate_2
0.88	3.43838	dmrcate	dmrcate_2
0.89	3.43838	dmrcate	dmrcate_2
0.9	3.43838	dmrcate	dmrcate_2
0.91	3.56656	dmrcate	dmrcate_2
0.92	3.56656	dmrcate	dmrcate_2
0.93	3.56656	dmrcate	dmrcate_2
0.94	3.78767	dmrcate	dmrcate_2
0.95	3.78767	dmrcate	dmrcate_2
0.96	3.78767	dmrcate	dmrcate_2
0.97	3.80373	dmrcate	dmrcate_2
0.98	3.80373	dmrcate	dmrcate_2
0.99	3.80373	dmrcate	dmrcate_2
1	3.80373	dmrcate	dmrcate_2
0.01	1.41497	combp	combp_1
0.02	1.66276	combp	combp_1
0.03	1.70757	combp	combp_1
0.04	1.70757	combp	combp_1
0.05	1.79934	combp	combp_1
0.06	1.88081	combp	combp_1
0.07	1.92428	combp	combp_1
0.08	2.08991	combp	combp_1
0.09	2.12385	combp	combp_1
0.1	2.12385	combp	combp_1
0.11	2.14922	combp	combp_1
0.12	2.20683	combp	combp_1
0.13	2.20683	combp	combp_1
0.14	2.22789	combp	combp_1
0.15	2.23045	combp	combp_1
0.16	2.2878	combp	combp_1
0.17	2.30963	combp	combp_1
0.18	2.31806	combp	combp_1
0.19	2.33244	combp	combp_1
0.2	2.33244	combp	combp_1
0.21	2.34635	combp	combp_1
0.22	2.34635	combp	combp_1
0.23	2.38021	combp	combp_1
0.24	2.38202	combp	combp_1
0.25	2.38917	combp	combp_1
0.26	2.3962	combp	combp_1
0.27	2.4216	combp	combp_1
0.28	2.43457	combp	combp_1
0.29	2.43933	combp	combp_1
0.3	2.43933	combp	combp_1
0.31	2.44716	combp	combp_1
0.32	2.45788	combp	combp_1
0.33	2.45788	combp	combp_1
0.34	2.46687	combp	combp_1
0.35	2.46982	combp	combp_1
0.36	2.48287	combp	combp_1
0.37	2.49554	combp	combp_1
0.38	2.49831	combp	combp_1
0.39	2.49831	combp	combp_1
0.4	2.49831	combp	combp_1
0.41	2.49969	combp	combp_1
0.42	2.50379	combp	combp_1
0.43	2.50515	combp	combp_1
0.44	2.51851	combp	combp_1
0.45	2.52114	combp	combp_1
0.46	2.52375	combp	combp_1
0.47	2.52504	combp	combp_1
0.48	2.53403	combp	combp_1
0.49	2.53403	combp	combp_1
0.5	2.53403	combp	combp_1
0.51	2.53656	combp	combp_1
0.52	2.53782	combp	combp_1
0.53	2.54407	combp	combp_1
0.54	2.54407	combp	combp_1
0.55	2.54777	combp	combp_1
0.56	2.55751	combp	combp_1
0.57	2.5611	combp	combp_1
0.58	2.5682	combp	combp_1
0.59	2.57054	combp	combp_1
0.6	2.57054	combp	combp_1
0.61	2.58433	combp	combp_1
0.62	2.58883	combp	combp_1
0.63	2.5966	combp	combp_1
0.64	2.60097	combp	combp_1
0.65	2.62941	combp	combp_1
0.66	2.62941	combp	combp_1
0.67	2.6561	combp	combp_1
0.68	2.66087	combp	combp_1
0.69	2.66087	combp	combp_1
0.7	2.67852	combp	combp_1
0.71	2.67852	combp	combp_1
0.72	2.6902	combp	combp_1
0.73	2.69285	combp	combp_1
0.74	2.69636	combp	combp_1
0.75	2.69723	combp	combp_1
0.76	2.69897	combp	combp_1
0.77	2.70157	combp	combp_1
0.78	2.70586	combp	combp_1
0.79	2.71012	combp	combp_1
0.8	2.71012	combp	combp_1
0.81	2.71181	combp	combp_1
0.82	2.73159	combp	combp_1
0.83	2.7332	combp	combp_1
0.84	2.7348	combp	combp_1
0.85	2.74273	combp	combp_1
0.86	2.74586	combp	combp_1
0.87	2.75358	combp	combp_1
0.88	2.75891	combp	combp_1
0.89	2.76118	combp	combp_1
0.9	2.76118	combp	combp_1
0.91	2.77305	combp	combp_1
0.92	2.78247	combp	combp_1
0.93	2.83059	combp	combp_1
0.94	2.83569	combp	combp_1
0.95	2.85309	combp	combp_1
0.96	2.94792	combp	combp_1
0.97	2.97589	combp	combp_1
0.98	3.0141	combp	combp_1
0.99	3.17435	combp	combp_1
1	3.17435	combp	combp_1
0.01	3.63387	combp	combp_3
0.02	4.10911	combp	combp_3
0.03	4.27962	combp	combp_3
0.04	4.50655	combp	combp_3
0.05	4.56515	combp	combp_3
0.06	4.58783	combp	combp_3
0.07	4.6692	combp	combp_3
0.08	4.69442	combp	combp_3
0.09	4.7581	combp	combp_3
0.1	4.77477	combp	combp_3
0.11	4.79913	combp	combp_3
0.12	4.83824	combp	combp_3
0.13	4.87167	combp	combp_3
0.14	4.91496	combp	combp_3
0.15	4.95917	combp	combp_3
0.16	4.96243	combp	combp_3
0.17	4.97063	combp	combp_3
0.18	4.98364	combp	combp_3
0.19	4.98602	combp	combp_3
0.2	4.99891	combp	combp_3
0.21	5.03268	combp	combp_3
0.22	5.04418	combp	combp_3
0.23	5.05311	combp	combp_3
0.24	5.07545	combp	combp_3
0.25	5.09578	combp	combp_3
0.26	5.10367	combp	combp_3
0.27	5.11904	combp	combp_3
0.28	5.1427	combp	combp_3
0.29	5.14974	combp	combp_3
0.3	5.15471	combp	combp_3
0.31	5.17182	combp	combp_3
0.32	5.18045	combp	combp_3
0.33	5.18185	combp	combp_3
0.34	5.18849	combp	combp_3
0.35	5.2001	combp	combp_3
0.36	5.2048	combp	combp_3
0.37	5.20725	combp	combp_3
0.38	5.21991	combp	combp_3
0.39	5.23136	combp	combp_3
0.4	5.24636	combp	combp_3
0.41	5.25808	combp	combp_3
0.42	5.26761	combp	combp_3
0.43	5.279	combp	combp_3
0.44	5.28568	combp	combp_3
0.45	5.30274	combp	combp_3
0.46	5.30883	combp	combp_3
0.47	5.32112	combp	combp_3
0.48	5.33541	combp	combp_3
0.49	5.34943	combp	combp_3
0.5	5.35573	combp	combp_3
0.51	5.36658	combp	combp_3
0.52	5.38068	combp	combp_3
0.53	5.40213	combp	combp_3
0.54	5.42895	combp	combp_3
0.55	5.45281	combp	combp_3
0.56	5.52353	combp	combp_3
0.57	5.53751	combp	combp_3
0.58	5.5436	combp	combp_3
0.59	5.56359	combp	combp_3
0.6	5.57814	combp	combp_3
0.61	5.58696	combp	combp_3
0.62	5.59991	combp	combp_3
0.63	5.60221	combp	combp_3
0.64	5.63499	combp	combp_3
0.65	5.66998	combp	combp_3
0.66	5.70204	combp	combp_3
0.67	5.71118	combp	combp_3
0.68	5.73121	combp	combp_3
0.69	5.75244	combp	combp_3
0.7	5.78073	combp	combp_3
0.71	5.78722	combp	combp_3
0.72	5.79884	combp	combp_3
0.73	5.81169	combp	combp_3
0.74	5.84282	combp	combp_3
0.75	5.85288	combp	combp_3
0.76	5.86547	combp	combp_3
0.77	5.87997	combp	combp_3
0.78	5.88671	combp	combp_3
0.79	5.8978	combp	combp_3
0.8	5.90657	combp	combp_3
0.81	5.96295	combp	combp_3
0.82	5.96607	combp	combp_3
0.83	6.01236	combp	combp_3
0.84	6.06421	combp	combp_3
0.85	6.11019	combp	combp_3
0.86	6.13555	combp	combp_3
0.87	6.15481	combp	combp_3
0.88	6.18173	combp	combp_3
0.89	6.19998	combp	combp_3
0.9	6.2163	combp	combp_3
0.91	6.24319	combp	combp_3
0.92	6.27834	combp	combp_3
0.93	6.31896	combp	combp_3
0.94	6.34478	combp	combp_3
0.95	6.37091	combp	combp_3
0.96	6.38246	combp	combp_3
0.97	6.45381	combp	combp_3
0.98	6.50638	combp	combp_3
0.99	6.66378	combp	combp_3
1	6.75474	combp	combp_3
