# Supplementary material for: DMRscaler: a scale-aware method to identify regions of differential DNA methylation spanning basepair to multi-megabase features
Source: BMC Bioinformatics. 2022 Sep 5;23:364. doi: 10.1186/s12859-022-04899-1 (PMC9447346; doi:10.1186/s12859-022-04899-1)
Supplement: Supplementary file 4 — Additional file 4. Table S4: Weaver syndrome DMRs [file 12859_2022_4899_MOESM4_ESM.xlsx]

## Sheet: dmrscaler_bonferroni
seqnames	start	end	width	strand	pval_region	layer
chr1	47909595	47910239	645	*	2.75e-08	4_loc_window_layer
chr1	200004529	200005219	691	*	1.11e-12	4_loc_window_layer
chr2	17721797	17721988	192	*	1.37e-05	4_loc_window_layer
chr2	63276700	63276779	80	*	4.44e-07	4_loc_window_layer
chr2	101618248	101618506	259	*	1.29e-06	4_loc_window_layer
chr2	114033490	114034595	1106	*	1.56e-09	4_loc_window_layer
chr3	13590432	13590450	19	*	4.39e-05	4_loc_window_layer
chr3	27765232	27766009	778	*	1.33e-11	4_loc_window_layer
chr3	47050803	47051546	744	*	2.5e-10	4_loc_window_layer
chr3	138666719	138667775	1057	*	4.87e-06	4_loc_window_layer
chr3	160475035	160475128	94	*	3.84e-05	4_loc_window_layer
chr4	54969963	54972054	2092	*	6.99e-08	4_loc_window_layer
chr4	94750047	94750704	658	*	2.84e-06	4_loc_window_layer
chr4	113431869	113432595	727	*	4.14e-06	4_loc_window_layer
chr4	154710418	154710429	12	*	6.23e-06	4_loc_window_layer
chr6	1615843	1616430	588	*	1.59e-07	4_loc_window_layer
chr6	41374532	41375649	1118	*	8.59e-10	4_loc_window_layer
chr6	41376295	41376993	699	*	2.77e-07	4_loc_window_layer
chr7	27143370	27143585	216	*	5.28e-05	4_loc_window_layer
chr7	27181480	27184521	3042	*	2.21e-105	4_loc_window_layer
chr7	27185512	27187102	1591	*	5.9e-09	4_loc_window_layer
chr7	96654152	96654198	47	*	8.05e-07	4_loc_window_layer
chr8	11561724	11562685	962	*	5.27e-07	4_loc_window_layer
chr8	25902284	25902594	311	*	5.34e-08	4_loc_window_layer
chr11	2291754	2292361	608	*	3.87e-06	4_loc_window_layer
chr11	32451461	32452513	1053	*	5.47e-12	4_loc_window_layer
chr11	44328154	44330474	2321	*	4.22e-08	4_loc_window_layer
chr11	101918157	101918403	247	*	1.42e-08	4_loc_window_layer
chr12	8025394	8025582	189	*	4.78e-06	4_loc_window_layer
chr12	22094563	22095111	549	*	1.8e-07	4_loc_window_layer
chr12	58119992	58120635	644	*	8.38e-06	4_loc_window_layer
chr13	36045352	36050158	4807	*	7.07e-18	4_loc_window_layer
chr13	36050788	36050889	102	*	1.06e-07	4_loc_window_layer
chr13	36052605	36053408	804	*	1.59e-08	4_loc_window_layer
chr13	50706912	50707586	675	*	3.87e-09	4_loc_window_layer
chr16	69141250	69141478	229	*	9.28e-17	4_loc_window_layer
chr17	6899095	6899364	270	*	4.92e-12	4_loc_window_layer
chr17	8928012	8930618	2607	*	2.84e-06	4_loc_window_layer
chr17	36665844	36666953	1110	*	2.03e-07	4_loc_window_layer
chr17	40835849	40836125	277	*	2.51e-07	4_loc_window_layer
chr17	46703646	46703870	225	*	3.26e-07	4_loc_window_layer
chr17	48041547	48042353	807	*	3.87e-11	4_loc_window_layer
chr17	77766335	77767084	750	*	8.96e-07	4_loc_window_layer
chr19	18980103	18981378	1276	*	7.78e-10	4_loc_window_layer
chr19	19280969	19281175	207	*	3.31e-08	4_loc_window_layer
chr19	39797966	39799037	1072	*	3.39e-08	4_loc_window_layer
chr20	21081216	21082272	1057	*	7.15e-06	4_loc_window_layer
chr22	19751899	19752869	971	*	4.77e-08	4_loc_window_layer
chr22	24890690	24890833	144	*	1.87e-13	4_loc_window_layer
chr22	36806001	36806580	580	*	9.43e-09	4_loc_window_layer
chr22	38092896	38093207	312	*	1.26e-13	4_loc_window_layer
chr1	16163479	16164122	644	*	2.2e-05	8_loc_window_layer
chr1	47909595	47910239	645	*	2.75e-08	8_loc_window_layer
chr1	91191232	91192162	931	*	5.42e-07	8_loc_window_layer
chr1	180204417	180205253	837	*	5.8e-08	8_loc_window_layer
chr1	197881327	197882170	844	*	1.06e-06	8_loc_window_layer
chr1	197885607	197887955	2349	*	2.16e-08	8_loc_window_layer
chr1	200004529	200005219	691	*	1.11e-12	8_loc_window_layer
chr1	209979283	209979665	383	*	7.96e-07	8_loc_window_layer
chr2	17721797	17721988	192	*	1.37e-05	8_loc_window_layer
chr2	19557201	19558542	1342	*	3.53e-07	8_loc_window_layer
chr2	63276700	63276779	80	*	4.44e-07	8_loc_window_layer
chr2	74726478	74729502	3025	*	1.15e-05	8_loc_window_layer
chr2	101618248	101618506	259	*	1.29e-06	8_loc_window_layer
chr2	105468708	105471348	2641	*	1.36e-11	8_loc_window_layer
chr2	114033490	114034595	1106	*	1.56e-09	8_loc_window_layer
chr2	162272536	162273928	1393	*	3.5e-14	8_loc_window_layer
chr2	233369610	233384768	15159	*	5.48e-07	8_loc_window_layer
chr3	13590432	13590450	19	*	4.39e-05	8_loc_window_layer
chr3	27765232	27766009	778	*	1.33e-11	8_loc_window_layer
chr3	47050803	47051546	744	*	2.5e-10	8_loc_window_layer
chr3	138666719	138667775	1057	*	4.87e-06	8_loc_window_layer
chr3	160475035	160475128	94	*	3.84e-05	8_loc_window_layer
chr4	54969963	54972054	2092	*	6.99e-08	8_loc_window_layer
chr4	94750047	94750704	658	*	2.84e-06	8_loc_window_layer
chr4	113431869	113432595	727	*	4.14e-06	8_loc_window_layer
chr4	154710418	154710429	12	*	6.23e-06	8_loc_window_layer
chr5	54527320	54529048	1729	*	2.44e-14	8_loc_window_layer
chr5	72715464	72715996	533	*	3.09e-07	8_loc_window_layer
chr5	134813213	134824603	11391	*	2.1e-10	8_loc_window_layer
chr5	140346199	140346403	205	*	4.42e-07	8_loc_window_layer
chr5	145722909	145725171	2263	*	2.09e-05	8_loc_window_layer
chr5	153853798	153855845	2048	*	1.14e-05	8_loc_window_layer
chr6	1615843	1616430	588	*	1.59e-07	8_loc_window_layer
chr6	41374532	41376993	2462	*	2.46e-19	8_loc_window_layer
chr6	137816623	137819108	2486	*	1.51e-08	8_loc_window_layer
chr7	19146255	19147382	1128	*	1.58e-06	8_loc_window_layer
chr7	27141088	27142275	1188	*	1.55e-06	8_loc_window_layer
chr7	27143370	27143585	216	*	5.28e-05	8_loc_window_layer
chr7	27181480	27187102	5623	*	1.67e-120	8_loc_window_layer
chr7	27224568	27225143	576	*	1.07e-15	8_loc_window_layer
chr7	35293279	35293892	614	*	1.43e-05	8_loc_window_layer
chr7	96652894	96654198	1305	*	2.26e-15	8_loc_window_layer
chr7	155164762	155167401	2640	*	1.27e-20	8_loc_window_layer
chr8	9760880	9761905	1026	*	4.71e-06	8_loc_window_layer
chr8	11057947	11058770	824	*	2e-07	8_loc_window_layer
chr8	11561724	11562685	962	*	5.27e-07	8_loc_window_layer
chr8	25902284	25902594	311	*	5.34e-08	8_loc_window_layer
chr8	25905636	25906990	1355	*	1.01e-05	8_loc_window_layer
chr9	100615084	100616607	1524	*	1.58e-05	8_loc_window_layer
chr10	102489929	102494880	4952	*	5.47e-08	8_loc_window_layer
chr10	118890977	118892423	1447	*	1.05e-12	8_loc_window_layer
chr10	130338886	130339527	642	*	2.55e-08	8_loc_window_layer
chr10	134975828	134978997	3170	*	2.24e-05	8_loc_window_layer
chr10	135051044	135052004	961	*	4.64e-14	8_loc_window_layer
chr11	2291754	2292361	608	*	3.87e-06	8_loc_window_layer
chr11	32451461	32452513	1053	*	5.47e-12	8_loc_window_layer
chr11	44328154	44330474	2321	*	4.22e-08	8_loc_window_layer
chr11	44332332	44332540	209	*	9.56e-06	8_loc_window_layer
chr11	75379173	75379620	448	*	7.59e-07	8_loc_window_layer
chr11	101918157	101918403	247	*	1.42e-08	8_loc_window_layer
chr12	8025394	8025582	189	*	4.78e-06	8_loc_window_layer
chr12	22094563	22095111	549	*	1.8e-07	8_loc_window_layer
chr12	58119992	58120635	644	*	8.38e-06	8_loc_window_layer
chr12	115121489	115123251	1763	*	1.06e-06	8_loc_window_layer
chr13	36045352	36050889	5538	*	7.98e-27	8_loc_window_layer
chr13	36052605	36053408	804	*	1.59e-08	8_loc_window_layer
chr13	50706912	50707586	675	*	3.87e-09	8_loc_window_layer
chr16	2286370	2287763	1394	*	1.22e-05	8_loc_window_layer
chr16	69141250	69141478	229	*	9.28e-17	8_loc_window_layer
chr17	6899095	6899758	664	*	5.53e-20	8_loc_window_layer
chr17	8928012	8930618	2607	*	2.84e-06	8_loc_window_layer
chr17	36665844	36666953	1110	*	2.03e-07	8_loc_window_layer
chr17	37756091	37761947	5857	*	7.55e-10	8_loc_window_layer
chr17	40835849	40836125	277	*	2.51e-07	8_loc_window_layer
chr17	46703646	46703870	225	*	3.26e-07	8_loc_window_layer
chr17	48041547	48042353	807	*	3.87e-11	8_loc_window_layer
chr17	77766335	77767084	750	*	8.96e-07	8_loc_window_layer
chr19	18980103	18981378	1276	*	7.78e-10	8_loc_window_layer
chr19	19280969	19281175	207	*	3.31e-08	8_loc_window_layer
chr19	36246395	36246906	512	*	1.51e-10	8_loc_window_layer
chr19	39797966	39799037	1072	*	3.39e-08	8_loc_window_layer
chr20	21081216	21082272	1057	*	7.15e-06	8_loc_window_layer
chr21	34395317	34398085	2769	*	8.99e-12	8_loc_window_layer
chr21	38077042	38077673	632	*	4.54e-06	8_loc_window_layer
chr22	19748777	19752869	4093	*	3.9e-17	8_loc_window_layer
chr22	24890690	24890833	144	*	1.87e-13	8_loc_window_layer
chr22	36806001	36806580	580	*	9.43e-09	8_loc_window_layer
chr22	38092643	38093207	565	*	2.08e-20	8_loc_window_layer
chr1	16163479	16164122	644	*	2.2e-05	16_loc_window_layer
chr1	47906276	47911449	5174	*	4.4e-14	16_loc_window_layer
chr1	50879560	50883394	3835	*	2.61e-07	16_loc_window_layer
chr1	75596161	75602451	6291	*	5.02e-10	16_loc_window_layer
chr1	91191232	91192162	931	*	5.42e-07	16_loc_window_layer
chr1	119542475	119549626	7152	*	1.28e-12	16_loc_window_layer
chr1	180204417	180205253	837	*	5.8e-08	16_loc_window_layer
chr1	197881327	197882170	844	*	1.06e-06	16_loc_window_layer
chr1	197885607	197887955	2349	*	2.16e-08	16_loc_window_layer
chr1	200004529	200005219	691	*	1.11e-12	16_loc_window_layer
chr1	209979283	209979665	383	*	7.96e-07	16_loc_window_layer
chr2	17721797	17721988	192	*	1.37e-05	16_loc_window_layer
chr2	19557201	19558542	1342	*	3.53e-07	16_loc_window_layer
chr2	45174832	45178953	4122	*	1.16e-08	16_loc_window_layer
chr2	63276700	63276779	80	*	4.44e-07	16_loc_window_layer
chr2	71115225	71124470	9246	*	4.72e-07	16_loc_window_layer
chr2	73145744	73152672	6929	*	1.45e-06	16_loc_window_layer
chr2	74726478	74729502	3025	*	1.15e-05	16_loc_window_layer
chr2	101618248	101618506	259	*	1.29e-06	16_loc_window_layer
chr2	105468708	105471348	2641	*	1.36e-11	16_loc_window_layer
chr2	114033490	114034595	1106	*	1.56e-09	16_loc_window_layer
chr2	162272536	162273928	1393	*	3.5e-14	16_loc_window_layer
chr2	175205785	175209075	3291	*	2.15e-05	16_loc_window_layer
chr2	177022172	177025198	3027	*	8.72e-10	16_loc_window_layer
chr2	223168575	223172052	3478	*	8.18e-11	16_loc_window_layer
chr2	233369610	233384768	15159	*	5.48e-07	16_loc_window_layer
chr3	13590432	13590450	19	*	4.39e-05	16_loc_window_layer
chr3	27755123	27756661	1539	*	3.62e-08	16_loc_window_layer
chr3	27765232	27766009	778	*	1.33e-11	16_loc_window_layer
chr3	47050803	47051546	744	*	2.5e-10	16_loc_window_layer
chr3	138666719	138667775	1057	*	4.87e-06	16_loc_window_layer
chr3	157821987	157825196	3210	*	7.19e-10	16_loc_window_layer
chr3	160475035	160475128	94	*	3.84e-05	16_loc_window_layer
chr4	4860655	4862910	2256	*	6.8e-06	16_loc_window_layer
chr4	54969963	54972054	2092	*	6.99e-08	16_loc_window_layer
chr4	94749496	94753431	3936	*	6.79e-11	16_loc_window_layer
chr4	113431869	113432595	727	*	4.14e-06	16_loc_window_layer
chr4	154709441	154710429	989	*	4.25e-13	16_loc_window_layer
chr5	50260045	50265767	5723	*	2.5e-10	16_loc_window_layer
chr5	54527320	54529048	1729	*	2.44e-14	16_loc_window_layer
chr5	72715464	72715996	533	*	3.09e-07	16_loc_window_layer
chr5	72742787	72746990	4204	*	5.17e-07	16_loc_window_layer
chr5	122422500	122428653	6154	*	1.16e-11	16_loc_window_layer
chr5	134813213	134824603	11391	*	2.1e-10	16_loc_window_layer
chr5	134824841	134828036	3196	*	6.59e-10	16_loc_window_layer
chr5	134875554	134912048	36495	*	8.81e-07	16_loc_window_layer
chr5	140346199	140346403	205	*	4.42e-07	16_loc_window_layer
chr5	145722909	145725171	2263	*	2.09e-05	16_loc_window_layer
chr5	153852554	153855845	3292	*	2.8e-11	16_loc_window_layer
chr5	178420527	178424364	3838	*	8.16e-08	16_loc_window_layer
chr6	1611451	1619094	7644	*	5.3e-14	16_loc_window_layer
chr6	10882974	10886967	3994	*	9.8e-06	16_loc_window_layer
chr6	41374532	41376993	2462	*	2.46e-19	16_loc_window_layer
chr6	108478494	108485152	6659	*	1.83e-05	16_loc_window_layer
chr6	137816623	137819108	2486	*	1.51e-08	16_loc_window_layer
chr7	19146255	19147382	1128	*	1.58e-06	16_loc_window_layer
chr7	27135684	27142275	6592	*	7.12e-15	16_loc_window_layer
chr7	27143370	27143585	216	*	5.28e-05	16_loc_window_layer
chr7	27181480	27187102	5623	*	1.67e-120	16_loc_window_layer
chr7	27220049	27225143	5095	*	5.32e-21	16_loc_window_layer
chr7	27282308	27285433	3126	*	3.74e-06	16_loc_window_layer
chr7	35293279	35293892	614	*	1.43e-05	16_loc_window_layer
chr7	96652894	96654198	1305	*	2.26e-15	16_loc_window_layer
chr7	155164762	155167401	2640	*	1.27e-20	16_loc_window_layer
chr8	9760880	9763263	2384	*	8.01e-12	16_loc_window_layer
chr8	11057947	11058770	824	*	2e-07	16_loc_window_layer
chr8	11561724	11562685	962	*	5.27e-07	16_loc_window_layer
chr8	23564025	23567607	3583	*	1.19e-08	16_loc_window_layer
chr8	25902284	25902594	311	*	5.34e-08	16_loc_window_layer
chr8	25905636	25906990	1355	*	1.01e-05	16_loc_window_layer
chr8	65488640	65491938	3299	*	5.58e-10	16_loc_window_layer
chr9	96708288	96716527	8240	*	2.4e-07	16_loc_window_layer
chr9	100615084	100616607	1524	*	1.58e-05	16_loc_window_layer
chr10	102489929	102494880	4952	*	5.47e-08	16_loc_window_layer
chr10	118031864	118033762	1899	*	1.54e-10	16_loc_window_layer
chr10	118890977	118892423	1447	*	1.05e-12	16_loc_window_layer
chr10	130338886	130339527	642	*	2.55e-08	16_loc_window_layer
chr10	134975828	134978997	3170	*	2.24e-05	16_loc_window_layer
chr10	135051044	135052004	961	*	4.64e-14	16_loc_window_layer
chr11	2181039	2183420	2382	*	3.02e-06	16_loc_window_layer
chr11	2291754	2292361	608	*	3.87e-06	16_loc_window_layer
chr11	31832246	31834344	2099	*	1.51e-05	16_loc_window_layer
chr11	32451461	32452513	1053	*	5.47e-12	16_loc_window_layer
chr11	32457727	32460980	3254	*	5.02e-06	16_loc_window_layer
chr11	44328154	44330474	2321	*	4.22e-08	16_loc_window_layer
chr11	44332332	44332540	209	*	9.56e-06	16_loc_window_layer
chr11	69813825	69867046	53222	*	2.43e-06	16_loc_window_layer
chr11	75379173	75379620	448	*	7.59e-07	16_loc_window_layer
chr11	101918157	101918403	247	*	1.42e-08	16_loc_window_layer
chr12	8025394	8025582	189	*	4.78e-06	16_loc_window_layer
chr12	22094563	22095111	549	*	1.8e-07	16_loc_window_layer
chr12	58119992	58120635	644	*	8.38e-06	16_loc_window_layer
chr12	115121489	115123251	1763	*	1.06e-06	16_loc_window_layer
chr13	28534873	28543438	8566	*	1.68e-05	16_loc_window_layer
chr13	36045352	36053408	8057	*	8.29e-38	16_loc_window_layer
chr13	50706912	50707586	675	*	3.87e-09	16_loc_window_layer
chr13	79170430	79177516	7087	*	3.07e-11	16_loc_window_layer
chr15	37394166	37399118	4953	*	4.08e-07	16_loc_window_layer
chr15	76628385	76633817	5433	*	2.38e-12	16_loc_window_layer
chr16	2286370	2287763	1394	*	1.22e-05	16_loc_window_layer
chr16	54962001	54965089	3089	*	1.19e-06	16_loc_window_layer
chr16	54969051	54972845	3795	*	1.4e-09	16_loc_window_layer
chr16	69141250	69141478	229	*	9.28e-17	16_loc_window_layer
chr17	6899095	6899758	664	*	5.53e-20	16_loc_window_layer
chr17	8928012	8930618	2607	*	2.84e-06	16_loc_window_layer
chr17	35291021	35296732	5712	*	1.29e-18	16_loc_window_layer
chr17	36665844	36666953	1110	*	2.03e-07	16_loc_window_layer
chr17	37756091	37761947	5857	*	7.55e-10	16_loc_window_layer
chr17	40835849	40836125	277	*	2.51e-07	16_loc_window_layer
chr17	46703646	46703870	225	*	3.26e-07	16_loc_window_layer
chr17	48041547	48042353	807	*	3.87e-11	16_loc_window_layer
chr17	77766335	77767084	750	*	8.96e-07	16_loc_window_layer
chr19	18980103	18981378	1276	*	7.78e-10	16_loc_window_layer
chr19	19280969	19281175	207	*	3.31e-08	16_loc_window_layer
chr19	30715575	30719437	3863	*	3.95e-07	16_loc_window_layer
chr19	36246395	36246906	512	*	1.51e-10	16_loc_window_layer
chr19	39797966	39799037	1072	*	3.39e-08	16_loc_window_layer
chr20	815316	825155	9840	*	2.72e-06	16_loc_window_layer
chr20	21081216	21082272	1057	*	7.15e-06	16_loc_window_layer
chr21	34395317	34398085	2769	*	8.99e-12	16_loc_window_layer
chr21	34398263	34404457	6195	*	4.86e-06	16_loc_window_layer
chr21	38077042	38077673	632	*	4.54e-06	16_loc_window_layer
chr22	19748777	19752869	4093	*	3.9e-17	16_loc_window_layer
chr22	24890690	24890833	144	*	1.87e-13	16_loc_window_layer
chr22	36806001	36806580	580	*	9.43e-09	16_loc_window_layer
chr22	38092643	38093207	565	*	2.08e-20	16_loc_window_layer
chr1	16163479	16164122	644	*	2.2e-05	32_loc_window_layer
chr1	47906276	47911449	5174	*	4.4e-14	32_loc_window_layer
chr1	50879560	50883394	3835	*	2.61e-07	32_loc_window_layer
chr1	50889128	50893830	4703	*	3.44e-08	32_loc_window_layer
chr1	75596161	75602451	6291	*	5.02e-10	32_loc_window_layer
chr1	91191232	91192162	931	*	5.42e-07	32_loc_window_layer
chr1	119542475	119549626	7152	*	1.28e-12	32_loc_window_layer
chr1	180204417	180205253	837	*	5.8e-08	32_loc_window_layer
chr1	197881327	197889693	8367	*	7.06e-22	32_loc_window_layer
chr1	200004529	200005219	691	*	1.11e-12	32_loc_window_layer
chr1	209979283	209979665	383	*	7.96e-07	32_loc_window_layer
chr2	17721797	17721988	192	*	1.37e-05	32_loc_window_layer
chr2	19557201	19558542	1342	*	3.53e-07	32_loc_window_layer
chr2	45162036	45169447	7412	*	5.97e-06	32_loc_window_layer
chr2	45174832	45178953	4122	*	1.16e-08	32_loc_window_layer
chr2	45228633	45236672	8040	*	6.9e-06	32_loc_window_layer
chr2	63275034	63277222	2189	*	2.15e-12	32_loc_window_layer
chr2	71115225	71124470	9246	*	4.72e-07	32_loc_window_layer
chr2	73145744	73152672	6929	*	1.45e-06	32_loc_window_layer
chr2	74726478	74729502	3025	*	1.15e-05	32_loc_window_layer
chr2	101618248	101618506	259	*	1.29e-06	32_loc_window_layer
chr2	105468708	105471348	2641	*	1.36e-11	32_loc_window_layer
chr2	114033490	114034595	1106	*	1.56e-09	32_loc_window_layer
chr2	162272536	162273928	1393	*	3.5e-14	32_loc_window_layer
chr2	172946193	172960993	14801	*	1.74e-13	32_loc_window_layer
chr2	175193551	175202397	8847	*	1.6e-06	32_loc_window_layer
chr2	175205785	175209075	3291	*	2.15e-05	32_loc_window_layer
chr2	177022172	177025198	3027	*	8.72e-10	32_loc_window_layer
chr2	223168575	223172052	3478	*	8.18e-11	32_loc_window_layer
chr2	223177287	223290012	112726	*	3.7e-05	32_loc_window_layer
chr2	233369610	233384768	15159	*	5.48e-07	32_loc_window_layer
chr3	13590432	13590450	19	*	4.39e-05	32_loc_window_layer
chr3	27755123	27756661	1539	*	3.62e-08	32_loc_window_layer
chr3	27764660	27772033	7374	*	4.91e-17	32_loc_window_layer
chr3	47050803	47051546	744	*	2.5e-10	32_loc_window_layer
chr3	62353894	62359420	5527	*	6.5e-09	32_loc_window_layer
chr3	138643958	138665006	21049	*	8.9e-08	32_loc_window_layer
chr3	138666719	138667775	1057	*	4.87e-06	32_loc_window_layer
chr3	147125942	147129213	3272	*	6.58e-08	32_loc_window_layer
chr3	157821987	157825196	3210	*	7.19e-10	32_loc_window_layer
chr3	160475035	160475128	94	*	3.84e-05	32_loc_window_layer
chr3	181422202	181429704	7503	*	2.32e-06	32_loc_window_layer
chr4	4763284	4857506	94223	*	4.94e-05	32_loc_window_layer
chr4	4860655	4862910	2256	*	6.8e-06	32_loc_window_layer
chr4	41869175	41884292	15118	*	1.2e-10	32_loc_window_layer
chr4	54957484	54976184	18701	*	6.25e-20	32_loc_window_layer
chr4	94749496	94753431	3936	*	6.79e-11	32_loc_window_layer
chr4	113431869	113432595	727	*	4.14e-06	32_loc_window_layer
chr4	154709441	154710429	989	*	4.25e-13	32_loc_window_layer
chr4	174439990	174452985	12996	*	2.85e-10	32_loc_window_layer
chr5	50260045	50265767	5723	*	2.5e-10	32_loc_window_layer
chr5	54527320	54529048	1729	*	2.44e-14	32_loc_window_layer
chr5	72715464	72715996	533	*	3.09e-07	32_loc_window_layer
chr5	72742787	72746990	4204	*	5.17e-07	32_loc_window_layer
chr5	76933224	76940989	7766	*	5.93e-05	32_loc_window_layer
chr5	122422500	122435081	12582	*	6.09e-17	32_loc_window_layer
chr5	134366831	134380219	13389	*	4.68e-06	32_loc_window_layer
chr5	134813213	134828036	14824	*	2.21e-22	32_loc_window_layer
chr5	134875554	134912048	36495	*	8.81e-07	32_loc_window_layer
chr5	140305947	140346403	40457	*	1.54e-13	32_loc_window_layer
chr5	145722909	145725171	2263	*	2.09e-05	32_loc_window_layer
chr5	153852554	153855845	3292	*	2.8e-11	32_loc_window_layer
chr5	170736201	170743459	7259	*	2.99e-07	32_loc_window_layer
chr5	178420527	178424364	3838	*	8.16e-08	32_loc_window_layer
chr6	1601229	1619094	17866	*	6.84e-24	32_loc_window_layer
chr6	6002865	6009298	6434	*	1.89e-08	32_loc_window_layer
chr6	10882974	10886967	3994	*	9.8e-06	32_loc_window_layer
chr6	41374532	41376993	2462	*	2.46e-19	32_loc_window_layer
chr6	99272559	99279483	6925	*	7.79e-05	32_loc_window_layer
chr6	100039476	100054723	15248	*	3.27e-06	32_loc_window_layer
chr6	108455272	108490264	34993	*	2.05e-16	32_loc_window_layer
chr6	137808930	137819108	10179	*	6.45e-14	32_loc_window_layer
chr6	166401700	166422741	21042	*	8.4e-07	32_loc_window_layer
chr7	19146255	19147382	1128	*	1.58e-06	32_loc_window_layer
chr7	27135684	27143717	8034	*	1.65e-23	32_loc_window_layer
chr7	27181480	27187102	5623	*	1.67e-120	32_loc_window_layer
chr7	27220049	27238279	18231	*	3.23e-32	32_loc_window_layer
chr7	27282308	27285433	3126	*	3.74e-06	32_loc_window_layer
chr7	35293279	35293892	614	*	1.43e-05	32_loc_window_layer
chr7	96652894	96654198	1305	*	2.26e-15	32_loc_window_layer
chr7	129414746	129425858	11113	*	5.13e-10	32_loc_window_layer
chr7	155164762	155167401	2640	*	1.27e-20	32_loc_window_layer
chr8	9760880	9763263	2384	*	8.01e-12	32_loc_window_layer
chr8	11057947	11058770	824	*	2e-07	32_loc_window_layer
chr8	11557906	11562685	4780	*	9.23e-11	32_loc_window_layer
chr8	23564025	23584760	20736	*	6.85e-15	32_loc_window_layer
chr8	25902284	25907918	5635	*	2.84e-17	32_loc_window_layer
chr8	49782694	49834618	51925	*	7.47e-06	32_loc_window_layer
chr8	65488640	65491938	3299	*	5.58e-10	32_loc_window_layer
chr9	96708288	96716527	8240	*	2.4e-07	32_loc_window_layer
chr9	100615084	100616607	1524	*	1.58e-05	32_loc_window_layer
chr10	102489929	102494880	4952	*	5.47e-08	32_loc_window_layer
chr10	102977010	102996571	19562	*	7.12e-20	32_loc_window_layer
chr10	118031864	118033762	1899	*	1.54e-10	32_loc_window_layer
chr10	118890977	118892423	1447	*	1.05e-12	32_loc_window_layer
chr10	130338886	130339527	642	*	2.55e-08	32_loc_window_layer
chr10	134975828	134978997	3170	*	2.24e-05	32_loc_window_layer
chr10	135051044	135052004	961	*	4.64e-14	32_loc_window_layer
chr11	2181039	2183420	2382	*	3.02e-06	32_loc_window_layer
chr11	2291754	2292361	608	*	3.87e-06	32_loc_window_layer
chr11	31832246	31839628	7383	*	1.48e-11	32_loc_window_layer
chr11	32451461	32460980	9520	*	9.23e-22	32_loc_window_layer
chr11	44324759	44332540	7782	*	1.89e-19	32_loc_window_layer
chr11	69813825	69867046	53222	*	2.43e-06	32_loc_window_layer
chr11	75379173	75379620	448	*	7.59e-07	32_loc_window_layer
chr11	101918157	101918403	247	*	1.42e-08	32_loc_window_layer
chr12	8025394	8025582	189	*	4.78e-06	32_loc_window_layer
chr12	22094563	22095111	549	*	1.8e-07	32_loc_window_layer
chr12	45270476	45445061	174586	*	1.15e-06	32_loc_window_layer
chr12	58119992	58120635	644	*	8.38e-06	32_loc_window_layer
chr12	115121489	115123251	1763	*	1.06e-06	32_loc_window_layer
chr13	28534873	28543438	8566	*	1.68e-05	32_loc_window_layer
chr13	36045352	36053408	8057	*	8.29e-38	32_loc_window_layer
chr13	50706912	50707586	675	*	3.87e-09	32_loc_window_layer
chr13	79170430	79177516	7087	*	3.07e-11	32_loc_window_layer
chr14	61117067	61124418	7352	*	2.84e-05	32_loc_window_layer
chr15	37394166	37399118	4953	*	4.08e-07	32_loc_window_layer
chr15	76628385	76633817	5433	*	2.38e-12	32_loc_window_layer
chr16	2286370	2287763	1394	*	1.22e-05	32_loc_window_layer
chr16	54962001	54965089	3089	*	1.19e-06	32_loc_window_layer
chr16	54969051	54972845	3795	*	1.4e-09	32_loc_window_layer
chr16	69141250	69141478	229	*	9.28e-17	32_loc_window_layer
chr17	6899095	6899758	664	*	5.53e-20	32_loc_window_layer
chr17	8928012	8930618	2607	*	2.84e-06	32_loc_window_layer
chr17	35291021	35296732	5712	*	1.29e-18	32_loc_window_layer
chr17	36665844	36666953	1110	*	2.03e-07	32_loc_window_layer
chr17	37756091	37761947	5857	*	7.55e-10	32_loc_window_layer
chr17	40835849	40836125	277	*	2.51e-07	32_loc_window_layer
chr17	46703646	46703870	225	*	3.26e-07	32_loc_window_layer
chr17	48041547	48042353	807	*	3.87e-11	32_loc_window_layer
chr17	59477081	59484388	7308	*	1.48e-07	32_loc_window_layer
chr17	59529316	59539587	10272	*	8.84e-07	32_loc_window_layer
chr17	77766335	77767084	750	*	8.96e-07	32_loc_window_layer
chr19	18980103	18981378	1276	*	7.78e-10	32_loc_window_layer
chr19	19280969	19281175	207	*	3.31e-08	32_loc_window_layer
chr19	30715575	30719437	3863	*	3.95e-07	32_loc_window_layer
chr19	36246395	36246906	512	*	1.51e-10	32_loc_window_layer
chr19	39797966	39799037	1072	*	3.39e-08	32_loc_window_layer
chr20	815316	825155	9840	*	2.72e-06	32_loc_window_layer
chr20	21081216	21082272	1057	*	7.15e-06	32_loc_window_layer
chr21	34395317	34404457	9141	*	9.29e-19	32_loc_window_layer
chr21	38073463	38120518	47056	*	4.43e-14	32_loc_window_layer
chr22	19743336	19752869	9534	*	5.43e-21	32_loc_window_layer
chr22	24890690	24890833	144	*	1.87e-13	32_loc_window_layer
chr22	36806001	36806580	580	*	9.43e-09	32_loc_window_layer
chr22	38092643	38093207	565	*	2.08e-20	32_loc_window_layer
chr1	16163479	16164122	644	*	2.2e-05	64_loc_window_layer
chr1	47906276	47911449	5174	*	4.4e-14	64_loc_window_layer
chr1	50879560	50893830	14271	*	5.47e-17	64_loc_window_layer
chr1	75596161	75602451	6291	*	5.02e-10	64_loc_window_layer
chr1	91190251	91301962	111712	*	5.58e-12	64_loc_window_layer
chr1	119542475	119549626	7152	*	1.28e-12	64_loc_window_layer
chr1	180204417	180205253	837	*	5.8e-08	64_loc_window_layer
chr1	197881327	197889693	8367	*	7.06e-22	64_loc_window_layer
chr1	200004529	200005219	691	*	1.11e-12	64_loc_window_layer
chr1	209979283	209979665	383	*	7.96e-07	64_loc_window_layer
chr2	17721797	17721988	192	*	1.37e-05	64_loc_window_layer
chr2	19557201	19558542	1342	*	3.53e-07	64_loc_window_layer
chr2	45162036	45178953	16918	*	1.14e-15	64_loc_window_layer
chr2	45228633	45236672	8040	*	6.9e-06	64_loc_window_layer
chr2	63275034	63287082	12049	*	7.66e-17	64_loc_window_layer
chr2	71115225	71124470	9246	*	4.72e-07	64_loc_window_layer
chr2	73145744	73152672	6929	*	1.45e-06	64_loc_window_layer
chr2	74726478	74729502	3025	*	1.15e-05	64_loc_window_layer
chr2	101618248	101618506	259	*	1.29e-06	64_loc_window_layer
chr2	105468708	105471348	2641	*	1.36e-11	64_loc_window_layer
chr2	114033490	114034595	1106	*	1.56e-09	64_loc_window_layer
chr2	162271751	162480963	209213	*	4.97e-18	64_loc_window_layer
chr2	172946193	172960993	14801	*	1.74e-13	64_loc_window_layer
chr2	175193551	175202397	8847	*	1.6e-06	64_loc_window_layer
chr2	175205785	175209075	3291	*	2.15e-05	64_loc_window_layer
chr2	176940301	176979345	39045	*	2.79e-13	64_loc_window_layer
chr2	177022172	177134497	112326	*	6.18e-16	64_loc_window_layer
chr2	200320750	200335148	14399	*	2.21e-08	64_loc_window_layer
chr2	223168575	223290012	121438	*	1.09e-16	64_loc_window_layer
chr2	233369610	233384768	15159	*	5.48e-07	64_loc_window_layer
chr3	13590432	13590450	19	*	4.39e-05	64_loc_window_layer
chr3	27755123	27772033	16911	*	2.53e-24	64_loc_window_layer
chr3	47050803	47051546	744	*	2.5e-10	64_loc_window_layer
chr3	62353894	62359420	5527	*	6.5e-09	64_loc_window_layer
chr3	138643958	138665006	21049	*	8.9e-08	64_loc_window_layer
chr3	138666719	138667775	1057	*	4.87e-06	64_loc_window_layer
chr3	147109426	147129213	19788	*	5.95e-13	64_loc_window_layer
chr3	157821987	157825196	3210	*	7.19e-10	64_loc_window_layer
chr3	160475035	160475128	94	*	3.84e-05	64_loc_window_layer
chr3	181422202	181445514	23313	*	4.3e-12	64_loc_window_layer
chr4	4763284	4857506	94223	*	4.94e-05	64_loc_window_layer
chr4	4860655	4862910	2256	*	6.8e-06	64_loc_window_layer
chr4	41869175	41884292	15118	*	1.2e-10	64_loc_window_layer
chr4	54957484	54976184	18701	*	6.25e-20	64_loc_window_layer
chr4	85403223	85424288	21066	*	9.12e-06	64_loc_window_layer
chr4	94749496	94753431	3936	*	6.79e-11	64_loc_window_layer
chr4	111542825	111562545	19721	*	4.99e-07	64_loc_window_layer
chr4	113431869	113432595	727	*	4.14e-06	64_loc_window_layer
chr4	154709441	154710429	989	*	4.25e-13	64_loc_window_layer
chr4	174439990	174452985	12996	*	2.85e-10	64_loc_window_layer
chr5	50260045	50265767	5723	*	2.5e-10	64_loc_window_layer
chr5	54527320	54529048	1729	*	2.44e-14	64_loc_window_layer
chr5	72677230	72746990	69761	*	1.28e-16	64_loc_window_layer
chr5	76933224	76940989	7766	*	5.93e-05	64_loc_window_layer
chr5	92907851	92935309	27459	*	2.01e-09	64_loc_window_layer
chr5	122422500	122435081	12582	*	6.09e-17	64_loc_window_layer
chr5	134366831	134380219	13389	*	4.68e-06	64_loc_window_layer
chr5	134813213	134914734	101522	*	1.5e-29	64_loc_window_layer
chr5	140305947	140346403	40457	*	1.54e-13	64_loc_window_layer
chr5	145722909	145725171	2263	*	2.09e-05	64_loc_window_layer
chr5	153852554	154009269	156716	*	2.26e-16	64_loc_window_layer
chr5	170736201	170743459	7259	*	2.99e-07	64_loc_window_layer
chr5	172664285	173000177	335893	*	8.96e-12	64_loc_window_layer
chr5	178420527	178424364	3838	*	8.16e-08	64_loc_window_layer
chr6	1601229	1619094	17866	*	6.84e-24	64_loc_window_layer
chr6	6002865	6009298	6434	*	1.89e-08	64_loc_window_layer
chr6	10882974	10886967	3994	*	9.8e-06	64_loc_window_layer
chr6	41338345	41513963	175619	*	1.01e-25	64_loc_window_layer
chr6	99272559	99279483	6925	*	7.79e-05	64_loc_window_layer
chr6	100039476	100054723	15248	*	3.27e-06	64_loc_window_layer
chr6	100894513	100913250	18738	*	1.65e-05	64_loc_window_layer
chr6	108455272	108490264	34993	*	2.05e-16	64_loc_window_layer
chr6	137808930	137819108	10179	*	6.45e-14	64_loc_window_layer
chr6	166401700	166422741	21042	*	8.4e-07	64_loc_window_layer
chr7	19146255	19147382	1128	*	1.58e-06	64_loc_window_layer
chr7	27135684	27143717	8034	*	1.65e-23	64_loc_window_layer
chr7	27181480	27187102	5623	*	1.67e-120	64_loc_window_layer
chr7	27220049	27238279	18231	*	3.23e-32	64_loc_window_layer
chr7	27282308	27285433	3126	*	3.74e-06	64_loc_window_layer
chr7	35293279	35293892	614	*	1.43e-05	64_loc_window_layer
chr7	96621323	96654198	32876	*	9.01e-26	64_loc_window_layer
chr7	121940344	121956859	16516	*	2.35e-06	64_loc_window_layer
chr7	129414746	129425858	11113	*	5.13e-10	64_loc_window_layer
chr7	155164762	155167401	2640	*	1.27e-20	64_loc_window_layer
chr8	9760880	9763263	2384	*	8.01e-12	64_loc_window_layer
chr8	11057947	11058770	824	*	2e-07	64_loc_window_layer
chr8	11557906	11562685	4780	*	9.23e-11	64_loc_window_layer
chr8	23564025	23584760	20736	*	6.85e-15	64_loc_window_layer
chr8	25902284	25907918	5635	*	2.84e-17	64_loc_window_layer
chr8	49782694	49834618	51925	*	7.47e-06	64_loc_window_layer
chr8	65488640	65491938	3299	*	5.58e-10	64_loc_window_layer
chr9	79521282	80263587	742306	*	4.57e-06	64_loc_window_layer
chr9	96708288	96716527	8240	*	2.4e-07	64_loc_window_layer
chr9	100615084	100616607	1524	*	1.58e-05	64_loc_window_layer
chr10	22623047	22764665	141619	*	7.25e-07	64_loc_window_layer
chr10	102473456	102505345	31890	*	2.98e-12	64_loc_window_layer
chr10	102977010	102996571	19562	*	7.12e-20	64_loc_window_layer
chr10	118031864	118033762	1899	*	1.54e-10	64_loc_window_layer
chr10	118890977	118892423	1447	*	1.05e-12	64_loc_window_layer
chr10	119292262	119494494	202233	*	2.52e-09	64_loc_window_layer
chr10	124907457	125218684	311228	*	6.51e-07	64_loc_window_layer
chr10	130338886	130339527	642	*	2.55e-08	64_loc_window_layer
chr10	134975828	134978997	3170	*	2.24e-05	64_loc_window_layer
chr10	135013653	135052004	38352	*	2.4e-21	64_loc_window_layer
chr11	2159853	2183420	23568	*	1.31e-15	64_loc_window_layer
chr11	2291754	2292361	608	*	3.87e-06	64_loc_window_layer
chr11	31819162	31839628	20467	*	5.04e-18	64_loc_window_layer
chr11	32451461	32460980	9520	*	9.23e-22	64_loc_window_layer
chr11	44324759	44332540	7782	*	1.89e-19	64_loc_window_layer
chr11	69813825	69867046	53222	*	2.43e-06	64_loc_window_layer
chr11	75379173	75379620	448	*	7.59e-07	64_loc_window_layer
chr11	101918157	101918403	247	*	1.42e-08	64_loc_window_layer
chr12	8025394	8025582	189	*	4.78e-06	64_loc_window_layer
chr12	22094563	22095111	549	*	1.8e-07	64_loc_window_layer
chr12	45270476	45445061	174586	*	1.15e-06	64_loc_window_layer
chr12	58119992	58120635	644	*	8.38e-06	64_loc_window_layer
chr12	115121489	115123251	1763	*	1.06e-06	64_loc_window_layer
chr13	28534873	28543438	8566	*	1.68e-05	64_loc_window_layer
chr13	36045352	36053408	8057	*	8.29e-38	64_loc_window_layer
chr13	50706912	51417929	711018	*	2.73e-11	64_loc_window_layer
chr13	79170430	79177516	7087	*	3.07e-11	64_loc_window_layer
chr13	100612277	100637258	24982	*	7.61e-06	64_loc_window_layer
chr14	29228265	29247458	19194	*	8.34e-06	64_loc_window_layer
chr14	61117067	61124418	7352	*	2.84e-05	64_loc_window_layer
chr15	37394166	37399118	4953	*	4.08e-07	64_loc_window_layer
chr15	76628385	76633817	5433	*	2.38e-12	64_loc_window_layer
chr16	2286370	2287763	1394	*	1.22e-05	64_loc_window_layer
chr16	54628759	55021073	392315	*	1.45e-19	64_loc_window_layer
chr16	69141250	69141478	229	*	9.28e-17	64_loc_window_layer
chr17	6899095	6899758	664	*	5.53e-20	64_loc_window_layer
chr17	8928012	8930618	2607	*	2.84e-06	64_loc_window_layer
chr17	35291021	35296732	5712	*	1.29e-18	64_loc_window_layer
chr17	36665844	36666953	1110	*	2.03e-07	64_loc_window_layer
chr17	37756091	37761947	5857	*	7.55e-10	64_loc_window_layer
chr17	40835849	40836125	277	*	2.51e-07	64_loc_window_layer
chr17	46703646	46703870	225	*	3.26e-07	64_loc_window_layer
chr17	47964664	48072633	107970	*	3.97e-17	64_loc_window_layer
chr17	59477081	59484388	7308	*	1.48e-07	64_loc_window_layer
chr17	59529316	59539587	10272	*	8.84e-07	64_loc_window_layer
chr17	77766335	77767084	750	*	8.96e-07	64_loc_window_layer
chr19	13117917	13213688	95772	*	4.04e-05	64_loc_window_layer
chr19	18980103	18981378	1276	*	7.78e-10	64_loc_window_layer
chr19	19280969	19281175	207	*	3.31e-08	64_loc_window_layer
chr19	30715575	30719437	3863	*	3.95e-07	64_loc_window_layer
chr19	36246395	36246906	512	*	1.51e-10	64_loc_window_layer
chr19	39797966	39799037	1072	*	3.39e-08	64_loc_window_layer
chr20	815316	825155	9840	*	2.72e-06	64_loc_window_layer
chr20	21081216	21082272	1057	*	7.15e-06	64_loc_window_layer
chr20	21372126	21501710	129585	*	6.09e-07	64_loc_window_layer
chr20	22549361	23032166	482806	*	6.63e-08	64_loc_window_layer
chr21	34395317	34404457	9141	*	9.29e-19	64_loc_window_layer
chr21	38073463	38120518	47056	*	4.43e-14	64_loc_window_layer
chr22	19743336	19752869	9534	*	5.43e-21	64_loc_window_layer
chr22	24890690	24890833	144	*	1.87e-13	64_loc_window_layer
chr22	36806001	36806580	580	*	9.43e-09	64_loc_window_layer
chr22	38092643	38093207	565	*	2.08e-20	64_loc_window_layer
23563859	23584760	20902	*	2.11301e-27	64_loc_window_layer
25901017	25907918	6902	*	1.21962e-25	64_loc_window_layer
41625190	41754871	129682	*	1.60136e-12	64_loc_window_layer
49647703	49890873	243171	*	1.22481e-13	64_loc_window_layer
65488640	65492528	3889	*	5.48739e-19	64_loc_window_layer
76316876	77595321	1278446	*	1.75714e-14	64_loc_window_layer
86112931	86376842	263912	*	1.08928e-14	64_loc_window_layer
97145480	97170666	25187	*	1.29201e-12	64_loc_window_layer
143535790	143544400	8611	*	5.23693e-14	64_loc_window_layer
112937	1052239	939303	*	4.7832e-18	64_loc_window_layer
79521282	80647290	1126009	*	1.47966e-12	64_loc_window_layer
96713643	96715843	2201	*	9.01826e-12	64_loc_window_layer
100565953	100616607	50655	*	2.20948e-11	64_loc_window_layer
124852826	124991432	138607	*	7.03238e-11	64_loc_window_layer
129276572	129453085	176514	*	2.48339e-10	64_loc_window_layer
22622793	22634602	11810	*	1.33149e-17	64_loc_window_layer
49892829	49893549	721	*	4.36313e-13	64_loc_window_layer
100992068	100996070	4003	*	3.13711e-12	64_loc_window_layer
102279330	102279791	462	*	2.4616e-13	64_loc_window_layer
102414910	102672201	257292	*	8.99949e-32	64_loc_window_layer
102887035	102894227	7193	*	1.98826e-11	64_loc_window_layer
102977010	102996571	19562	*	9.6916e-31	64_loc_window_layer
116852687	118033370	1180684	*	4.67927e-21	64_loc_window_layer
118890977	118956998	66022	*	3.84626e-27	64_loc_window_layer
119292062	119307692	15631	*	7.38131e-26	64_loc_window_layer
124899894	125218684	318791	*	1.08805e-17	64_loc_window_layer
130338886	130339527	642	*	4.50947e-14	64_loc_window_layer
131761181	131769966	8786	*	3.59097e-15	64_loc_window_layer
134972932	134993392	20461	*	1.5804e-16	64_loc_window_layer
135013653	135052004	38352	*	2.92067e-32	64_loc_window_layer
2161390	2193742	32353	*	8.76411e-32	64_loc_window_layer
2291754	2292447	694	*	4.60603e-13	64_loc_window_layer
31819148	31849194	30047	*	1.98148e-41	64_loc_window_layer
32451461	32460980	9520	*	3.35767e-27	64_loc_window_layer
44291407	44332891	41485	*	1.57686e-29	64_loc_window_layer
68779826	68782211	2386	*	6.19157e-12	64_loc_window_layer
69633716	69919554	285839	*	1.72117e-11	64_loc_window_layer
75379173	75379620	448	*	7.98232e-13	64_loc_window_layer
101918140	101918710	571	*	3.76585e-16	64_loc_window_layer
111383083	111411199	28117	*	4.9824e-15	64_loc_window_layer
115371789	115530547	158759	*	1.43725e-13	64_loc_window_layer
122850140	122852694	2555	*	2.37102e-11	64_loc_window_layer
3475063	3602937	127875	*	2.84618e-11	64_loc_window_layer
8025394	8025861	468	*	3.35534e-14	64_loc_window_layer
22094371	22095182	812	*	3.43409e-14	64_loc_window_layer
45270476	45445385	174910	*	2.03213e-14	64_loc_window_layer
54377550	54394212	16663	*	2.01669e-11	64_loc_window_layer
54410491	54412506	2016	*	1.30388e-12	64_loc_window_layer
58119543	58120635	1093	*	2.2907e-13	64_loc_window_layer
115121016	115123251	2236	*	6.9548e-19	64_loc_window_layer
133464685	133485765	21081	*	5.18769e-12	64_loc_window_layer
36045352	36053408	8057	*	1.24865e-45	64_loc_window_layer
50706912	50707427	516	*	2.76377e-11	64_loc_window_layer
51381839	51483857	102019	*	6.29653e-12	64_loc_window_layer
79170303	79177516	7214	*	6.26125e-18	64_loc_window_layer
100608123	100641317	33195	*	3.59607e-27	64_loc_window_layer
29228265	29236221	7957	*	3.92097e-11	64_loc_window_layer
36789886	36990144	200259	*	4.44973e-11	64_loc_window_layer
60978161	61124418	146258	*	5.58849e-16	64_loc_window_layer
104583245	104611819	28575	*	2.6344e-11	64_loc_window_layer
32323114	33009409	686296	*	8.22537e-11	64_loc_window_layer
37393009	37402723	9715	*	1.60478e-13	64_loc_window_layer
45386108	45407818	21711	*	3.87732e-14	64_loc_window_layer
68117917	68128261	10345	*	6.59888e-13	64_loc_window_layer
76628385	76633817	5433	*	2.36695e-22	64_loc_window_layer
79381747	79576298	194552	*	3.09568e-14	64_loc_window_layer
89147786	89148733	948	*	2.95233e-11	64_loc_window_layer
89922989	89943431	20443	*	4.79299e-11	64_loc_window_layer
89959854	90119362	159509	*	1.69107e-11	64_loc_window_layer
2286370	2287763	1394	*	9.23008e-12	64_loc_window_layer
54962001	54972845	10845	*	4.15427e-33	64_loc_window_layer
68269694	68270387	694	*	1.11202e-13	64_loc_window_layer
69141258	69141442	185	*	2.2038e-16	64_loc_window_layer
86599745	86743939	144195	*	3.1912e-13	64_loc_window_layer
6659199	6735316	76118	*	1.04799e-10	64_loc_window_layer
6899095	6899758	664	*	5.77297e-24	64_loc_window_layer
7832769	7833237	469	*	3.54336e-11	64_loc_window_layer
8906601	8930618	24018	*	2.09096e-11	64_loc_window_layer
35292587	35296732	4146	*	7.67023e-27	64_loc_window_layer
36665844	36667233	1390	*	8.69338e-13	64_loc_window_layer
37755750	37761947	6198	*	7.16824e-15	64_loc_window_layer
40811520	40847718	36199	*	9.49859e-17	64_loc_window_layer
46697543	46703870	6328	*	8.06954e-15	64_loc_window_layer
46795860	46801084	5225	*	1.08909e-14	64_loc_window_layer
48041301	48052682	11382	*	1.09813e-26	64_loc_window_layer
59477081	59484388	7308	*	1.10928e-12	64_loc_window_layer
59529316	59539587	10272	*	3.94784e-14	64_loc_window_layer
77765733	77767084	1352	*	2.66739e-15	64_loc_window_layer
19744694	20140245	395552	*	1.51259e-11	64_loc_window_layer
55102210	55108947	6738	*	2.41037e-12	64_loc_window_layer
59000860	59998729	997870	*	8.82211e-11	64_loc_window_layer
13117917	13213688	95772	*	6.27875e-11	64_loc_window_layer
18979397	18981378	1982	*	2.8549e-15	64_loc_window_layer
19280969	19336150	55182	*	1.71692e-17	64_loc_window_layer
30715575	30719437	3863	*	7.81193e-14	64_loc_window_layer
36246395	36246906	512	*	5.8517e-17	64_loc_window_layer
39797966	39799037	1072	*	3.53986e-12	64_loc_window_layer
815316	825155	9840	*	4.18102e-13	64_loc_window_layer
21077665	21376921	299257	*	1.61987e-17	64_loc_window_layer
21493101	21503536	10436	*	4.07627e-12	64_loc_window_layer
22549361	23015936	466576	*	1.56586e-18	64_loc_window_layer
36148791	36149194	404	*	6.23909e-13	64_loc_window_layer
34395093	34443672	48580	*	1.9042e-32	64_loc_window_layer
38073463	38083099	9637	*	5.35651e-21	64_loc_window_layer
19742426	19752869	10444	*	1.60259e-28	64_loc_window_layer
24829462	24890833	61372	*	1.45733e-17	64_loc_window_layer
30476089	30476525	437	*	9.15596e-18	64_loc_window_layer
36806001	36850099	44099	*	8.5581e-13	64_loc_window_layer
38092643	38093207	565	*	2.23788e-29	64_loc_window_layer

## Sheet: dmrscaler_benjamini_yekuteili
seqnames	start	end	width	strand	pval_region	layer
chr1	47909595	47910239	645	*	1.53e-09	4_loc_window_layer
chr1	50879560	50880864	1305	*	2.27e-06	4_loc_window_layer
chr1	154127952	154128041	90	*	7.02e-07	4_loc_window_layer
chr1	180204499	180205253	755	*	3.37e-07	4_loc_window_layer
chr1	197881741	197882170	430	*	4.44e-06	4_loc_window_layer
chr1	197887438	197887955	518	*	1.5e-06	4_loc_window_layer
chr1	200004529	200005219	691	*	6.18e-14	4_loc_window_layer
chr2	1748872	1749076	205	*	1.97e-06	4_loc_window_layer
chr2	17721797	17721988	192	*	7.59e-07	4_loc_window_layer
chr2	63276545	63276779	235	*	1.14e-10	4_loc_window_layer
chr2	101618248	101618506	259	*	7.15e-08	4_loc_window_layer
chr2	114033490	114034595	1106	*	8.65e-11	4_loc_window_layer
chr2	118942960	118943184	225	*	1.79e-06	4_loc_window_layer
chr2	162273524	162273928	405	*	5.19e-07	4_loc_window_layer
chr2	233371857	233384768	12912	*	2.82e-07	4_loc_window_layer
chr3	12330332	12332780	2449	*	3.94e-06	4_loc_window_layer
chr3	13590432	13590450	19	*	2.44e-06	4_loc_window_layer
chr3	27765232	27766009	778	*	7.37e-13	4_loc_window_layer
chr3	47050803	47051546	744	*	1.39e-11	4_loc_window_layer
chr3	138666719	138667775	1057	*	2.71e-07	4_loc_window_layer
chr3	160475035	160475336	302	*	4.37e-08	4_loc_window_layer
chr4	54969963	54972054	2092	*	3.88e-09	4_loc_window_layer
chr4	94750047	94750704	658	*	1.58e-07	4_loc_window_layer
chr4	113431869	113432595	727	*	2.3e-07	4_loc_window_layer
chr4	154710418	154710429	12	*	3.46e-07	4_loc_window_layer
chr5	32709071	32709396	326	*	3.54e-06	4_loc_window_layer
chr5	54527320	54528200	881	*	3.64e-10	4_loc_window_layer
chr5	72715464	72715927	464	*	1.15e-06	4_loc_window_layer
chr5	131592974	131593218	245	*	2.15e-07	4_loc_window_layer
chr5	134813213	134822635	9423	*	1.43e-07	4_loc_window_layer
chr5	134827643	134828036	394	*	5.46e-08	4_loc_window_layer
chr6	1615843	1616430	588	*	8.86e-09	4_loc_window_layer
chr6	41374532	41376993	2462	*	1.37e-20	4_loc_window_layer
chr6	137817634	137818327	694	*	3.84e-06	4_loc_window_layer
chr7	19146255	19146441	187	*	4.38e-07	4_loc_window_layer
chr7	27138173	27138850	678	*	8.9e-08	4_loc_window_layer
chr7	27143370	27143717	348	*	4.03e-08	4_loc_window_layer
chr7	27181480	27184521	3042	*	1.23e-106	4_loc_window_layer
chr7	27185512	27187269	1758	*	6e-12	4_loc_window_layer
chr7	27224568	27224795	228	*	4.7e-08	4_loc_window_layer
chr7	70061455	70061616	162	*	3.9e-07	4_loc_window_layer
chr7	96654152	96654198	47	*	4.47e-08	4_loc_window_layer
chr7	155166205	155166554	350	*	7.5e-08	4_loc_window_layer
chr7	155166856	155167401	546	*	2.8e-06	4_loc_window_layer
chr8	11561724	11562685	962	*	2.93e-08	4_loc_window_layer
chr8	25902284	25902611	328	*	2.78e-11	4_loc_window_layer
chr8	49833956	49834618	663	*	1.24e-06	4_loc_window_layer
chr10	100992068	100992429	362	*	1.46e-06	4_loc_window_layer
chr10	130338886	130339316	431	*	3.86e-08	4_loc_window_layer
chr10	133793527	133793734	208	*	5.13e-07	4_loc_window_layer
chr10	134978122	134978997	876	*	3.02e-06	4_loc_window_layer
chr10	135051044	135051270	227	*	3.17e-06	4_loc_window_layer
chr11	2291754	2292361	608	*	2.15e-07	4_loc_window_layer
chr11	32451461	32452513	1053	*	3.04e-13	4_loc_window_layer
chr11	44328154	44330474	2321	*	2.34e-09	4_loc_window_layer
chr11	44332332	44332385	54	*	2.02e-06	4_loc_window_layer
chr11	101918157	101918575	419	*	6.93e-12	4_loc_window_layer
chr12	8025394	8025582	189	*	2.66e-07	4_loc_window_layer
chr12	22094563	22095111	549	*	1e-08	4_loc_window_layer
chr12	58119992	58120635	644	*	4.66e-07	4_loc_window_layer
chr13	36045352	36050158	4807	*	3.93e-19	4_loc_window_layer
chr13	36050788	36050889	102	*	5.87e-09	4_loc_window_layer
chr13	36052605	36053408	804	*	8.84e-10	4_loc_window_layer
chr13	50706912	50707586	675	*	2.15e-10	4_loc_window_layer
chr15	89922989	89933347	10359	*	1.68e-05	4_loc_window_layer
chr16	69141250	69141478	229	*	5.15e-18	4_loc_window_layer
chr17	6899095	6899758	664	*	3.08e-21	4_loc_window_layer
chr17	8928012	8930618	2607	*	1.58e-07	4_loc_window_layer
chr17	35294713	35295224	512	*	2.17e-07	4_loc_window_layer
chr17	36665844	36666953	1110	*	1.13e-08	4_loc_window_layer
chr17	40835849	40836125	277	*	1.4e-08	4_loc_window_layer
chr17	46703646	46703870	225	*	1.81e-08	4_loc_window_layer
chr17	48041547	48042353	807	*	2.15e-12	4_loc_window_layer
chr17	77766335	77767084	750	*	4.98e-08	4_loc_window_layer
chr19	18980103	18981378	1276	*	4.32e-11	4_loc_window_layer
chr19	19280969	19281270	302	*	1.08e-14	4_loc_window_layer
chr19	39797966	39799037	1072	*	1.89e-09	4_loc_window_layer
chr20	21081216	21082272	1057	*	3.97e-07	4_loc_window_layer
chr22	19751654	19752869	1216	*	1.38e-11	4_loc_window_layer
chr22	24890690	24890833	144	*	1.04e-14	4_loc_window_layer
chr22	36806001	36806580	580	*	5.24e-10	4_loc_window_layer
chr22	38092643	38092771	129	*	1.64e-06	4_loc_window_layer
chr22	38092896	38093207	312	*	7.02e-15	4_loc_window_layer
chr1	15271952	15283326	11375	*	2.34e-06	8_loc_window_layer
chr1	16163479	16164122	644	*	1.91e-06	8_loc_window_layer
chr1	47909595	47911449	1855	*	2.25e-13	8_loc_window_layer
chr1	50879560	50880864	1305	*	3.55e-06	8_loc_window_layer
chr1	75599532	75600399	868	*	5.79e-06	8_loc_window_layer
chr1	91190891	91192162	1272	*	3.31e-09	8_loc_window_layer
chr1	119544161	119546928	2768	*	5.1e-07	8_loc_window_layer
chr1	154127952	154128041	90	*	1.1e-06	8_loc_window_layer
chr1	180204499	180205253	755	*	5.28e-07	8_loc_window_layer
chr1	197881741	197882170	430	*	6.94e-06	8_loc_window_layer
chr1	197887438	197887955	518	*	2.34e-06	8_loc_window_layer
chr1	200004529	200005219	691	*	9.67e-14	8_loc_window_layer
chr1	209979283	209979665	383	*	6.92e-08	8_loc_window_layer
chr2	1748872	1749076	205	*	3.07e-06	8_loc_window_layer
chr2	17721797	17721988	192	*	1.19e-06	8_loc_window_layer
chr2	19557201	19558542	1342	*	3.06e-08	8_loc_window_layer
chr2	45177632	45178953	1322	*	7.98e-07	8_loc_window_layer
chr2	63276545	63276779	235	*	1.79e-10	8_loc_window_layer
chr2	74725369	74729502	4134	*	2.63e-10	8_loc_window_layer
chr2	101618248	101618506	259	*	1.12e-07	8_loc_window_layer
chr2	105468708	105471348	2641	*	1.18e-12	8_loc_window_layer
chr2	114033490	114034595	1106	*	1.35e-10	8_loc_window_layer
chr2	118942960	118943184	225	*	2.8e-06	8_loc_window_layer
chr2	162272536	162273928	1393	*	3.04e-15	8_loc_window_layer
chr2	233371857	233384768	12912	*	4.42e-07	8_loc_window_layer
chr3	12330332	12332780	2449	*	6.17e-06	8_loc_window_layer
chr3	13590432	13590450	19	*	3.82e-06	8_loc_window_layer
chr3	27755123	27756139	1017	*	1.04e-05	8_loc_window_layer
chr3	27765232	27766009	778	*	1.15e-12	8_loc_window_layer
chr3	27771667	27772033	367	*	3.22e-07	8_loc_window_layer
chr3	47050803	47051546	744	*	2.18e-11	8_loc_window_layer
chr3	138666719	138667775	1057	*	4.23e-07	8_loc_window_layer
chr3	160475035	160475336	302	*	6.84e-08	8_loc_window_layer
chr4	4861618	4862910	1293	*	4.49e-06	8_loc_window_layer
chr4	54967674	54972054	4381	*	5.88e-13	8_loc_window_layer
chr4	94750047	94750704	658	*	2.47e-07	8_loc_window_layer
chr4	113431869	113432595	727	*	3.6e-07	8_loc_window_layer
chr4	154709441	154710429	989	*	3.7e-14	8_loc_window_layer
chr5	32709071	32709396	326	*	5.53e-06	8_loc_window_layer
chr5	37836748	37838363	1616	*	1.89e-06	8_loc_window_layer
chr5	50263682	50265767	2086	*	3.43e-11	8_loc_window_layer
chr5	54527320	54529048	1729	*	2.12e-15	8_loc_window_layer
chr5	72715464	72715927	464	*	1.79e-06	8_loc_window_layer
chr5	72742787	72746710	3924	*	4.02e-06	8_loc_window_layer
chr5	131592974	131593218	245	*	3.36e-07	8_loc_window_layer
chr5	134813213	134825466	12254	*	1.36e-16	8_loc_window_layer
chr5	134827643	134828036	394	*	8.54e-08	8_loc_window_layer
chr5	140346199	140346403	205	*	3.84e-08	8_loc_window_layer
chr5	145722909	145725171	2263	*	1.81e-06	8_loc_window_layer
chr5	153853798	153855845	2048	*	9.9e-07	8_loc_window_layer
chr6	1601229	1603532	2304	*	1.24e-05	8_loc_window_layer
chr6	1615843	1616430	588	*	1.39e-08	8_loc_window_layer
chr6	41374532	41376993	2462	*	2.14e-20	8_loc_window_layer
chr6	100050918	100051635	718	*	1.87e-06	8_loc_window_layer
chr6	108486387	108487078	692	*	3.29e-06	8_loc_window_layer
chr6	137817634	137818327	694	*	6e-06	8_loc_window_layer
chr7	19146255	19146441	187	*	6.84e-07	8_loc_window_layer
chr7	27138173	27138850	678	*	1.39e-07	8_loc_window_layer
chr7	27141088	27142275	1188	*	1.35e-07	8_loc_window_layer
chr7	27143370	27143717	348	*	6.3e-08	8_loc_window_layer
chr7	27181480	27187269	5790	*	2.84e-123	8_loc_window_layer
chr7	27224568	27225143	576	*	9.28e-17	8_loc_window_layer
chr7	35293279	35293892	614	*	1.24e-06	8_loc_window_layer
chr7	70061455	70061616	162	*	6.1e-07	8_loc_window_layer
chr7	96652894	96654198	1305	*	1.96e-16	8_loc_window_layer
chr7	155164762	155167401	2640	*	1.1e-21	8_loc_window_layer
chr8	9760880	9761905	1026	*	4.09e-07	8_loc_window_layer
chr8	11057947	11058770	824	*	1.74e-08	8_loc_window_layer
chr8	11561724	11562685	962	*	4.58e-08	8_loc_window_layer
chr8	23564025	23567607	3583	*	1.03e-09	8_loc_window_layer
chr8	25902284	25902611	328	*	4.35e-11	8_loc_window_layer
chr8	25905636	25906990	1355	*	8.76e-07	8_loc_window_layer
chr8	49833956	49834618	663	*	1.94e-06	8_loc_window_layer
chr9	100615084	100616607	1524	*	1.38e-06	8_loc_window_layer
chr10	23982387	23983111	725	*	2.89e-07	8_loc_window_layer
chr10	100992068	100992429	362	*	2.29e-06	8_loc_window_layer
chr10	102489929	102494880	4952	*	4.75e-09	8_loc_window_layer
chr10	118032626	118033370	745	*	7.31e-07	8_loc_window_layer
chr10	118890977	118892423	1447	*	9.16e-14	8_loc_window_layer
chr10	130338886	130339316	431	*	6.04e-08	8_loc_window_layer
chr10	133793527	133793734	208	*	8.03e-07	8_loc_window_layer
chr10	134978122	134978997	876	*	4.72e-06	8_loc_window_layer
chr10	135013653	135015587	1935	*	2.1e-06	8_loc_window_layer
chr10	135051044	135052004	961	*	4.03e-15	8_loc_window_layer
chr11	2181866	2182618	753	*	1.74e-05	8_loc_window_layer
chr11	2291754	2292361	608	*	3.36e-07	8_loc_window_layer
chr11	32451461	32452513	1053	*	4.75e-13	8_loc_window_layer
chr11	44328154	44330474	2321	*	3.67e-09	8_loc_window_layer
chr11	44332332	44332385	54	*	3.16e-06	8_loc_window_layer
chr11	75379173	75379620	448	*	6.59e-08	8_loc_window_layer
chr11	101918157	101918575	419	*	1.08e-11	8_loc_window_layer
chr12	8025394	8025582	189	*	4.16e-07	8_loc_window_layer
chr12	22094563	22095111	549	*	1.57e-08	8_loc_window_layer
chr12	58119992	58120635	644	*	7.28e-07	8_loc_window_layer
chr12	115121489	115123251	1763	*	9.21e-08	8_loc_window_layer
chr13	36045352	36050889	5538	*	6.94e-28	8_loc_window_layer
chr13	36052605	36053408	804	*	1.38e-09	8_loc_window_layer
chr13	50706912	50707586	675	*	3.37e-10	8_loc_window_layer
chr13	51417469	51417929	461	*	3.85e-06	8_loc_window_layer
chr15	89922989	89933347	10359	*	2.62e-05	8_loc_window_layer
chr16	2286370	2287763	1394	*	1.06e-06	8_loc_window_layer
chr16	54971007	54972845	1839	*	3.15e-10	8_loc_window_layer
chr16	69141250	69141478	229	*	8.06e-18	8_loc_window_layer
chr17	6899095	6899758	664	*	4.81e-21	8_loc_window_layer
chr17	8928012	8930618	2607	*	2.47e-07	8_loc_window_layer
chr17	35294713	35295224	512	*	3.4e-07	8_loc_window_layer
chr17	36665844	36666953	1110	*	1.77e-08	8_loc_window_layer
chr17	37756091	37761947	5857	*	6.56e-11	8_loc_window_layer
chr17	40835849	40836125	277	*	2.18e-08	8_loc_window_layer
chr17	46703646	46703870	225	*	2.83e-08	8_loc_window_layer
chr17	48041547	48042353	807	*	3.36e-12	8_loc_window_layer
chr17	77766335	77767084	750	*	7.79e-08	8_loc_window_layer
chr19	18980103	18981378	1276	*	6.76e-11	8_loc_window_layer
chr19	19280969	19281270	302	*	1.69e-14	8_loc_window_layer
chr19	36246395	36246906	512	*	1.32e-11	8_loc_window_layer
chr19	39797966	39799037	1072	*	2.95e-09	8_loc_window_layer
chr20	21081216	21082272	1057	*	6.21e-07	8_loc_window_layer
chr21	34395317	34398085	2769	*	7.82e-13	8_loc_window_layer
chr21	38077042	38077673	632	*	3.95e-07	8_loc_window_layer
chr22	19748777	19752869	4093	*	3.39e-18	8_loc_window_layer
chr22	24890690	24890833	144	*	1.63e-14	8_loc_window_layer
chr22	36806001	36806580	580	*	8.19e-10	8_loc_window_layer
chr22	38092643	38093207	565	*	1.81e-21	8_loc_window_layer
chr1	15271952	15283326	11375	*	1.53e-06	16_loc_window_layer
chr1	16163479	16164122	644	*	1.26e-06	16_loc_window_layer
chr1	47909595	47911449	1855	*	1.48e-13	16_loc_window_layer
chr1	50879560	50880864	1305	*	2.33e-06	16_loc_window_layer
chr1	65730384	65774857	44474	*	1.79e-05	16_loc_window_layer
chr1	75599532	75600399	868	*	3.8e-06	16_loc_window_layer
chr1	91190891	91192162	1272	*	2.17e-09	16_loc_window_layer
chr1	112531653	112533221	1569	*	9.93e-06	16_loc_window_layer
chr1	119535986	119546928	10943	*	4.45e-13	16_loc_window_layer
chr1	154127952	154128041	90	*	7.22e-07	16_loc_window_layer
chr1	180204499	180205253	755	*	3.47e-07	16_loc_window_layer
chr1	197881741	197889693	7953	*	9.33e-21	16_loc_window_layer
chr1	200004529	200005219	691	*	6.35e-14	16_loc_window_layer
chr1	209979283	209979665	383	*	4.55e-08	16_loc_window_layer
chr2	1748872	1749076	205	*	2.02e-06	16_loc_window_layer
chr2	17721797	17721988	192	*	7.8e-07	16_loc_window_layer
chr2	19557201	19561327	4127	*	1.72e-13	16_loc_window_layer
chr2	45177632	45178953	1322	*	5.24e-07	16_loc_window_layer
chr2	63276545	63276779	235	*	1.18e-10	16_loc_window_layer
chr2	71115225	71124470	9246	*	2.7e-08	16_loc_window_layer
chr2	73144279	73152672	8394	*	6.85e-09	16_loc_window_layer
chr2	74725369	74729502	4134	*	1.73e-10	16_loc_window_layer
chr2	101618248	101618506	259	*	7.35e-08	16_loc_window_layer
chr2	105468708	105471348	2641	*	7.76e-13	16_loc_window_layer
chr2	114033490	114034595	1106	*	8.89e-11	16_loc_window_layer
chr2	118942960	118943184	225	*	1.84e-06	16_loc_window_layer
chr2	162272536	162273928	1393	*	2e-15	16_loc_window_layer
chr2	172946193	172949284	3092	*	2.37e-06	16_loc_window_layer
chr2	172950626	172953270	2645	*	1.08e-05	16_loc_window_layer
chr2	175193551	175198664	5114	*	2.2e-06	16_loc_window_layer
chr2	175205785	175209075	3291	*	1.23e-06	16_loc_window_layer
chr2	177022172	177025198	3027	*	4.98e-11	16_loc_window_layer
chr2	177052486	177053503	1018	*	2.88e-06	16_loc_window_layer
chr2	223160175	223163175	3001	*	1.83e-05	16_loc_window_layer
chr2	223168575	223172052	3478	*	4.67e-12	16_loc_window_layer
chr2	233371857	233384768	12912	*	2.9e-07	16_loc_window_layer
chr3	12330332	12332780	2449	*	4.05e-06	16_loc_window_layer
chr3	13590432	13590450	19	*	2.51e-06	16_loc_window_layer
chr3	27755123	27756139	1017	*	6.81e-06	16_loc_window_layer
chr3	27765232	27766009	778	*	7.57e-13	16_loc_window_layer
chr3	27771667	27772033	367	*	2.12e-07	16_loc_window_layer
chr3	47050803	47051546	744	*	1.43e-11	16_loc_window_layer
chr3	48699090	48700475	1386	*	7.46e-06	16_loc_window_layer
chr3	62353894	62355525	1632	*	1.41e-06	16_loc_window_layer
chr3	138657429	138658941	1513	*	3.43e-07	16_loc_window_layer
chr3	138666719	138667775	1057	*	2.78e-07	16_loc_window_layer
chr3	157821987	157825196	3210	*	4.11e-11	16_loc_window_layer
chr3	160475035	160475336	302	*	4.49e-08	16_loc_window_layer
chr3	181428466	181429704	1239	*	1.12e-05	16_loc_window_layer
chr4	4861618	4862910	1293	*	2.95e-06	16_loc_window_layer
chr4	41882580	41884292	1713	*	2.65e-05	16_loc_window_layer
chr4	54967674	54972054	4381	*	3.86e-13	16_loc_window_layer
chr4	94749496	94753431	3936	*	3.88e-12	16_loc_window_layer
chr4	111542825	111549953	7129	*	6.94e-07	16_loc_window_layer
chr4	113431869	113432595	727	*	2.37e-07	16_loc_window_layer
chr4	154709441	154710429	989	*	2.43e-14	16_loc_window_layer
chr4	174443567	174448705	5139	*	0.000136	16_loc_window_layer
chr5	32709071	32709396	326	*	3.63e-06	16_loc_window_layer
chr5	37836748	37838363	1616	*	1.24e-06	16_loc_window_layer
chr5	50263682	50265767	2086	*	2.25e-11	16_loc_window_layer
chr5	54527320	54529048	1729	*	1.39e-15	16_loc_window_layer
chr5	72715464	72715927	464	*	1.18e-06	16_loc_window_layer
chr5	72742787	72746710	3924	*	2.64e-06	16_loc_window_layer
chr5	122422500	122428653	6154	*	6.63e-13	16_loc_window_layer
chr5	131592974	131593218	245	*	2.21e-07	16_loc_window_layer
chr5	134813213	134825466	12254	*	8.9e-17	16_loc_window_layer
chr5	134827643	134828036	394	*	5.61e-08	16_loc_window_layer
chr5	134875554	134914734	39181	*	3.73e-09	16_loc_window_layer
chr5	140346199	140346403	205	*	2.52e-08	16_loc_window_layer
chr5	145722909	145725171	2263	*	1.19e-06	16_loc_window_layer
chr5	153852554	153855845	3292	*	1.6e-12	16_loc_window_layer
chr5	158527982	158532473	4492	*	2.06e-05	16_loc_window_layer
chr5	170737396	170740682	3287	*	2.94e-06	16_loc_window_layer
chr5	178420527	178424364	3838	*	4.66e-09	16_loc_window_layer
chr6	1601229	1603532	2304	*	8.13e-06	16_loc_window_layer
chr6	1611451	1619094	7644	*	3.03e-15	16_loc_window_layer
chr6	6002865	6004804	1940	*	7.04e-07	16_loc_window_layer
chr6	10882974	10887367	4394	*	1.47e-09	16_loc_window_layer
chr6	13924406	13925567	1162	*	2.25e-07	16_loc_window_layer
chr6	41374532	41376993	2462	*	1.41e-20	16_loc_window_layer
chr6	100050918	100051635	718	*	1.23e-06	16_loc_window_layer
chr6	100911949	100913250	1302	*	2.04e-06	16_loc_window_layer
chr6	108455272	108487078	31807	*	9.06e-15	16_loc_window_layer
chr6	137814356	137819108	4753	*	2.95e-13	16_loc_window_layer
chr6	166579974	166582197	2224	*	4.46e-06	16_loc_window_layer
chr7	1274166	1277521	3356	*	6.9e-07	16_loc_window_layer
chr7	19146255	19146441	187	*	4.5e-07	16_loc_window_layer
chr7	27138173	27142275	4103	*	4.69e-15	16_loc_window_layer
chr7	27143370	27143717	348	*	4.14e-08	16_loc_window_layer
chr7	27176127	27187269	11143	*	5.49e-124	16_loc_window_layer
chr7	27215464	27225143	9680	*	5.16e-26	16_loc_window_layer
chr7	27282308	27285433	3126	*	2.13e-07	16_loc_window_layer
chr7	35293279	35293892	614	*	8.17e-07	16_loc_window_layer
chr7	70061455	70061616	162	*	4.01e-07	16_loc_window_layer
chr7	96651915	96654198	2284	*	1.03e-21	16_loc_window_layer
chr7	129414746	129419676	4931	*	3.59e-05	16_loc_window_layer
chr7	155164762	155167401	2640	*	7.23e-22	16_loc_window_layer
chr8	9760880	9763263	2384	*	4.57e-13	16_loc_window_layer
chr8	11057947	11058770	824	*	1.14e-08	16_loc_window_layer
chr8	11560763	11562685	1923	*	2.07e-11	16_loc_window_layer
chr8	23564025	23567607	3583	*	6.79e-10	16_loc_window_layer
chr8	25902284	25902611	328	*	2.86e-11	16_loc_window_layer
chr8	25905636	25906990	1355	*	5.76e-07	16_loc_window_layer
chr8	41654331	41668188	13858	*	4.43e-05	16_loc_window_layer
chr8	49833956	49834618	663	*	1.27e-06	16_loc_window_layer
chr8	65488640	65491938	3299	*	3.19e-11	16_loc_window_layer
chr8	70983760	71025759	42000	*	8.52e-06	16_loc_window_layer
chr9	96708288	96720562	12275	*	2.34e-09	16_loc_window_layer
chr9	100615084	100616607	1524	*	9.04e-07	16_loc_window_layer
chr10	23982387	23983111	725	*	1.9e-07	16_loc_window_layer
chr10	100992068	100992429	362	*	1.5e-06	16_loc_window_layer
chr10	102489929	102494880	4952	*	3.12e-09	16_loc_window_layer
chr10	102985377	102986808	1432	*	2.03e-07	16_loc_window_layer
chr10	102990855	102996571	5717	*	4.05e-06	16_loc_window_layer
chr10	118032626	118033370	745	*	4.8e-07	16_loc_window_layer
chr10	118890977	118892423	1447	*	6.02e-14	16_loc_window_layer
chr10	119302252	119304705	2454	*	6.55e-05	16_loc_window_layer
chr10	121578137	121631600	53464	*	5.47e-06	16_loc_window_layer
chr10	122708739	122740981	32243	*	8.52e-05	16_loc_window_layer
chr10	130338886	130339316	431	*	3.97e-08	16_loc_window_layer
chr10	133793527	133793734	208	*	5.28e-07	16_loc_window_layer
chr10	134978122	134978997	876	*	3.1e-06	16_loc_window_layer
chr10	135013653	135015587	1935	*	1.38e-06	16_loc_window_layer
chr10	135051044	135052004	961	*	2.65e-15	16_loc_window_layer
chr11	2181866	2182618	753	*	1.14e-05	16_loc_window_layer
chr11	2291754	2292361	608	*	2.21e-07	16_loc_window_layer
chr11	31819162	31821590	2429	*	1.92e-07	16_loc_window_layer
chr11	31832246	31834344	2099	*	8.6e-07	16_loc_window_layer
chr11	32451461	32452513	1053	*	3.12e-13	16_loc_window_layer
chr11	32455735	32460980	5246	*	5.03e-11	16_loc_window_layer
chr11	44328154	44330474	2321	*	2.41e-09	16_loc_window_layer
chr11	44332332	44332385	54	*	2.07e-06	16_loc_window_layer
chr11	68780892	68782211	1320	*	1.39e-07	16_loc_window_layer
chr11	69813825	69867046	53222	*	1.39e-07	16_loc_window_layer
chr11	75379173	75379620	448	*	4.33e-08	16_loc_window_layer
chr11	101918157	101918575	419	*	7.12e-12	16_loc_window_layer
chr11	115371789	115375226	3438	*	2.85e-05	16_loc_window_layer
chr12	8025394	8025582	189	*	2.73e-07	16_loc_window_layer
chr12	22094563	22095111	549	*	1.03e-08	16_loc_window_layer
chr12	54410491	54412506	2016	*	3.34e-06	16_loc_window_layer
chr12	58119992	58120635	644	*	4.79e-07	16_loc_window_layer
chr12	115121489	115123251	1763	*	6.05e-08	16_loc_window_layer
chr13	28534873	28543438	8566	*	9.59e-07	16_loc_window_layer
chr13	36045352	36053408	8057	*	4.74e-39	16_loc_window_layer
chr13	50706912	50707586	675	*	2.21e-10	16_loc_window_layer
chr13	51417469	51417929	461	*	2.53e-06	16_loc_window_layer
chr13	79170430	79177516	7087	*	1.75e-12	16_loc_window_layer
chr15	28340112	28344477	4366	*	3.92e-06	16_loc_window_layer
chr15	37394166	37399118	4953	*	2.33e-08	16_loc_window_layer
chr15	76628385	76638216	9832	*	1.19e-14	16_loc_window_layer
chr15	89922989	89933347	10359	*	1.72e-05	16_loc_window_layer
chr16	2286370	2287763	1394	*	6.99e-07	16_loc_window_layer
chr16	54962001	54965089	3089	*	6.77e-08	16_loc_window_layer
chr16	54971007	54972845	1839	*	2.07e-10	16_loc_window_layer
chr16	69141250	69141478	229	*	5.3e-18	16_loc_window_layer
chr17	6899095	6899758	664	*	3.16e-21	16_loc_window_layer
chr17	8928012	8930618	2607	*	1.62e-07	16_loc_window_layer
chr17	35290612	35295224	4613	*	9.59e-17	16_loc_window_layer
chr17	36665844	36666953	1110	*	1.16e-08	16_loc_window_layer
chr17	37756091	37761947	5857	*	4.31e-11	16_loc_window_layer
chr17	40835849	40836125	277	*	1.43e-08	16_loc_window_layer
chr17	46703646	46703870	225	*	1.86e-08	16_loc_window_layer
chr17	48041547	48042353	807	*	2.21e-12	16_loc_window_layer
chr17	77763497	77767084	3588	*	9.67e-12	16_loc_window_layer
chr18	31739521	31804742	65222	*	0.000118	16_loc_window_layer
chr19	13207993	13213688	5696	*	3.88e-06	16_loc_window_layer
chr19	18980103	18981378	1276	*	4.44e-11	16_loc_window_layer
chr19	19280969	19281270	302	*	1.11e-14	16_loc_window_layer
chr19	30715575	30719437	3863	*	2.25e-08	16_loc_window_layer
chr19	36246395	36246906	512	*	8.64e-12	16_loc_window_layer
chr19	39797966	39799037	1072	*	1.94e-09	16_loc_window_layer
chr20	815316	825155	9840	*	1.55e-07	16_loc_window_layer
chr20	21081216	21082272	1057	*	4.08e-07	16_loc_window_layer
chr20	22566140	22568116	1977	*	4.31e-05	16_loc_window_layer
chr21	34395317	34398085	2769	*	5.14e-13	16_loc_window_layer
chr21	34398263	34404457	6195	*	2.78e-07	16_loc_window_layer
chr21	38077042	38083099	6058	*	6.59e-12	16_loc_window_layer
chr22	19746156	19752869	6714	*	2.76e-22	16_loc_window_layer
chr22	24890690	24890833	144	*	1.07e-14	16_loc_window_layer
chr22	30476089	30476525	437	*	1.08e-05	16_loc_window_layer
chr22	36806001	36806580	580	*	5.38e-10	16_loc_window_layer
chr22	38092643	38093207	565	*	1.19e-21	16_loc_window_layer
chr1	15271952	15283326	11375	*	1.02e-06	32_loc_window_layer
chr1	16163479	16164122	644	*	8.38e-07	32_loc_window_layer
chr1	47909595	47911449	1855	*	9.85e-14	32_loc_window_layer
chr1	50879560	50880864	1305	*	1.55e-06	32_loc_window_layer
chr1	50883329	50893830	10502	*	1.81e-13	32_loc_window_layer
chr1	51442318	51703649	261332	*	3.49e-06	32_loc_window_layer
chr1	65730384	65774857	44474	*	1.2e-05	32_loc_window_layer
chr1	75596161	75602925	6765	*	2.9e-13	32_loc_window_layer
chr1	86042230	86047239	5010	*	1.49e-06	32_loc_window_layer
chr1	91190891	91192162	1272	*	1.45e-09	32_loc_window_layer
chr1	110609973	110614161	4189	*	7.66e-07	32_loc_window_layer
chr1	112531653	112533221	1569	*	6.61e-06	32_loc_window_layer
chr1	119535986	119546928	10943	*	2.97e-13	32_loc_window_layer
chr1	154127952	154128041	90	*	4.81e-07	32_loc_window_layer
chr1	180201002	180236510	35509	*	1.56e-11	32_loc_window_layer
chr1	197881741	197889693	7953	*	6.22e-21	32_loc_window_layer
chr1	200004529	200005219	691	*	4.23e-14	32_loc_window_layer
chr1	209979283	209979665	383	*	3.03e-08	32_loc_window_layer
chr2	1748872	1749076	205	*	1.35e-06	32_loc_window_layer
chr2	5813483	5837348	23866	*	7.49e-06	32_loc_window_layer
chr2	17721797	17721988	192	*	5.19e-07	32_loc_window_layer
chr2	19557201	19561327	4127	*	1.14e-13	32_loc_window_layer
chr2	45162036	45178953	16918	*	4.32e-17	32_loc_window_layer
chr2	45228633	45241578	12946	*	4.81e-08	32_loc_window_layer
chr2	63275034	63277222	2189	*	8.19e-14	32_loc_window_layer
chr2	63282883	63287082	4200	*	9.23e-07	32_loc_window_layer
chr2	71115225	71124470	9246	*	1.8e-08	32_loc_window_layer
chr2	71127304	71134630	7327	*	7e-05	32_loc_window_layer
chr2	73144279	73152672	8394	*	4.56e-09	32_loc_window_layer
chr2	74725369	74729502	4134	*	1.15e-10	32_loc_window_layer
chr2	101618248	101618506	259	*	4.89e-08	32_loc_window_layer
chr2	105468708	105471348	2641	*	5.17e-13	32_loc_window_layer
chr2	114033490	114034595	1106	*	5.92e-11	32_loc_window_layer
chr2	118942960	118943184	225	*	1.23e-06	32_loc_window_layer
chr2	119599748	119605229	5482	*	6.67e-05	32_loc_window_layer
chr2	162272536	162273928	1393	*	1.33e-15	32_loc_window_layer
chr2	172946193	172949284	3092	*	1.58e-06	32_loc_window_layer
chr2	172950626	172953270	2645	*	7.21e-06	32_loc_window_layer
chr2	172957583	172966642	9060	*	3.56e-06	32_loc_window_layer
chr2	175193551	175198664	5114	*	1.47e-06	32_loc_window_layer
chr2	175205785	175209075	3291	*	8.18e-07	32_loc_window_layer
chr2	176947435	176950736	3302	*	3.69e-06	32_loc_window_layer
chr2	176961603	176972041	10439	*	4.55e-07	32_loc_window_layer
chr2	177022172	177025198	3027	*	3.32e-11	32_loc_window_layer
chr2	177052486	177053503	1018	*	1.92e-06	32_loc_window_layer
chr2	200320750	200329654	8905	*	1.09e-05	32_loc_window_layer
chr2	223160175	223163175	3001	*	1.22e-05	32_loc_window_layer
chr2	223168575	223290012	121438	*	4.13e-18	32_loc_window_layer
chr2	233344582	233384768	40187	*	1.41e-09	32_loc_window_layer
chr3	12330332	12332780	2449	*	2.7e-06	32_loc_window_layer
chr3	13590432	13590450	19	*	1.67e-06	32_loc_window_layer
chr3	27755123	27772033	16911	*	9.61e-26	32_loc_window_layer
chr3	47050803	47051546	744	*	9.52e-12	32_loc_window_layer
chr3	48699090	48700475	1386	*	4.97e-06	32_loc_window_layer
chr3	55515411	55521376	5966	*	1.98e-05	32_loc_window_layer
chr3	62353894	62355525	1632	*	9.42e-07	32_loc_window_layer
chr3	138657429	138667775	10347	*	5.92e-16	32_loc_window_layer
chr3	147109426	147114406	4981	*	3.33e-06	32_loc_window_layer
chr3	147125942	147129213	3272	*	2.5e-09	32_loc_window_layer
chr3	157821987	157825196	3210	*	2.74e-11	32_loc_window_layer
chr3	160475035	160475336	302	*	2.99e-08	32_loc_window_layer
chr3	181428466	181429704	1239	*	7.43e-06	32_loc_window_layer
chr3	181437712	181445514	7803	*	5.75e-06	32_loc_window_layer
chr4	4671041	4859985	188945	*	4.39e-09	32_loc_window_layer
chr4	4861618	4862910	1293	*	1.97e-06	32_loc_window_layer
chr4	41869175	41884292	15118	*	4.56e-12	32_loc_window_layer
chr4	54957484	54976184	18701	*	2.38e-21	32_loc_window_layer
chr4	94749496	94753431	3936	*	2.58e-12	32_loc_window_layer
chr4	111542825	111549953	7129	*	4.63e-07	32_loc_window_layer
chr4	113431869	113432595	727	*	1.58e-07	32_loc_window_layer
chr4	154709441	154710429	989	*	1.62e-14	32_loc_window_layer
chr4	174443567	174452985	9419	*	1.15e-08	32_loc_window_layer
chr5	32709071	32709396	326	*	2.42e-06	32_loc_window_layer
chr5	37836748	37838363	1616	*	8.25e-07	32_loc_window_layer
chr5	50263682	50265767	2086	*	1.5e-11	32_loc_window_layer
chr5	54527320	54529048	1729	*	9.28e-16	32_loc_window_layer
chr5	72715464	72746710	31247	*	1.17e-13	32_loc_window_layer
chr5	76933224	76940989	7766	*	2.26e-06	32_loc_window_layer
chr5	92916862	92925721	8860	*	5.32e-07	32_loc_window_layer
chr5	122422500	122435081	12582	*	2.32e-18	32_loc_window_layer
chr5	131592974	131593218	245	*	1.47e-07	32_loc_window_layer
chr5	134363877	134380219	16343	*	6.27e-08	32_loc_window_layer
chr5	134813213	134871462	58250	*	1.18e-23	32_loc_window_layer
chr5	134875554	134914734	39181	*	2.49e-09	32_loc_window_layer
chr5	140305947	140346403	40457	*	5.85e-15	32_loc_window_layer
chr5	140864474	140892822	28349	*	7.83e-06	32_loc_window_layer
chr5	145722909	145725171	2263	*	7.94e-07	32_loc_window_layer
chr5	153852554	154009269	156716	*	8.59e-18	32_loc_window_layer
chr5	158527982	158532473	4492	*	1.37e-05	32_loc_window_layer
chr5	170737396	170740682	3287	*	1.96e-06	32_loc_window_layer
chr5	172664285	172672684	8400	*	5.82e-06	32_loc_window_layer
chr5	172727569	172756558	28990	*	4.26e-07	32_loc_window_layer
chr5	178420527	178424364	3838	*	3.1e-09	32_loc_window_layer
chr6	1601229	1619094	17866	*	2.6e-25	32_loc_window_layer
chr6	6002865	6004804	1940	*	4.69e-07	32_loc_window_layer
chr6	10882974	10887367	4394	*	9.79e-10	32_loc_window_layer
chr6	13924406	13925567	1162	*	1.5e-07	32_loc_window_layer
chr6	27258540	27280722	22183	*	8.2e-06	32_loc_window_layer
chr6	29974319	29975032	714	*	2.46e-06	32_loc_window_layer
chr6	41338345	41376993	38649	*	5.23e-22	32_loc_window_layer
chr6	99272559	99283841	11283	*	1.93e-09	32_loc_window_layer
chr6	100050918	100051635	718	*	8.18e-07	32_loc_window_layer
chr6	100911949	100913250	1302	*	1.36e-06	32_loc_window_layer
chr6	108455272	108487078	31807	*	6.04e-15	32_loc_window_layer
chr6	133561898	133564466	2569	*	6.1e-07	32_loc_window_layer
chr6	134212732	134275178	62447	*	9.15e-06	32_loc_window_layer
chr6	137814356	137819108	4753	*	1.96e-13	32_loc_window_layer
chr6	166401700	166422741	21042	*	3.2e-08	32_loc_window_layer
chr6	166579974	166582197	2224	*	2.97e-06	32_loc_window_layer
chr7	1274166	1277521	3356	*	4.6e-07	32_loc_window_layer
chr7	19146255	19157710	11456	*	4.29e-10	32_loc_window_layer
chr7	27138173	27143717	5545	*	1.49e-23	32_loc_window_layer
chr7	27176127	27187269	11143	*	3.66e-124	32_loc_window_layer
chr7	27215464	27246799	31336	*	2.41e-43	32_loc_window_layer
chr7	27282308	27285433	3126	*	1.42e-07	32_loc_window_layer
chr7	35293279	35300228	6950	*	2.18e-10	32_loc_window_layer
chr7	70061455	70061616	162	*	2.67e-07	32_loc_window_layer
chr7	96621323	96642510	21188	*	1.48e-09	32_loc_window_layer
chr7	96651915	96654198	2284	*	6.89e-22	32_loc_window_layer
chr7	121944500	121950975	6476	*	8.04e-07	32_loc_window_layer
chr7	129414746	129425858	11113	*	1.95e-11	32_loc_window_layer
chr7	155164762	155167401	2640	*	4.82e-22	32_loc_window_layer
chr7	156797833	156804033	6201	*	4.13e-05	32_loc_window_layer
chr8	9760880	9763263	2384	*	3.05e-13	32_loc_window_layer
chr8	11057947	11058770	824	*	7.6e-09	32_loc_window_layer
chr8	11560763	11562685	1923	*	1.38e-11	32_loc_window_layer
chr8	23564025	23584760	20736	*	2.61e-16	32_loc_window_layer
chr8	25902284	25907918	5635	*	1.08e-18	32_loc_window_layer
chr8	41654331	41668188	13858	*	2.95e-05	32_loc_window_layer
chr8	49833956	49834618	663	*	8.47e-07	32_loc_window_layer
chr8	65488640	65491938	3299	*	2.12e-11	32_loc_window_layer
chr8	70983760	71025759	42000	*	5.68e-06	32_loc_window_layer
chr8	97145480	97170666	25187	*	1.23e-05	32_loc_window_layer
chr8	143530749	143544400	13652	*	3.11e-08	32_loc_window_layer
chr9	79521282	79635445	114164	*	2.95e-06	32_loc_window_layer
chr9	96708288	96720562	12275	*	1.56e-09	32_loc_window_layer
chr9	100615084	100616607	1524	*	6.02e-07	32_loc_window_layer
chr10	23982387	23983111	725	*	1.26e-07	32_loc_window_layer
chr10	100992068	100992429	362	*	1e-06	32_loc_window_layer
chr10	102489929	102494880	4952	*	2.08e-09	32_loc_window_layer
chr10	102977010	102986808	9799	*	9.64e-14	32_loc_window_layer
chr10	102990855	102996571	5717	*	2.7e-06	32_loc_window_layer
chr10	118032626	118033370	745	*	3.2e-07	32_loc_window_layer
chr10	118890977	118892423	1447	*	4.01e-14	32_loc_window_layer
chr10	119302252	119304705	2454	*	4.37e-05	32_loc_window_layer
chr10	121578137	121631600	53464	*	3.64e-06	32_loc_window_layer
chr10	122708739	122740981	32243	*	5.68e-05	32_loc_window_layer
chr10	130338886	130339316	431	*	2.64e-08	32_loc_window_layer
chr10	133793527	133793734	208	*	3.51e-07	32_loc_window_layer
chr10	134978122	134978997	876	*	2.07e-06	32_loc_window_layer
chr10	135013653	135015587	1935	*	9.17e-07	32_loc_window_layer
chr10	135038107	135047333	9227	*	2.48e-06	32_loc_window_layer
chr10	135051044	135052004	961	*	1.76e-15	32_loc_window_layer
chr11	2181866	2182618	753	*	7.62e-06	32_loc_window_layer
chr11	2291754	2292361	608	*	1.47e-07	32_loc_window_layer
chr11	13030517	13298244	267728	*	3.36e-05	32_loc_window_layer
chr11	31819162	31821590	2429	*	1.28e-07	32_loc_window_layer
chr11	31832246	31839628	7383	*	5.62e-13	32_loc_window_layer
chr11	32451461	32460980	9520	*	3.51e-23	32_loc_window_layer
chr11	44324759	44332540	7782	*	7.21e-21	32_loc_window_layer
chr11	68780892	68782211	1320	*	9.26e-08	32_loc_window_layer
chr11	69813825	69867046	53222	*	9.25e-08	32_loc_window_layer
chr11	75379173	75379620	448	*	2.89e-08	32_loc_window_layer
chr11	101918157	101918575	419	*	4.74e-12	32_loc_window_layer
chr11	111383083	111411199	28117	*	3.42e-06	32_loc_window_layer
chr11	115371789	115375226	3438	*	1.9e-05	32_loc_window_layer
chr12	8025394	8025582	189	*	1.82e-07	32_loc_window_layer
chr12	22094563	22095111	549	*	6.85e-09	32_loc_window_layer
chr12	45270476	45445061	174586	*	4.36e-08	32_loc_window_layer
chr12	54410491	54412506	2016	*	2.23e-06	32_loc_window_layer
chr12	58119992	58120635	644	*	3.19e-07	32_loc_window_layer
chr12	108237749	108523472	285724	*	8.14e-06	32_loc_window_layer
chr12	115121489	115123251	1763	*	4.03e-08	32_loc_window_layer
chr13	28534873	28543438	8566	*	6.39e-07	32_loc_window_layer
chr13	36045352	36053408	8057	*	3.16e-39	32_loc_window_layer
chr13	50706912	50707586	675	*	1.47e-10	32_loc_window_layer
chr13	51417469	51417929	461	*	1.68e-06	32_loc_window_layer
chr13	79170430	79177516	7087	*	1.17e-12	32_loc_window_layer
chr14	29228265	29243234	14970	*	3.76e-05	32_loc_window_layer
chr14	61116121	61124418	8298	*	2.4e-07	32_loc_window_layer
chr15	28340112	28344477	4366	*	2.61e-06	32_loc_window_layer
chr15	37170381	37190694	20314	*	7.36e-07	32_loc_window_layer
chr15	37394166	37399118	4953	*	1.55e-08	32_loc_window_layer
chr15	45386108	45407818	21711	*	2.66e-07	32_loc_window_layer
chr15	76628385	76638216	9832	*	7.93e-15	32_loc_window_layer
chr15	89922989	89933347	10359	*	1.15e-05	32_loc_window_layer
chr16	2286370	2287763	1394	*	4.65e-07	32_loc_window_layer
chr16	54962001	54972845	10845	*	1.1e-19	32_loc_window_layer
chr16	69141250	69141478	229	*	3.53e-18	32_loc_window_layer
chr17	1880631	1928197	47567	*	8.83e-07	32_loc_window_layer
chr17	6899095	6899758	664	*	2.11e-21	32_loc_window_layer
chr17	8928012	8930618	2607	*	1.08e-07	32_loc_window_layer
chr17	35290612	35295224	4613	*	6.39e-17	32_loc_window_layer
chr17	36665844	36666953	1110	*	7.73e-09	32_loc_window_layer
chr17	37756091	37761947	5857	*	2.87e-11	32_loc_window_layer
chr17	40835849	40836125	277	*	9.55e-09	32_loc_window_layer
chr17	46703646	46703870	225	*	1.24e-08	32_loc_window_layer
chr17	48041547	48072633	31087	*	1.48e-16	32_loc_window_layer
chr17	59474922	59484388	9467	*	3.02e-12	32_loc_window_layer
chr17	59529316	59539587	10272	*	3.36e-08	32_loc_window_layer
chr17	77763497	77767084	3588	*	6.44e-12	32_loc_window_layer
chr18	31739521	31804742	65222	*	7.88e-05	32_loc_window_layer
chr19	13207993	13213688	5696	*	2.59e-06	32_loc_window_layer
chr19	18980103	18981378	1276	*	2.96e-11	32_loc_window_layer
chr19	19280969	19281270	302	*	7.41e-15	32_loc_window_layer
chr19	30715575	30719437	3863	*	1.5e-08	32_loc_window_layer
chr19	36246395	36246906	512	*	5.76e-12	32_loc_window_layer
chr19	39797966	39799037	1072	*	1.29e-09	32_loc_window_layer
chr20	815316	825155	9840	*	1.04e-07	32_loc_window_layer
chr20	21081216	21082272	1057	*	2.72e-07	32_loc_window_layer
chr20	22566140	22568116	1977	*	2.87e-05	32_loc_window_layer
chr21	34395317	34404457	9141	*	3.53e-20	32_loc_window_layer
chr21	38077042	38083099	6058	*	4.39e-12	32_loc_window_layer
chr22	19746156	19752869	6714	*	1.84e-22	32_loc_window_layer
chr22	24890690	24890833	144	*	7.12e-15	32_loc_window_layer
chr22	30476089	30476525	437	*	7.18e-06	32_loc_window_layer
chr22	36806001	36806580	580	*	3.59e-10	32_loc_window_layer
chr22	38092643	38093207	565	*	7.92e-22	32_loc_window_layer
chr1	15271952	15283326	11375	*	8.83e-07	64_loc_window_layer
chr1	16163479	16164122	644	*	7.23e-07	64_loc_window_layer
chr1	47881404	47911449	30046	*	2.07e-15	64_loc_window_layer
chr1	50879560	50880864	1305	*	1.34e-06	64_loc_window_layer
chr1	50883329	50893830	10502	*	1.57e-13	64_loc_window_layer
chr1	51442318	51703649	261332	*	3.01e-06	64_loc_window_layer
chr1	63783524	63989278	205755	*	6.33e-06	64_loc_window_layer
chr1	65730384	65774857	44474	*	1.03e-05	64_loc_window_layer
chr1	75596161	75602925	6765	*	2.5e-13	64_loc_window_layer
chr1	86042230	86047239	5010	*	1.28e-06	64_loc_window_layer
chr1	91190251	91301962	111712	*	1.83e-13	64_loc_window_layer
chr1	110609973	110614161	4189	*	6.62e-07	64_loc_window_layer
chr1	112531653	112533221	1569	*	5.71e-06	64_loc_window_layer
chr1	119522188	119546928	24741	*	6.75e-15	64_loc_window_layer
chr1	154127952	154128041	90	*	4.15e-07	64_loc_window_layer
chr1	180201002	180236510	35509	*	1.34e-11	64_loc_window_layer
chr1	197881741	197889693	7953	*	5.37e-21	64_loc_window_layer
chr1	200004529	200005219	691	*	3.65e-14	64_loc_window_layer
chr1	209979283	209979665	383	*	2.61e-08	64_loc_window_layer
chr2	1748872	1749076	205	*	1.16e-06	64_loc_window_layer
chr2	5813483	5837348	23866	*	6.46e-06	64_loc_window_layer
chr2	17721797	17721988	192	*	4.48e-07	64_loc_window_layer
chr2	19557201	19561327	4127	*	9.87e-14	64_loc_window_layer
chr2	45162036	45241578	79543	*	6.08e-25	64_loc_window_layer
chr2	63275034	63277222	2189	*	7.07e-14	64_loc_window_layer
chr2	63282883	63287082	4200	*	7.97e-07	64_loc_window_layer
chr2	71115225	71134630	19406	*	7.68e-13	64_loc_window_layer
chr2	73144279	73152672	8394	*	3.94e-09	64_loc_window_layer
chr2	74725369	74729502	4134	*	9.95e-11	64_loc_window_layer
chr2	101618248	101618506	259	*	4.23e-08	64_loc_window_layer
chr2	105460715	105652155	191441	*	1.99e-17	64_loc_window_layer
chr2	114033490	114034595	1106	*	5.11e-11	64_loc_window_layer
chr2	118942960	118943184	225	*	1.06e-06	64_loc_window_layer
chr2	119599748	119605229	5482	*	5.75e-05	64_loc_window_layer
chr2	133148442	133428836	280395	*	6.77e-05	64_loc_window_layer
chr2	162271751	162480963	209213	*	1.63e-19	64_loc_window_layer
chr2	172946193	172971090	24898	*	1.17e-18	64_loc_window_layer
chr2	175193551	175209075	15525	*	6.78e-15	64_loc_window_layer
chr2	176947435	176950736	3302	*	3.18e-06	64_loc_window_layer
chr2	176961603	176972041	10439	*	3.93e-07	64_loc_window_layer
chr2	177022172	177025198	3027	*	2.86e-11	64_loc_window_layer
chr2	177052486	177053503	1018	*	1.66e-06	64_loc_window_layer
chr2	200320750	200329654	8905	*	9.41e-06	64_loc_window_layer
chr2	217497941	217639206	141266	*	1.84e-05	64_loc_window_layer
chr2	223160175	223290012	129838	*	5.74e-22	64_loc_window_layer
chr2	233344582	233384768	40187	*	1.21e-09	64_loc_window_layer
chr3	12330332	12332780	2449	*	2.33e-06	64_loc_window_layer
chr3	13590432	13590450	19	*	1.44e-06	64_loc_window_layer
chr3	27755123	27772033	16911	*	8.3e-26	64_loc_window_layer
chr3	47050803	47051546	744	*	8.22e-12	64_loc_window_layer
chr3	48699090	48700475	1386	*	4.29e-06	64_loc_window_layer
chr3	50378407	50388622	10216	*	1.78e-06	64_loc_window_layer
chr3	55515411	55521376	5966	*	1.71e-05	64_loc_window_layer
chr3	62353894	62355525	1632	*	8.13e-07	64_loc_window_layer
chr3	137476338	137490639	14302	*	2.15e-06	64_loc_window_layer
chr3	138657429	138667775	10347	*	5.11e-16	64_loc_window_layer
chr3	147109426	147129213	19788	*	1.95e-14	64_loc_window_layer
chr3	157821987	157825196	3210	*	2.36e-11	64_loc_window_layer
chr3	160475035	160475336	302	*	2.58e-08	64_loc_window_layer
chr3	181414848	181445514	30667	*	3.83e-14	64_loc_window_layer
chr4	4671041	4873263	202223	*	3.4e-20	64_loc_window_layer
chr4	41869175	41884292	15118	*	3.94e-12	64_loc_window_layer
chr4	54957484	54976184	18701	*	2.05e-21	64_loc_window_layer
chr4	85403223	85424288	21066	*	2.99e-07	64_loc_window_layer
chr4	94749496	94753431	3936	*	2.23e-12	64_loc_window_layer
chr4	111542825	111549953	7129	*	3.99e-07	64_loc_window_layer
chr4	113431869	113432595	727	*	1.36e-07	64_loc_window_layer
chr4	154709441	154710429	989	*	1.4e-14	64_loc_window_layer
chr4	174443567	175139755	696189	*	2.37e-12	64_loc_window_layer
chr5	32709071	32709396	326	*	2.09e-06	64_loc_window_layer
chr5	37836748	37838363	1616	*	7.12e-07	64_loc_window_layer
chr5	50263682	50265767	2086	*	1.3e-11	64_loc_window_layer
chr5	54527320	54529048	1729	*	8.01e-16	64_loc_window_layer
chr5	72715464	72746710	31247	*	1.01e-13	64_loc_window_layer
chr5	76933224	76940989	7766	*	1.95e-06	64_loc_window_layer
chr5	87970950	87987991	17042	*	2.77e-05	64_loc_window_layer
chr5	92916862	92925721	8860	*	4.6e-07	64_loc_window_layer
chr5	122422500	122435081	12582	*	2e-18	64_loc_window_layer
chr5	131592974	131593218	245	*	1.27e-07	64_loc_window_layer
chr5	134363877	134380219	16343	*	5.41e-08	64_loc_window_layer
chr5	134813213	134914734	101522	*	4.92e-31	64_loc_window_layer
chr5	140305947	140346403	40457	*	5.05e-15	64_loc_window_layer
chr5	140864474	140892822	28349	*	6.76e-06	64_loc_window_layer
chr5	145722909	145725171	2263	*	6.85e-07	64_loc_window_layer
chr5	153852554	154009269	156716	*	7.41e-18	64_loc_window_layer
chr5	158527982	158532473	4492	*	1.18e-05	64_loc_window_layer
chr5	170737396	170740682	3287	*	1.69e-06	64_loc_window_layer
chr5	172664285	172672684	8400	*	5.03e-06	64_loc_window_layer
chr5	172727569	172756558	28990	*	3.68e-07	64_loc_window_layer
chr5	178420527	178424364	3838	*	2.68e-09	64_loc_window_layer
chr6	1601229	1619094	17866	*	2.25e-25	64_loc_window_layer
chr6	3157124	3259048	101925	*	7.65e-06	64_loc_window_layer
chr6	5995085	6009298	14214	*	1.08e-10	64_loc_window_layer
chr6	10404967	10430644	25678	*	6.41e-08	64_loc_window_layer
chr6	10882974	10887367	4394	*	8.45e-10	64_loc_window_layer
chr6	13924406	13925567	1162	*	1.3e-07	64_loc_window_layer
chr6	27258540	27280722	22183	*	7.08e-06	64_loc_window_layer
chr6	29974319	29975032	714	*	2.12e-06	64_loc_window_layer
chr6	41338345	41513963	175619	*	3.33e-27	64_loc_window_layer
chr6	99272559	99283841	11283	*	1.67e-09	64_loc_window_layer
chr6	100050918	100051635	718	*	7.06e-07	64_loc_window_layer
chr6	100911949	100913250	1302	*	1.18e-06	64_loc_window_layer
chr6	108455272	108487078	31807	*	5.21e-15	64_loc_window_layer
chr6	116892775	117187980	295206	*	1.81e-05	64_loc_window_layer
chr6	133561898	133564466	2569	*	5.26e-07	64_loc_window_layer
chr6	134212732	134275178	62447	*	7.9e-06	64_loc_window_layer
chr6	137814356	137819108	4753	*	1.7e-13	64_loc_window_layer
chr6	166401700	166582197	180498	*	8.91e-13	64_loc_window_layer
chr7	1274166	1277521	3356	*	3.97e-07	64_loc_window_layer
chr7	19146255	19157710	11456	*	3.7e-10	64_loc_window_layer
chr7	20816354	20838581	22228	*	5.39e-06	64_loc_window_layer
chr7	27138173	27143717	5545	*	1.29e-23	64_loc_window_layer
chr7	27176127	27187269	11143	*	3.16e-124	64_loc_window_layer
chr7	27215464	27246799	31336	*	2.08e-43	64_loc_window_layer
chr7	27282308	27285433	3126	*	1.23e-07	64_loc_window_layer
chr7	35293279	35300228	6950	*	1.88e-10	64_loc_window_layer
chr7	70061455	70061616	162	*	2.31e-07	64_loc_window_layer
chr7	96621323	96642510	21188	*	1.28e-09	64_loc_window_layer
chr7	96651915	96654198	2284	*	5.94e-22	64_loc_window_layer
chr7	121944500	121950975	6476	*	6.94e-07	64_loc_window_layer
chr7	129414746	129425858	11113	*	1.68e-11	64_loc_window_layer
chr7	155164762	155250220	85459	*	4.91e-23	64_loc_window_layer
chr7	156797833	156804033	6201	*	3.56e-05	64_loc_window_layer
chr8	9760880	9763263	2384	*	2.63e-13	64_loc_window_layer
chr8	11057947	11058770	824	*	6.56e-09	64_loc_window_layer
chr8	11560763	11562685	1923	*	1.19e-11	64_loc_window_layer
chr8	23564025	23584760	20736	*	2.25e-16	64_loc_window_layer
chr8	25902284	25907918	5635	*	9.32e-19	64_loc_window_layer
chr8	41654331	41668188	13858	*	2.55e-05	64_loc_window_layer
chr8	49833956	49834618	663	*	7.32e-07	64_loc_window_layer
chr8	65488640	65491938	3299	*	1.83e-11	64_loc_window_layer
chr8	70983760	71025759	42000	*	4.9e-06	64_loc_window_layer
chr8	86112931	86376842	263912	*	7.78e-07	64_loc_window_layer
chr8	97145480	97170666	25187	*	1.06e-05	64_loc_window_layer
chr8	143530749	143544400	13652	*	2.68e-08	64_loc_window_layer
chr9	79521282	79635445	114164	*	2.55e-06	64_loc_window_layer
chr9	96708288	96720562	12275	*	1.35e-09	64_loc_window_layer
chr9	100615084	100616607	1524	*	5.2e-07	64_loc_window_layer
chr9	124889019	124991432	102414	*	1.16e-05	64_loc_window_layer
chr10	22623047	22764665	141619	*	2.38e-08	64_loc_window_layer
chr10	23982387	23983111	725	*	1.09e-07	64_loc_window_layer
chr10	100992068	100992429	362	*	8.66e-07	64_loc_window_layer
chr10	102430784	102507733	76950	*	3.32e-15	64_loc_window_layer
chr10	102977010	102996571	19562	*	2.34e-21	64_loc_window_layer
chr10	116852687	118033370	1180684	*	1.45e-10	64_loc_window_layer
chr10	118890977	118956998	66022	*	4.2e-17	64_loc_window_layer
chr10	119302252	119304705	2454	*	3.77e-05	64_loc_window_layer
chr10	121578137	121631600	53464	*	3.15e-06	64_loc_window_layer
chr10	122708739	122740981	32243	*	4.9e-05	64_loc_window_layer
chr10	124902456	125218684	316229	*	1.72e-08	64_loc_window_layer
chr10	130338886	130339316	431	*	2.28e-08	64_loc_window_layer
chr10	131761181	131769074	7894	*	1.47e-06	64_loc_window_layer
chr10	133793527	133793734	208	*	3.03e-07	64_loc_window_layer
chr10	134929753	134993392	63640	*	8.95e-13	64_loc_window_layer
chr10	135013653	135015587	1935	*	7.92e-07	64_loc_window_layer
chr10	135038107	135052004	13898	*	2.87e-19	64_loc_window_layer
chr11	2159853	2193293	33441	*	1.8e-21	64_loc_window_layer
chr11	2291754	2292361	608	*	1.27e-07	64_loc_window_layer
chr11	13030517	13298244	267728	*	2.9e-05	64_loc_window_layer
chr11	31819162	31839628	20467	*	1.66e-19	64_loc_window_layer
chr11	32451461	32460980	9520	*	3.03e-23	64_loc_window_layer
chr11	44324759	44332540	7782	*	6.22e-21	64_loc_window_layer
chr11	68780892	68782211	1320	*	7.99e-08	64_loc_window_layer
chr11	69813825	69867046	53222	*	7.98e-08	64_loc_window_layer
chr11	75379173	75379620	448	*	2.49e-08	64_loc_window_layer
chr11	101918157	101918575	419	*	4.1e-12	64_loc_window_layer
chr11	111383083	111411199	28117	*	2.96e-06	64_loc_window_layer
chr11	115371789	115375226	3438	*	1.64e-05	64_loc_window_layer
chr12	8025394	8025582	189	*	1.57e-07	64_loc_window_layer
chr12	22094563	22095111	549	*	5.92e-09	64_loc_window_layer
chr12	45270476	45445061	174586	*	3.77e-08	64_loc_window_layer
chr12	54378896	54398561	19666	*	0.000196	64_loc_window_layer
chr12	54410491	54412506	2016	*	1.92e-06	64_loc_window_layer
chr12	58119992	58120635	644	*	2.75e-07	64_loc_window_layer
chr12	108237749	108523472	285724	*	7.02e-06	64_loc_window_layer
chr12	115121489	115123251	1763	*	3.48e-08	64_loc_window_layer
chr13	25745406	25946397	200992	*	5.84e-06	64_loc_window_layer
chr13	28534873	28543438	8566	*	5.51e-07	64_loc_window_layer
chr13	36045352	36053408	8057	*	2.72e-39	64_loc_window_layer
chr13	50706912	51417929	711018	*	8.96e-13	64_loc_window_layer
chr13	79170430	79177516	7087	*	1.01e-12	64_loc_window_layer
chr13	100547367	100637258	89892	*	7.74e-10	64_loc_window_layer
chr14	29228265	29243234	14970	*	3.25e-05	64_loc_window_layer
chr14	61116121	61124418	8298	*	2.07e-07	64_loc_window_layer
chr15	28340112	28344477	4366	*	2.25e-06	64_loc_window_layer
chr15	37170381	37190694	20314	*	6.36e-07	64_loc_window_layer
chr15	37394166	37399118	4953	*	1.34e-08	64_loc_window_layer
chr15	45386108	45407818	21711	*	2.3e-07	64_loc_window_layer
chr15	76628385	76638216	9832	*	6.85e-15	64_loc_window_layer
chr15	79381747	79576298	194552	*	2.5e-08	64_loc_window_layer
chr15	89922989	89933347	10359	*	9.92e-06	64_loc_window_layer
chr16	2286370	2287763	1394	*	4.02e-07	64_loc_window_layer
chr16	54962001	54972845	10845	*	9.47e-20	64_loc_window_layer
chr16	69141250	69141478	229	*	3.05e-18	64_loc_window_layer
chr16	86601024	86715410	114387	*	3.77e-05	64_loc_window_layer
chr17	1880631	1928197	47567	*	7.62e-07	64_loc_window_layer
chr17	6899095	6899758	664	*	1.82e-21	64_loc_window_layer
chr17	8928012	8930618	2607	*	9.34e-08	64_loc_window_layer
chr17	35290612	35295224	4613	*	5.51e-17	64_loc_window_layer
chr17	36665844	36666953	1110	*	6.67e-09	64_loc_window_layer
chr17	37756091	37761947	5857	*	2.48e-11	64_loc_window_layer
chr17	40822942	40836125	13184	*	7.41e-13	64_loc_window_layer
chr17	46703646	46703870	225	*	1.07e-08	64_loc_window_layer
chr17	46800444	46827113	26670	*	5.31e-05	64_loc_window_layer
chr17	48041547	48072633	31087	*	1.28e-16	64_loc_window_layer
chr17	59474922	59484388	9467	*	2.61e-12	64_loc_window_layer
chr17	59529316	59539587	10272	*	2.9e-08	64_loc_window_layer
chr17	77763497	77767084	3588	*	5.56e-12	64_loc_window_layer
chr18	24127588	24443262	315675	*	5.43e-06	64_loc_window_layer
chr18	31739521	31804742	65222	*	6.8e-05	64_loc_window_layer
chr19	13207993	13213688	5696	*	2.23e-06	64_loc_window_layer
chr19	18980103	18981378	1276	*	2.56e-11	64_loc_window_layer
chr19	19280969	19281270	302	*	6.4e-15	64_loc_window_layer
chr19	30715575	30719437	3863	*	1.3e-08	64_loc_window_layer
chr19	31640401	31992464	352064	*	5.65e-06	64_loc_window_layer
chr19	36246395	36246906	512	*	4.97e-12	64_loc_window_layer
chr19	39797966	39799037	1072	*	1.11e-09	64_loc_window_layer
chr20	815316	825155	9840	*	8.94e-08	64_loc_window_layer
chr20	21081216	22568116	1486901	*	1.14e-25	64_loc_window_layer
chr21	34395317	34404457	9141	*	3.05e-20	64_loc_window_layer
chr21	38064236	38083099	18864	*	3.19e-16	64_loc_window_layer
chr22	19510977	19752869	241893	*	2.67e-25	64_loc_window_layer
chr22	24890690	24890833	144	*	6.15e-15	64_loc_window_layer
chr22	30476089	30476525	437	*	6.2e-06	64_loc_window_layer
chr22	36806001	36806580	580	*	3.1e-10	64_loc_window_layer
chr22	38092643	38093207	565	*	6.84e-22	64_loc_window_layer
22568116	2236	*	7.70212e-09	16_loc_window_layer
36149022	220	*	1.3577e-07	16_loc_window_layer
57875545	228	*	2.4724e-10	16_loc_window_layer
34398131	3039	*	1.06634e-21	16_loc_window_layer
34404457	3799	*	3.44695e-09	16_loc_window_layer
38085281	8240	*	3.65167e-18	16_loc_window_layer
43188288	5922	*	1.14627e-09	16_loc_window_layer
19512712	1736	*	1.4005e-08	16_loc_window_layer
19711327	448	*	1.89282e-09	16_loc_window_layer
19752869	6714	*	4.97812e-28	16_loc_window_layer
24890833	144	*	1.95258e-17	16_loc_window_layer
30476525	437	*	9.15596e-18	16_loc_window_layer
36806580	580	*	9.83446e-13	16_loc_window_layer
38093207	565	*	2.23788e-29	16_loc_window_layer
51017001	398	*	7.4789e-10	16_loc_window_layer
6307676	2089	*	8.65447e-12	32_loc_window_layer
6507490	27863	*	3.45981e-08	32_loc_window_layer
15283326	11375	*	2.80387e-09	32_loc_window_layer
16164109	631	*	1.55553e-11	32_loc_window_layer
27686768	3424	*	1.3127e-07	32_loc_window_layer
36039173	297	*	4.13428e-08	32_loc_window_layer
40158076	52998	*	3.13697e-11	32_loc_window_layer
45805522	37033	*	5.33458e-07	32_loc_window_layer
47911449	1855	*	3.74539e-20	32_loc_window_layer
50893830	14271	*	1.31558e-30	32_loc_window_layer
51703649	261517	*	1.14661e-09	32_loc_window_layer
63988470	200885	*	4.17374e-11	32_loc_window_layer
65775125	44775	*	1.14578e-12	32_loc_window_layer
75602925	6765	*	9.27342e-20	32_loc_window_layer
86047239	1893	*	5.47232e-09	32_loc_window_layer
91301962	112649	*	1.45702e-24	32_loc_window_layer
94374612	60868	*	1.6776e-07	32_loc_window_layer
110009974	1105	*	7.87843e-09	32_loc_window_layer
110611807	1835	*	1.7053e-11	32_loc_window_layer
112533221	1569	*	1.81349e-08	32_loc_window_layer
119530932	9005	*	7.70914e-09	32_loc_window_layer
119546928	10943	*	8.13288e-16	32_loc_window_layer
151119084	15443	*	1.87057e-08	32_loc_window_layer
154128041	90	*	1.31837e-09	32_loc_window_layer
165323896	119152	*	3.40254e-12	32_loc_window_layer
170637723	136079	*	1.25297e-09	32_loc_window_layer
180236510	38202	*	9.33726e-16	32_loc_window_layer
197889693	7953	*	1.90474e-26	32_loc_window_layer
200011988	9646	*	3.8297e-25	32_loc_window_layer
201618209	357	*	1.59156e-08	32_loc_window_layer
209979779	669	*	1.83619e-16	32_loc_window_layer
212688762	921	*	1.13529e-07	32_loc_window_layer
214162039	3667	*	4.8164e-10	32_loc_window_layer
231376624	79657	*	1.90016e-09	32_loc_window_layer
1749076	460	*	1.04733e-10	32_loc_window_layer
5837348	4919	*	2.55914e-10	32_loc_window_layer
10183227	215	*	5.54193e-10	32_loc_window_layer
14775494	2933	*	2.33662e-09	32_loc_window_layer
17721988	346827	*	4.99704e-13	32_loc_window_layer
19561482	4282	*	5.07328e-19	32_loc_window_layer
27531310	856	*	2.52074e-12	32_loc_window_layer
38304720	2491	*	1.87016e-13	32_loc_window_layer
45156207	1007	*	8.3737e-08	32_loc_window_layer
45237431	76099	*	1.94502e-42	32_loc_window_layer
56151179	230119	*	4.53443e-08	32_loc_window_layer
62257530	142180	*	3.41705e-08	32_loc_window_layer
63277222	2189	*	1.68828e-24	32_loc_window_layer
63287082	4381	*	7.04302e-14	32_loc_window_layer
71134791	19567	*	6.1702e-27	32_loc_window_layer
73152672	8874	*	9.33676e-13	32_loc_window_layer
74729551	4346	*	8.31904e-17	32_loc_window_layer
96016283	53227	*	2.95726e-07	32_loc_window_layer
101618506	259	*	1.3419e-10	32_loc_window_layer
105480687	11980	*	5.53508e-22	32_loc_window_layer
114034595	1236	*	4.60997e-15	32_loc_window_layer
118943184	292	*	7.27014e-11	32_loc_window_layer
119605253	5506	*	3.39892e-13	32_loc_window_layer
121104917	3871	*	1.61691e-07	32_loc_window_layer
133427813	1685	*	1.68636e-10	32_loc_window_layer
137523892	646854	*	1.23534e-07	32_loc_window_layer
157178731	1761	*	1.07548e-11	32_loc_window_layer
162284894	13424	*	2.01615e-30	32_loc_window_layer
172971090	25947	*	3.77588e-32	32_loc_window_layer
175199803	6334	*	2.76277e-16	32_loc_window_layer
175209075	3291	*	2.24289e-09	32_loc_window_layer
176952705	18337	*	2.61865e-12	32_loc_window_layer
176974001	12399	*	3.05049e-15	32_loc_window_layer
177025198	3027	*	3.36446e-18	32_loc_window_layer
177053503	1018	*	3.15537e-12	32_loc_window_layer
182548308	908	*	3.80682e-08	32_loc_window_layer
200323768	3019	*	3.81971e-09	32_loc_window_layer
200335148	2410	*	8.02843e-08	32_loc_window_layer
208636304	60168	*	5.07425e-10	32_loc_window_layer
217499344	1404	*	1.67445e-08	32_loc_window_layer
220351040	37384	*	7.45198e-09	32_loc_window_layer
223163725	3551	*	4.08257e-10	32_loc_window_layer
223290012	121438	*	8.24332e-27	32_loc_window_layer
232032866	129811	*	1.27889e-08	32_loc_window_layer
233384768	31818	*	1.68459e-18	32_loc_window_layer
237076171	4990	*	8.06929e-09	32_loc_window_layer
12332780	2449	*	7.40161e-09	32_loc_window_layer
13590450	32	*	1.87943e-10	32_loc_window_layer
25469925	496	*	1.02945e-09	32_loc_window_layer
26665477	1363	*	2.12228e-10	32_loc_window_layer
27772033	17028	*	7.8934e-37	32_loc_window_layer
47051546	744	*	2.61081e-14	32_loc_window_layer
48701061	687	*	5.73796e-09	32_loc_window_layer
50388622	10200	*	4.52087e-10	32_loc_window_layer
55523099	14721	*	8.2937e-17	32_loc_window_layer
62359420	5527	*	4.29342e-17	32_loc_window_layer
137487770	1558	*	5.82855e-08	32_loc_window_layer
138667775	12783	*	1.2597e-25	32_loc_window_layer
140771184	586	*	1.06896e-08	32_loc_window_layer
147114406	8199	*	1.42879e-12	32_loc_window_layer
147131617	6931	*	7.74812e-20	32_loc_window_layer
157825196	3790	*	1.55205e-14	32_loc_window_layer
158519176	69374	*	4.74898e-11	32_loc_window_layer
160475336	302	*	8.20945e-11	32_loc_window_layer
181445514	30667	*	3.31308e-29	32_loc_window_layer
1550473	385	*	5.52611e-09	32_loc_window_layer
4858059	187019	*	3.32692e-14	32_loc_window_layer
4862910	1293	*	5.39289e-09	32_loc_window_layer
4873263	8732	*	1.54656e-12	32_loc_window_layer
5710761	664	*	4.60194e-08	32_loc_window_layer
7437156	296	*	3.18218e-08	32_loc_window_layer
13544301	3629	*	5.26824e-11	32_loc_window_layer
41879651	10477	*	1.22226e-11	32_loc_window_layer
41884292	1713	*	4.84456e-08	32_loc_window_layer
42401214	1357	*	2.17229e-10	32_loc_window_layer
55083821	126338	*	1.09324e-25	32_loc_window_layer
55100232	5085	*	1.35637e-08	32_loc_window_layer
85414194	10972	*	2.94323e-08	32_loc_window_layer
85504879	86064	*	1.21354e-09	32_loc_window_layer
94753431	4813	*	9.74625e-18	32_loc_window_layer
111560494	18432	*	3.31819e-18	32_loc_window_layer
113444577	13317	*	1.0242e-14	32_loc_window_layer
123747634	102	*	4.46775e-08	32_loc_window_layer
154710475	1035	*	1.8888e-20	32_loc_window_layer
165305022	550	*	1.57839e-10	32_loc_window_layer
174452985	15071	*	2.00746e-25	32_loc_window_layer
175204787	69382	*	3.79827e-09	32_loc_window_layer
3595970	4988	*	7.64131e-10	32_loc_window_layer
11904022	519442	*	4.02897e-10	32_loc_window_layer
32710815	178593	*	8.75855e-12	32_loc_window_layer
37838425	1678	*	1.16958e-10	32_loc_window_layer
38557386	1164	*	2.56047e-08	32_loc_window_layer
41510851	333	*	1.10249e-08	32_loc_window_layer
50266099	2418	*	4.02287e-17	32_loc_window_layer
54602543	86057	*	1.64239e-21	32_loc_window_layer
72746710	69481	*	3.2883e-22	32_loc_window_layer
76940989	7766	*	4.02917e-10	32_loc_window_layer
77146291	936	*	3.06981e-08	32_loc_window_layer
82769097	1818	*	3.91435e-09	32_loc_window_layer
87987991	3033	*	1.35483e-09	32_loc_window_layer
92936507	20034	*	8.76469e-20	32_loc_window_layer
113698291	660	*	1.37254e-07	32_loc_window_layer
114516422	1319	*	5.91184e-08	32_loc_window_layer
115152386	960	*	4.14701e-08	32_loc_window_layer
122433740	11241	*	4.91667e-25	32_loc_window_layer
131593218	245	*	4.02978e-10	32_loc_window_layer
134463458	99582	*	3.91927e-14	32_loc_window_layer
134828036	14824	*	6.96812e-33	32_loc_window_layer
134912048	36495	*	2.208e-15	32_loc_window_layer
140346403	40457	*	8.97876e-19	32_loc_window_layer
140893101	37639	*	9.64058e-12	32_loc_window_layer
145725385	2477	*	6.28547e-13	32_loc_window_layer
154009269	156716	*	2.35436e-20	32_loc_window_layer
158532302	909	*	2.25995e-08	32_loc_window_layer
170740905	4774	*	7.87657e-15	32_loc_window_layer
172672817	7823	*	3.06629e-16	32_loc_window_layer
172756558	45498	*	9.28554e-17	32_loc_window_layer
174151567	35993	*	2.44074e-08	32_loc_window_layer
178450882	30356	*	5.39863e-13	32_loc_window_layer
1384705	5838	*	2.03697e-08	32_loc_window_layer
1625457	24229	*	5.14427e-37	32_loc_window_layer
3232025	5000	*	4.07794e-12	32_loc_window_layer
6009298	14343	*	8.83079e-25	32_loc_window_layer
10411911	6945	*	1.96975e-08	32_loc_window_layer
10887672	49963	*	1.28035e-26	32_loc_window_layer
13925567	1162	*	4.11647e-10	32_loc_window_layer
27280722	37778	*	5.77984e-13	32_loc_window_layer
28555929	755	*	2.46716e-07	32_loc_window_layer
28603173	13	*	1.46722e-07	32_loc_window_layer
28921848	380	*	1.34093e-08	32_loc_window_layer
29975032	1476	*	1.37399e-12	32_loc_window_layer
32064837	256	*	4.78142e-10	32_loc_window_layer
32165200	1639	*	6.87443e-14	32_loc_window_layer
32410247	1964	*	1.55055e-09	32_loc_window_layer
32847845	319	*	7.51826e-20	32_loc_window_layer
32976897	93	*	2.14401e-07	32_loc_window_layer
41472657	134313	*	4.42346e-33	32_loc_window_layer
50813551	26191	*	6.92744e-08	32_loc_window_layer
75916445	1643	*	1.50004e-07	32_loc_window_layer
84419360	159	*	6.48265e-09	32_loc_window_layer
85484717	11547	*	9.84281e-15	32_loc_window_layer
99281628	9920	*	2.68647e-21	32_loc_window_layer
99292919	10166	*	3.93927e-07	32_loc_window_layer
100051635	974	*	4.95432e-15	32_loc_window_layer
100904376	9864	*	5.42277e-07	32_loc_window_layer
100913250	1507	*	4.68128e-10	32_loc_window_layer
105585351	184468	*	2.71583e-07	32_loc_window_layer
108490264	51949	*	2.84626e-30	32_loc_window_layer
117199067	113028	*	1.03149e-07	32_loc_window_layer
133564466	2711	*	4.89562e-12	32_loc_window_layer
134275178	62447	*	2.97573e-15	32_loc_window_layer
137819108	4753	*	5.36276e-19	32_loc_window_layer
166440066	39411	*	1.56391e-14	32_loc_window_layer
166582585	2612	*	2.6629e-10	32_loc_window_layer
1278313	4920	*	1.10056e-10	32_loc_window_layer
19157710	11456	*	1.89661e-17	32_loc_window_layer
20838564	7521	*	2.65054e-07	32_loc_window_layer
27143788	16288	*	7.62756e-55	32_loc_window_layer
27155039	195	*	5.99063e-10	32_loc_window_layer
27187372	16819	*	2.80003e-141	32_loc_window_layer
27246799	31336	*	2.75632e-60	32_loc_window_layer
27283409	1173	*	1.14002e-09	32_loc_window_layer
30387954	26632	*	2.19716e-09	32_loc_window_layer
35300228	73619	*	4.68005e-16	32_loc_window_layer
43153595	1471	*	2.88888e-11	32_loc_window_layer
54614620	4785	*	9.98485e-09	32_loc_window_layer
70061616	162	*	7.32476e-10	32_loc_window_layer
96642510	16360	*	3.87929e-14	32_loc_window_layer
96654425	3917	*	7.56916e-27	32_loc_window_layer
116165142	24801	*	3.29824e-09	32_loc_window_layer
116964472	3590	*	5.29537e-08	32_loc_window_layer
121955441	8483	*	2.05545e-10	32_loc_window_layer
129425858	14771	*	1.75304e-20	32_loc_window_layer
155167401	2640	*	1.32158e-24	32_loc_window_layer
155261402	17356	*	1.32409e-11	32_loc_window_layer
155605081	7064	*	4.5426e-09	32_loc_window_layer
156804561	2633	*	1.00303e-11	32_loc_window_layer
9763552	2673	*	3.88354e-17	32_loc_window_layer
11058770	824	*	2.08251e-11	32_loc_window_layer
11565725	7820	*	6.58518e-27	32_loc_window_layer
19797445	855	*	1.94037e-07	32_loc_window_layer
23261618	658	*	7.85727e-09	32_loc_window_layer
23584760	20753	*	7.473e-27	32_loc_window_layer
26013964	111681	*	1.03247e-27	32_loc_window_layer
41655894	222	*	2.39446e-08	32_loc_window_layer
49834618	663	*	2.32368e-09	32_loc_window_layer
65711274	222635	*	6.59819e-24	32_loc_window_layer
71025759	42893	*	3.67398e-08	32_loc_window_layer
77595321	9941	*	1.99565e-11	32_loc_window_layer
86157641	70256	*	9.10027e-08	32_loc_window_layer
86350889	1148	*	1.39808e-12	32_loc_window_layer
97170666	25187	*	1.29201e-12	32_loc_window_layer
102505513	1032	*	1.96719e-11	32_loc_window_layer
143544400	8611	*	5.23693e-14	32_loc_window_layer
144853229	40683	*	2.12557e-10	32_loc_window_layer
1046103	202925	*	4.12469e-10	32_loc_window_layer
38622480	647	*	4.51605e-08	32_loc_window_layer
79635445	114164	*	7.07912e-10	32_loc_window_layer
96716527	2885	*	6.46466e-13	32_loc_window_layer
98343728	74474	*	2.29727e-10	32_loc_window_layer
100616607	1524	*	1.6509e-09	32_loc_window_layer
124991432	1157	*	4.41918e-09	32_loc_window_layer
129379319	102748	*	4.13634e-07	32_loc_window_layer
8079271	1234	*	3.51575e-08	32_loc_window_layer
21823437	16227	*	6.8074e-07	32_loc_window_layer
22634602	11810	*	1.33149e-17	32_loc_window_layer
23983111	4357	*	3.4442e-11	32_loc_window_layer
25465503	144058	*	8.32654e-08	32_loc_window_layer
28035894	3389	*	8.18247e-08	32_loc_window_layer
49893336	508	*	4.67298e-10	32_loc_window_layer
71333556	813	*	2.39347e-08	32_loc_window_layer
74451622	337754	*	2.0514e-09	32_loc_window_layer
77165293	547	*	7.27097e-09	32_loc_window_layer
88024598	42	*	1.5397e-08	32_loc_window_layer
93805870	895	*	6.46841e-08	32_loc_window_layer
100992429	362	*	2.74884e-09	32_loc_window_layer
102322128	42799	*	4.46728e-14	32_loc_window_layer
102494880	53696	*	1.4363e-17	32_loc_window_layer
102593679	88412	*	8.78656e-11	32_loc_window_layer
102891879	4845	*	2.9796e-09	32_loc_window_layer
102996571	19562	*	9.6916e-31	32_loc_window_layer
118033762	2915	*	1.4585e-20	32_loc_window_layer
118923701	32725	*	7.12545e-25	32_loc_window_layer
119296297	4236	*	7.58214e-13	32_loc_window_layer
119494494	192243	*	8.88198e-21	32_loc_window_layer
121578561	591	*	9.98758e-09	32_loc_window_layer
122740981	33759	*	1.0397e-09	32_loc_window_layer
123360305	3022	*	1.61311e-09	32_loc_window_layer
125218684	311228	*	1.63037e-14	32_loc_window_layer
126150293	15623	*	1.40718e-07	32_loc_window_layer
130339316	431	*	9.99661e-13	32_loc_window_layer
131763929	2749	*	9.91917e-10	32_loc_window_layer
131769966	3555	*	8.45801e-08	32_loc_window_layer
133793734	293	*	4.48231e-13	32_loc_window_layer
134993392	28178	*	9.18455e-17	32_loc_window_layer
135015675	2023	*	1.18001e-10	32_loc_window_layer
135043586	5480	*	4.82625e-09	32_loc_window_layer
135052004	1048	*	8.05523e-25	32_loc_window_layer
2162406	2554	*	1.58254e-13	32_loc_window_layer
2193742	28607	*	1.7568e-22	32_loc_window_layer
2292373	620	*	1.34658e-11	32_loc_window_layer
7699330	4149	*	5.91565e-10	32_loc_window_layer
13298244	267728	*	9.21161e-08	32_loc_window_layer
16633647	6114	*	2.32962e-08	32_loc_window_layer
20184718	6581	*	4.14821e-07	32_loc_window_layer
31821590	2443	*	8.75242e-16	32_loc_window_layer
31839628	12545	*	4.07755e-24	32_loc_window_layer
31849194	2346	*	2.55809e-08	32_loc_window_layer
32460980	10495	*	7.84907e-28	32_loc_window_layer
43600177	31256	*	1.02189e-07	32_loc_window_layer
44332891	6932	*	8.01995e-28	32_loc_window_layer
62693818	44342	*	1.19921e-07	32_loc_window_layer
68782211	236	*	1.56572e-09	32_loc_window_layer
69867046	53222	*	2.53597e-10	32_loc_window_layer
75379620	130	*	1.51584e-09	32_loc_window_layer
101918710	554	*	4.11726e-16	32_loc_window_layer
111411199	25704	*	1.05925e-10	32_loc_window_layer
112837374	5874	*	7.44078e-10	32_loc_window_layer
115374096	2308	*	1.31255e-08	32_loc_window_layer
115530547	155322	*	7.69272e-08	32_loc_window_layer
116451628	591	*	1.33409e-07	32_loc_window_layer
122850545	406	*	1.90418e-10	32_loc_window_layer
124736135	26891	*	6.87335e-07	32_loc_window_layer
125036420	55101	*	3.8349e-08	32_loc_window_layer
125366263	12493	*	1.48384e-09	32_loc_window_layer
129244523	10279	*	1.25148e-08	32_loc_window_layer
3602937	13069	*	9.41963e-09	32_loc_window_layer
7283120	817	*	7.33948e-08	32_loc_window_layer
8171686	146293	*	7.09523e-12	32_loc_window_layer
16761406	34589	*	4.89831e-08	32_loc_window_layer
22095182	620	*	8.89728e-13	32_loc_window_layer
45448215	177987	*	1.60047e-15	32_loc_window_layer
49393226	21096	*	8.98239e-09	32_loc_window_layer
54380101	2552	*	2.98987e-09	32_loc_window_layer
54422350	11860	*	1.01918e-12	32_loc_window_layer
58120635	657	*	2.61476e-11	32_loc_window_layer
82752393	603481	*	2.90269e-08	32_loc_window_layer
108523472	285724	*	2.23065e-08	32_loc_window_layer
115124067	3052	*	2.48864e-19	32_loc_window_layer
133485765	4300	*	3.53034e-10	32_loc_window_layer
25839148	99122	*	1.0973e-07	32_loc_window_layer
28366702	103	*	2.17035e-08	32_loc_window_layer
28543438	8566	*	6.76789e-11	32_loc_window_layer
36053408	8057	*	1.24865e-45	32_loc_window_layer
50707753	944	*	4.93602e-16	32_loc_window_layer
51417977	509	*	2.54675e-10	32_loc_window_layer
76334866	284	*	8.04164e-08	32_loc_window_layer
79183424	15342	*	5.51179e-21	32_loc_window_layer
95366050	1482	*	1.36962e-09	32_loc_window_layer
100637258	29136	*	2.49132e-27	32_loc_window_layer
103054860	2717	*	3.79442e-10	32_loc_window_layer
24642219	1031	*	6.02771e-09	32_loc_window_layer
29235928	481	*	5.05952e-09	32_loc_window_layer
36979758	2240	*	1.29799e-09	32_loc_window_layer
37133168	5894	*	8.92289e-08	32_loc_window_layer
38068752	11001	*	9.62365e-10	32_loc_window_layer
42079246	347885	*	8.64463e-13	32_loc_window_layer
61124418	14874	*	9.43497e-12	32_loc_window_layer
74708313	1423	*	3.6447e-09	32_loc_window_layer
95236612	1587	*	3.15122e-10	32_loc_window_layer
102030281	1075	*	2.95274e-08	32_loc_window_layer
104611819	8945	*	3.31633e-08	32_loc_window_layer
28344477	4366	*	2.57915e-10	32_loc_window_layer
33011441	403519	*	2.25017e-09	32_loc_window_layer
37190694	20314	*	2.01912e-09	32_loc_window_layer
37402723	9715	*	1.60478e-13	32_loc_window_layer
41220983	22070	*	5.23617e-09	32_loc_window_layer
45407818	21711	*	3.87732e-14	32_loc_window_layer
56035459	154371	*	7.67588e-09	32_loc_window_layer
63340444	5684	*	1.71323e-09	32_loc_window_layer
68128261	7850	*	7.57135e-11	32_loc_window_layer
71507695	100026	*	2.42237e-07	32_loc_window_layer
76633817	5433	*	2.36695e-22	32_loc_window_layer
79576298	194552	*	3.09568e-14	32_loc_window_layer
83952875	963	*	7.97405e-10	32_loc_window_layer
89148733	769	*	8.9082e-11	32_loc_window_layer
89933347	10359	*	3.14987e-08	32_loc_window_layer
90040550	757	*	4.56848e-08	32_loc_window_layer
96876407	6378	*	3.5288e-08	32_loc_window_layer
100882527	366	*	8.75212e-09	32_loc_window_layer
215791	27523	*	3.8236e-08	32_loc_window_layer
2286786	417	*	1.11702e-08	32_loc_window_layer
3239458	18657	*	4.69078e-07	32_loc_window_layer
8806690	122	*	9.84033e-08	32_loc_window_layer
54972845	10845	*	4.15427e-33	32_loc_window_layer
58538323	39790	*	1.46753e-07	32_loc_window_layer
66879016	341	*	5.58096e-11	32_loc_window_layer
67233983	707	*	2.73098e-09	32_loc_window_layer
68270387	694	*	1.11202e-13	32_loc_window_layer
69141478	587	*	3.06217e-22	32_loc_window_layer
75300043	20478	*	1.15423e-08	32_loc_window_layer
77823221	350525	*	3.69042e-07	32_loc_window_layer
86611714	11216	*	6.76787e-09	32_loc_window_layer
1613880	642	*	1.00618e-07	32_loc_window_layer
1933290	52660	*	1.0255e-09	32_loc_window_layer
5026585	193	*	8.58853e-10	32_loc_window_layer
6735316	76118	*	1.04799e-10	32_loc_window_layer
6899758	664	*	5.77297e-24	32_loc_window_layer
7349197	10555	*	1.59156e-10	32_loc_window_layer
7833237	469	*	3.54336e-11	32_loc_window_layer
8930618	2607	*	2.96756e-10	32_loc_window_layer
29302666	53985	*	6.9036e-08	32_loc_window_layer
35295509	6078	*	5.72743e-29	32_loc_window_layer
36667233	1390	*	8.69338e-13	32_loc_window_layer
37761947	5857	*	7.87138e-14	32_loc_window_layer
40829133	17614	*	2.47024e-08	32_loc_window_layer
40836125	277	*	2.6192e-11	32_loc_window_layer
46692454	447	*	1.58331e-08	32_loc_window_layer
46703870	6328	*	8.06954e-15	32_loc_window_layer
46801084	5225	*	1.08909e-14	32_loc_window_layer
46827113	21168	*	3.45371e-07	32_loc_window_layer
48052682	65087	*	2.77117e-27	32_loc_window_layer
48637858	1213	*	5.98647e-10	32_loc_window_layer
59477266	2345	*	1.46052e-10	32_loc_window_layer
59539587	58662	*	3.88115e-22	32_loc_window_layer
73893209	41609	*	1.15385e-09	32_loc_window_layer
77767084	3588	*	1.76676e-14	32_loc_window_layer
5237581	787093	*	1.14639e-07	32_loc_window_layer
24131379	541	*	3.54587e-08	32_loc_window_layer
30051564	353	*	3.31058e-08	32_loc_window_layer
31804742	65222	*	2.15927e-07	32_loc_window_layer
55108947	6032	*	3.3896e-12	32_loc_window_layer
56932714	45364	*	1.34512e-08	32_loc_window_layer
57364491	801	*	2.56768e-10	32_loc_window_layer
71815715	1281182	*	1.21176e-07	32_loc_window_layer
72917387	612	*	1.51733e-08	32_loc_window_layer
13213688	5696	*	7.09241e-09	32_loc_window_layer
15343174	36843	*	3.76526e-07	32_loc_window_layer
17571656	5107	*	1.16449e-08	32_loc_window_layer
18713816	12884	*	1.61367e-08	32_loc_window_layer
18981378	1982	*	2.8549e-15	32_loc_window_layer
19281270	302	*	2.03247e-17	32_loc_window_layer
30866192	150618	*	8.29355e-19	32_loc_window_layer
32147575	507175	*	4.3806e-11	32_loc_window_layer
36246906	512	*	5.8517e-17	32_loc_window_layer
37096588	266	*	3.34311e-10	32_loc_window_layer
38747378	841	*	5.82061e-08	32_loc_window_layer
38877220	555	*	1.4171e-08	32_loc_window_layer
39799037	1072	*	3.53986e-12	32_loc_window_layer
45664665	69660	*	8.12874e-08	32_loc_window_layer
46032854	31120	*	5.18621e-09	32_loc_window_layer
825155	9840	*	4.18102e-13	32_loc_window_layer
1472264	194	*	1.34922e-08	32_loc_window_layer
21084420	3205	*	6.88759e-16	32_loc_window_layer
21376921	4796	*	2.39547e-08	32_loc_window_layer
21494977	4406	*	1.36027e-10	32_loc_window_layer
22559867	10507	*	7.42936e-10	32_loc_window_layer
22568116	2236	*	7.70212e-09	32_loc_window_layer
36149194	591	*	6.82459e-13	32_loc_window_layer
55667544	465890	*	1.80101e-09	32_loc_window_layer
57875545	228	*	2.4724e-10	32_loc_window_layer
33247885	215718	*	1.69297e-08	32_loc_window_layer
34406589	11497	*	1.34569e-29	32_loc_window_layer
38085281	14747	*	4.10727e-21	32_loc_window_layer
43188288	5922	*	1.14627e-09	32_loc_window_layer
19512712	1736	*	1.4005e-08	32_loc_window_layer
19711327	448	*	1.89282e-09	32_loc_window_layer
19752869	6714	*	4.97812e-28	32_loc_window_layer
24890833	144	*	1.95258e-17	32_loc_window_layer
30476525	437	*	9.15596e-18	32_loc_window_layer
36806580	580	*	9.83446e-13	32_loc_window_layer
38093207	565	*	2.23788e-29	32_loc_window_layer
44317517	109084	*	1.26377e-08	32_loc_window_layer
51017001	398	*	7.4789e-10	32_loc_window_layer
6307676	2089	*	8.65447e-12	64_loc_window_layer
6507490	27863	*	3.45981e-08	64_loc_window_layer
15283326	11375	*	2.80387e-09	64_loc_window_layer
16164122	94502	*	5.35371e-12	64_loc_window_layer
27709850	26506	*	4.77865e-11	64_loc_window_layer
36039173	297	*	4.13428e-08	64_loc_window_layer
40158076	52998	*	3.13697e-11	64_loc_window_layer
45805522	37033	*	5.33458e-07	64_loc_window_layer
47911449	30046	*	3.98526e-22	64_loc_window_layer
51703649	824090	*	1.84546e-34	64_loc_window_layer
63988470	200885	*	4.17374e-11	64_loc_window_layer
65775125	44775	*	1.14578e-12	64_loc_window_layer
75602925	6765	*	9.27342e-20	64_loc_window_layer
86073001	143053	*	2.54869e-13	64_loc_window_layer
91301962	112649	*	1.45702e-24	64_loc_window_layer
94374612	60868	*	1.6776e-07	64_loc_window_layer
110009974	1105	*	7.87843e-09	64_loc_window_layer
110611807	1835	*	1.7053e-11	64_loc_window_layer
112533221	1569	*	1.81349e-08	64_loc_window_layer
119530932	9005	*	7.70914e-09	64_loc_window_layer
119546928	10943	*	8.13288e-16	64_loc_window_layer
151138996	96174	*	1.89738e-13	64_loc_window_layer
154128041	90	*	1.31837e-09	64_loc_window_layer
156627392	56234	*	1.3178e-07	64_loc_window_layer
156897795	69103	*	3.32348e-06	64_loc_window_layer
165323896	119152	*	3.40254e-12	64_loc_window_layer
170637723	136079	*	1.25297e-09	64_loc_window_layer
180236510	38202	*	9.33726e-16	64_loc_window_layer
197889693	145442	*	3.26014e-30	64_loc_window_layer
200011988	9646	*	3.8297e-25	64_loc_window_layer
201618209	357	*	1.59156e-08	64_loc_window_layer
204183519	141182	*	1.15143e-07	64_loc_window_layer
209979779	669	*	1.83619e-16	64_loc_window_layer
212839307	250911	*	1.40771e-09	64_loc_window_layer
214162039	3667	*	4.8164e-10	64_loc_window_layer
218337839	1030144	*	4.25808e-11	64_loc_window_layer
226075388	109662	*	2.61653e-07	64_loc_window_layer
231376624	79657	*	1.90016e-09	64_loc_window_layer
236318493	90841	*	2.77592e-09	64_loc_window_layer
1749076	460	*	1.04733e-10	64_loc_window_layer
5837348	4919	*	2.55914e-10	64_loc_window_layer
10183227	215	*	5.54193e-10	64_loc_window_layer
14775494	2933	*	2.33662e-09	64_loc_window_layer
17721988	346827	*	4.99704e-13	64_loc_window_layer
19561482	4282	*	5.07328e-19	64_loc_window_layer
27531360	95446	*	5.18631e-13	64_loc_window_layer
38304720	2491	*	1.87016e-13	64_loc_window_layer
45237431	241524	*	5.53836e-46	64_loc_window_layer
56151179	230119	*	4.53443e-08	64_loc_window_layer
62257530	142180	*	3.41705e-08	64_loc_window_layer
63287082	12049	*	9.40727e-31	64_loc_window_layer
71134791	19567	*	6.1702e-27	64_loc_window_layer
73152672	8874	*	9.33676e-13	64_loc_window_layer
74782684	57479	*	2.42712e-21	64_loc_window_layer
96016283	53227	*	2.95726e-07	64_loc_window_layer
101618506	259	*	1.3419e-10	64_loc_window_layer
105480687	11980	*	5.53508e-22	64_loc_window_layer
111880964	390793	*	1.22289e-07	64_loc_window_layer
114034595	1236	*	4.60997e-15	64_loc_window_layer
118943184	292	*	7.27014e-11	64_loc_window_layer
119605253	5506	*	3.39892e-13	64_loc_window_layer
121104917	3871	*	1.61691e-07	64_loc_window_layer
131794483	238513	*	1.58092e-09	64_loc_window_layer
133427813	1685	*	1.68636e-10	64_loc_window_layer
137523892	646854	*	1.23534e-07	64_loc_window_layer
157178731	1761	*	1.07548e-11	64_loc_window_layer
162284894	13424	*	2.01615e-30	64_loc_window_layer
171670500	118608	*	2.89342e-07	64_loc_window_layer
172971090	25947	*	3.77588e-32	64_loc_window_layer
175260701	68513	*	2.88748e-23	64_loc_window_layer
176974001	39633	*	1.49049e-26	64_loc_window_layer
177134737	112566	*	9.05155e-29	64_loc_window_layer
182548308	908	*	3.80682e-08	64_loc_window_layer
200335148	14399	*	1.53383e-16	64_loc_window_layer
208636304	60168	*	5.07425e-10	64_loc_window_layer
217639206	141266	*	1.25013e-11	64_loc_window_layer
219867066	40324	*	5.71118e-08	64_loc_window_layer
220351040	37384	*	7.45198e-09	64_loc_window_layer
223290012	132748	*	2.36133e-36	64_loc_window_layer
232032866	129811	*	1.27889e-08	64_loc_window_layer
233384768	106929	*	3.87145e-18	64_loc_window_layer
237076171	4990	*	8.06929e-09	64_loc_window_layer
9773401	179138	*	6.36793e-07	64_loc_window_layer
12332780	2449	*	7.40161e-09	64_loc_window_layer
13590450	32	*	1.87943e-10	64_loc_window_layer
25469925	496	*	1.02945e-09	64_loc_window_layer
26665477	1363	*	2.12228e-10	64_loc_window_layer
27772033	17028	*	7.8934e-37	64_loc_window_layer
47051546	744	*	2.61081e-14	64_loc_window_layer
48701061	687	*	5.73796e-09	64_loc_window_layer
50388622	10200	*	4.52087e-10	64_loc_window_layer
52719354	196764	*	1.8978e-07	64_loc_window_layer
55523099	14721	*	8.2937e-17	64_loc_window_layer
62359420	5527	*	4.29342e-17	64_loc_window_layer
137490639	14302	*	1.24514e-11	64_loc_window_layer
138667775	12783	*	1.2597e-25	64_loc_window_layer
140771184	586	*	1.06896e-08	64_loc_window_layer
147131617	25410	*	8.39558e-29	64_loc_window_layer
158519176	697770	*	7.99368e-24	64_loc_window_layer
160520336	352612	*	7.52643e-12	64_loc_window_layer
161090978	268434	*	9.22264e-08	64_loc_window_layer
169531864	147346	*	7.88769e-08	64_loc_window_layer
181445514	30667	*	3.31308e-29	64_loc_window_layer
1550473	385	*	5.52611e-09	64_loc_window_layer
2072049	63344	*	3.79573e-07	64_loc_window_layer
4873263	202223	*	1.5793e-33	64_loc_window_layer
5710761	664	*	4.60194e-08	64_loc_window_layer
7437156	296	*	3.18218e-08	64_loc_window_layer
13544301	3629	*	5.26824e-11	64_loc_window_layer
41884292	132463	*	1.63267e-18	64_loc_window_layer
42401214	1357	*	2.17229e-10	64_loc_window_layer
47916193	486021	*	1.77096e-08	64_loc_window_layer
55100232	142749	*	8.70018e-31	64_loc_window_layer
85504879	101657	*	3.12865e-15	64_loc_window_layer
94753431	4813	*	9.74625e-18	64_loc_window_layer
111560494	18432	*	3.31819e-18	64_loc_window_layer
113444577	13317	*	1.0242e-14	64_loc_window_layer
123747634	102	*	4.46775e-08	64_loc_window_layer
154710475	1035	*	1.8888e-20	64_loc_window_layer
165305022	550	*	1.57839e-10	64_loc_window_layer
168155687	1855398	*	6.17497e-07	64_loc_window_layer
175204787	766873	*	7.54088e-32	64_loc_window_layer
186049926	113820	*	9.30943e-09	64_loc_window_layer
1038605	122461	*	6.18498e-11	64_loc_window_layer
3595970	4988	*	7.64131e-10	64_loc_window_layer
11904022	519442	*	4.02897e-10	64_loc_window_layer
32710815	178593	*	8.75855e-12	64_loc_window_layer
37838425	1678	*	1.16958e-10	64_loc_window_layer
38557386	1164	*	2.56047e-08	64_loc_window_layer
41510851	333	*	1.10249e-08	64_loc_window_layer
50695224	476349	*	7.76841e-26	64_loc_window_layer
54602543	86057	*	1.64239e-21	64_loc_window_layer
72746710	69481	*	3.2883e-22	64_loc_window_layer
76940989	7766	*	4.02917e-10	64_loc_window_layer
77146291	936	*	3.06981e-08	64_loc_window_layer
82769097	1818	*	3.91435e-09	64_loc_window_layer
87987991	31603	*	4.85116e-16	64_loc_window_layer
92936507	20034	*	8.76469e-20	64_loc_window_layer
114516422	1125143	*	1.6667e-16	64_loc_window_layer
115152386	960	*	4.14701e-08	64_loc_window_layer
122759670	337171	*	1.52519e-26	64_loc_window_layer
131593218	245	*	4.02978e-10	64_loc_window_layer
134463458	99582	*	3.91927e-14	64_loc_window_layer
134917658	104446	*	4.08223e-47	64_loc_window_layer
140346403	40457	*	8.97876e-19	64_loc_window_layer
140893101	37639	*	9.64058e-12	64_loc_window_layer
145725385	2477	*	6.28547e-13	64_loc_window_layer
154009269	156716	*	2.35436e-20	64_loc_window_layer
155108933	871434	*	1.60463e-07	64_loc_window_layer
158532302	909	*	2.25995e-08	64_loc_window_layer
170847313	111182	*	5.48505e-18	64_loc_window_layer
172756558	94429	*	1.28775e-29	64_loc_window_layer
174151567	35993	*	2.44074e-08	64_loc_window_layer
178450882	30356	*	5.39863e-13	64_loc_window_layer
178805558	108159	*	4.86209e-09	64_loc_window_layer
1384705	5838	*	2.03697e-08	64_loc_window_layer
1625457	24229	*	5.14427e-37	64_loc_window_layer
3232025	5000	*	4.07794e-12	64_loc_window_layer
6009298	14343	*	8.83079e-25	64_loc_window_layer
10430644	45156	*	2.16977e-17	64_loc_window_layer
10887672	49963	*	1.28035e-26	64_loc_window_layer
13925567	1162	*	4.11647e-10	64_loc_window_layer
27099719	409641	*	7.90024e-09	64_loc_window_layer
27280722	37778	*	5.77984e-13	64_loc_window_layer
28227068	117488	*	6.77714e-09	64_loc_window_layer
28555929	755	*	2.46716e-07	64_loc_window_layer
28710579	107419	*	3.60002e-10	64_loc_window_layer
28806506	63941	*	3.71676e-07	64_loc_window_layer
28921848	380	*	1.34093e-08	64_loc_window_layer
29975032	1476	*	1.37399e-12	64_loc_window_layer
32064837	256	*	4.78142e-10	64_loc_window_layer
32165200	1639	*	6.87443e-14	64_loc_window_layer
32410247	1964	*	1.55055e-09	64_loc_window_layer
32847845	319	*	7.51826e-20	64_loc_window_layer
32976897	93	*	2.14401e-07	64_loc_window_layer
33268842	2957	*	1.118e-06	64_loc_window_layer
35631736	194846	*	7.41337e-07	64_loc_window_layer
41472657	134313	*	4.42346e-33	64_loc_window_layer
50813551	26191	*	6.92744e-08	64_loc_window_layer
72129509	464115	*	9.33516e-07	64_loc_window_layer
75916445	1643	*	1.50004e-07	64_loc_window_layer
76456187	495658	*	1.10076e-07	64_loc_window_layer
84419360	159	*	6.48265e-09	64_loc_window_layer
85484717	11547	*	9.84281e-15	64_loc_window_layer
99292919	21211	*	5.52817e-26	64_loc_window_layer
100062259	98792	*	2.6059e-18	64_loc_window_layer
100913250	18738	*	5.08829e-14	64_loc_window_layer
105585351	184468	*	2.71583e-07	64_loc_window_layer
108145420	364408	*	3.71632e-07	64_loc_window_layer
108490264	51949	*	2.84626e-30	64_loc_window_layer
117199067	113028	*	1.03149e-07	64_loc_window_layer
124125371	1196096	*	1.84023e-08	64_loc_window_layer
133564466	2711	*	4.89562e-12	64_loc_window_layer
134275178	62447	*	2.97573e-15	64_loc_window_layer
137819108	4753	*	5.36276e-19	64_loc_window_layer
150336054	150423	*	9.47682e-11	64_loc_window_layer
154360732	1055395	*	1.21635e-06	64_loc_window_layer
166583226	182571	*	2.61383e-21	64_loc_window_layer
205900	35243	*	3.7944e-07	64_loc_window_layer
1278313	4920	*	1.10056e-10	64_loc_window_layer
15727525	1697846	*	1.06193e-07	64_loc_window_layer
19157710	11456	*	1.89661e-17	64_loc_window_layer
20838581	1026012	*	6.89197e-18	64_loc_window_layer
27187372	59872	*	3.64651e-178	64_loc_window_layer
27246799	41641	*	2.38618e-62	64_loc_window_layer
27291695	12121	*	8.52554e-13	64_loc_window_layer
30387954	26632	*	2.19716e-09	64_loc_window_layer
32997111	224680	*	7.24135e-08	64_loc_window_layer
35300228	73619	*	4.68005e-16	64_loc_window_layer
43153595	1471	*	2.88888e-11	64_loc_window_layer
54614620	4785	*	9.98485e-09	64_loc_window_layer
64712682	369686	*	1.51571e-11	64_loc_window_layer
70061616	162	*	7.32476e-10	64_loc_window_layer
73085681	92521	*	1.50602e-07	64_loc_window_layer
96654572	28422	*	4.08692e-39	64_loc_window_layer
100478967	53512	*	3.86001e-08	64_loc_window_layer
100823744	26150	*	1.98478e-10	64_loc_window_layer
116165142	24801	*	3.29824e-09	64_loc_window_layer
116964472	3590	*	5.29537e-08	64_loc_window_layer
121956859	172491	*	1.61966e-14	64_loc_window_layer
129425858	14771	*	1.75304e-20	64_loc_window_layer
155261402	96641	*	1.65816e-32	64_loc_window_layer
155605081	7064	*	4.5426e-09	64_loc_window_layer
156804561	2633	*	1.00303e-11	64_loc_window_layer
9763552	2673	*	3.88354e-17	64_loc_window_layer
10708248	120944	*	1.33442e-09	64_loc_window_layer
11058770	824	*	2.08251e-11	64_loc_window_layer
11565725	7820	*	6.58518e-27	64_loc_window_layer
19797445	855	*	1.94037e-07	64_loc_window_layer
23261618	658	*	7.85727e-09	64_loc_window_layer
23584760	20753	*	7.473e-27	64_loc_window_layer
26013964	111681	*	1.03247e-27	64_loc_window_layer
38088865	126480	*	1.71946e-07	64_loc_window_layer
41754871	129682	*	1.60136e-12	64_loc_window_layer
49890873	597869	*	3.49553e-19	64_loc_window_layer
54087196	609095	*	1.37025e-07	64_loc_window_layer
61789727	462803	*	2.37669e-07	64_loc_window_layer
65711274	428768	*	1.52161e-26	64_loc_window_layer
71025759	42893	*	3.67398e-08	64_loc_window_layer
72756656	297092	*	1.95709e-09	64_loc_window_layer
77595321	9941	*	1.99565e-11	64_loc_window_layer
86350889	263504	*	2.16861e-14	64_loc_window_layer
97170666	25187	*	1.29201e-12	64_loc_window_layer
99960843	125076	*	8.83209e-08	64_loc_window_layer
102505513	1032	*	1.96719e-11	64_loc_window_layer
110703460	356439	*	1.41499e-07	64_loc_window_layer
118533030	645950	*	1.83708e-07	64_loc_window_layer
143544400	8611	*	5.23693e-14	64_loc_window_layer
144853229	40683	*	2.12557e-10	64_loc_window_layer
1046103	972400	*	3.48859e-18	64_loc_window_layer
25678485	4491142	*	2.77752e-08	64_loc_window_layer
38622480	647	*	4.51605e-08	64_loc_window_layer
79635445	114164	*	7.07912e-10	64_loc_window_layer
95432176	720963	*	3.96109e-07	64_loc_window_layer
97489272	1212142	*	1.1275e-20	64_loc_window_layer
98343728	74474	*	2.29727e-10	64_loc_window_layer
100616607	1524	*	1.6509e-09	64_loc_window_layer
104249490	1059472	*	1.49937e-07	64_loc_window_layer
124991432	138607	*	7.03238e-11	64_loc_window_layer
129379319	102748	*	4.13634e-07	64_loc_window_layer
133711284	391006	*	1.96865e-07	64_loc_window_layer
8079271	1234	*	3.51575e-08	64_loc_window_layer
21823437	16227	*	6.8074e-07	64_loc_window_layer
22634602	11810	*	1.33149e-17	64_loc_window_layer
23983111	4357	*	3.4442e-11	64_loc_window_layer
25465503	144058	*	8.32654e-08	64_loc_window_layer
28035894	3389	*	8.18247e-08	64_loc_window_layer
49893336	508	*	4.67298e-10	64_loc_window_layer
63422640	718468	*	2.32909e-07	64_loc_window_layer
71333556	813	*	2.39347e-08	64_loc_window_layer
74451622	337754	*	2.0514e-09	64_loc_window_layer
77165293	547	*	7.27097e-09	64_loc_window_layer
88024598	42	*	1.5397e-08	64_loc_window_layer
93805870	895	*	6.46841e-08	64_loc_window_layer
99531309	121486	*	1.52534e-07	64_loc_window_layer
101190675	198608	*	2.13877e-14	64_loc_window_layer
102322128	42799	*	4.46728e-14	64_loc_window_layer
102593679	152495	*	1.47459e-27	64_loc_window_layer
102891879	4845	*	2.9796e-09	64_loc_window_layer
102996571	19562	*	9.6916e-31	64_loc_window_layer
118033762	1335790	*	4.8249e-22	64_loc_window_layer
118923701	32725	*	7.12545e-25	64_loc_window_layer
119494494	202433	*	3.09372e-29	64_loc_window_layer
121578561	591	*	9.98758e-09	64_loc_window_layer
122740981	33759	*	1.0397e-09	64_loc_window_layer
123360305	3022	*	1.61311e-09	64_loc_window_layer
125218684	311228	*	1.63037e-14	64_loc_window_layer
126150293	15623	*	1.40718e-07	64_loc_window_layer
128165159	300409	*	5.68802e-08	64_loc_window_layer
130339316	431	*	9.99661e-13	64_loc_window_layer
131769966	11636	*	3.48328e-15	64_loc_window_layer
133793734	293	*	4.48231e-13	64_loc_window_layer
134993392	83122	*	1.04529e-22	64_loc_window_layer
135052004	38352	*	2.92067e-32	64_loc_window_layer
2193742	33890	*	3.86115e-35	64_loc_window_layer
2292373	620	*	1.34658e-11	64_loc_window_layer
7699330	4149	*	5.91565e-10	64_loc_window_layer
13298244	267728	*	9.21161e-08	64_loc_window_layer
16633647	6114	*	2.32962e-08	64_loc_window_layer
17498619	125517	*	2.10585e-07	64_loc_window_layer
20184718	6581	*	4.14821e-07	64_loc_window_layer
31849194	30047	*	1.98148e-41	64_loc_window_layer
32460980	10495	*	7.84907e-28	64_loc_window_layer
43600177	31256	*	1.02189e-07	64_loc_window_layer
44332891	6932	*	8.01995e-28	64_loc_window_layer
47927226	263689	*	1.73877e-08	64_loc_window_layer
60776124	93079	*	4.10029e-08	64_loc_window_layer
61447487	132587	*	1.89232e-07	64_loc_window_layer
62693818	44342	*	1.19921e-07	64_loc_window_layer
64781299	96577	*	2.20223e-07	64_loc_window_layer
67071064	63437	*	1.96911e-07	64_loc_window_layer
68782211	236	*	1.56572e-09	64_loc_window_layer
69867046	53222	*	2.53597e-10	64_loc_window_layer
75379620	130	*	1.51584e-09	64_loc_window_layer
94276903	142669	*	1.63543e-07	64_loc_window_layer
101918710	554	*	4.11726e-16	64_loc_window_layer
111411199	25704	*	1.05925e-10	64_loc_window_layer
112837374	5874	*	7.44078e-10	64_loc_window_layer
115374096	2308	*	1.31255e-08	64_loc_window_layer
115530547	155322	*	7.69272e-08	64_loc_window_layer
116451628	591	*	1.33409e-07	64_loc_window_layer
122850545	406	*	1.90418e-10	64_loc_window_layer
124736135	26891	*	6.87335e-07	64_loc_window_layer
125036420	55101	*	3.8349e-08	64_loc_window_layer
125366263	12493	*	1.48384e-09	64_loc_window_layer
129244523	10279	*	1.25148e-08	64_loc_window_layer
134095337	156528	*	3.9533e-07	64_loc_window_layer
3602937	13069	*	9.41963e-09	64_loc_window_layer
7283120	817	*	7.33948e-08	64_loc_window_layer
8171686	146293	*	7.09523e-12	64_loc_window_layer
12605465	341076	*	3.27839e-07	64_loc_window_layer
16761406	34589	*	4.89831e-08	64_loc_window_layer
22095182	414202	*	1.58083e-12	64_loc_window_layer
45448215	177987	*	1.60047e-15	64_loc_window_layer
48551474	154805	*	2.57601e-07	64_loc_window_layer
49393226	21096	*	8.98239e-09	64_loc_window_layer
54402909	25360	*	1.43261e-12	64_loc_window_layer
54422350	11860	*	1.01918e-12	64_loc_window_layer
54450826	24329	*	5.74242e-09	64_loc_window_layer
57632495	30610	*	4.22768e-08	64_loc_window_layer
58120635	657	*	2.61476e-11	64_loc_window_layer
58190734	52005	*	2.55211e-09	64_loc_window_layer
81331660	1003906	*	2.35674e-07	64_loc_window_layer
82752393	603481	*	2.90269e-08	64_loc_window_layer
86658860	1352120	*	1.55078e-07	64_loc_window_layer
108523472	285724	*	2.23065e-08	64_loc_window_layer
111473809	292371	*	4.1153e-07	64_loc_window_layer
115124067	3052	*	2.48864e-19	64_loc_window_layer
132701390	45594	*	1.41525e-09	64_loc_window_layer
133485765	4300	*	3.53034e-10	64_loc_window_layer
26043066	303040	*	8.26285e-12	64_loc_window_layer
28366702	103	*	2.17035e-08	64_loc_window_layer
28543438	8566	*	6.76789e-11	64_loc_window_layer
36053408	8057	*	1.24865e-45	64_loc_window_layer
51417977	711168	*	3.22616e-18	64_loc_window_layer
76334866	284	*	8.04164e-08	64_loc_window_layer
79183424	15342	*	5.51179e-21	64_loc_window_layer
95366050	1482	*	1.36962e-09	64_loc_window_layer
96743754	446758	*	1.9717e-07	64_loc_window_layer
100637258	29136	*	2.49132e-27	64_loc_window_layer
103054860	2717	*	3.79442e-10	64_loc_window_layer
24642219	1031	*	6.02771e-09	64_loc_window_layer
29247458	19194	*	5.85979e-13	64_loc_window_layer
37050455	72937	*	2.07094e-11	64_loc_window_layer
37133168	5894	*	8.92289e-08	64_loc_window_layer
38068752	11001	*	9.62365e-10	64_loc_window_layer
42079246	347885	*	8.64463e-13	64_loc_window_layer
54863424	449662	*	4.29067e-08	64_loc_window_layer
61124418	172223	*	9.25916e-18	64_loc_window_layer
74708313	1423	*	3.6447e-09	64_loc_window_layer
89020850	231920	*	1.85456e-07	64_loc_window_layer
95236612	1587	*	3.15122e-10	64_loc_window_layer
102030727	105109	*	4.03115e-10	64_loc_window_layer
104611819	8945	*	3.31633e-08	64_loc_window_layer
28344477	4366	*	2.57915e-10	64_loc_window_layer
33011441	403519	*	2.25017e-09	64_loc_window_layer
37190694	20314	*	2.01912e-09	64_loc_window_layer
37402723	9715	*	1.60478e-13	64_loc_window_layer
41220983	22070	*	5.23617e-09	64_loc_window_layer
45407818	21711	*	3.87732e-14	64_loc_window_layer
53495286	415842	*	9.01681e-10	64_loc_window_layer
56035459	154371	*	7.67588e-09	64_loc_window_layer
60297747	11364	*	1.42793e-08	64_loc_window_layer
63340444	5684	*	1.71323e-09	64_loc_window_layer
68128261	7850	*	7.57135e-11	64_loc_window_layer
71507695	100026	*	2.42237e-07	64_loc_window_layer
77287338	658954	*	1.90528e-23	64_loc_window_layer
79576298	194552	*	3.09568e-14	64_loc_window_layer
83625692	325355	*	4.64828e-11	64_loc_window_layer
83952875	963	*	7.97405e-10	64_loc_window_layer
89148733	769	*	8.9082e-11	64_loc_window_layer
90119362	214596	*	4.96001e-22	64_loc_window_layer
96876407	6378	*	3.5288e-08	64_loc_window_layer
96909455	24947	*	7.71976e-08	64_loc_window_layer
100882527	366	*	8.75212e-09	64_loc_window_layer
101568217	148033	*	6.11893e-08	64_loc_window_layer
215791	27523	*	3.8236e-08	64_loc_window_layer
2286786	417	*	1.11702e-08	64_loc_window_layer
3239458	18657	*	4.69078e-07	64_loc_window_layer
8806690	122	*	9.84033e-08	64_loc_window_layer
51573168	389181	*	9.04675e-08	64_loc_window_layer
55365815	403815	*	3.30923e-35	64_loc_window_layer
58538323	39790	*	1.46753e-07	64_loc_window_layer
66879016	341	*	5.58096e-11	64_loc_window_layer
67200492	16329	*	2.23247e-09	64_loc_window_layer
67233983	707	*	2.73098e-09	64_loc_window_layer
68270387	694	*	1.11202e-13	64_loc_window_layer
69141478	587	*	3.06217e-22	64_loc_window_layer
75300043	20478	*	1.15423e-08	64_loc_window_layer
77823221	350525	*	3.69042e-07	64_loc_window_layer
86547322	19477	*	4.08685e-07	64_loc_window_layer
86774095	173597	*	9.76091e-14	64_loc_window_layer
1613880	642	*	1.00618e-07	64_loc_window_layer
1933290	52660	*	1.0255e-09	64_loc_window_layer
5026585	193	*	8.58853e-10	64_loc_window_layer
6899758	240560	*	1.15743e-24	64_loc_window_layer
7349197	10555	*	1.59156e-10	64_loc_window_layer
7833237	469	*	3.54336e-11	64_loc_window_layer
8930618	2607	*	2.96756e-10	64_loc_window_layer
29302666	53985	*	6.9036e-08	64_loc_window_layer
31662900	459068	*	4.41374e-10	64_loc_window_layer
35295509	6078	*	5.72743e-29	64_loc_window_layer
36667233	1390	*	8.69338e-13	64_loc_window_layer
37761947	5857	*	7.87138e-14	64_loc_window_layer
37909335	64971	*	9.39021e-10	64_loc_window_layer
40847718	36199	*	9.49859e-17	64_loc_window_layer
46827113	136778	*	1.48946e-32	64_loc_window_layer
48052682	65087	*	2.77117e-27	64_loc_window_layer
48637858	1213	*	5.98647e-10	64_loc_window_layer
59539587	64666	*	8.97071e-30	64_loc_window_layer
72208788	310935	*	3.73775e-10	64_loc_window_layer
73893209	41609	*	1.15385e-09	64_loc_window_layer
77151206	65885	*	3.63702e-10	64_loc_window_layer
77767084	3588	*	1.76676e-14	64_loc_window_layer
5237581	787093	*	1.14639e-07	64_loc_window_layer
20513080	768387	*	7.31656e-12	64_loc_window_layer
24443298	315711	*	6.08474e-11	64_loc_window_layer
30051564	353	*	3.31058e-08	64_loc_window_layer
31804742	65222	*	2.15927e-07	64_loc_window_layer
47720920	1219521	*	1.96499e-08	64_loc_window_layer
55108947	6032	*	3.3896e-12	64_loc_window_layer
56932714	45364	*	1.34512e-08	64_loc_window_layer
57364491	801	*	2.56768e-10	64_loc_window_layer
59998729	997870	*	8.82211e-11	64_loc_window_layer
71815715	1281182	*	1.21176e-07	64_loc_window_layer
72917387	612	*	1.51733e-08	64_loc_window_layer
8408337	133485	*	2.20497e-07	64_loc_window_layer
13213688	5696	*	7.09241e-09	64_loc_window_layer
15343174	36843	*	3.76526e-07	64_loc_window_layer
17571656	5107	*	1.16449e-08	64_loc_window_layer
18713816	12884	*	1.61367e-08	64_loc_window_layer
18981378	1982	*	2.8549e-15	64_loc_window_layer
19431572	150604	*	4.79912e-21	64_loc_window_layer
30866192	150618	*	8.29355e-19	64_loc_window_layer
32147575	507175	*	4.3806e-11	64_loc_window_layer
36246906	512	*	5.8517e-17	64_loc_window_layer
37096588	266	*	3.34311e-10	64_loc_window_layer
38747378	841	*	5.82061e-08	64_loc_window_layer
38877220	555	*	1.4171e-08	64_loc_window_layer
39799037	1072	*	3.53986e-12	64_loc_window_layer
41119353	59164	*	3.6556e-09	64_loc_window_layer
45664665	69660	*	8.12874e-08	64_loc_window_layer
46032854	31120	*	5.18621e-09	64_loc_window_layer
825155	9840	*	4.18102e-13	64_loc_window_layer
1472264	194	*	1.34922e-08	64_loc_window_layer
23343405	2265741	*	3.79614e-50	64_loc_window_layer
36149194	591	*	6.82459e-13	64_loc_window_layer
43922399	195635	*	1.83483e-07	64_loc_window_layer
55667544	465890	*	1.80101e-09	64_loc_window_layer
57875545	228	*	2.4724e-10	64_loc_window_layer
61142637	146480	*	9.00303e-08	64_loc_window_layer
33247885	215718	*	1.69297e-08	64_loc_window_layer
34406589	11497	*	1.34569e-29	64_loc_window_layer
38085281	14747	*	4.10727e-21	64_loc_window_layer
43188288	389903	*	1.28351e-12	64_loc_window_layer
44589030	93743	*	4.55937e-08	64_loc_window_layer
47517690	118043	*	2.86276e-07	64_loc_window_layer
19512712	1736	*	1.4005e-08	64_loc_window_layer
19752869	41990	*	4.96101e-32	64_loc_window_layer
24951511	284245	*	5.59068e-17	64_loc_window_layer
30476525	437	*	9.15596e-18	64_loc_window_layer
36806580	580	*	9.83446e-13	64_loc_window_layer
38200894	129894	*	2.50943e-26	64_loc_window_layer
44317517	109084	*	1.26377e-08	64_loc_window_layer
51017001	398	*	7.4789e-10	64_loc_window_layer

## Sheet: bumphunter_default
seqnames	start	end	width	strand	pval_region
chr7	27181480	27184077	2598	*	0
chr7	27184159	27185282	1124	*	2.03771e-05
chr6	32549849	32549935	87	*	0.00014264
chr17	6899207	6899758	552	*	0.00709632
chr7	27137922	27138850	929	*	0.0115742
chr22	19750918	19751654	737	*	0.00139583
chr6	30039403	30039476	74	*	0.0151249
chr6	11542732	11542732	1	*	0.000830366
chr4	7760060	7760060	1	*	0.00104433
chr19	36246395	36246408	14	*	0.0136985
chr7	27134109	27134369	261	*	0.0200612
chr1	205819088	205819492	405	*	0.0317271
chr6	31237013	31237034	22	*	0.0136119
chr20	61590751	61591066	316	*	0.0159553
chr7	27170241	27170412	172	*	0.040316
chr6	29911542	29911558	17	*	0.0182477
chr8	39380435	39380592	158	*	0.00883856
chr7	27143370	27143717	348	*	0.0461184
chr6	32552106	32552246	141	*	0.0228172
chr9	124989915	124990276	362	*	0.0244678
chr2	88927196	88927196	1	*	0.00371882
chr6	30039175	30039376	202	*	0.0477486
chr22	24890794	24890831	38	*	0.0488235
chr7	157504135	157504143	9	*	0.013077
chr7	27170880	27170994	115	*	0.047015
chr6	32551749	32551749	1	*	0.00509427
chr11	32451777	32452187	411	*	0.040744
chr18	72917163	72917387	225	*	0.0179115
chr22	24348549	24348715	167	*	0.0452524
chr4	961658	962124	467	*	0.0389304
chr12	11700321	11700343	23	*	0.0452015
chr16	85242446	85242503	58	*	0.0468061
chr2	74729100	74729279	180	*	0.047122
chr2	220414726	220414726	1	*	0.00971477
chr5	2726252	2726252	1	*	0.0099542
chr11	32454216	32454216	1	*	0.0102751
chr13	113495380	113495380	1	*	0.0108865
chr7	120659	120659	1	*	0.0112838
chr7	27185512	27185512	1	*	0.0129191
chr1	11046185	11046185	1	*	0.0130872
chr7	79084196	79084196	1	*	0.0138462
chr2	55393977	55393977	1	*	0.0139583
chr21	46976175	46976175	1	*	0.0160673
chr3	196227453	196227453	1	*	0.0181814
chr15	63758958	63758958	1	*	0.0184362
chr6	32525805	32525805	1	*	0.0186603
chr14	24567446	24567446	1	*	0.0195722
chr8	144774753	144774753	1	*	0.0212023
chr6	32557970	32557970	1	*	0.023505
chr2	74665089	74665089	1	*	0.0257006
chr3	3152916	3152916	1	*	0.0284617
chr6	32526414	32526414	1	*	0.0297556
chr22	49698418	49698418	1	*	0.0302039
chr4	17516819	17516819	1	*	0.0318748
chr5	180597642	180597642	1	*	0.0434949
chr15	89933347	89933347	1	*	0.0436273
chr8	6189008	6189008	1	*	0.0442081
chr15	31192891	31192891	1	*	0.0450945

## Sheet: bumphunter_maxGap=1Mb
seqnames	start	end	width	strand	pval_region
chr7	27181480	27184077	2598	*	0
chr7	27184159	27185282	1124	*	5.29061e-05
chr6	32549849	32549935	87	*	0.000142847
chr17	6899207	6899758	552	*	0.00802586
chr7	27137922	27138850	929	*	0.0131948
chr22	19750918	19751654	737	*	0.00167712
chr6	30039403	30039476	74	*	0.0168929
chr6	11542732	11542732	1	*	0.000830626
chr4	7760060	7760060	1	*	0.00105283
chr19	36246395	36246408	14	*	0.0157978
chr7	27134109	27134369	261	*	0.0227443
chr1	205819088	205819492	405	*	0.0357116
chr6	31237013	31237034	22	*	0.0155703
chr20	61590751	61591066	316	*	0.0181362
chr7	27170241	27170412	172	*	0.0441607
chr6	29911542	29911558	17	*	0.0206598
chr8	39380435	39380592	158	*	0.00923741
chr2	88927196	88927196	1	*	0.0036611
chr15	89922989	89933347	10359	*	0.0430656
chr6	32552106	32552246	141	*	0.0256753
chr9	124989915	124990276	362	*	0.0274477
chr7	157504135	157504143	9	*	0.0139355
chr6	32551749	32551749	1	*	0.00498376
chr18	72917163	72917387	225	*	0.0191256
chr11	32451777	32452187	411	*	0.0449279
chr22	24348549	24348715	167	*	0.0497635
chr4	961658	962124	467	*	0.0413832
chr12	11700321	11700343	23	*	0.0479753
chr16	85242446	85242503	58	*	0.0496683
chr2	220414726	220414726	1	*	0.00908398
chr5	2726252	2726252	1	*	0.00927445
chr11	32454216	32454216	1	*	0.00951252
chr13	113495380	113495380	1	*	0.00994635
chr7	120659	120659	1	*	0.010285
chr7	27185512	27185512	1	*	0.0116552
chr1	11046185	11046185	1	*	0.0117822
chr7	79084196	79084196	1	*	0.0123959
chr2	55393977	55393977	1	*	0.0124964
chr21	46976175	46976175	1	*	0.0141947
chr3	196227453	196227453	1	*	0.0159935
chr15	63758958	63758958	1	*	0.0162051
chr6	32525805	32525805	1	*	0.016348
chr14	24567446	24567446	1	*	0.017094
chr8	144774753	144774753	1	*	0.0184431
chr2	74665089	74665089	1	*	0.0222206
chr3	3152916	3152916	1	*	0.024559
chr6	32526414	32526414	1	*	0.0256753
chr22	49698418	49698418	1	*	0.026051
chr4	17516819	17516819	1	*	0.0275747
chr5	180597642	180597642	1	*	0.0381718
chr8	6189008	6189008	1	*	0.0388225
chr15	31192891	31192891	1	*	0.0396584
chr4	129389744	129389744	1	*	0.0465733
chr5	170210586	170210586	1	*	0.0485202
chr22	24388327	24388327	1	*	0.0486948

## Sheet: dmrcate_lambda=1kb,C=2
seqnames	start	end	width	strand	pval_region
chr7	27180888	27185512	4625	*	2.55611e-135
chr13	36048892	36053408	4517	*	3.86739e-37
chr7	27140797	27144595	3799	*	4.87553e-33
chr16	69139418	69141478	2061	*	9.52691e-20
chr22	38092643	38093207	565	*	4.40682e-22
chr11	44324759	44333192	8434	*	2.41369e-19
chr17	35289351	35297146	7796	*	1.55139e-21
chr7	27223097	27226329	3233	*	1.46633e-16
chr2	223161771	223172329	10559	*	7.03598e-21
chr8	25901017	25909599	8583	*	6.53038e-22
chr22	19748925	19753364	4440	*	2.96387e-17
chr7	96650323	96655105	4783	*	4.62181e-15
chr8	11559488	11563023	3536	*	1.75749e-17
chr2	172944393	172953925	9533	*	2.78964e-18
chr3	147124417	147131860	7444	*	6.94253e-18
chr6	41374532	41377288	2757	*	1.53175e-15
chr6	108485043	108491702	6660	*	2.62072e-14
chr7	27178861	27179432	572	*	2.43559e-14
chr10	118890977	118894180	3204	*	3.14967e-13
chr21	34395093	34399361	4269	*	3.15702e-16
chr10	102983065	102991184	8120	*	2.53563e-14
chr1	50888590	50893984	5395	*	1.81987e-15
chr7	155164762	155168238	3477	*	8.79045e-12
chr6	137813878	137819267	5390	*	9.88149e-14
chr7	27152583	27156062	3480	*	5.80101e-16
chr19	19280969	19281559	591	*	3.27861e-12
chr19	36246395	36247869	1475	*	5.3589e-12
chr4	174447847	174453287	5441	*	2.65956e-12
chr6	1614141	1617619	3479	*	2.98088e-11
chr2	105468452	105472759	4308	*	7.74526e-11
chr2	19557201	19561709	4509	*	1.05176e-11
chr4	111541965	111545119	3155	*	2.25709e-13
chr2	177021702	177025608	3907	*	8.53783e-14
chr2	162271412	162275468	4057	*	3.4811e-13
chr2	63274476	63277944	3469	*	1.8534e-10
chr1	47909234	47911508	2275	*	4.06938e-11
chr5	134823888	134828036	4149	*	5.21159e-09
chr11	32450591	32452839	2249	*	3.52391e-10
chr1	91189450	91193193	3744	*	5.00435e-11
chr2	114033360	114034595	1236	*	4.42315e-12
chr13	50706583	50708043	1461	*	8.6482e-10
chr6	100049849	100052633	2785	*	3.35018e-12
chr1	50879560	50884242	4683	*	4.77976e-09
chr10	118030848	118034357	3510	*	1.68836e-12
chr22	24890330	24891666	1337	*	6.41094e-09
chr4	154709441	154712145	2705	*	3.5212e-10
chr19	18979364	18981378	2015	*	1.80681e-08
chr16	54962001	54967389	5389	*	5.22881e-13
chr16	54968727	54973579	4853	*	1.91924e-11
chr4	94748617	94751126	2510	*	3.38361e-11
chr3	62353504	62359924	6421	*	1.52929e-12
chr6	32115964	32118811	2848	*	2.92944e-13
chr2	63282211	63287082	4872	*	1.21494e-10
chr19	37095466	37096816	1351	*	3.30003e-10
chr3	138665006	138668187	3182	*	4.78301e-10
chr16	2286370	2288072	1703	*	1.35447e-11
chr4	4854459	4864902	10444	*	3.16179e-10
chr8	65488069	65492936	4868	*	9.22537e-11
chr7	27137922	27138974	1053	*	2.08435e-11
chr10	130338570	130339927	1358	*	7.85286e-10
chr1	75599532	75602925	3394	*	5.29935e-12
chr3	27764473	27766382	1910	*	6.42907e-08
chr12	115120789	115123251	2463	*	3.11459e-11
chr17	36665844	36667484	1641	*	3.01126e-10
chr20	21081216	21084420	3205	*	1.81672e-09
chr6	100911240	100915805	4566	*	6.37373e-12
chr1	119541833	119544772	2940	*	3.29273e-10
chr1	200003800	200005833	2034	*	4.25763e-10
chr3	26663551	26666151	2601	*	8.36056e-12
chr20	36148133	36150061	1929	*	1.05904e-11
chr5	153852554	153856213	3660	*	1.34026e-08
chr1	197886681	197889693	3013	*	4.03517e-10
chr11	32454216	32457878	3663	*	3.27852e-07
chr11	31818474	31821764	3291	*	1.81254e-09
chr1	201617042	201618901	1860	*	8.037e-11
chr5	170735347	170740937	5591	*	1.67092e-10
chr3	181441345	181445647	4303	*	1.23499e-10
chr5	50263500	50266228	2729	*	2.89932e-09
chr5	54527190	54530114	2925	*	2.28529e-08
chr10	100991745	100996347	4603	*	1.07817e-08
chr3	181428046	181430485	2440	*	9.92234e-10
chr16	68269295	68271177	1883	*	8.00677e-10
chr5	140305713	140306985	1273	*	6.18662e-10
chr6	133561368	133564578	3211	*	5.18072e-10
chr2	45177243	45180089	2847	*	1.17299e-05
chr19	30715001	30719828	4828	*	5.98512e-09
chr21	38076709	38079019	2311	*	3.47403e-09
chr11	2290953	2293665	2713	*	1.86904e-08
chr5	172670879	172673715	2837	*	1.14276e-08
chr5	145724352	145725913	1562	*	1.37377e-09
chr6	6002543	6005349	2807	*	4.28959e-09
chr11	2159853	2163174	3322	*	1.95622e-08
chr2	175205387	175209255	3869	*	3.77873e-09
chr7	19156086	19158954	2869	*	6.57706e-11
chr6	29973557	29975905	2349	*	2.53118e-10
chr2	14772312	14775494	3183	*	1.1391e-09
chr3	47050803	47051546	744	*	2.63336e-09
chr4	5709858	5711301	1444	*	4.78898e-09
chr3	157823089	157825196	2108	*	4.75352e-09
chr14	42074503	42078901	4399	*	7.41673e-09
chr7	27186554	27188020	1467	*	8.36246e-06
chr1	200009373	200012526	3154	*	1.57206e-07
chr2	176946790	176950843	4054	*	5.38362e-10
chr1	180202530	180205253	2724	*	3.00657e-08
chr14	95234658	95240560	5903	*	1.3028e-09
chr7	27169674	27171528	1855	*	1.00498e-10
chr17	48040877	48042917	2041	*	1.24665e-07
chr2	157176601	157179512	2912	*	1.43698e-08
chr10	119301760	119306025	4266	*	2.88528e-08
chr17	40834459	40836125	1667	*	1.20894e-07
chr3	138656471	138659021	2551	*	5.40774e-08
chr20	21493101	21495476	2376	*	5.43013e-09
chr22	30476089	30477270	1182	*	1.23553e-09
chr7	27134109	27135780	1672	*	1.45164e-06
chr5	122422411	122426797	4387	*	5.75436e-08
chr2	27529540	27531535	1996	*	4.70861e-08
chr3	147108843	147112605	3763	*	1.12359e-08
chr15	96873184	96876737	3554	*	6.03709e-09
chr11	31836334	31839947	3614	*	4.02535e-08
chr2	133426129	133429299	3171	*	3.32512e-09
chr2	180725622	180726697	1076	*	5.98214e-09
chr7	27227340	27229163	1824	*	6.15716e-06
chr5	113696863	113699342	2480	*	9.03558e-10
chr10	118896012	118898082	2071	*	1.00642e-09
chr10	119291766	119296612	4847	*	1.55809e-08
chr3	137486091	137490846	4756	*	1.21411e-07
chr10	22633916	22635028	1113	*	2.48426e-08
chr15	76632292	76635953	3662	*	1.64602e-08
chr2	17720758	17722836	2079	*	5.05867e-06
chr17	77765305	77767485	2181	*	1.79118e-06
chr2	177052486	177054306	1821	*	1.24133e-08
chr6	10881782	10884094	2313	*	1.31607e-08
chr2	71123233	71124762	1530	*	1.13602e-05
chr5	72714744	72716466	1723	*	2.19223e-06
chr17	6898738	6900356	1619	*	2.81337e-08
chr13	95363371	95366050	2680	*	5.68202e-08
chr14	102025815	102027797	1983	*	2.03286e-09
chr7	35292896	35294658	1763	*	5.97989e-09
chr10	135049598	135052004	2407	*	3.90469e-06
chr5	140345461	140347293	1833	*	2.74049e-06
chr6	108478494	108479584	1091	*	1.3437e-07
chr8	23563146	23564717	1572	*	6.66511e-08
chr20	57874942	57876201	1260	*	1.68208e-06
chr7	28995458	28998346	2889	*	1.62071e-08
chr12	22093960	22095477	1518	*	4.90064e-07
chr9	96713643	96715843	2201	*	6.76988e-08
chr6	32846924	32847845	922	*	1.24034e-07
chr1	209978397	209980186	1790	*	3.64442e-09
chr5	172754417	172757702	3286	*	8.44748e-08
chr21	38069950	38073934	3985	*	8.23376e-09
chr10	102278918	102280551	1634	*	9.72883e-08
chr8	9760427	9764073	3647	*	7.00783e-05
chr4	184018031	184019561	1531	*	1.53622e-07
chr3	27754675	27756851	2177	*	1.60864e-06
chr17	37760173	37764503	4331	*	8.37398e-08
chr6	127835189	127836731	1543	*	4.98618e-06
chr20	22565228	22568116	2889	*	1.56629e-07
chr11	129243219	129246394	3176	*	3.1586e-08
chr15	76627594	76630660	3067	*	6.45942e-08
chr15	37178201	37178909	709	*	1.95927e-07
chr17	48545805	48546620	816	*	2.36816e-08
chr2	119599189	119600948	1760	*	1.07582e-07
chr10	121577530	121578846	1317	*	8.42775e-07
chr5	134813213	134813329	117	*	3.7089e-07
chr6	28174875	28176230	1356	*	1.68819e-06
chr5	134879326	134882702	3377	*	4.51191e-07
chr10	102489929	102491731	1803	*	4.77968e-06
chr11	31831974	31834905	2932	*	1.99455e-05
chr10	8077830	8080424	2595	*	2.8192e-08
chr13	79169714	79171679	1966	*	1.67767e-08
chr17	40822424	40824361	1938	*	7.6049e-08
chr6	99278360	99282754	4395	*	6.49348e-08
chr7	19145530	19148187	2658	*	1.32422e-07
chr7	121943705	121947425	3721	*	7.56783e-09
chr3	160474222	160475336	1115	*	1.90097e-07
chr21	34400659	34402565	1907	*	0.00112205
chr13	100635002	100637930	2929	*	1.87192e-07
chr11	20180666	20185382	4717	*	2.50786e-09
chr6	1607507	1609223	1717	*	7.91473e-07
chr11	20690223	20691823	1601	*	2.46603e-05
chr17	48048615	48051691	3077	*	2.75529e-07
chr13	76334039	76334866	828	*	6.0792e-06
chr14	57858335	57859336	1002	*	7.55534e-07
chr7	35296478	35298391	1914	*	8.22053e-07
chr5	76932955	76936793	3839	*	1.59257e-07
chr3	55515168	55518798	3631	*	6.65143e-07
chr2	71126275	71129289	3015	*	8.2468e-07
chr14	24640947	24642317	1371	*	7.39518e-08
chr17	7832479	7833663	1185	*	2.25684e-06
chr8	24770342	24773148	2807	*	1.70048e-08
chr8	72468561	72471153	2593	*	7.1486e-08
chr6	10886130	10888129	2000	*	2.62344e-06
chr8	86349742	86351195	1454	*	8.28757e-06
chr1	110609973	110612474	2502	*	6.57907e-07
chr6	166422182	166422741	560	*	7.9938e-07
chr6	5994521	5997791	3271	*	5.99543e-07
chr11	68780136	68782211	2076	*	3.10169e-06
chr6	41341074	41343459	2386	*	4.52109e-07
chr4	111549880	111552353	2474	*	1.29711e-07
chr7	153583563	153585368	1806	*	7.45669e-08
chr22	19746156	19747140	985	*	2.05615e-06
chr8	143544026	143544400	375	*	1.48361e-06
chr5	178420527	178421314	788	*	2.86785e-05
chr5	139524919	139526226	1308	*	7.59553e-07
chr7	15725086	15727598	2513	*	1.71254e-07
chr6	85472949	85474595	1647	*	5.30846e-08
chr21	38080694	38083586	2893	*	1.50183e-06
chr7	155258253	155261402	3150	*	5.41799e-08
chr4	113430989	113432911	1923	*	5.76635e-06
chr2	223176167	223177742	1576	*	1.07493e-07
chr11	101917847	101918710	864	*	0.000103361
chr17	40932199	40932983	785	*	2.46359e-06
chr15	37393009	37395171	2163	*	2.28426e-07
chr17	59474869	59478194	3326	*	3.13009e-06
chr12	8025394	8026515	1122	*	1.34714e-07
chr10	23982350	23983990	1641	*	7.83867e-05
chr7	27145972	27148204	2233	*	2.11056e-07
chr5	76939333	76941173	1841	*	2.36667e-07
chr19	39797750	39799379	1630	*	0.000150551
chr2	200332739	200335874	3136	*	8.80415e-08
chr8	85094437	85097429	2993	*	2.39034e-07
chr10	28032282	28036151	3870	*	2.49741e-07
chr6	1601229	1605352	4124	*	9.77673e-06
chr1	75595408	75598280	2873	*	1.93218e-07
chr2	200320455	200322034	1580	*	7.86872e-07
chr17	74070431	74072957	2527	*	1.11462e-06
chr4	174442543	174444307	1765	*	7.53969e-07
chr6	75914706	75916445	1740	*	6.6379e-08
chr10	131766412	131769581	3170	*	1.40138e-07
chr10	135013653	135015675	2023	*	1.11052e-06
chr20	23029287	23032166	2880	*	1.83983e-06
chr10	77163983	77166172	2190	*	1.20061e-06
chr7	27230252	27232837	2586	*	4.16242e-05
chr6	166579974	166583226	3253	*	5.55057e-07
chr14	61114476	61117162	2687	*	1.23558e-06
chr7	70060835	70061616	782	*	1.53296e-05
chr12	82152229	82153464	1236	*	2.67326e-06
chr17	59483863	59484388	526	*	3.0179e-06
chr5	72594461	72597126	2666	*	8.13817e-07
chr11	31846414	31849262	2849	*	4.14899e-07
chr19	45656123	45656942	820	*	3.26067e-06
chr2	74725040	74726478	1439	*	6.35883e-05
chr10	22622459	22625733	3275	*	2.10463e-06
chr5	174147915	174148519	605	*	8.684e-07
chr20	22558233	22560481	2249	*	8.92128e-07
chr11	32459428	32461240	1813	*	8.54645e-06
chr20	21376921	21378560	1640	*	3.18133e-06
chr8	132052044	132053823	1780	*	2.1068e-06
chr1	236227410	236229267	1858	*	9.49085e-08
chr8	77592946	77595359	2414	*	2.36405e-06
chr6	13924355	13925567	1213	*	0.000188433
chr14	29234671	29236898	2228	*	3.73475e-07
chr19	13124215	13125726	1512	*	3.15241e-06
chr2	157185558	157187204	1647	*	6.31964e-07
chr8	11057265	11059176	1912	*	0.000749636
chr3	55520476	55523594	3119	*	6.50825e-07
chr2	237075576	237080354	4779	*	8.27529e-07
chr4	4866454	4868983	2530	*	1.09271e-07
chr5	155107529	155109505	1977	*	2.30733e-07
chr5	72676798	72678193	1396	*	2.79186e-06
chr6	84418433	84419360	928	*	2.40463e-07
chr10	123357075	123358317	1243	*	1.18443e-05
chr20	24449865	24452131	2267	*	7.65444e-07
chr2	5835853	5837929	2077	*	1.65636e-06
chr11	111382509	111386269	3761	*	1.55525e-05
chr1	197880663	197882469	1807	*	6.98874e-06
chr3	48699012	48701770	2759	*	2.61979e-07
chr7	1269837	1274752	4916	*	2.13547e-07
chr13	51417469	51418614	1146	*	2.00947e-06
chr4	185938303	185942800	4498	*	1.46803e-06
chr4	20253130	20256841	3712	*	1.18675e-06
chr3	147140297	147142415	2119	*	1.67679e-07
chr1	170629555	170631847	2293	*	9.72526e-07
chr6	99271709	99273830	2122	*	3.52554e-07
chr7	19183231	19185407	2177	*	7.10095e-06
chr6	10410042	10412486	2445	*	3.17098e-06
chr22	36806001	36806655	655	*	1.39956e-06
chr19	46032431	46033285	855	*	4.73613e-06
chr11	13029722	13032613	2892	*	2.94623e-05
chr14	36986363	36990534	4172	*	1.82066e-06
chr17	6678929	6679781	853	*	3.20898e-06
chr2	175197240	175201062	3823	*	3.81073e-06
chr10	112402748	112403955	1208	*	9.03089e-06
chr18	35145353	35147826	2474	*	7.07344e-07
chr8	70982255	70984917	2663	*	2.5486e-06
chr6	30094300	30095802	1503	*	2.28896e-06
chr10	133793442	133794593	1152	*	1.34903e-05
chr1	91300215	91301962	1748	*	3.48327e-07
chr9	73736452	73737300	849	*	6.13241e-06
chr5	50673033	50675192	2160	*	4.47757e-07
chr8	97169621	97173722	4102	*	6.42638e-07
chr4	41867178	41869611	2434	*	1.95535e-05
chr2	200327334	200329872	2539	*	5.05342e-05
chr7	27244564	27245747	1184	*	4.04795e-06
chr6	134213992	134214995	1004	*	3.96703e-06
chr2	45155201	45156937	1737	*	8.76967e-07
chr7	27280585	27282987	2403	*	2.7889e-05
chr6	10419016	10420798	1783	*	1.36087e-05
chr4	41747568	41750390	2823	*	1.00394e-06
chr7	25893245	25896490	3246	*	1.81175e-06
chr18	55104628	55106337	1710	*	3.79799e-06
chr15	83951663	83953819	2157	*	1.39096e-06
chr1	36038468	36039655	1188	*	7.07206e-06
chr1	110008870	110010089	1220	*	0.000219543
chr2	223159250	223160569	1320	*	2.6204e-06
chr1	217307696	217312060	4365	*	2.59345e-07
chr4	111557894	111559355	1462	*	3.01057e-06
chr13	100547192	100548513	1322	*	1.4942e-06
chr21	22369310	22370864	1555	*	1.6675e-06
chr11	636460	638424	1965	*	4.49122e-06
chr7	43151828	43153950	2123	*	1.89819e-05
chr9	100614879	100616607	1729	*	3.48642e-05
chr1	231296640	231299396	2757	*	1.21647e-06
chr12	54446944	54448265	1322	*	3.57244e-05
chr10	88024529	88025255	727	*	5.10934e-06
chr1	214160848	214162659	1812	*	5.337e-06
chr2	1747700	1749076	1377	*	3.90302e-06
chr15	90039409	90040550	1142	*	4.98737e-06
chr6	10414350	10416090	1741	*	3.18387e-07
chr12	56390073	56391451	1379	*	1.16871e-06
chr22	19710880	19711327	448	*	4.63296e-05
chr1	65730339	65731886	1548	*	1.88189e-05
chr17	46691543	46692859	1317	*	5.36298e-06
chr2	172964589	172967014	2426	*	8.25616e-06
chr4	85414016	85414873	858	*	6.94308e-05
chr3	64670907	64674314	3408	*	1.5185e-06
chr20	21371547	21372807	1261	*	0.000155109
chr4	13540236	13541863	1628	*	0.000312932
chr2	45161107	45162908	1802	*	9.98001e-06
chr7	70596308	70598282	1975	*	7.92868e-07
chr7	27220034	27221689	1656	*	0.000368882
chr13	78492216	78494330	2115	*	4.22252e-06
chr13	36044768	36046577	1810	*	1.0178e-05
chr11	61722666	61723377	712	*	6.55769e-05
chr20	55201655	55205571	3917	*	8.78114e-06
chr1	119529219	119531122	1904	*	5.74548e-06
chr6	30433423	30434552	1130	*	3.31768e-07
chr5	3595106	3596704	1599	*	7.58274e-06
chr15	74419871	74422761	2891	*	1.17577e-05
chr14	38063564	38065582	2019	*	1.44371e-06
chr6	58147525	58149317	1793	*	4.90234e-06
chr10	25463757	25466027	2271	*	1.43105e-05
chr5	37836748	37840158	3411	*	0.000112456
chr11	116450919	116452003	1085	*	2.18356e-05
chr5	170743459	170744027	569	*	3.91154e-05
chr15	89147786	89149030	1245	*	2.22996e-06
chr10	49892203	49893549	1347	*	1.69616e-06
chr1	119521928	119522855	928	*	1.01925e-05
chr8	23566799	23567941	1143	*	3.11488e-05
chr8	102503892	102505556	1665	*	0.000219995
chr3	27771053	27772805	1753	*	8.87101e-05
chr3	51740201	51741473	1273	*	9.40515e-05
chr13	28542287	28543520	1234	*	3.19112e-06
chr4	85417755	85421050	3296	*	5.22893e-06
chr6	117802401	117803162	762	*	1.51413e-05
chr5	77145356	77146796	1441	*	1.59624e-05
chr6	42927504	42928920	1417	*	8.75526e-06
chr17	42733527	42734503	977	*	7.40165e-05
chr7	116962950	116964472	1523	*	3.56609e-06
chr6	32408284	32409856	1573	*	8.63602e-06
chr20	61050560	61052060	1501	*	3.86702e-06
chr12	45443808	45445864	2057	*	0.000153141
chr14	38676865	38678924	2060	*	5.49305e-06
chr11	122850140	122851122	983	*	2.45675e-05
chr6	35479350	35480129	780	*	2.48486e-05
chr14	54685790	54687314	1525	*	2.21279e-05
chr2	207139066	207140303	1238	*	6.65742e-06
chr1	86045347	86047433	2087	*	0.000147304
chr14	60975811	60978275	2465	*	9.92161e-07
chr20	50721911	50722613	703	*	5.22014e-05
chr8	24812784	24814393	1610	*	3.75592e-06
chr5	153862183	153863826	1644	*	3.77393e-05
chr7	27162090	27164285	2196	*	4.33154e-06
chr4	165304259	165305334	1076	*	3.0674e-06
chr14	61121516	61124481	2966	*	9.02576e-05
chr10	93804898	93805870	973	*	1.97195e-05
chr7	94023308	94024254	947	*	3.5259e-06
chr17	7340867	7344050	3184	*	4.95145e-05
chr17	73873529	73875284	1756	*	3.4291e-05
chr2	119602212	119606055	3844	*	3.49332e-05
chr11	124734412	124736840	2429	*	3.59341e-06
chr11	2181269	2183864	2596	*	9.6164e-06
chr5	16178784	16181039	2256	*	1.1449e-05
chr1	237205098	237206643	1546	*	0.00028261
chr11	13983009	13984596	1588	*	5.11822e-06
chr1	82266841	82269526	2686	*	9.93435e-06
chr1	44398516	44399894	1379	*	5.68157e-05
chr22	21823558	21823579	22	*	3.38151e-05
chr17	46799640	46801314	1675	*	3.91248e-05
chr3	6902337	6904640	2304	*	4.69925e-06
chr6	100894513	100896392	1880	*	5.52205e-06
chr12	54409657	54412269	2613	*	0.000118649
chr10	102494320	102495354	1035	*	0.00381206
chr4	95678918	95680414	1497	*	1.64536e-05
chr16	66877873	66879016	1144	*	0.000149698
chr17	5025970	5027051	1082	*	4.08067e-05
chr5	11903145	11904912	1768	*	1.22495e-05
chr13	100630170	100632398	2229	*	4.89249e-06
chr7	20824556	20826721	2166	*	1.74464e-06
chr5	38556108	38557634	1527	*	0.00151011
chr19	30864867	30866365	1499	*	1.53375e-05
chr6	33739406	33739653	248	*	3.35255e-05
chr2	131721099	131722722	1624	*	1.21573e-05
chr18	20139442	20140245	804	*	2.60586e-05
chr15	78933106	78934580	1475	*	0.000179556
chr10	50603612	50605158	1547	*	1.13731e-05
chr5	140864020	140865433	1414	*	0.0012957
chr11	17740430	17742135	1706	*	1.80847e-05
chr15	60286384	60289417	3034	*	2.12119e-05
chr2	213400697	213402433	1737	*	1.41771e-05
chr10	128075852	128078010	2159	*	6.29676e-06
chr10	102890038	102891879	1842	*	4.07886e-05
chr4	113441608	113442804	1197	*	6.49565e-05
chr17	36102254	36105517	3264	*	3.07656e-06
chr1	91182128	91185441	3314	*	2.12137e-06
chr2	18058717	18061319	2603	*	3.05823e-05
chr8	41654331	41656079	1749	*	0.000624548
chr16	31499479	31499991	513	*	4.75642e-05
chr16	12995568	12997684	2117	*	3.1963e-06
chr3	44753069	44754587	1519	*	4.6925e-06
chr3	170136159	170137871	1713	*	1.59541e-05
chr16	51183988	51186266	2279	*	1.56295e-05
chr2	74728623	74730266	1644	*	0.000555972
chr7	93203695	93205295	1601	*	1.81885e-06
chr4	4872510	4873966	1457	*	2.97631e-05
chr8	49833685	49834643	959	*	0.00322305
chr15	58357204	58358879	1676	*	5.52916e-06
chr15	37396505	37396672	168	*	0.00056523
chr14	37131329	37133285	1957	*	2.89983e-05
chr10	124899051	124900053	1003	*	2.92833e-05
chr16	86546374	86547544	1171	*	2.35175e-05
chr6	10382828	10386160	3333	*	6.64419e-06
chr2	176963583	176964720	1138	*	8.90605e-06
chr14	102029375	102031426	2052	*	1.85865e-05
chr2	31805915	31806898	984	*	7.93735e-06
chr6	84562778	84563910	1133	*	3.20006e-05
chr1	32929715	32931323	1609	*	5.54485e-06
chr15	41804838	41806588	1751	*	4.91973e-05
chr4	175138377	175140004	1628	*	3.94224e-05
chr12	85672623	85674694	2072	*	3.8281e-06
chr6	99275305	99277015	1711	*	6.74904e-06
chr3	140769274	140771786	2513	*	4.34025e-05
chr10	134977981	134978997	1017	*	5.6118e-05
chr7	156801419	156804033	2615	*	2.153e-05
chr15	79575048	79576704	1657	*	0.000220181
chr5	2754753	2757457	2705	*	5.66661e-06
chr4	184825842	184827491	1650	*	2.57263e-05
chr7	121950198	121951055	858	*	8.08302e-05
chr9	79629668	79631227	1560	*	2.78755e-05
chr2	71114785	71116188	1404	*	0.000292111
chr3	28616404	28617854	1451	*	6.27803e-05
chr2	45236019	45237431	1413	*	1.93369e-05
chr16	67196699	67198367	1669	*	4.61482e-05
chr12	108237150	108238461	1312	*	0.000130586
chr16	25703018	25704507	1490	*	2.53817e-05
chr8	10589905	10592227	2323	*	1.20461e-05
chr1	185703201	185704549	1349	*	2.58804e-05
chr7	89839865	89840396	532	*	0.00010979
chr5	11384581	11385067	487	*	7.10212e-05
chr13	28365853	28367245	1393	*	0.000315664
chr10	116853118	116854499	1382	*	0.000237154
chr5	7849836	7851681	1846	*	0.00010017
chr17	31619592	31620820	1229	*	7.6928e-05
chr2	182547401	182548807	1407	*	2.97746e-05
chr19	8274460	8275229	770	*	0.00016928
chr4	115518992	115520931	1940	*	0.000722833
chr5	122428653	122431121	2469	*	6.80873e-05
chr19	58220080	58220837	758	*	4.43849e-06
chr4	141489799	141490428	630	*	8.9238e-06
chr13	110436740	110437759	1020	*	0.000513615
chr17	8927521	8928451	931	*	0.000221503
chr7	82071752	82073810	2059	*	1.01058e-05
chr16	10274064	10277017	2954	*	0.0120755
chr17	70115862	70117530	1669	*	0.00019709
chr1	218337485	218338449	965	*	0.00696092
chr4	110223040	110224288	1249	*	1.625e-05
chr6	166400871	166402699	1829	*	1.64433e-05
chr12	132660955	132661639	685	*	5.59384e-05
chr5	41510076	41511150	1075	*	6.20717e-05
chr20	821854	822788	935	*	3.14598e-05
chr10	102321736	102322694	959	*	0.000116307
chr8	19796844	19798005	1162	*	2.60913e-05
chr7	65235340	65236303	964	*	9.59788e-05
chr7	27215464	27215610	147	*	5.2647e-05
chr18	59000498	59001726	1229	*	3.0276e-05
chr15	79381747	79383980	2234	*	0.00707395
chr7	129415968	129415994	27	*	8.99978e-05
chr2	107501733	107504169	2437	*	1.80729e-05
chr3	149374535	149375528	994	*	0.000161531
chr7	96632294	96635336	3043	*	0.000103387
chr18	12253749	12254976	1228	*	1.04512e-05
chr15	89922071	89922989	919	*	9.87121e-05
chr19	11529133	11530065	933	*	5.40254e-06
chr10	134928794	134930475	1682	*	6.40763e-05
chr16	9184099	9184705	607	*	0.000145276
chr4	16084247	16086085	1839	*	2.262e-05
chr17	11500910	11502254	1345	*	4.83492e-06
chr4	74809912	74810310	399	*	5.1017e-05
chr15	89919993	89920348	356	*	0.000133265
chr11	126872760	126873943	1184	*	0.000182257
chr3	9744919	9746637	1719	*	2.6794e-05
chr7	54609587	54610928	1342	*	6.2844e-06
chr15	85360052	85360691	640	*	0.00530997
chr20	44034247	44034459	213	*	5.72188e-05
chr14	104621467	104622128	662	*	4.19907e-05
chr17	46697414	46699155	1742	*	2.1059e-05
chr3	158449660	158450833	1174	*	5.84086e-05
chr5	38257516	38259398	1883	*	9.58549e-05
chr3	157821262	157822072	811	*	8.14241e-05
chr9	969473	971757	2285	*	1.01119e-05
chr5	178423163	178423309	147	*	0.000102353
chr5	980580	981189	610	*	0.0015862
chr20	44657115	44658225	1111	*	0.00024175
chr10	15760947	15762312	1366	*	6.92005e-05
chr12	52257893	52258691	799	*	0.00118449
chr1	57887655	57889604	1950	*	0.000493485
chr19	42502731	42503412	682	*	5.56002e-05
chr14	61118751	61120234	1484	*	3.99099e-05
chr2	56149825	56151179	1355	*	3.54418e-05
chr11	111410960	111411979	1020	*	5.60931e-05
chr3	134514881	134515422	542	*	0.000190286
chr7	73184220	73185168	949	*	0.000394462
chr7	64712379	64712896	518	*	0.000135727
chr22	21058190	21059300	1111	*	0.00232189
chr1	51442133	51443114	982	*	0.000310978
chr11	7694814	7695809	996	*	5.30347e-05
chr12	54392988	54394545	1558	*	7.59754e-05
chr20	55840633	55842375	1743	*	1.24237e-05
chr6	28602543	28603779	1237	*	3.78309e-05
chr13	100623362	100624965	1604	*	1.88082e-05
chr15	76639212	76640005	794	*	0.000260833
chr3	114343673	114343825	153	*	0.00010726
chr10	119311459	119313305	1847	*	1.77034e-05
chr6	1383533	1385351	1819	*	0.000201003
chr5	75379748	75381070	1323	*	4.38294e-05
chr5	50678451	50679817	1367	*	3.52236e-06
chr12	133484621	133485765	1145	*	0.000187753
chr8	11565277	11566526	1250	*	3.21351e-05
chr12	58158537	58160911	2375	*	0.000559353
chr9	91150159	91150624	466	*	0.000139335
chr7	27204349	27206237	1889	*	1.31223e-05
chr5	92916151	92917334	1184	*	8.77897e-05
chr10	77155143	77156697	1555	*	4.49943e-05
chr6	27512849	27513548	700	*	5.48134e-05
chr10	131762961	131764419	1459	*	6.16205e-05
chr18	24130267	24131604	1338	*	0.00144279
chr7	64734093	64734749	657	*	0.000381343
chr9	120176056	120176762	707	*	0.00010098
chr6	26757644	26758395	752	*	0.00010663
chr22	17849848	17850911	1064	*	6.13354e-05
chr12	59313279	59314530	1252	*	4.10755e-05
chr1	50489240	50489954	715	*	1.63157e-05
chr5	158531132	158533081	1950	*	3.91482e-05
chr11	16631939	16633647	1709	*	0.000993067
chr2	175192666	175194079	1414	*	0.00053188
chr3	170746029	170746586	558	*	4.83224e-05
chr20	37352612	37354889	2278	*	2.63646e-05
chr15	68723690	68724752	1063	*	0.000944298
chr18	5890838	5892753	1916	*	7.98939e-05
chr18	57363081	57365116	2036	*	5.0343e-05
chr3	57529873	57530606	734	*	5.96541e-05
chr8	144852570	144853583	1014	*	0.00197145
chr17	46795860	46797042	1183	*	0.000125851
chr7	4761793	4763182	1390	*	0.000350754
chr5	926793	927400	608	*	0.0070501
chr5	151066268	151067341	1074	*	8.39593e-05
chr7	113727612	113727916	305	*	9.68085e-05
chr13	20710941	20711637	697	*	0.00341062
chr6	146863878	146865487	1610	*	7.44018e-05
chr3	13590221	13591084	864	*	0.000100046
chr5	54516372	54516879	508	*	0.000140363
chr17	59539251	59540267	1017	*	8.01716e-05
chr14	54419825	54422052	2228	*	0.000207821
chr6	50810432	50811724	1293	*	0.000211183
chr5	137474700	137475532	833	*	4.1169e-05
chr9	124889019	124889836	818	*	0.00010113
chr16	8806359	8807043	685	*	1.42198e-05
chr17	59529316	59530436	1121	*	0.00368955
chr6	31321433	31323397	1965	*	5.88385e-05
chr2	73147030	73148229	1200	*	0.000239836
chr19	5829172	5829415	244	*	0.000114179
chr15	56034801	56035616	816	*	0.000418062
chr3	68980947	68982098	1152	*	0.000698807
chr3	32859377	32861150	1774	*	0.0302437
chr8	10586678	10588486	1809	*	1.55915e-05
chr4	54969609	54970254	646	*	0.00579311
chr2	101617769	101619151	1383	*	0.000472868
chr6	166720092	166721155	1064	*	0.000169392
chr9	103790959	103791078	120	*	0.000198305
chr6	27247586	27248065	480	*	0.000173707
chr3	137482478	137484364	1887	*	4.3324e-05
chr1	53308597	53309261	665	*	8.80358e-05
chr19	17566260	17566941	682	*	0.00146072
chr22	46457384	46457998	615	*	0.000467024
chr1	46955557	46956839	1283	*	8.38948e-05
chr12	95840313	95840895	583	*	9.69409e-05
chr7	27217057	27217606	550	*	0.000280299
chr2	217236040	217237937	1898	*	0.000133917
chr1	14924535	14926373	1839	*	3.90038e-05
chr11	115529573	115531033	1461	*	7.95077e-05
chr6	85482612	85484863	2252	*	3.88063e-05
chr15	53095823	53097777	1955	*	0.00015045
chr1	32826969	32828191	1223	*	0.00010246
chr5	157001092	157002175	1084	*	0.00261857
chr7	27237893	27240251	2359	*	0.000108581
chr16	86703935	86704486	552	*	9.0637e-05
chr1	204042123	204044122	2000	*	8.09582e-05
chr11	77907332	77907656	325	*	0.000238042
chr6	99290284	99293292	3009	*	2.62443e-05
chr4	119273361	119274341	981	*	0.000212601
chr7	129424539	129425932	1394	*	0.000265271
chr11	27741077	27744816	3740	*	1.56236e-05
chr13	96705123	96706104	982	*	6.92191e-05
chr6	6006398	6008381	1984	*	0.00136543
chr2	45173499	45173548	50	*	0.000234601
chr5	92956474	92957400	927	*	2.40592e-05
chr19	50193437	50195112	1676	*	3.92476e-05
chr15	53079445	53080933	1489	*	9.37431e-05
chr10	71332139	71333803	1665	*	6.5229e-05
chr2	119915139	119916686	1548	*	3.85965e-05
chr9	6645468	6645736	269	*	0.000230271
chr12	16761002	16761930	929	*	8.96462e-05
chr1	220101368	220102277	910	*	0.000304926
chr19	38746538	38747888	1351	*	0.000458999
chr4	174459201	174460124	924	*	0.00018464
chr2	105460108	105461870	1763	*	4.91933e-05
chr2	73496203	73496909	707	*	0.000235497
chr17	48636344	48638190	1847	*	0.000343659
chr17	4648566	4649333	768	*	0.000327521
chr2	71134190	71134936	747	*	5.07891e-05
chr8	23571706	23572595	890	*	0.00029627
chr4	7436693	7437156	464	*	0.000250779
chr17	35656660	35657046	387	*	9.19525e-05
chr3	147072597	147074130	1534	*	0.000126299
chr4	41881829	41884292	2464	*	0.000318982
chr6	50787361	50788414	1054	*	9.43873e-05
chr10	63422254	63423079	826	*	0.000343347
chr19	52900469	52901639	1171	*	0.000202782
chr6	28554262	28558113	3852	*	0.00133235
chr8	143530680	143532138	1459	*	0.000134596
chr5	63801834	63802993	1160	*	0.000189321
chr6	159589483	159591467	1985	*	0.00255429
chr11	2193034	2193742	709	*	0.000117907
chr2	45168507	45169681	1175	*	0.00109758
chr19	38876666	38877874	1209	*	0.00011578
chr8	65285831	65287050	1220	*	0.000163505
chr10	102473022	102473810	789	*	0.00814561
chr1	16163479	16164122	644	*	3.58759e-05
chr1	116380572	116382363	1792	*	3.89315e-05
chr15	45405370	45408574	3205	*	0.017667
chr5	15499895	15500913	1019	*	0.000108182
chr19	15342548	15344364	1817	*	1.94679e-05
chr11	20177746	20178979	1234	*	0.000101077
chr8	41166169	41167673	1505	*	7.63062e-05
chr6	1312475	1314219	1745	*	8.6291e-05
chr2	162282922	162284644	1723	*	0.00113386
chr17	29886066	29887376	1311	*	0.000494858
chr4	25031951	25033140	1190	*	0.000212072
chr6	25652381	25652815	435	*	0.000126692
chr17	46703122	46704410	1289	*	0.000331458
chr14	63511872	63512760	889	*	6.50943e-05
chr22	44287485	44288659	1175	*	0.000168237
chr12	128750971	128752586	1616	*	3.84827e-05
chr5	134374693	134376489	1797	*	9.37694e-05
chr13	25744676	25746495	1820	*	0.0023872
chr5	32709071	32710456	1386	*	0.00291826
chr2	176971304	176972812	1509	*	0.000104433
chr12	48396354	48397872	1519	*	4.76857e-05
chr1	10698313	10698794	482	*	0.000167394
chr10	94832033	94835624	3592	*	0.0012309
chr20	22549124	22550129	1006	*	0.000211438
chr2	10182525	10183620	1096	*	0.000714123
chr12	54388108	54389477	1370	*	0.000241822
chr6	28778091	28778676	586	*	0.000152688
chr5	153857285	153859049	1765	*	9.23019e-05
chr16	68770613	68771763	1151	*	0.000171044
chr12	58119543	58120635	1093	*	0.000103181
chr6	105400884	105401673	790	*	0.00100651
chr1	149223500	149224717	1218	*	0.000143366
chr2	132218302	132218639	338	*	0.00028925
chr2	177027856	177030228	2373	*	0.000214415
chr17	43505638	43506829	1192	*	8.67071e-05
chr10	124905786	124909415	3630	*	0.00107239
chr9	79633350	79634037	688	*	0.000372826
chr16	103531	104539	1009	*	0.000242622
chr13	79177195	79177925	731	*	0.000278623
chr2	96015817	96016283	467	*	0.000321814
chr4	1550089	1550643	555	*	0.000756486
chr17	7348316	7349197	882	*	4.28049e-05
chr10	102995719	102996798	1080	*	0.00181996
chr7	88387861	88389342	1482	*	0.000124986
chr19	10624868	10625775	908	*	0.000245106
chr12	3600666	3602937	2272	*	0.000918368
chr6	3231187	3232464	1278	*	0.000295903
chr5	122433740	122435550	1811	*	0.000290669
chr19	18901364	18902727	1364	*	0.000142576
chr2	130970868	130971343	476	*	0.000196232
chr1	154127462	154128041	580	*	0.0199903
chr1	63787586	63789341	1756	*	0.00116696
chr12	81102035	81102749	715	*	0.000263945
chr4	41258374	41259283	910	*	0.000102404
chr5	114514717	114516854	2138	*	0.00110024
chr1	63795279	63796263	985	*	0.000394634
chr17	70111635	70112877	1243	*	0.000416514
chr17	1613017	1614268	1252	*	0.000159186
chr3	2139977	2141937	1961	*	5.77764e-05
chr6	117086040	117087238	1199	*	0.00364035
chr17	37855819	37857070	1252	*	0.000239758
chr15	60296138	60298043	1906	*	8.4712e-05
chr5	82766884	82768488	1605	*	0.00124717
chr4	168154775	168156080	1306	*	8.57224e-05
chr17	1927052	1928197	1146	*	0.000285799
chr11	66790285	66791156	872	*	0.000533562
chr11	567480	568474	995	*	0.011167
chr1	15480555	15481367	813	*	0.000210946
chr6	133084289	133085205	917	*	0.0226713
chr14	104604177	104605671	1495	*	0.000623298
chr12	130645423	130647580	2158	*	0.000156843
chr9	1045628	1046103	476	*	0.000297588
chr15	49255118	49256042	925	*	0.000733757
chr21	34442160	34443672	1513	*	0.000207222
chr7	1276617	1278428	1812	*	0.000536799
chr16	12192263	12192430	168	*	0.00826963
chr1	77747374	77748728	1355	*	0.00014329
chr18	47087108	47088780	1673	*	0.000697764
chr8	57357785	57361263	3479	*	0.000109525
chr6	166076874	166078145	1272	*	0.000158193
chr5	83678141	83680326	2186	*	0.000166611
chr17	71160748	71162159	1412	*	0.00053377
chr3	156534076	156534380	305	*	0.000540949
chr13	37394336	37394589	254	*	0.000417238
chr12	16757954	16759591	1638	*	0.00017445
chr7	27212870	27214383	1514	*	0.000493338
chr9	140055728	140056619	892	*	0.000195752
chr12	54378500	54379609	1110	*	0.00108818
chr6	169653612	169654035	424	*	0.000375846
chr3	74663507	74664210	704	*	0.000412939
chr5	78808852	78809743	892	*	0.00108062
chr4	106816383	106817888	1506	*	0.000206525
chr8	23559839	23560590	752	*	0.000207766
chr1	223936343	223937196	854	*	0.000903633
chr4	54975388	54976184	797	*	0.000599124
chr5	89853771	89854979	1209	*	0.000109217
chr14	36977519	36978633	1115	*	0.00047017
chr1	150254477	150255503	1027	*	0.000444774
chr5	172664082	172665707	1626	*	8.06313e-05
chr6	150275521	150276311	791	*	0.00399621
chr12	39298824	39300142	1319	*	0.000102164
chr6	1624386	1625238	853	*	0.00200277
chr18	904523	907605	3083	*	0.000153854
chr6	123317124	123318023	900	*	0.000158434
chr9	126770454	126771184	731	*	0.000403944
chr8	23583662	23585186	1525	*	0.0149841
chr8	145925258	145926089	832	*	0.000722272
chr6	100916916	100917427	512	*	0.000116537
chr13	96742905	96744289	1385	*	0.000556734
chr15	48009313	48011091	1779	*	0.000230455
chr10	62703425	62704447	1023	*	0.000181093
chr2	38301756	38304517	2762	*	0.000271271
chr8	21645163	21647026	1864	*	0.000515342
chr14	37050403	37051949	1547	*	0.000423198
chr5	131592959	131593812	854	*	0.000824543
chr2	11796786	11797017	232	*	0.000399055
chr1	204182957	204183655	699	*	7.10827e-05
chr6	19837622	19839553	1932	*	9.15685e-05
chr15	93352656	93353422	767	*	0.000360706
chr8	114444356	114445779	1424	*	0.000340622
chr1	170637600	170637796	197	*	0.000453112
chr1	154474108	154475688	1581	*	0.00124989
chr2	68545960	68547655	1696	*	0.000232656
chr19	18709415	18709521	107	*	0.00015818
chr4	108745279	108746046	768	*	0.000326836
chr11	82443436	82445170	1735	*	9.15038e-05
chr1	38230073	38231542	1470	*	0.000325427
chr8	41754060	41755140	1081	*	0.00113831
chr12	88974137	88974893	757	*	5.44031e-05
chr11	12695497	12696980	1484	*	0.00194226
chr7	27150031	27150598	568	*	0.000526868
chr7	96626399	96628435	2037	*	0.00183926
chr10	126137517	126138879	1363	*	0.00122106
chr15	68120393	68122139	1747	*	0.000246308
chr1	65774857	65775772	916	*	0.000179923
chr20	9494838	9496892	2055	*	0.0010246
chr8	55370192	55371392	1201	*	8.14759e-05
chr13	46424943	46426263	1321	*	0.000283998
chr13	28493316	28494996	1681	*	0.000486679
chr2	73143799	73145744	1946	*	0.0151507
chr13	79174811	79175611	801	*	0.00103809
chr4	174439300	174440681	1382	*	0.00381248
chr2	120301598	120302499	902	*	0.000221515
chr21	31311797	31312905	1109	*	0.000315448
chr18	31803067	31805151	2085	*	0.000130917
chr2	72374258	72375612	1355	*	0.00323529
chr11	124933549	124933814	266	*	0.00366744
chr6	3227026	3229379	2354	*	0.000251109
chr1	151103642	151104367	726	*	0.000253666
chr8	117949637	117950929	1293	*	0.000206731
chr9	976634	977818	1185	*	0.000180308
chr4	54957484	54958226	743	*	0.000810876
chr4	13543730	13546111	2382	*	0.000209981
chr6	33993822	33994263	442	*	0.000680987
chr4	94753295	94753431	137	*	0.00185152
chr13	79181021	79182205	1185	*	0.000623306
chr18	18822123	18823509	1387	*	0.0030627
chr4	85422998	85424469	1472	*	0.000203431
chr12	133195061	133195520	460	*	0.000430045
chr2	185462269	185463803	1535	*	0.000608046
chr4	156588012	156589349	1338	*	0.000829699
chr2	242497595	242499012	1418	*	0.0012943
chr14	74706891	74707911	1021	*	0.000225377
chr7	47576144	47577090	947	*	0.000659592
chr1	111990835	111991173	339	*	0.00199031
chr15	41061384	41062224	841	*	9.4016e-05
chr3	62860103	62861796	1694	*	0.00013228
chr3	154145810	154146871	1062	*	0.000122076
chr2	45396639	45396991	353	*	0.000556488
chr7	98245716	98246633	918	*	0.000192768
chr2	118942638	118943736	1099	*	0.00231582
chr16	1521617	1521676	60	*	0.000412065
chr1	91194674	91196488	1815	*	0.00566058
chr5	134870977	134872315	1339	*	0.000123332
chr22	50165244	50165512	269	*	0.000336952
chr5	87955618	87957260	1643	*	0.0001311
chr15	78631179	78633662	2484	*	0.00430266
chr9	136074886	136075868	983	*	0.000196176
chr10	23462616	23463746	1131	*	0.000139905
chr4	2062392	2063036	645	*	0.000402772
chr19	7926970	7928066	1097	*	0.00184461
chr5	92921023	92921509	487	*	0.000778846
chr14	27066404	27068135	1732	*	7.70014e-05
chr2	17699243	17700224	982	*	0.000754829
chr9	38621834	38622748	915	*	0.000211036
chr6	28661199	28662065	867	*	0.000165774
chr2	111489847	111491205	1359	*	0.00530347
chr10	124901908	124902844	937	*	0.000266144
chr8	107283146	107284222	1077	*	0.00158436
chr9	124990165	124991432	1268	*	0.000144616
chr5	87970640	87972265	1626	*	0.00144276
chr14	103739856	103740597	742	*	0.000299249
chr4	47839218	47840162	945	*	0.000438127
chr6	100906182	100906895	714	*	0.000221835
chr12	69327238	69327947	710	*	0.000403913
chr4	55990944	55992689	1746	*	0.000328068
chr6	100038353	100039476	1124	*	0.000772784
chr12	133481390	133481520	131	*	0.000414699
chr7	155244047	155244149	103	*	0.000385334
chr2	202899550	202900408	859	*	0.00174496
chr5	146832182	146832933	752	*	0.000525799
chr14	38067622	38069639	2018	*	0.000206252
chr19	39691009	39691388	380	*	0.00102442
chr8	49647579	49648363	785	*	0.000123974
chr6	114178192	114179238	1047	*	0.000261193
chr2	176986460	176988939	2480	*	0.000175468
chr5	107005390	107007126	1737	*	0.000158617
chr2	177014467	177017389	2923	*	8.77859e-05
chr9	37026418	37027267	850	*	0.000258316
chr7	155246964	155247711	748	*	0.000407326
chr12	103351180	103352694	1515	*	0.00210072
chr4	53617076	53617882	807	*	0.000173994
chr16	86599189	86601133	1945	*	0.000756186
chr16	67232921	67233983	1063	*	0.00430499
chr4	4763259	4763753	495	*	0.00496303
chr10	118922493	118923701	1209	*	0.00031667
chr11	74951923	74952165	243	*	0.000839161
chr14	37126582	37128790	2209	*	0.000118063
chr7	130418315	130419932	1618	*	0.000759978
chr17	43099144	43099567	424	*	0.000480618
chr7	32801268	32802032	765	*	0.00459247
chr4	6384165	6384347	183	*	0.00176026
chr4	187645059	187647690	2632	*	0.000527935
chr11	122852284	122852698	415	*	0.000326488
chr20	43726544	43727355	812	*	0.000364126
chr9	94711214	94712122	909	*	0.00233142
chr17	12567873	12569487	1615	*	0.000378205
chr15	79723997	79725284	1288	*	0.000686246
chr5	139016709	139017942	1234	*	0.00118149
chr19	46001962	46003095	1134	*	0.000635878
chr11	63766546	63767561	1016	*	0.00887724
chr4	142053146	142054878	1733	*	0.000146495
chr2	239948617	239948889	273	*	0.000421151
chr9	117266580	117267672	1093	*	0.00422388
chr8	63160127	63161077	951	*	0.000172123
chr17	79317339	79318875	1537	*	0.00205324
chr4	55092363	55095529	3167	*	0.000408
chr5	134735260	134735914	655	*	0.000114927
chr15	83315615	83316734	1120	*	0.0381851
chr1	242687412	242688681	1270	*	0.000582288
chr5	168727686	168729015	1330	*	0.00126643
chr19	41082291	41082366	76	*	0.00146329
chr4	85402870	85404026	1157	*	0.000362931
chr2	45233773	45234379	607	*	0.00431933
chr12	115129011	115130140	1130	*	0.00146272
chr6	39901897	39903199	1303	*	8.75604e-05
chr11	112831501	112833058	1558	*	0.000276271
chr5	134368682	134369116	435	*	0.00070169
chr1	22978981	22979739	759	*	0.000365812
chr15	89950204	89951404	1201	*	0.0004125
chr6	1378346	1379694	1349	*	0.00250425
chr17	38698893	38699009	117	*	0.000749293
chr17	68165064	68166241	1178	*	0.000181411
chr4	42399384	42401242	1859	*	0.00179115
chr3	62363466	62365402	1937	*	0.000322582
chr16	86604522	86605100	579	*	0.00545163
chr2	237072391	237073518	1128	*	0.00762807
chr1	240255377	240256644	1268	*	0.00029028
chr16	58498151	58499074	924	*	0.000804039
chr4	175135048	175135997	950	*	0.000158171
chr5	128300696	128301488	793	*	0.000173266
chr18	70534534	70536461	1928	*	0.000397664
chr13	26042598	26043472	875	*	0.000618806
chr19	33793976	33794556	581	*	0.000667229
chr15	101419333	101421391	2059	*	0.000547881
chr6	27258460	27259237	778	*	0.0011005
chr1	14027091	14027581	491	*	0.00345007
chr6	26043732	26044841	1110	*	0.00181047
chr7	20837918	20838631	714	*	0.000281282
chr14	92787905	92788580	676	*	0.00134895
chr9	126779285	126779875	591	*	0.000646809
chr1	40105079	40105764	686	*	0.000500682
chr8	31496353	31498006	1654	*	0.000442768
chr20	10198659	10200617	1959	*	0.000131937
chr5	180596864	180597642	779	*	0.000275703
chr1	28919300	28919387	88	*	0.00111641
chr5	33936171	33937182	1012	*	0.000500647
chr17	29297380	29298352	973	*	0.00184674
chr4	5052379	5054079	1701	*	0.000236983
chr3	131753245	131755265	2021	*	0.000887907
chr18	24127237	24128625	1389	*	0.00289109
chr16	62068673	62070365	1693	*	0.00013424
chr8	124284176	124284568	393	*	0.00158876
chr2	44995908	44996068	161	*	0.000908469
chr8	12989237	12991143	1907	*	0.00123427
chr11	75379166	75379867	702	*	0.000141447
chr20	41817801	41819125	1325	*	0.000490374
chr3	46448084	46449313	1230	*	0.000538023
chr20	42875135	42876091	957	*	0.00478757
chr6	94128181	94129697	1517	*	0.000308582
chr13	38443634	38444765	1132	*	0.000296222
chr18	56886915	56887785	871	*	0.0294004
chr17	58226730	58227745	1016	*	0.000452647
chr2	158114069	158114424	356	*	0.000300749
chr4	30721353	30723455	2103	*	0.000114995
chr17	15244441	15245237	797	*	0.000180623
chr2	45231226	45232417	1192	*	0.000309073
chr1	214158149	214159203	1055	*	0.00158079
chr20	44097716	44098987	1272	*	0.00502364
chr2	4183531	4184127	597	*	0.00310874
chr15	89940260	89940505	246	*	0.000930186
chr2	131594925	131595321	397	*	0.000633257
chr8	32406150	32406928	779	*	0.000999866
chr8	22548400	22549103	704	*	0.000267665
chr11	22364185	22365428	1244	*	0.000684474
chr5	44388596	44390215	1620	*	0.0010435
chr1	6306210	6306850	641	*	0.000564746
chr13	100620447	100621543	1097	*	0.000274401
chr5	76925380	76926341	962	*	0.000949728
chr18	72916776	72917450	675	*	0.000741273
chr3	169385983	169387139	1157	*	0.000245551
chr7	28448936	28451011	2076	*	0.00026079
chr17	38464730	38465510	781	*	0.00119868
chr10	122738656	122739544	889	*	0.0119398
chr5	178774760	178775192	433	*	0.00170925
chr19	2462518	2462961	444	*	0.00103988
chr17	37381273	37382699	1427	*	0.0151442
chr1	153651568	153652247	680	*	0.000851808
chr1	15271830	15272326	497	*	0.00165479
chr8	72987311	72988608	1298	*	0.000424073
chr5	87967728	87968844	1117	*	0.0019624
chr2	220350567	220351040	474	*	0.000994371
chr4	13537647	13537872	226	*	0.000601067
chr8	65289227	65290848	1622	*	0.000303765
chr3	164912187	164915196	3010	*	0.000465335
chr16	67184164	67185429	1266	*	0.000293329
chr1	47901555	47902371	817	*	0.00198848
chr1	112531263	112533260	1998	*	0.0159001
chr22	43505892	43506952	1061	*	0.00226348
chr1	59042065	59042275	211	*	0.000593006
chr19	30017511	30017829	319	*	0.0198333
chr1	212687842	212688762	921	*	0.000438937
chr22	17081987	17083727	1741	*	0.000267081
chr5	174150712	174152033	1322	*	9.00469e-05
chr2	150186634	150187489	856	*	0.000394072
chr15	70877866	70878049	184	*	0.000893889
chr7	27265004	27265522	519	*	0.000318632
chr6	28459188	28459227	40	*	0.00101916
chr11	33850394	33851073	680	*	0.000310248
chr2	121104029	121104917	889	*	0.000398757
chr1	165323232	165325673	2442	*	0.000554094
chr21	45769977	45770390	414	*	0.00102302
chr17	28562474	28563300	827	*	0.000890976
chr18	43651686	43652594	909	*	0.00040194
chr3	111804343	111805408	1066	*	0.00455093
chr1	958274	958351	78	*	0.00103062
chr6	32976484	32977708	1225	*	0.00750929
chr10	22764566	22764922	357	*	0.00129792
chr3	129693791	129694683	893	*	0.000852078
chr6	32191210	32191496	287	*	0.00199992
chr18	19757468	19757890	423	*	0.0021733
chr12	114881676	114882603	928	*	0.00221541
chr5	66461884	66462662	779	*	0.000519504
chr19	1467008	1468466	1459	*	0.000192657
chr16	2652940	2653987	1048	*	0.00268613
chr21	33244742	33245471	730	*	0.000475986
chr7	155579788	155580322	535	*	0.00121237
chr5	115297488	115299088	1601	*	0.00046205
chr4	54967423	54968251	829	*	0.0137478
chr1	27686768	27687695	928	*	0.00104369
chr6	7540834	7542456	1623	*	0.000535656
chr2	119532041	119532574	534	*	0.00836306
chr4	17782643	17783936	1294	*	0.000391052
chr4	4870123	4871166	1044	*	0.00210499
chr4	186456009	186457012	1004	*	0.000573629
chr2	162279964	162280741	778	*	0.000393446
chr19	36643572	36643771	200	*	0.00111529
chr7	64349133	64350150	1018	*	0.00342534
chr12	106978920	106980546	1627	*	0.00222682
chr6	154359967	154360894	928	*	0.00557151
chr3	181437145	181438216	1072	*	0.000755128
chr17	73583355	73584617	1263	*	0.000301087
chr20	6750617	6750989	373	*	0.00035038
chr4	330131	330865	735	*	0.00169488
chr13	103052144	103052943	800	*	0.00171566
chr10	134910271	134910540	270	*	0.00207876
chr5	139926617	139927754	1138	*	0.00174941
chr8	23260961	23261618	658	*	0.000532783
chr6	134274843	134275178	336	*	0.0024649
chr11	430036	430292	257	*	0.000741435
chr3	96532640	96534005	1366	*	0.00035404
chr5	135528543	135529341	799	*	0.0009173
chr20	52789646	52790601	956	*	0.000368662
chr15	78112818	78112847	30	*	0.00127002
chr20	39316111	39316634	524	*	0.0025135
chr6	168078772	168079427	656	*	0.000879418
chr10	52833444	52834676	1233	*	0.000823725
chr3	181421427	181422217	791	*	0.000674071
chr17	46810540	46810934	395	*	0.00157454
chr7	134575811	134576386	576	*	0.00352048
chr10	50816917	50818707	1791	*	0.000321432
chr2	233384489	233384768	280	*	0.00155856
chr3	25469125	25469991	867	*	0.00377452
chr8	144965151	144965915	765	*	0.00228158
chr13	39260874	39262147	1274	*	0.000464326
chr21	36262896	36263808	913	*	0.000615745
chr7	97360615	97362523	1909	*	0.00979122
chr2	176979345	176979788	444	*	0.00193606
chr5	174115485	174115735	251	*	0.00143706
chr19	49249932	49250561	630	*	0.0199156
chr6	121758242	121758980	739	*	0.00130196
chr15	29862036	29862568	533	*	0.000884492
chr5	172110211	172110579	369	*	0.016079
chr6	100903227	100904689	1463	*	0.000523954
chr16	82660434	82661725	1292	*	0.001089
chr11	94134015	94135029	1015	*	0.0328858
chr6	28921103	28922226	1124	*	0.00240864
chr4	180979320	180979631	312	*	0.00110048
chr10	1778742	1780263	1522	*	0.00232216
chr20	19193057	19193989	933	*	0.00458888
chr14	89020645	89020926	282	*	0.00267339
chr20	18038604	18040012	1409	*	0.00103583
chr14	97058864	97059467	604	*	0.0023953
chr12	57616956	57617297	342	*	0.00206367
chr6	45631106	45631799	694	*	0.000601859
chr5	121412702	121414634	1933	*	0.00072727
chr15	37398943	37399798	856	*	0.00119501
chr6	49517734	49518986	1253	*	0.00147642
chr3	160822268	160823392	1125	*	0.00552881
chr3	44596178	44597491	1314	*	0.00187121
chr1	63792695	63793987	1293	*	0.00197025
chr8	37551945	37552657	713	*	0.000786179
chr19	1446280	1446596	317	*	0.00331839
chr20	21683478	21684348	871	*	0.000856169
chr7	1239811	1240091	281	*	0.0013165
chr3	190580422	190580923	502	*	0.00104142
chr8	124170694	124171207	514	*	0.000872845
chr3	120168805	120169821	1017	*	0.0105625
chr10	135170752	135171083	332	*	0.00142397
chr12	125671504	125672141	638	*	0.00163685
chr7	23287222	23287560	339	*	0.000906163
chr1	179711583	179713176	1594	*	0.00215834
chr12	72665282	72667707	2426	*	0.000302444
chr8	110374294	110374866	573	*	0.00614827
chr9	136657884	136658254	371	*	0.00140891
chr16	743925	744939	1015	*	0.000715713
chr3	147113700	147115043	1344	*	0.00790231
chr6	134216920	134217613	694	*	0.00299311
chr13	114320889	114321749	861	*	0.000733745
chr1	119535500	119536288	789	*	0.000624294
chr7	27127448	27128046	599	*	0.000534261
chr19	30863260	30863349	90	*	0.00547294
chr7	45960367	45962576	2210	*	0.000601535
chr5	110229803	110229987	185	*	0.00190768
chr21	47717406	47718080	675	*	0.000561488
chr2	5813258	5813866	609	*	0.00149214
chr14	60336292	60337154	863	*	0.00250093
chr1	1079171	1079879	709	*	0.00100382
chr5	1883214	1884513	1300	*	0.0013807
chr1	177139876	177140812	937	*	0.000331363
chr16	52579163	52579649	487	*	0.00107199
chr5	92927796	92928615	820	*	0.00129766
chr7	32996733	32997659	927	*	0.000340932
chr7	2773782	2774654	873	*	0.000296661
chr15	96894509	96895542	1034	*	0.000619569
chr15	37180636	37181529	894	*	0.000792463
chr10	135042885	135044114	1230	*	0.00411306
chr5	174178104	174178884	781	*	0.000545699
chr8	77585222	77586439	1218	*	0.00115434
chr4	44449571	44450358	788	*	0.000933433
chr11	43596529	43597542	1014	*	0.00626721
chr2	88649907	88650823	917	*	0.00067466
chr5	50694849	50695337	489	*	0.00111986
chr14	61104032	61104967	936	*	0.00084718
chr10	123872229	123873277	1049	*	0.00148706
chr4	166300252	166301256	1005	*	0.00118912
chr9	32783202	32783516	315	*	0.00152044
chr1	181451906	181452839	934	*	0.000939351
chr22	22012495	22012657	163	*	0.00182124
chr10	124896232	124897153	922	*	0.000506588
chr5	9545207	9545976	770	*	0.000988126
chr15	98503376	98504668	1293	*	0.000603084
chr3	179754239	179755235	997	*	0.000792098
chr1	201368390	201369650	1261	*	0.00244345
chr21	45874614	45875534	921	*	0.0183376
chr11	130319691	130319736	46	*	0.00227635
chr18	24764599	24765781	1183	*	0.00040834
chr12	81110706	81111012	307	*	0.000963615
chr14	57278188	57279669	1482	*	0.000599858
chr2	45181829	45182689	861	*	0.000821452
chr11	45307563	45308676	1114	*	0.000473663
chr3	33259889	33260732	844	*	0.000844942
chr16	22825158	22826243	1086	*	0.000613826
chr3	132756721	132757973	1253	*	0.00115285
chr2	217498574	217499384	811	*	0.00132659
chr11	33890917	33892246	1330	*	0.00128391
chr14	60973462	60974039	578	*	0.000540061
chr7	100464771	100465657	887	*	0.000408556
chr7	8473234	8474544	1311	*	0.00132899
chr4	46391159	46392972	1814	*	6.84011e-05
chr6	150464644	150465049	406	*	0.00299821
chr19	13207602	13208599	998	*	0.00129058
chr6	10430644	10430966	323	*	0.0084801
chr10	119494317	119494959	643	*	0.000909037
chr3	238611	240139	1529	*	0.00049079
chr15	100881458	100882647	1190	*	0.0249422
chr2	219472218	219473002	785	*	0.00129472
chr9	505235	505571	337	*	0.00201906
chr20	1471884	1472419	536	*	0.00333268
chr8	53477545	53478706	1162	*	0.00134568
chr19	10406935	10407317	383	*	0.00146752
chr7	139207971	139208871	901	*	0.00878521
chr1	3566818	3569046	2229	*	0.00012555
chr15	68125566	68126178	613	*	0.00341688
chr2	45175881	45176067	187	*	0.00171861
chr6	134638742	134639482	741	*	0.000477232
chr8	95652822	95654541	1720	*	0.00526188
chr14	81421508	81422160	653	*	0.00174436
chr2	220107847	220108267	421	*	0.0011031
chr19	18343901	18344520	620	*	0.00158687
chr3	173115001	173116248	1248	*	0.000626821
chr2	263559	263656	98	*	0.0019459
chr8	330109	330175	67	*	0.00247219
chr4	41218583	41218767	185	*	0.00211512
chr4	11428822	11430022	1201	*	0.000966381
chr10	134885740	134886312	573	*	0.00518685
chr19	3932951	3933856	906	*	0.00255138
chr2	105478395	105479054	660	*	0.0165935
chr7	20816184	20818226	2043	*	0.00628641
chr16	85648263	85649026	764	*	0.000799934
chr11	121971092	121971247	156	*	0.00242855
chr1	95006322	95007502	1181	*	0.00292175
chr5	178800278	178800355	78	*	0.00175267
chr12	132905611	132906443	833	*	0.000988479
chr1	214360574	214360954	381	*	0.0025633
chr6	76059450	76059773	324	*	0.000772183
chr2	73518702	73520043	1342	*	0.0180011
chr12	95942287	95943114	828	*	0.00167651
chr15	40212106	40212781	676	*	0.00907651
chr12	57631839	57632706	868	*	0.00225399
chr17	8906601	8907561	961	*	0.00275688
chr4	81186795	81187906	1112	*	0.00485011
chr3	50382952	50383485	534	*	0.00101806
chr1	155290236	155291345	1110	*	0.00144333
chr1	54203548	54204517	970	*	0.00149123
chr3	157812763	157813810	1048	*	0.000533537
chr5	140892308	140893101	794	*	0.000585013
chr19	12758416	12759156	741	*	0.000483481
chr14	75744458	75744601	144	*	0.00183059
chr3	85010606	85011052	447	*	0.00201415
chr11	43568922	43569555	634	*	0.000902039
chr1	225864873	225865487	615	*	0.00416027
chr17	72208213	72209198	986	*	0.0115694
chr1	40137089	40138052	964	*	0.000617924
chr4	2059525	2060566	1042	*	0.00113476
chr4	48484788	48486154	1367	*	0.0168276
chr1	16481937	16482818	882	*	0.00059439
chr18	24443262	24443344	83	*	0.00135375
chr8	55379034	55379663	630	*	0.000629676
chr6	10837647	10838284	638	*	0.00118549
chr15	96909322	96909896	575	*	0.0017947
chr22	46263018	46263834	817	*	0.00124102
chr6	54711227	54711476	250	*	0.0018286
chr5	72746341	72747502	1162	*	0.00203557
chr19	46318439	46319398	960	*	0.000232219
chr5	92930813	92932120	1308	*	0.000674119
chr1	18957020	18959354	2335	*	0.00163361
chr22	51016501	51017432	932	*	0.000169273
chr9	86755443	86756031	589	*	0.00116623
chr2	217559020	217560403	1384	*	0.00230467
chr11	88241594	88242488	895	*	0.000898694
chr6	27255829	27256406	578	*	0.000961899
chr19	8429439	8429614	176	*	0.00393011
chr7	121512781	121513910	1130	*	0.000424709
chr4	1166270	1167423	1154	*	0.00310451
chr17	26711393	26712092	700	*	0.00139149
chr18	30349900	30350977	1078	*	0.00141287
chr16	1032260	1033074	815	*	0.000969896
chr19	1313043	1313642	600	*	0.00482363
chr7	27130090	27130324	235	*	0.00194246
chr1	220702321	220702826	506	*	0.00369356
chr19	52407630	52408520	891	*	0.00188895
chr20	57616897	57617431	535	*	0.00293468
chr8	145806273	145806752	480	*	0.00624687
chr13	21634663	21634945	283	*	0.00262571
chr8	50822168	50823252	1085	*	0.00130111
chr3	9594151	9594385	235	*	0.000945584
chr18	55107755	55108537	783	*	0.00212646
chr7	29923120	29924135	1016	*	0.00343745
chr1	70032840	70034139	1300	*	0.00035147
chr7	157409860	157410240	381	*	0.00130938
chr3	57113245	57113767	523	*	0.00177483
chr16	84401756	84402496	741	*	0.000656562
chr17	2305849	2305903	55	*	0.00424017
chr19	52206224	52206912	689	*	0.00105132
chr6	32163054	32165321	2268	*	0.00343525
chr2	80529990	80531898	1909	*	0.000130115
chr22	18593816	18594235	420	*	0.0021827
chr5	72739768	72740748	981	*	0.000801306
chr13	110958892	110960563	1672	*	0.000241962
chr11	65340843	65341001	159	*	0.00282673
chr21	28338836	28340304	1469	*	0.000421338
chr19	41018444	41019285	842	*	0.005217
chr12	44153746	44153853	108	*	0.00203424
chr11	62691182	62691452	271	*	0.00345967
chr16	1967781	1968709	929	*	0.000564882
chr21	38120350	38120824	475	*	0.00181399
chr12	81331012	81332050	1039	*	0.000861466
chr20	21502218	21503898	1681	*	0.000654501
chr8	109094032	109095388	1357	*	0.00529734
chr17	2658617	2659477	861	*	0.00107374
chr10	102980881	102981446	566	*	0.011216
chr15	89959657	89960278	622	*	0.00743757
chr12	126675667	126676139	473	*	0.00125031
chr1	183154778	183155644	867	*	0.00200401
chr1	228400217	228401186	970	*	0.00249556
chr22	39639859	39641536	1678	*	0.00173802
chr7	155325552	155326484	933	*	0.00257583
chr19	46386030	46386226	197	*	0.00228034
chr6	150335417	150336524	1108	*	0.0165977
chr2	72371255	72371838	584	*	0.00107247
chr11	124740545	124740965	421	*	0.00209766
chr6	76203225	76203675	451	*	0.000461284
chr10	109674526	109675284	759	*	0.000988296
chr4	40751717	40752415	699	*	0.000525594
chr5	1444852	1445593	742	*	0.00129352
chr14	66974163	66974904	742	*	0.0331264
chr1	12270775	12270887	113	*	0.00292265
chr17	33672543	33673036	494	*	0.0019017
chr2	10090656	10090974	319	*	0.00480292
chr2	5832430	5833774	1345	*	0.000827987
chr4	25865178	25865284	107	*	0.00137758
chr8	144800997	144801223	227	*	0.00138767
chr2	223288635	223290324	1690	*	0.000675011
chr20	9819272	9819820	549	*	0.00196585
chr12	113901529	113902885	1357	*	0.00352664
chr6	126080132	126080723	592	*	0.00105346
chr1	63785321	63786271	951	*	0.000922975
chr18	61615564	61616862	1299	*	0.00205684
chr15	84322277	84323154	878	*	0.000944698
chr2	176993017	176995556	2540	*	0.000781225
chr8	65499048	65500144	1097	*	0.0105274
chr1	247373510	247374357	848	*	0.00284011
chr19	54985351	54985364	14	*	0.00220259
chr3	49395923	49396232	310	*	0.00296664
chr6	11044541	11045370	830	*	0.0231196
chr4	96468962	96471105	2144	*	0.000171189
chr2	130737216	130738053	838	*	0.00362929
chr1	20878928	20879813	886	*	0.00131853
chr22	29875947	29877285	1339	*	0.0080508
chr2	27664399	27665711	1313	*	0.000881501
chr13	84454495	84456722	2228	*	0.0020841
chr5	523677	524848	1172	*	0.00263556
chr8	6419438	6419570	133	*	0.00145863
chr11	17743282	17743946	665	*	0.000898592
chr1	35247084	35247966	883	*	0.00132883
chr3	12329745	12330532	788	*	0.00213462
chr11	2165136	2165961	826	*	0.00188255
chr1	31845904	31846699	796	*	0.00253637
chr4	155412348	155413618	1271	*	0.00183929
chr1	180200687	180201319	633	*	0.00239354
chr5	72415900	72417180	1281	*	0.0100094
chr9	102587074	102587494	421	*	0.00233191
chr2	233498625	233498682	58	*	0.00410758
chr5	63461566	63462187	622	*	0.000647597
chr5	72744196	72744904	709	*	0.00620368
chr6	106440663	106442129	1467	*	0.00236006
chr4	74864165	74865270	1106	*	0.00198458
chr2	121199631	121200849	1219	*	0.00717129
chr15	75639163	75640148	986	*	0.00138849
chr19	37997294	37998171	878	*	0.000755702
chr20	43922174	43922449	276	*	0.00386482
chr2	167231969	167233070	1102	*	0.00145535
chr5	87984861	87986067	1207	*	0.00191065
chr1	77333749	77334748	1000	*	0.00159473
chr17	36734475	36735245	771	*	0.00472194
chr2	172957268	172958324	1057	*	0.00348509
chr7	64407607	64408298	692	*	0.00306612
chr4	164264520	164265442	923	*	0.000471202
chr11	76495289	76495526	238	*	0.00251574
chr16	55358072	55359698	1627	*	0.00187827
chr8	22959776	22961088	1313	*	0.000722178
chr17	39676096	39676704	609	*	0.00266635
chr4	3387281	3387341	61	*	0.00218426
chr2	176997277	176997707	431	*	0.0187525
chr12	96251729	96252677	949	*	0.00135066
chr9	95571917	95572254	338	*	0.00172631
chr10	106399877	106402042	2166	*	0.00102253
chr4	41879262	41879651	390	*	0.00251212
chr8	55366152	55367466	1315	*	0.000754582
chr3	169531663	169531864	202	*	0.00189111
chr5	1503595	1503979	385	*	0.00221242
chr4	188953092	188953969	878	*	0.00125971
chr2	154333970	154335766	1797	*	0.00162434
chr22	38840050	38840293	244	*	0.00338672
chr11	1422804	1422947	144	*	0.00188807
chr8	30892276	30892490	215	*	0.00271999
chr5	134914371	134915088	718	*	0.00474307
chr18	14747661	14748439	779	*	0.0016086
chr5	122620929	122621645	717	*	0.00152629
chr10	26506353	26507383	1031	*	0.00860563
chr9	133538743	133538893	151	*	0.00283889
chr2	149645372	149645934	563	*	0.00116885
chr5	135265753	135266516	764	*	0.000755597
chr6	127440729	127441993	1265	*	0.00586069
chr18	4454189	4455512	1324	*	0.000687115
chr17	19290353	19291120	768	*	0.0126325
chr1	2383438	2383687	250	*	0.00756545
chr10	93647563	93647857	295	*	0.00243608
chr1	147826387	147826960	574	*	0.0016989
chr9	131154899	131155013	115	*	0.0020194
chr8	97505391	97506675	1285	*	0.00930471
chr1	47881256	47882936	1681	*	0.0159323
chr16	1307050	1307680	631	*	0.0016024
chr1	108743318	108743728	411	*	0.00186678
chr7	121939827	121940992	1166	*	0.00201697
chr12	40618284	40618960	677	*	0.00179145
chr5	121647546	121648479	934	*	0.00110264
chr17	77785191	77786354	1164	*	0.00297004
chr10	102893925	102894639	715	*	0.0198139
chr1	165204410	165205506	1097	*	0.0012775
chr5	136833893	136835107	1215	*	0.00300402
chr4	156129081	156130206	1126	*	0.000793997
chr6	152128024	152129791	1768	*	0.000383757
chr4	123747447	123747750	304	*	0.00221165
chr5	54602543	54602880	338	*	0.004375
chr14	88792913	88793741	829	*	0.0235412
chr4	166794267	166796183	1917	*	0.00231651
chr2	25498444	25498451	8	*	0.00277376
chr10	103539189	103539953	765	*	0.0018548
chr15	45421068	45422553	1486	*	0.000886733
chr12	15475116	15476085	970	*	0.000950557
chr8	28269964	28270033	70	*	0.00499257
chr8	11204541	11205155	615	*	0.0353801
chr13	111451902	111452040	139	*	0.00474725
chr14	29247148	29247705	558	*	0.00360901
chr4	4144710	4144783	74	*	0.00280993
chr18	11751413	11752592	1180	*	0.00134883
chr11	59323070	59324029	960	*	0.0048038
chr2	3044737	3045057	321	*	0.00203083
chr1	226075069	226075388	320	*	0.00264393
chr14	104583067	104584573	1507	*	0.0120402
chr2	120281354	120281999	646	*	0.00171662
chr1	6479352	6480516	1165	*	0.0434178
chr12	114842700	114844265	1566	*	0.00120088
chr4	52917271	52918065	795	*	0.000728517
chr17	71897854	71898341	488	*	0.0414104
chr3	158518888	158519566	679	*	0.00319233
chr1	172114047	172114419	373	*	0.00445781
chr5	17218308	17219239	932	*	0.00214134
chr16	86611049	86613067	2019	*	0.00308434
chr11	60774952	60775831	880	*	0.0014606
chr2	241937756	241938818	1063	*	0.00114871
chr12	86658745	86659008	264	*	0.00312376
chr22	19510977	19512320	1344	*	0.00747431
chr12	70758965	70759304	340	*	0.00317306
chr17	41984018	41985222	1205	*	0.00108673
chr12	33592078	33593177	1100	*	0.000904165
chr18	67067721	67068457	737	*	0.00433242
chr9	122131497	122132379	883	*	0.00101397
chr14	77606335	77607526	1192	*	0.00147013
chr5	57878188	57879168	981	*	0.000559854
chr1	103573700	103574958	1259	*	0.0180376
chr2	75787193	75787820	628	*	0.00181339
chr14	38057472	38058284	813	*	0.00423752
chr12	54440773	54441055	283	*	0.00213095
chr3	154796701	154798079	1379	*	0.000794447
chr9	131965232	131965921	690	*	0.0038486
chr14	29227941	29228970	1030	*	0.00562229
chr16	79623618	79623900	283	*	0.00313874
chr4	77818419	77819018	600	*	0.00275246
chr5	87973597	87974547	951	*	0.0022469
chr19	46178005	46178388	384	*	0.00982832
chr6	27279917	27280722	806	*	0.0022616
chr21	46128908	46129620	713	*	0.00194944
chr6	29794812	29796770	1959	*	0.00283393
chr11	67070233	67071322	1090	*	0.000887589
chr19	58951434	58952361	928	*	0.00997519
chr16	89002930	89003235	306	*	0.00308449
chr5	5139069	5140646	1578	*	0.000914427
chr5	37834672	37835548	877	*	0.00366963
chr6	137809124	137810401	1278	*	0.00986469
chr13	88326635	88326918	284	*	0.00247238
chr19	23253834	23254381	548	*	0.00270889
chr8	77589908	77590513	606	*	0.00196809
chr14	99584667	99584939	273	*	0.00251704
chr20	21685834	21686728	895	*	0.00343123
chr19	35819775	35820181	407	*	0.0016134
chr3	44726891	44727195	305	*	0.00211871
chr7	116140128	116140593	466	*	0.00659993
chr3	110791400	110791439	40	*	0.00311521
chr8	91094547	91095114	568	*	0.0192445
chr19	41060190	41060564	375	*	0.00218195
chr9	14349308	14350039	732	*	0.00234696
chr8	76319215	76320362	1148	*	0.00799173
chr10	128993810	128995192	1383	*	0.000512635
chr18	5629371	5630348	978	*	0.00101567
chr21	40984553	40985406	854	*	0.00156678
chr6	123100471	123100722	252	*	0.00487168
chr8	17353980	17354715	736	*	0.00228076
chr3	147086945	147087702	758	*	0.0025187
chr1	180882287	180882681	395	*	0.00247501
chr19	4769240	4769690	451	*	0.00448206
chr10	131760778	131761660	883	*	0.0157913
chr11	35640727	35641054	328	*	0.00331314
chr13	58205678	58206058	381	*	0.00213334
chr9	139889616	139889789	174	*	0.00325927
chr15	90455635	90456248	614	*	0.00105291
chr6	108454859	108455338	480	*	0.00312638
chr7	156813480	156814491	1012	*	0.00153372
chr6	26501409	26502192	784	*	0.00393343
chr5	113391125	113392117	993	*	0.000797629
chr12	48577891	48578223	333	*	0.00286489
chr19	43969650	43970034	385	*	0.000945687
chr2	45165318	45166314	997	*	0.0364219
chr12	6809127	6809797	671	*	0.0275318
chr11	101453871	101455225	1355	*	0.0109475
chr3	61547104	61547944	841	*	0.00417133
chr14	57261601	57262177	577	*	0.0019902
chr3	129147230	129148047	818	*	0.00322052
chr18	56932314	56932993	680	*	0.0026327
chr3	100210880	100211622	743	*	0.00478694
chr2	164204628	164205343	716	*	0.00136673
chr10	695403	696063	661	*	0.000993272
chr7	155601876	155602259	384	*	0.0368646
chr3	52528714	52529524	811	*	0.00100264
chr20	815316	815345	30	*	0.00335062
chr17	19436770	19438253	1484	*	0.0178938
chr17	26898124	26898719	596	*	0.00294374
chr9	4299549	4300432	884	*	0.00546681
chr6	21664652	21665155	504	*	0.00333986
chr2	71503246	71504232	987	*	0.00154241
chr19	2290843	2291020	178	*	0.00382835
chr1	165321741	165322199	459	*	0.00420499
chr12	13043502	13044556	1055	*	0.00248403
chr12	113905682	113906079	398	*	0.003519
chr19	37328842	37329859	1018	*	0.000394453
chr3	192232468	192233231	764	*	0.00422566
chr14	96505296	96506542	1247	*	0.00798453
chr5	2743124	2743655	532	*	0.0053934
chr14	23821149	23821596	448	*	0.00308326
chr1	16090718	16091149	432	*	0.00242637
chr12	100750473	100751051	579	*	0.0132907
chr6	10425553	10426657	1105	*	0.00435661
chr5	3590482	3591992	1511	*	0.00185323
chr3	48471575	48471901	327	*	0.0018864
chr7	155603792	155605094	1303	*	0.00265632
chr11	70289549	70289959	411	*	0.00261125
chr2	27487130	27487792	663	*	0.00237901
chr12	58003774	58004992	1219	*	0.0142659
chr3	126006495	126006903	409	*	0.0158923
chr4	5894691	5895098	408	*	0.00230086
chr6	105584149	105585179	1031	*	0.00242055
chr11	17497693	17498952	1260	*	0.0402012
chr12	24716640	24717178	539	*	0.00360168
chr9	124261807	124262406	600	*	0.00191679
chr15	98835851	98836379	529	*	0.00246515
chr9	135545631	135545841	211	*	0.00404904
chr14	79745154	79746359	1206	*	0.00185298
chr7	24796355	24796553	199	*	0.00300239
chr7	153749206	153749964	759	*	0.00140119
chr4	81952008	81953041	1034	*	0.00363902
chr5	180075862	180076481	620	*	0.00317438
chr5	167000687	167001123	437	*	0.00244417
chr6	87646462	87647644	1183	*	0.00134531
chr19	29284229	29284511	283	*	0.00536286
chr5	115151427	115152494	1068	*	0.012325
chr11	3647419	3647695	277	*	0.00290084
chr1	233749666	233750677	1012	*	0.00567656
chr2	164592477	164593498	1022	*	0.000577564
chr12	113572930	113573611	682	*	0.00377151
chr4	183369754	183370703	950	*	0.00412044
chr8	107281510	107282032	523	*	0.00395875
chr1	110613596	110614450	855	*	0.0153849
chr2	11636031	11636294	264	*	0.00255121
chr1	119548825	119549948	1124	*	0.00399781
chr16	75300023	75300043	21	*	0.0030454
chr9	4490288	4490757	470	*	0.00412742
chr14	94405267	94405681	415	*	0.00285362
chr19	17800285	17800467	183	*	0.0208635
chr6	42145539	42146143	605	*	0.00468032
chr6	17101738	17102678	941	*	0.00110428
chr20	30606792	30607220	429	*	0.00357718
chr4	40631571	40632788	1218	*	0.000536387
chr1	160053689	160053947	259	*	0.00349697
chr12	93834066	93834146	81	*	0.00555519
chr17	40264626	40264861	236	*	0.00230382
chr3	192634002	192635966	1965	*	0.0102014
chr1	214724440	214725599	1160	*	0.00181767
chr8	54789325	54789978	654	*	0.00258051
chr10	46970584	46970868	285	*	0.0025472
chr20	55500189	55500523	335	*	0.00607646
chr2	228029046	228029856	811	*	0.00533839
chr10	111216426	111216962	537	*	0.00346912
chr8	142316072	142316435	364	*	0.00264028
chr9	85677330	85677921	592	*	0.00538287
chr8	11557597	11558334	738	*	0.0272994
chr17	42431109	42432165	1057	*	0.00140682
chr15	28339873	28340459	587	*	0.0335183
chr2	177003280	177004015	736	*	0.0011161
chr4	682834	683240	407	*	0.00185022
chr2	99439533	99439997	465	*	0.00457591
chr19	55677414	55678419	1006	*	0.0014703
chr17	77810742	77810912	171	*	0.00387778
chr4	176922556	176923081	526	*	0.0160234
chr7	5937433	5937486	54	*	0.00476656
chr10	112289853	112290331	479	*	0.00104159
chr2	142887725	142889392	1668	*	0.000712915
chr10	44069309	44069360	52	*	0.00387171
chr7	19812327	19813493	1167	*	0.000785075
chr3	158991628	158991638	11	*	0.00483594
chr2	211089678	211090487	810	*	0.00388807
chr10	118608473	118609402	930	*	0.00156959
chr4	8581650	8582565	916	*	0.00390669
chr19	49935823	49936274	452	*	0.00347239
chr10	3824387	3825031	645	*	0.0115966
chr5	150399890	150400672	783	*	0.00129067
chr12	56881753	56883202	1450	*	0.013285
chr14	103989208	103989789	582	*	0.00169314
chr17	42634144	42635419	1276	*	0.0101301
chr2	50574516	50575326	811	*	0.00958187
chr11	1082797	1083483	687	*	0.00312249
chr5	80256371	80256971	601	*	0.00721805
chr19	39465969	39466757	789	*	0.0017992
chr12	3475063	3475512	450	*	0.00204457
chr9	109622627	109623589	963	*	0.00140097
chr17	6945510	6947032	1523	*	0.00299667
chr12	65218258	65219392	1135	*	0.00752295
chr2	74776282	74776410	129	*	0.00443622
chr1	229569608	229570665	1058	*	0.000621415
chr3	73673231	73674702	1472	*	0.000778831
chr5	175223497	175224721	1225	*	0.00416498
chr19	34112316	34113214	899	*	0.00236923
chr17	773023	773283	261	*	0.00294039
chr15	90319420	90319680	261	*	0.00222056
chr7	87105216	87105416	201	*	0.00229772
chr12	111470657	111470672	16	*	0.00491253
chr16	55689865	55690564	700	*	0.00114081
chr2	47797133	47798679	1547	*	0.04489
chr1	33896920	33897012	93	*	0.0181288
chr1	190447640	190448126	487	*	0.00413236
chr6	114662458	114663972	1515	*	0.00178135
chr16	84002370	84002843	474	*	0.00432743
chr11	62620843	62622991	2149	*	0.0011271
chr1	68697988	68698718	731	*	0.00259699
chr8	72459499	72460135	637	*	0.00241168
chr12	1772230	1772504	275	*	0.00281557
chr3	79816309	79817333	1025	*	0.00117909
chr8	105235715	105236155	441	*	0.00214044
chr7	154861569	154862157	589	*	0.0109119
chr2	54935920	54936027	108	*	0.00428995
chr17	6559656	6559680	25	*	0.00425102
chr16	67694584	67695867	1284	*	0.013541
chr3	142296671	142296843	173	*	0.00423052
chr7	47294094	47294330	237	*	0.00203944
chr11	62693818	62694099	282	*	0.00742762
chr15	33602758	33603610	853	*	0.00249774
chr8	124552839	124553149	311	*	0.00475952
chr7	48075316	48076004	689	*	0.00313306
chr12	122688708	122688969	262	*	0.0050462
chr6	134209935	134211217	1283	*	0.0129409
chr14	65009265	65009707	443	*	0.00287196
chr7	103629370	103630549	1180	*	0.000792925
chr15	91427184	91428456	1273	*	0.000716983
chr17	33787052	33787739	688	*	0.00816516
chr13	79183424	79183823	400	*	0.0118352
chr10	102419564	102419617	54	*	0.00351726
chr16	3238937	3239458	522	*	0.00276316
chr17	6734940	6735539	600	*	0.00536155
chr6	64281439	64281996	558	*	0.00723124
chr1	224804396	224805287	892	*	0.00653418
chr6	132272342	132272790	449	*	0.00256795
chr6	149772150	149772892	743	*	0.00224891
chr17	42299698	42299928	231	*	0.00373318
chr7	127670570	127671195	626	*	0.00378572
chr15	49716247	49716645	399	*	0.00367161
chr18	47720508	47720920	413	*	0.00441681
chr14	52534596	52535425	830	*	0.00951375
chr1	229566769	229567139	371	*	0.0245832
chr6	101841008	101842034	1027	*	0.00126922
chr18	76737834	76738478	645	*	0.00443703
chr14	93389472	93389891	420	*	0.00455295
chr22	48884945	48885506	562	*	0.00365434
chr2	233367710	233368543	834	*	0.00507406
chr6	117197952	117199067	1116	*	0.00102892
chr14	57275282	57276527	1246	*	0.0029898
chr14	65172006	65172436	431	*	0.00265889
chr6	56111812	56112696	885	*	0.000998949
chr10	23484025	23484326	302	*	0.00396871
chr9	131937559	131937583	25	*	0.00483557
chr21	44588552	44589331	780	*	0.00391408
chr13	28498091	28499045	955	*	0.00437138
chr1	236306311	236306767	457	*	0.00830968
chr4	178365849	178366013	165	*	0.00318948
chr8	57232395	57232688	294	*	0.00263581
chr2	172378774	172379087	314	*	0.00383345
chr18	5196397	5197559	1163	*	0.00155842
chr4	41875193	41875784	592	*	0.00554121
chr1	8086308	8086959	652	*	0.0134092
chr17	47271133	47271185	53	*	0.00315097
chr9	86152803	86152926	124	*	0.0034489
chr8	38831598	38832335	738	*	0.00126505
chr1	201915446	201915999	554	*	0.0222278
chr6	1618814	1619687	874	*	0.00815291
chr3	125898680	125899567	888	*	0.00101208
chr11	110582910	110584327	1418	*	0.00168664
chr8	119964037	119964729	693	*	0.00324189
chr13	79168044	79168573	530	*	0.00152059
chr7	157072050	157072164	115	*	0.0049766
chr1	113392116	113392617	502	*	0.00222658
chr6	70992041	70992454	414	*	0.00472526
chr17	59480470	59482319	1850	*	0.00991585
chr10	102588959	102590401	1443	*	0.0110322
chr14	22004993	22005140	148	*	0.00315893
chr15	96884100	96884532	433	*	0.00300071
chr16	54324187	54324597	411	*	0.00253619
chr13	112716025	112716896	872	*	0.00301976
chr7	94284258	94285814	1557	*	0.0357459
chr7	96645989	96647483	1495	*	0.00528855
chr6	41472416	41473208	793	*	0.00233705
chr15	41218265	41218352	88	*	0.00370682
chr3	49459855	49460521	667	*	0.00338996
chr17	79859809	79860435	627	*	0.0346337
chr19	36336426	36337105	680	*	0.00589853
chr11	79150593	79152112	1520	*	0.0216251
chr8	73163524	73164024	501	*	0.00441406
chr6	33771799	33772366	568	*	0.00240764
chr1	38511455	38511677	223	*	0.00484731
chr6	161188022	161188822	801	*	0.00769137
chr1	29804900	29805295	396	*	0.00290861
chr9	98784802	98785110	309	*	0.00539777
chr8	99951696	99953022	1327	*	0.00252395
chr12	66122497	66123314	818	*	0.0444666
chr20	61583537	61584159	623	*	0.00426544
chr6	27463112	27463667	556	*	0.00271216
chr20	33759605	33760017	413	*	0.0180704
chr1	50513645	50514460	816	*	0.00407405
chr7	121956502	121957254	753	*	0.00249266
chr5	92907553	92908771	1219	*	0.00708708
chr1	55266296	55267046	751	*	0.00181064
chr8	67873476	67874366	891	*	0.00481647
chr12	65515021	65515290	270	*	0.00250985
chr4	41362843	41362853	11	*	0.00493377
chr3	181413373	181414848	1476	*	0.00427297
chr1	27338787	27339786	1000	*	0.00279069
chr7	105319437	105319819	383	*	0.00277259
chr10	99531164	99531309	146	*	0.00796349
chr15	89942691	89943625	935	*	0.0107429
chr10	99080594	99081016	423	*	0.00360338
chr14	92790072	92790364	293	*	0.00571232
chr15	71184279	71185336	1058	*	0.00321299
chr11	62369728	62369870	143	*	0.00336627
chr2	183731169	183732062	894	*	0.00259561
chr7	55001045	55001207	163	*	0.011859
chr19	46367240	46367987	748	*	0.00233624
chr7	8481537	8482877	1341	*	0.00483065
chr2	162480821	162480963	143	*	0.0112489
chr6	75911716	75912132	417	*	0.00367417
chr5	92918517	92919647	1131	*	0.00905373
chr3	192126023	192127991	1969	*	0.00273039
chr10	99789825	99790596	772	*	0.00160397
chr1	3370836	3371107	272	*	0.00657285
chr17	37897076	37897246	171	*	0.00621332
chr12	129337674	129338534	861	*	0.00182774
chr18	44777736	44778236	501	*	0.00779995
chr5	50683215	50683914	700	*	0.00642945
chr10	79396793	79397944	1152	*	0.0045906
chr9	133535737	133536345	609	*	0.00526575
chr16	89114089	89114193	105	*	0.0040922
chr21	43185674	43185884	211	*	0.00643675
chr18	45534535	45534737	203	*	0.00949096
chr18	76739559	76741157	1599	*	0.00740425
chr6	50817157	50818862	1706	*	0.00157795
chr10	72200612	72201216	605	*	0.00405577
chr1	206223241	206224027	787	*	0.00866773
chr12	133136369	133136393	25	*	0.00547972
chr4	148402128	148402899	772	*	0.00330327
chr19	41882232	41882741	510	*	0.00156912
chr3	44689721	44690673	953	*	0.00289754
chr3	10067635	10067788	154	*	0.00443403
chr10	134972886	134972969	84	*	0.0136772
chr10	101282572	101283479	908	*	0.00408429
chr12	3309495	3310269	775	*	0.0104701
chr14	62583388	62584278	891	*	0.00472959
chr5	35229788	35230166	379	*	0.0168359
chr8	93114150	93114748	599	*	0.00216391
chr5	145717858	145718965	1108	*	0.00163817
chr5	149569501	149569601	101	*	0.00440305
chr17	25798415	25799447	1033	*	0.00133043
chr19	31841952	31842272	321	*	0.00579582
chr2	133173433	133174635	1203	*	0.0080902
chr3	153839743	153840477	735	*	0.0047964
chr8	17270347	17271535	1189	*	0.0390187
chr11	115373119	115375718	2600	*	0.0207357
chr5	91988	92385	398	*	0.00717606
chr19	53038972	53039534	563	*	0.0147031
chr4	10462903	10463749	847	*	0.0306614
chr2	46465	46558	94	*	0.00556293
chr9	90341041	90341458	418	*	0.00464608
chr19	23653837	23654274	438	*	0.00596903
chr9	841340	841850	511	*	0.00712795
chr3	126113327	126114064	738	*	0.00499511
chr2	393754	394572	819	*	0.00309196
chr15	89312795	89313222	428	*	0.00190463
chr19	13135514	13135808	295	*	0.00312466
chr20	20350367	20351097	731	*	0.00333283
chr5	153568897	153569823	927	*	0.00767372
chr9	1052046	1052239	194	*	0.00614819
chr11	61334385	61335269	885	*	0.00189754
chr17	57917974	57918682	709	*	0.00245388
chr11	19263864	19264191	328	*	0.005541
chr6	80656754	80657826	1073	*	0.00281291
chr12	54426670	54428171	1502	*	0.00261722
chr11	44337982	44338421	440	*	0.00379362
chr4	7512016	7512177	162	*	0.00782158
chr3	187387555	187387999	445	*	0.00342721
chr2	219827660	219828170	511	*	0.0108483
chr20	17206946	17208649	1704	*	0.00524757
chr6	5026164	5026552	389	*	0.00230315
chr11	118480576	118481025	450	*	0.00818729
chr1	29101609	29102153	545	*	0.00169626
chr13	20175909	20176086	178	*	0.0417103
chr18	53446784	53447841	1058	*	0.00245371
chr6	42109999	42110396	398	*	0.00323356
chr8	54793566	54794628	1063	*	0.00454582
chr10	102483843	102484232	390	*	0.0139506
chr10	92617162	92617562	401	*	0.00568148
chr12	108523043	108523888	846	*	0.00537712
chr12	1725788	1726292	505	*	0.027441
chr7	100609094	100609792	699	*	0.0163164
chr7	122525949	122527437	1489	*	0.0102906
chr10	118956639	118957259	621	*	0.0107808
chr8	98787254	98787789	536	*	0.00455857
chr3	42304966	42306737	1772	*	0.0025961
chr12	56474392	56474569	178	*	0.00580221
chr13	102068432	102069556	1125	*	0.00345593
chr14	21493964	21494547	584	*	0.0256104
chr7	99678668	99679490	823	*	0.012553
chr13	61988802	61990025	1224	*	0.00204102
chr1	207818395	207819196	802	*	0.0101279
chr12	41086198	41087101	904	*	0.0014533
chr17	16255560	16255884	325	*	0.017297
chr20	1927546	1927911	366	*	0.00408238
chr8	33579916	33580902	987	*	0.0193719
chr1	6239970	6241179	1210	*	0.00408492
chr10	50886878	50887934	1057	*	0.0377557
chr20	37302636	37302989	354	*	0.00480499
chr2	177042942	177043501	560	*	0.00466533
chr4	156680007	156680769	763	*	0.00172375
chr4	47032678	47033634	957	*	0.0486837
chr14	65007327	65008050	724	*	0.00486694
chr16	46918233	46919194	962	*	0.0024967
chr11	2828214	2829241	1028	*	0.00585978
chr7	155302770	155302899	130	*	0.00969505
chr3	147136586	147137503	918	*	0.00573771
chr16	49314038	49314826	789	*	0.0157239
chr10	43599476	43599566	91	*	0.00842319
chr2	171670134	171670978	845	*	0.0414972
chr3	53528846	53529655	810	*	0.0232395
chr18	73167422	73168179	758	*	0.00452747
chr6	101846409	101847706	1298	*	0.00683912
chr18	78004728	78005665	938	*	0.00689109
chr1	155826844	155827556	713	*	0.00261146
chr7	193229	194000	772	*	0.00530995
chr7	5458719	5458901	183	*	0.00661551
chr3	172167445	172167810	366	*	0.0087324
chr6	108438316	108439752	1437	*	0.0216828
chr6	142622515	142623433	919	*	0.0155375
chr17	48046365	48047123	759	*	0.00298705
chr17	74136395	74136758	364	*	0.00966472
chr4	74702421	74702728	308	*	0.00469435
chr6	33043574	33044510	937	*	0.0118265
chr1	241520286	241520941	656	*	0.00168021
chr11	115630531	115631389	859	*	0.00142842
chr22	37720976	37721305	330	*	0.0327285
chr7	11871535	11872073	539	*	0.001084
chr11	122847242	122848518	1277	*	0.0147594
chr16	1204217	1204244	28	*	0.00835958
chr11	123525443	123525714	272	*	0.00456906
chr3	119421868	119422359	492	*	0.00372694
chr7	158380884	158381220	337	*	0.00581624
chr17	58218643	58218965	323	*	0.013716
chr2	176957462	176958174	713	*	0.00466954
chr16	48279243	48279428	186	*	0.00642519
chr14	24808422	24809073	652	*	0.00980782
chr12	21680220	21681006	787	*	0.0189061
chr1	46860243	46860511	269	*	0.0345739
chr19	461515	461873	359	*	0.0485222
chr13	33780078	33780362	285	*	0.00278291
chr7	16505589	16505664	76	*	0.00255051
chr7	100425567	100425827	261	*	0.00637746
chr17	7825949	7826413	465	*	0.00254054
chr3	147105899	147106890	992	*	0.00856954
chr17	61926188	61926383	196	*	0.0064194
chr14	54413548	54413931	384	*	0.00376007
chr2	241497412	241497599	188	*	0.00242095
chr4	39978128	39978343	216	*	0.00614109
chr7	136553088	136554352	1265	*	0.00209362
chr8	37822959	37823475	517	*	0.00643412
chr15	33011166	33011441	276	*	0.00844057
chr8	67454340	67454892	553	*	0.00404291
chr1	1871162	1871278	117	*	0.0094413
chr2	131512890	131514163	1274	*	0.000898419
chr6	108496460	108497424	965	*	0.00376463
chr1	55462126	55462704	579	*	0.00433129
chr14	101925020	101925705	686	*	0.00515947
chr1	145415412	145415659	248	*	0.00487937
chr9	114361338	114361411	74	*	0.00675051
chr1	116370764	116371337	574	*	0.00288819
chr21	38064699	38065524	826	*	0.0145031
chr11	117069780	117070046	267	*	0.00234117
chr11	111169284	111170648	1365	*	0.0102193
chr1	78511235	78512129	895	*	0.00517822
chr17	47072857	47075281	2425	*	0.00587946
chr6	27831894	27832098	205	*	0.00510655
chr8	16859295	16860121	827	*	0.00123609
chr1	68962176	68963198	1023	*	0.00250333
chr12	79257667	79258438	772	*	0.00124339
chr5	17216222	17217093	872	*	0.00141935
chr20	23015624	23016315	692	*	0.0170823
chr4	8602556	8603130	575	*	0.0058508
chr6	41410759	41411128	370	*	0.00460863
chr16	14397074	14397576	503	*	0.00740958
chr10	125852693	125853232	540	*	0.00500632
chr6	30698584	30699363	780	*	0.00811923
chr3	13920689	13921839	1151	*	0.0272781
chr14	30397169	30397763	595	*	0.00252213
chr11	87908134	87908938	805	*	0.00122614
chr1	201252200	201252974	775	*	0.00650227
chr1	50886393	50886969	577	*	0.00259711
chr1	221060753	221061070	318	*	0.0101196
chr12	14132940	14133887	948	*	0.00105165
chr19	44952417	44953377	961	*	0.00314436
chr22	38965745	38966166	422	*	0.0255899
chr11	125365004	125366267	1264	*	0.00781929
chr2	119611101	119611362	262	*	0.00862805
chr16	54320225	54321260	1036	*	0.00396679
chr8	53852274	53853604	1331	*	0.00596351
chr1	18433733	18434774	1042	*	0.0103808
chr5	148651771	148652108	338	*	0.00522916
chr19	41073425	41074006	582	*	0.00570653
chr1	72749015	72749735	721	*	0.00682046
chr12	132380696	132380903	208	*	0.0082029
chr5	32173527	32173610	84	*	0.0105811
chr19	23299649	23299889	241	*	0.0489771
chr1	901449	902025	577	*	0.00289295
chr6	125283726	125284659	934	*	0.00133378
chr6	33140934	33141824	891	*	0.00179551
chr20	3063118	3063586	469	*	0.0308905
chr14	105070749	105071382	634	*	0.00427647
chr10	134993146	134993800	655	*	0.0141542
chr8	101117949	101118548	600	*	0.00216
chr5	78985425	78986160	736	*	0.00115761
chr3	182816738	182817626	889	*	0.000624784
chr13	100607949	100609235	1287	*	0.00726203
chr15	96865032	96865294	263	*	0.00719477
chr14	29243173	29244278	1106	*	0.00150524
chr13	100643858	100644657	800	*	0.00634836
chr17	77815779	77816139	361	*	0.017862
chr15	32933661	32934185	525	*	0.00516885
chr14	24803679	24804750	1072	*	0.00792248
chr13	103054743	103054860	118	*	0.0129076
chr10	54068162	54068630	469	*	0.00331647
chr7	12610078	12610833	756	*	0.00654582
chr1	86042149	86042732	584	*	0.0028501
chr1	76080294	76080924	631	*	0.00505552
chr10	102507684	102508633	950	*	0.00615144
chr14	36974523	36975402	880	*	0.0066236
chr1	227751214	227751612	399	*	0.00173443
chr20	23066944	23067159	216	*	0.00170705
chr14	21093801	21094001	201	*	0.00844292
chr6	69343835	69344702	868	*	0.00899307
chr10	60936070	60937257	1188	*	0.00231391
chr11	65360123	65360509	387	*	0.017625
chr4	13548336	13548915	580	*	0.00691277
chr20	5450926	5451024	99	*	0.00788925
chr11	119292737	119292885	149	*	0.0178073
chr11	125036088	125036420	333	*	0.00593254
chr1	27683139	27683501	363	*	0.00287528
chr7	86273058	86273718	661	*	0.00263111
chr17	72352968	72353953	986	*	0.0117274
chr8	39171620	39172120	501	*	0.00577477
chr7	129414317	129414894	578	*	0.0247613
chr3	71833543	71834282	740	*	0.00947724
chr11	19367175	19367937	763	*	0.0110781
chr12	132681397	132681641	245	*	0.0158515
chr17	56402029	56402238	210	*	0.00764139
chr16	56658970	56659964	995	*	0.0107982
chr13	112711380	112712424	1045	*	0.0116845
chr1	13909522	13910796	1275	*	0.00286373
chr1	158150581	158151363	783	*	0.00436923
chr19	51327177	51327928	752	*	0.00511201
chr17	12693219	12693578	360	*	0.0095675
chr17	26903872	26904381	510	*	0.027028
chr17	15164627	15164634	8	*	0.00987639
chr7	87229552	87230344	793	*	0.0158065
chr13	37004536	37006748	2213	*	0.00262594
chr7	137531612	137532374	763	*	0.00800567
chr10	128593624	128594417	794	*	0.00205604
chr10	102976430	102978033	1604	*	0.0193452
chr2	45240373	45241222	850	*	0.00318607
chr19	2251588	2251764	177	*	0.00794302
chr5	174162510	174162713	204	*	0.0103361
chr5	71402641	71403990	1350	*	0.0102249
chr15	41951695	41952827	1133	*	0.0088655
chr6	72595944	72596748	805	*	0.0160057
chr1	181287301	181287805	505	*	0.00547343
chr3	64253534	64254112	579	*	0.0393898
chr3	24871231	24871948	718	*	0.00449152
chr5	2129767	2129874	108	*	0.00848129
chr4	77172617	77173197	581	*	0.00255493
chr20	54580070	54580196	127	*	0.00413988
chr7	112727423	112727506	84	*	0.00814606
chr1	164545553	164546143	591	*	0.0103756
chr13	28501860	28502630	771	*	0.0087428
chr8	40755165	40755864	700	*	0.0101175
chr7	90894352	90895027	676	*	0.00923372
chr5	129241263	129242000	738	*	0.0390547
chr1	223538174	223538379	206	*	0.00518071
chr6	1396771	1397057	287	*	0.0334897
chr1	6614718	6614800	83	*	0.00613891
chr1	78354406	78354839	434	*	0.00601442
chr8	79717261	79717627	367	*	0.00829845
chr9	74764428	74764766	339	*	0.0078457
chr11	31824262	31824327	66	*	0.00820125
chr8	80525126	80525214	89	*	0.00821305
chr10	118925011	118925380	370	*	0.0107358
chr7	32338150	32338542	393	*	0.00724809
chr16	77468458	77469167	710	*	0.0388129
chr1	4716313	4716578	266	*	0.0123286
chr2	171568791	171569381	591	*	0.025368
chr16	88448381	88448561	181	*	0.00910376
chr15	27215448	27216819	1372	*	0.00763656
chr16	23464139	23464207	69	*	0.00832793
chr19	58570419	58570790	372	*	0.00237336
chr7	151217575	151217961	387	*	0.00389426
chr2	208635605	208636363	759	*	0.0478129
chr8	101661245	101662246	1002	*	0.0041082
chr1	13839662	13839913	252	*	0.00657488
chr5	57755773	57756026	254	*	0.00249335
chr11	61684526	61684592	67	*	0.010276
chr2	26785120	26785531	412	*	0.00539774
chr2	119592603	119593322	720	*	0.00620889
chr14	36982649	36983542	894	*	0.00286129
chr15	89346629	89347176	548	*	0.0417548
chr16	10912331	10912718	388	*	0.0126475
chr5	72529662	72530245	584	*	0.00994147
chr5	16936369	16937379	1011	*	0.0071334
chr15	55880470	55881706	1237	*	0.0160456
chr8	49782694	49783269	576	*	0.032408
chr3	170302890	170304045	1156	*	0.00529407
chr15	68117903	68118521	619	*	0.00590614
chr6	106428957	106429769	813	*	0.010335
chr6	82463237	82463433	197	*	0.00722279
chr2	202896898	202897589	692	*	0.0226201
chr2	207506675	207507528	854	*	0.00627173
chr1	32706831	32707389	559	*	0.00483847
chr6	28753834	28754198	365	*	0.0184519
chr4	56659770	56659985	216	*	0.00480793
chr3	174159347	174159416	70	*	0.0114594
chr5	1931544	1932098	555	*	0.00434103
chr6	45387257	45387395	139	*	0.00602393
[truncated: 561 more rows]

## Sheet: dmrcate_lambda=1Mb,C=2000
seqnames	start	end	width	strand	pval_region
chr7	27127448	27291695	164248	*	1.14841e-182
chr2	176946790	177054306	107517	*	2.26823e-36
chr3	147072597	147142415	69819	*	2.9904e-31
chr20	20350367	23067159	2716793	*	3.78561e-20
chr2	44995908	45396991	401084	*	1.39438e-19
chr6	99271709	101847706	2575998	*	2.06116e-24
chr21	34395093	34443672	48580	*	3.40955e-21
chr2	223159250	223536495	377246	*	1.93222e-23
chr10	118030848	119494959	1464112	*	1.09822e-16
chr13	100547192	100644657	97466	*	5.27726e-23
chr3	181413373	181445647	32275	*	9.7734e-22
chr4	111532410	111559355	26946	*	4.14599e-22
chr14	36003074	38725312	2722239	*	5.46023e-22
chr4	174437915	175750527	1312613	*	3.03363e-17
chr2	63274476	63287082	12607	*	9.00143e-14
chr6	10382828	11045370	662543	*	1.42903e-14
chr21	38064699	38120824	56126	*	9.37412e-17
chr7	19145530	19813493	667964	*	1.047e-17
chr5	50259733	50695337	435605	*	2.16923e-18
chr6	1312475	1625238	312764	*	1.83747e-09
chr8	65285831	65500144	214314	*	1.09822e-15
chr1	119521928	119549948	28021	*	5.84356e-15
chr13	78492216	79183823	691608	*	2.72406e-15
chr1	200003800	200012526	8727	*	2.90849e-12
chr5	134363324	135529341	1166018	*	6.34341e-10
chr1	197880663	197889693	9031	*	2.26811e-13
chr5	72415900	72861858	445959	*	8.60164e-11
chr5	92907553	92957400	49848	*	1.55197e-13
chr17	59474869	59540267	65399	*	1.4744e-10
chr1	50489240	51703649	1214410	*	7.84339e-09
chr15	37170381	37403184	232804	*	6.18158e-12
chr1	75595408	76080924	485517	*	7.73614e-14
chr5	170735347	170744027	8681	*	7.96298e-14
chr1	91172288	91967328	795041	*	1.29206e-10
chr2	200320455	200335874	15420	*	2.66931e-12
chr14	60336292	61124481	788190	*	1.09047e-08
chr13	36044768	37394589	1349822	*	0.000368837
chr7	35292896	35298391	5496	*	4.11059e-11
chr11	31818474	33892246	2073773	*	0.000188302
chr6	84418433	85484863	1066431	*	3.29592e-10
chr7	121512781	122527437	1014657	*	7.91074e-11
chr1	63783375	63796263	12889	*	5.69956e-11
chr7	20816184	20838631	22448	*	5.52401e-11
chr5	76925380	77269342	343963	*	6.95263e-10
chr3	26663551	26666151	2601	*	8.36056e-12
chr20	36148133	36150061	1929	*	1.05904e-11
chr5	54516372	54602880	86509	*	8.78418e-08
chr14	29227941	29247705	19765	*	3.92789e-12
chr2	5813258	5837929	24672	*	1.08853e-10
chr5	87955618	88179867	224250	*	4.90719e-10
chr3	27754675	28617854	863180	*	0.00140755
chr10	131758112	131769581	11470	*	3.94973e-09
chr14	101925020	102031426	106407	*	1.08568e-09
chr8	77585222	77595359	10138	*	6.91276e-10
chr4	113430989	113442804	11816	*	1.82171e-07
chr9	505235	1052239	547005	*	1.74562e-08
chr2	14772312	14775494	3183	*	1.1391e-09
chr14	42074503	42078901	4399	*	7.41673e-09
chr5	153568897	153863826	294930	*	1.25254e-05
chr2	162271412	163200975	929564	*	2.18442e-05
chr2	171568791	172967014	1398224	*	1.9409e-07
chr2	180725622	180726697	1076	*	5.98214e-09
chr4	85402870	86396437	993568	*	7.03254e-07
chr3	138656471	139258822	602352	*	4.87178e-06
chr12	54019307	54448265	428959	*	6.93956e-05
chr6	50787361	50818862	31502	*	7.75549e-08
chr13	95357223	95366050	8828	*	1.40879e-07
chr9	96713643	96715843	2201	*	6.76988e-08
chr11	129243219	129246394	3176	*	3.1586e-08
chr15	96865032	96960725	95694	*	1.56173e-07
chr2	237072391	237080354	7964	*	3.24243e-07
chr10	8077830	8080424	2595	*	2.8192e-08
chr6	137365300	137819267	453968	*	0.000480636
chr17	70111635	70117530	5896	*	1.11327e-06
chr2	17699243	18061319	362077	*	0.000128082
chr10	100991745	103986268	2994524	*	0.00245681
chr13	28365853	28543520	177668	*	2.26319e-06
chr13	76334039	76334866	828	*	6.0792e-06
chr12	81102035	82153464	1051430	*	2.24896e-06
chr4	94748617	96471105	1722489	*	1.16384e-05
chr10	77155143	77166172	11030	*	3.02763e-07
chr18	55019185	55108537	89353	*	1.15976e-06
chr4	13530923	13548915	17993	*	4.4911e-06
chr5	121412702	122621645	1208944	*	3.03671e-06
chr1	170629555	170637796	8242	*	3.92364e-06
chr9	79521532	79634037	112506	*	1.32243e-06
chr8	85094437	85097429	2993	*	2.39034e-07
chr10	28032282	28036151	3870	*	2.49741e-07
chr8	24770342	24814393	44052	*	2.36524e-06
chr4	54957484	56659985	1702502	*	0.000177113
chr8	132052044	132053823	1780	*	2.1068e-06
chr6	13924355	13925567	1213	*	0.000188433
chr12	16757954	16761930	3977	*	3.79066e-07
chr5	155107529	155109505	1977	*	2.30733e-07
chr20	24449865	24452131	2267	*	7.65444e-07
chr4	20253130	20256841	3712	*	1.18675e-06
chr18	35145353	35147826	2474	*	7.07344e-07
chr6	105400884	108497424	3096541	*	0.000473561
chr8	70982255	70984917	2663	*	2.5486e-06
chr9	73736452	73737300	849	*	6.13241e-06
chr16	51183988	51189291	5304	*	1.69541e-06
chr7	25893245	25896490	3246	*	1.81175e-06
chr1	217307696	217312060	4365	*	2.59345e-07
chr21	22369310	22370864	1555	*	1.6675e-06
chr2	1747700	1749076	1377	*	3.90302e-06
chr7	154861569	155605094	743526	*	0.00717466
chr15	53076188	53097777	21590	*	3.06847e-05
chr16	54320225	56659964	2339740	*	0.00552787
chr13	96705123	96744289	39167	*	5.9103e-06
chr6	58147525	58149317	1793	*	4.90234e-06
chr10	25463757	25466027	2271	*	1.43105e-05
chr7	153583563	153749964	166402	*	2.0697e-05
chr12	103351180	103359445	8266	*	2.97272e-05
chr15	60286384	60298043	11660	*	2.77591e-05
chr18	24127237	25757555	1630319	*	0.000191754
chr6	35479350	35480129	780	*	2.48486e-05
chr9	126770454	126779875	9422	*	2.74364e-05
chr1	82266841	82269526	2686	*	9.93435e-06
chr3	6902337	6904640	2304	*	4.69925e-06
chr4	154709441	156680769	1971329	*	0.00143355
chr20	37302636	37354889	52254	*	2.30777e-05
chr1	40105079	40158076	52998	*	0.000457456
chr15	58357204	58358879	1676	*	5.52916e-06
chr1	209978397	210112031	133635	*	0.000194471
chr3	140769274	140771786	2513	*	4.34025e-05
chr9	129375812	129379319	3508	*	0.000249237
chr8	107281510	107284222	2713	*	7.30436e-05
chr6	5026164	6008381	982218	*	0.00625349
chr16	25703018	25704507	1490	*	2.53817e-05
chr14	54413548	54687314	273767	*	0.000347906
chr5	11384581	11904912	520332	*	0.000299502
chr7	89839865	89840396	532	*	0.00010979
chr5	63257499	63802993	545495	*	1.23394e-05
chr10	116853118	116854499	1382	*	0.000237154
chr5	7849836	7851681	1846	*	0.00010017
chr1	218337485	218338449	965	*	0.00696092
chr4	110223040	110224288	1249	*	1.625e-05
chr8	19796844	19798005	1162	*	2.60913e-05
chr18	59000498	59001726	1229	*	3.0276e-05
chr3	149374535	149375528	994	*	0.000161531
chr12	45269992	45445864	175873	*	0.00104921
chr4	16084247	16086085	1839	*	2.262e-05
chr17	11500910	11502254	1345	*	4.83492e-06
chr11	126872760	126873943	1184	*	0.000182257
chr8	72459499	74005813	1546315	*	0.000204871
chr2	56149825	56151179	1355	*	3.54418e-05
chr18	31739521	31805151	65631	*	0.000142823
chr3	114343673	114343825	153	*	0.00010726
chr5	75379748	75381070	1323	*	4.38294e-05
chr9	120176056	120176762	707	*	0.00010098
chr12	59313279	59314530	1252	*	4.10755e-05
chr3	61236547	62861796	1625250	*	0.000625485
chr5	158531132	158533081	1950	*	3.91482e-05
chr6	166076874	166721155	644282	*	0.00746142
chr2	182521222	182548807	27586	*	0.000371658
chr12	106976811	106980546	3736	*	0.000155154
chr7	113727612	113727916	305	*	9.68085e-05
chr19	5829172	5829415	244	*	0.000114179
chr9	103790959	103791078	120	*	0.000198305
chr9	4299549	4490757	191209	*	0.000120268
chr11	77907332	77907656	325	*	0.000238042
chr4	119273361	119274341	981	*	0.000212601
chr10	21818060	23983990	2165931	*	0.0256253
chr2	175192666	175870871	678206	*	0.0151773
chr9	6645468	6645736	269	*	0.000230271
chr18	4454189	5892753	1438565	*	0.00025902
chr12	85306021	86659008	1352988	*	0.000186346
chr20	9494838	10200617	705780	*	0.000164156
chr1	10698313	10698794	482	*	0.000167394
chr7	82071752	82307046	235295	*	0.00156745
chr2	96015817	96016283	467	*	0.000321814
chr1	204042123	204183655	141533	*	9.11971e-05
chr7	88387861	88389342	1482	*	0.000124986
chr18	56886915	57365116	478202	*	0.00120069
chr3	2139977	2141937	1961	*	5.77764e-05
chr18	76737834	76741157	3324	*	0.000225891
chr4	168154775	168156080	1306	*	8.57224e-05
chr4	106816383	106817888	1506	*	0.000206525
chr15	28339873	28344730	4858	*	0.00290608
chr5	89853771	89854979	1209	*	0.000109217
chr12	39298824	39300142	1319	*	0.000102164
chr9	37026418	37034933	8516	*	0.00133859
chr18	904523	907605	3083	*	0.000153854
chr6	19837622	19839553	1932	*	9.15685e-05
chr8	114444356	114445779	1424	*	0.000340622
chr11	82443436	82445170	1735	*	9.15038e-05
chr15	55880470	56035616	155147	*	0.00246511
chr21	31311797	31312905	1109	*	0.000315448
chr18	30050805	30353125	302321	*	0.00168509
chr2	185462269	185463803	1535	*	0.000608046
chr14	74706891	74707911	1021	*	0.000225377
chr14	27066404	27068135	1732	*	7.70014e-05
chr9	38621834	38622748	915	*	0.000211036
chr12	69327238	69327947	710	*	0.000403913
chr6	123100471	123318023	217553	*	0.000469504
chr5	107005390	107007126	1737	*	0.000158617
chr4	187645059	187647690	2632	*	0.000527935
chr2	239948617	239948889	273	*	0.000421151
chr9	117266580	117267672	1093	*	0.00422388
chr6	132272342	134639482	2367141	*	0.0075776
chr1	242687412	242688681	1270	*	0.000582288
chr2	207139066	207507528	368463	*	0.00511098
chr6	39901897	39903199	1303	*	8.75604e-05
chr1	22978981	22979739	759	*	0.000365812
chr17	68165064	68166241	1178	*	0.000181411
chr1	240255377	240256644	1268	*	0.00029028
chr5	33936171	33937182	1012	*	0.000500647
chr16	62068673	62070365	1693	*	0.00013424
chr10	112289853	112403955	114103	*	0.00396264
chr20	41817801	41819125	1325	*	0.000490374
chr6	94128181	94129697	1517	*	0.000308582
chr11	27721668	28129559	407892	*	0.0008278
chr4	74702421	74904790	202370	*	0.000217581
chr4	30721353	30723455	2103	*	0.000114995
chr6	116937346	118229306	1291961	*	0.00294218
chr2	4183531	4184127	597	*	0.00310874
chr5	44388596	44390215	1620	*	0.0010435
chr10	62703425	63423079	719655	*	0.00228433
chr3	164912187	164915196	3010	*	0.000465335
chr1	59042065	59042275	211	*	0.000593006
chr3	24536077	25469991	933915	*	0.000276591
chr5	66461884	66462662	779	*	0.000519504
chr21	33244742	33245471	730	*	0.000475986
chr6	7540834	7542456	1623	*	0.000535656
chr4	17782643	17783936	1294	*	0.000391052
chr3	136538801	137490846	952046	*	0.0214165
chr3	96532640	96534005	1366	*	0.00035404
chr20	52789646	52790601	956	*	0.000368662
chr3	85007732	85011052	3321	*	0.000845096
chr8	75896836	76320362	423527	*	0.00242096
chr10	52833444	52834676	1233	*	0.000823725
chr7	134575811	134576386	576	*	0.00352048
chr21	36262896	36263808	913	*	0.000615745
chr5	172110211	172757702	647492	*	0.0142902
chr6	121758242	121758980	739	*	0.00130196
chr16	82660434	82661725	1292	*	0.001089
chr11	94134015	94135029	1015	*	0.0328858
chr4	180979320	180979631	312	*	0.00110048
chr10	1778742	1780263	1522	*	0.00232216
chr4	164253006	164265442	12437	*	0.000674612
chr20	19193057	19193989	933	*	0.00458888
chr6	49517734	49518986	1253	*	0.00147642
chr3	190580422	190580923	502	*	0.00104142
chr12	125671504	125672141	638	*	0.00163685
chr7	23287222	23287560	339	*	0.000906163
chr11	79148183	79152112	3930	*	0.008322
chr17	15164627	15245237	80611	*	0.0021887
chr5	110229803	110229987	185	*	0.00190768
chr16	52579163	52579649	487	*	0.00107199
chr7	2773782	2774654	873	*	0.000296661
chr4	44449571	44450358	788	*	0.000933433
chr18	70211515	70536461	324947	*	0.00249817
chr5	15499895	17219239	1719345	*	0.0083731
chr2	88649907	88650823	917	*	0.00067466
chr9	32783202	32783516	315	*	0.00152044
chr3	179754239	179755235	997	*	0.000792098
chr11	130319691	130319736	46	*	0.00227635
chr6	75911716	76203675	291960	*	0.00769971
chr16	49311698	49314826	3129	*	0.00170374
chr3	132756721	132757973	1253	*	0.00115285
chr3	238611	240139	1529	*	0.00049079
chr7	139207971	139208871	901	*	0.00878521
chr14	81421508	81422160	653	*	0.00174436
chr11	22364185	22454233	90049	*	0.00307083
chr8	330109	330175	67	*	0.00247219
chr1	70032840	70034139	1300	*	0.00035147
chr16	73097057	73100510	3454	*	0.00513278
chr1	231155737	231299396	143660	*	0.00209201
chr2	80529990	80531898	1909	*	0.000130115
chr2	157176601	158114424	937824	*	0.0237243
chr21	28338836	28340304	1469	*	0.000421338
chr8	109094032	109095388	1357	*	0.00529734
chr12	126675667	126676139	473	*	0.00125031
chr14	66974163	66974904	742	*	0.0331264
chr18	61615564	61616862	1299	*	0.00205684
chr1	20878928	20879813	886	*	0.00131853
chr13	84454495	84456722	2228	*	0.0020841
chr8	6419438	6419570	133	*	0.00145863
chr9	102587074	102587494	421	*	0.00233191
chr2	167231969	167233070	1102	*	0.00145535
chr11	76495289	76495526	238	*	0.00251574
chr8	97166862	97506675	339814	*	0.0266512
chr10	106399877	106402042	2166	*	0.00102253
chr4	188953092	188953969	878	*	0.00125971
chr2	154333970	154335766	1797	*	0.00162434
chr14	62583388	63512760	929373	*	0.00623746
chr18	14747661	14748439	779	*	0.0016086
chr10	26506353	26507383	1031	*	0.00860563
chr19	29284229	31844182	2559954	*	0.0306534
chr12	15475116	15476085	970	*	0.000950557
chr11	59323070	59324029	960	*	0.0048038
chr2	3044737	3045057	321	*	0.00203083
chr12	33592078	33593177	1100	*	0.000904165
chr18	67067721	67068457	737	*	0.00433242
chr9	122131497	122132379	883	*	0.00101397
chr1	103573700	103574958	1259	*	0.0180376
chr16	79623618	79623900	283	*	0.00313874
chr5	5139069	5140646	1578	*	0.000914427
chr13	88326635	88326918	284	*	0.00247238
chr8	91094547	91095114	568	*	0.0192445
chr9	14349308	14350039	732	*	0.00234696
chr21	40984553	40985406	854	*	0.00156678
chr11	35640727	35641054	328	*	0.00331314
chr12	21680220	22095477	415258	*	0.0189887
chr10	695403	696063	661	*	0.000993272
chr6	21664652	21667815	3164	*	0.00107458
chr12	13043502	13044556	1055	*	0.00248403
chr3	192126023	192959762	833740	*	0.00484647
chr14	79745154	79746359	1206	*	0.00185298
chr7	24796355	24796553	199	*	0.00300239
chr1	212687842	212731669	43828	*	0.00892727
chr6	87646462	87647644	1183	*	0.00134531
chr12	93834066	93834146	81	*	0.00555519
chr10	111216426	111216962	537	*	0.00346912
chr8	142316072	142316435	364	*	0.00264028
chr4	176922556	176923081	526	*	0.0160234
chr2	142887725	142889392	1668	*	0.000712915
chr8	12989237	13134273	145037	*	0.0391111
chr10	3824387	3825031	645	*	0.0115966
chr2	50574516	50575326	811	*	0.00958187
chr9	109622627	109623589	963	*	0.00140097
chr2	47797133	47798679	1547	*	0.04489
chr1	190447640	190448126	487	*	0.00413236
chr2	118942638	122042701	3100064	*	0.0265256
chr3	79816309	79817333	1025	*	0.00117909
chr2	54935920	54936027	108	*	0.00428995
chr3	142296671	142296843	173	*	0.00423052
chr3	64253534	64674314	420781	*	0.00661669
chr10	88024529	88296171	271643	*	0.0240347
chr6	64281439	64281996	558	*	0.00723124
chr22	48884945	48885506	562	*	0.00365434
chr4	178365849	178366013	165	*	0.00318948
chr1	8086308	8086959	652	*	0.0134092
chr8	119964037	119964729	693	*	0.00324189
chr6	161188022	161188822	801	*	0.00769137
chr2	183731169	183732062	894	*	0.00259561
chr10	79396793	79397944	1152	*	0.0045906
chr7	45928563	45962576	34014	*	0.0144055
chr1	206223241	206224027	787	*	0.00866773
chr6	80656754	80657826	1073	*	0.00281291
chr3	187387555	187387999	445	*	0.00342721
chr18	53446784	53447841	1058	*	0.00245371
chr10	92617162	92617562	401	*	0.00568148
chr13	61988802	61990025	1224	*	0.00204102
chr16	46918233	46919194	962	*	0.0024967
chr2	101541328	101619151	77824	*	0.0456628
chr18	78004728	78005665	938	*	0.00689109
chr6	142622515	142623433	919	*	0.0155375
chr1	241520286	241520941	656	*	0.00168021
chr16	48279243	48279428	186	*	0.00642519
chr5	57755773	57879168	123396	*	0.000841559
chr13	33780078	33780362	285	*	0.00278291
chr9	114361338	114361411	74	*	0.00675051
chr12	79257667	79258438	772	*	0.00124339
chr7	8473234	8482877	9644	*	0.0246644
chr16	14397074	14397576	503	*	0.00740958
chr14	30397169	30397763	595	*	0.00252213
chr12	14132940	14133887	948	*	0.00105165
chr1	72749015	72749735	721	*	0.00682046
chr3	182816738	182817626	889	*	0.000624784
chr10	54068162	54068630	469	*	0.00331647
chr6	69343835	69344702	868	*	0.00899307
chr8	117949637	118533254	583618	*	0.0100679
chr3	71833543	71834282	740	*	0.00947724
chr13	58204365	58206058	1694	*	0.0450034
chr5	71402641	71403990	1350	*	0.0102249
chr7	112727423	112727506	84	*	0.00814606
chr7	90894352	90895027	676	*	0.00923372
chr9	74764428	74764766	339	*	0.0078457
chr1	4716313	4716578	266	*	0.0123286
chr7	123672780	124406235	733456	*	0.0117953
chr2	208635605	208636363	759	*	0.0478129
chr10	49892203	50887934	995732	*	0.0226794
chr6	82463237	82463433	197	*	0.00722279
chr3	174159347	174159416	70	*	0.0114594
chr2	230135577	230136150	574	*	0.0419259
chr13	30002334	30002931	598	*	0.0160133
chr2	16081824	16082477	654	*	0.00487097
chr2	97136508	97136556	49	*	0.01225
chr2	129494526	129494558	33	*	0.0107362
chr13	77460692	77461426	735	*	0.0099883
chr3	66023157	66025220	2064	*	0.0116331
chr6	138893614	138893718	105	*	0.00429499
chr12	29936174	29936972	799	*	0.00449426
chr3	87039620	87040739	1120	*	0.00290821
chr4	66534538	66536772	2235	*	0.0110389
chr18	28621651	28682408	60758	*	0.00397908
chr4	126237325	126238257	933	*	0.0100385
chr14	73358816	73361493	2678	*	0.0250095
chr7	49813486	49815502	2017	*	0.00907967
chr1	49242616	49242934	319	*	0.0088687
chr6	112575212	112575482	271	*	0.00542266
chr13	108518445	108520945	2501	*	0.00523495
chr3	167967446	167967842	397	*	0.00865168
chr1	114696350	114697113	764	*	0.00612347
chr3	134369339	134515422	146084	*	0.0260242
chr20	13975853	13977067	1215	*	0.00241105
chr11	47399813	47400330	518	*	0.00284664
chr17	21279561	21280405	845	*	0.0174368
chr15	81072600	81072933	334	*	0.0200292
chr18	2847917	2848065	149	*	0.0154754
chr3	42304966	42544400	239435	*	0.00795753
chr8	57232395	57361263	128869	*	0.0102013
chr13	38443634	39262147	818514	*	0.0055966
chr4	57975793	57976573	781	*	0.00484292
chr11	30038286	30039113	828	*	0.00251333
chr2	189156378	189157566	1189	*	0.00446375
chr8	53477545	55379663	1902119	*	0.0269488
chr2	103235720	103236300	581	*	0.0235459
chr5	111753754	111754478	725	*	0.0242792
chr14	90526912	90528371	1460	*	0.00829995
chr11	132813235	132934377	121143	*	0.00885472
chr11	109292789	109293614	826	*	0.0116915
chr4	141489799	142054878	565080	*	0.0314023
chr12	95840313	96252677	412365	*	0.0116894
chr15	29862036	30484033	621998	*	0.0309296
chr10	74114051	74386252	272202	*	0.00669699
chr16	81039745	81040972	1228	*	0.00653781
chr2	62131978	62133120	1143	*	0.00554994
chr5	128300696	129242000	941305	*	0.0435827
chr2	170218594	170219019	426	*	0.0129725
chr10	108924867	109675284	750418	*	0.0134669
chr7	54609587	55001207	391621	*	0.0201143
chr3	73673231	74664210	990980	*	0.0148198
chr5	101631505	101631990	486	*	0.0125746
chr4	105411974	105412884	911	*	0.0137983
chr10	20104806	20106089	1284	*	0.0146027
chr2	108602784	108603466	683	*	0.00999896
chr13	67804285	67805065	781	*	0.0310106
chr6	114178192	114663972	485781	*	0.0131714
chr4	37246054	37246827	774	*	0.0321538
chr5	113391125	115908931	2517807	*	0.0392531
chr2	197457277	197458104	828	*	0.0318403
chr3	152552410	152552615	206	*	0.0207405
chr4	93226625	93227195	571	*	0.0113647
chr17	64961117	64961747	631	*	0.0439808
chr14	33402368	33403743	1376	*	0.0115275
chr5	56204834	56205359	526	*	0.0109001
chr4	128553669	128554327	659	*	0.0102329
chr6	24126497	24127011	515	*	0.0370647
chr13	24007434	24007560	127	*	0.0178312
chr2	164204628	164593498	388871	*	0.0189101
chr13	73634056	73634670	615	*	0.0228945
chr12	74931289	74932007	719	*	0.011354
chr15	27111597	27216819	105223	*	0.0121938
chr3	13590221	13921839	331619	*	0.0094499
chr4	157997360	158144020	146661	*	0.0157664
chr4	134068777	134070235	1459	*	0.0211657
chr11	131780276	131780946	671	*	0.0200372
chr18	33552384	33552869	486	*	0.0257889
chr18	49865971	49867126	1156	*	0.0259388
chr9	85677330	86756031	1078702	*	0.0326418
chr21	39288348	39288830	483	*	0.0262164
chr10	97802849	97803386	538	*	0.0359468
chr12	20521814	20522384	571	*	0.0262441
chr8	110374294	110987946	613653	*	0.0153335
chr6	46702683	46703670	988	*	0.046901
chr5	45695839	45695922	84	*	0.041018
chr12	104697526	104697983	458	*	0.0182964
chr10	81206376	81206436	61	*	0.0470008
chr13	48894214	48894595	382	*	0.0355142
chr18	71815269	71815769	501	*	0.0224481
chr1	56943330	57889604	946275	*	0.0156621
chr8	30892276	33580902	2688627	*	0.0402636
chr1	68697988	68963198	265211	*	0.0382468
chr18	74960996	74962672	1677	*	0.0263927

## Sheet: combp_dist=1kb,step=100bp
seqnames	start	end	width	strand	pval_region
chr1	16163610	16163968	359	*	3.084e-05
chr1	36038877	36039174	298	*	1.783e-06
chr1	47909931	47910844	914	*	1.668e-08
chr1	50883013	50883395	383	*	3.672e-07
chr1	50889128	50889511	384	*	1.908e-06
chr1	91191001	91192163	1163	*	4.92e-10
chr1	119522188	119522387	200	*	1.105e-06
chr1	150255137	150255242	106	*	1.261e-05
chr1	154127952	154128042	91	*	9.337e-08
chr1	197881741	197882004	264	*	2.385e-06
chr1	197887438	197887715	278	*	1.835e-06
chr1	200004205	200004758	554	*	7.328e-08
chr1	201617847	201618285	439	*	5.421e-07
chr1	209979111	209979780	670	*	1.466e-08
chr1	214161720	214162040	321	*	2.718e-06
chr10	23982350	23982780	431	*	5.384e-07
chr10	49892741	49893347	607	*	3.1e-07
chr10	100992068	100992430	363	*	1.558e-07
chr10	102279330	102279759	430	*	1.761e-07
chr10	102321736	102322129	394	*	8.388e-07
chr10	116853664	116854029	366	*	2.055e-06
chr10	118032872	118033291	420	*	6.415e-06
chr10	118890977	118891602	626	*	6.967e-09
chr10	121578384	121578640	257	*	1.889e-05
chr10	123357284	123357607	324	*	4.681e-06
chr10	130338781	130339528	748	*	1.508e-08
chr10	133793442	133793735	294	*	1.364e-08
chr10	135013653	135014038	386	*	5.483e-07
chr10	135051233	135051930	698	*	6.471e-09
chr11	2291652	2292005	354	*	4.968e-06
chr11	32451461	32452514	1054	*	4.225e-11
chr11	44325960	44326261	302	*	1.834e-06
chr11	44332224	44332508	285	*	1.212e-06
chr11	68781976	68782212	237	*	1.885e-07
chr11	75379173	75379569	397	*	1.529e-06
chr11	122850140	122850546	407	*	2.248e-07
chr12	8025394	8025862	469	*	4.96e-08
chr12	22094371	22094964	594	*	8.534e-08
chr12	58119915	58120238	324	*	4.084e-07
chr12	95840313	95840597	285	*	1.186e-06
chr12	108237572	108237938	367	*	1.99e-06
chr12	115121215	115122305	1091	*	4.565e-08
chr13	36049335	36051074	1740	*	5.394e-12
chr13	36052605	36053119	515	*	1.8e-08
chr13	50706663	50707428	766	*	4.429e-08
chr13	51417469	51418054	586	*	9.547e-08
chr13	103052362	103052469	108	*	1.398e-05
chr15	78933820	78933903	84	*	6.52e-06
chr15	89148310	89148700	391	*	4.132e-06
chr16	2286492	2286787	296	*	3.157e-06
chr16	8806359	8806967	609	*	7.62e-07
chr16	54972371	54972648	278	*	3.182e-06
chr16	68270129	68270632	504	*	3.776e-07
chr16	69140892	69141479	588	*	9.291e-11
chr17	4648566	4648950	385	*	1.891e-06
chr17	5026393	5026586	194	*	1.472e-06
chr17	6899085	6899759	675	*	4.155e-10
chr17	7832909	7833164	256	*	1.89e-05
chr17	35293632	35294030	399	*	2.111e-06
chr17	35295051	35295225	175	*	5.823e-07
chr17	36666154	36666643	490	*	2.168e-06
chr17	40835849	40836126	278	*	1.588e-08
chr17	48041301	48042354	1054	*	1.343e-10
chr17	77766040	77766818	779	*	1.272e-07
chr18	20139642	20140246	605	*	5.895e-07
chr18	57363691	57363917	227	*	2.093e-06
chr19	13124691	13124961	271	*	2.147e-05
chr19	18980103	18980745	643	*	2.593e-09
chr19	19280969	19281475	507	*	2.272e-09
chr19	36246395	36246907	513	*	6.479e-10
chr19	37096010	37096589	580	*	4.933e-07
chr19	39798481	39798564	84	*	6.779e-07
chr19	45656123	45656350	228	*	2.835e-07
chr2	1748617	1749077	461	*	1.449e-07
chr2	10183013	10183141	129	*	3.596e-06
chr2	63276183	63277031	849	*	5.592e-08
chr2	105469001	105469515	515	*	4.14e-07
chr2	114033360	114033831	472	*	1.619e-08
chr2	118942841	118943185	345	*	2.605e-07
chr2	157178294	157178648	355	*	1.383e-05
chr2	162273011	162273929	919	*	2.146e-09
chr2	176964137	176964503	367	*	3.059e-05
chr2	177023716	177024118	403	*	3.168e-06
chr2	177052903	177053569	667	*	4.113e-07
chr2	200334805	200335149	345	*	8.96e-07
chr2	223177287	223177597	311	*	6.115e-06
chr20	21494679	21494978	300	*	3.784e-06
chr20	36148738	36149272	535	*	6.931e-07
chr21	34395317	34395700	384	*	4.364e-07
chr21	34397784	34398132	349	*	2.177e-06
chr21	38077042	38077598	557	*	3.381e-06
chr22	19751899	19752523	625	*	2.3e-08
chr22	24890690	24890834	145	*	4.093e-09
chr22	30476089	30476526	438	*	2.197e-08
chr22	36806185	36806656	472	*	6.027e-08
chr22	38092643	38093208	566	*	5.446e-12
chr22	51016604	51017002	399	*	3.997e-06
chr3	27755123	27755418	296	*	3.79e-07
chr3	27765232	27765547	316	*	4.855e-09
chr3	27771667	27772059	393	*	3.476e-08
chr3	32860178	32860468	291	*	9.221e-06
chr3	47050950	47051547	598	*	3.5e-09
chr3	62354991	62355320	330	*	1.066e-05
chr3	149374914	149375086	173	*	1.48e-05
chr3	157824148	157824911	764	*	1.41e-06
chr3	160475035	160475337	303	*	2.234e-07
chr3	181428462	181428698	237	*	5.033e-06
chr3	181444757	181445157	401	*	2.299e-06
chr4	54970135	54970255	121	*	5.965e-06
chr4	113431869	113432228	360	*	3.63e-07
chr4	154710224	154710751	528	*	3.607e-06
chr5	32709071	32709397	327	*	5.068e-07
chr5	41510519	41510852	334	*	7.079e-07
chr5	50265443	50265768	326	*	1.515e-05
chr5	54527320	54527672	353	*	1.402e-08
chr5	134813213	134813330	118	*	8.6e-08
chr5	140305947	140306250	304	*	1.082e-06
chr5	153855257	153855622	366	*	1.914e-05
chr5	178420527	178420866	340	*	1.345e-06
chr6	1615843	1616110	268	*	3.191e-08
chr6	6003220	6003585	366	*	1.735e-05
chr6	10882927	10883106	180	*	1.535e-06
chr6	28921733	28921849	117	*	1.905e-05
chr6	32847675	32847846	172	*	1.341e-06
chr6	41374806	41375154	349	*	2.333e-08
chr6	41376295	41376994	700	*	5.44e-09
chr6	100051116	100051636	521	*	6.315e-07
chr6	127835750	127836108	359	*	1.403e-06
chr6	166401700	166402082	383	*	8.98e-06
chr6	166422341	166422742	402	*	1.823e-06
chr7	19146255	19146556	302	*	1.714e-08
chr7	27138396	27138975	580	*	1.296e-07
chr7	27141388	27143718	2331	*	3.316e-11
chr7	27154660	27155040	381	*	4.559e-06
chr7	27170552	27170962	411	*	3.586e-06
chr7	27181418	27181672	255	*	5.38e-07
chr7	27183133	27185513	2381	*	8.192e-18
chr7	27186676	27186994	319	*	1.801e-05
chr7	27224700	27225477	778	*	1.635e-09
chr7	27282351	27282445	95	*	1.259e-05
chr7	70061455	70061617	163	*	3.411e-08
chr7	96653867	96654555	689	*	6.715e-08
chr7	155165891	155167039	1149	*	2.661e-08
chr8	9762850	9763559	710	*	2.587e-07
chr8	11562155	11562368	214	*	3.074e-07
chr8	23260961	23261313	353	*	1.14e-06
chr8	23563925	23564295	371	*	1.081e-06
chr8	25902284	25902612	329	*	1.278e-08
chr8	25905478	25906065	588	*	4.245e-07
chr8	65489863	65490212	350	*	1.768e-06
chr8	70984199	70984438	240	*	9.196e-06
chr8	143544026	143544401	376	*	4.078e-08

## Sheet: combp_dist=1Mb,step=100kb
seqnames	start	end	width	strand	pval_region
chr1	50791890	50907108	115219	*	6.231e-08
chr1	53290040	53631323	341284	*	0.0001461
chr1	63687655	63901728	214074	*	2.191e-07
chr1	65674876	65778730	103855	*	3.861e-06
chr1	75541052	75668601	127550	*	1.251e-06
chr1	77681561	77768671	87111	*	5.176e-05
chr1	85832650	86120443	287794	*	8.877e-07
chr1	91087610	91361642	274033	*	1.289e-10
chr1	101313199	101448136	134938	*	4.58e-05
chr1	113421910	115301971	1880062	*	1.703e-07
chr1	116310712	116467164	156453	*	3.278e-06
chr1	119426493	119635158	208666	*	2.249e-08
chr1	147823425	147877189	53765	*	0.00384
chr1	150130379	151449495	1319117	*	9.75e-08
chr1	165249378	165415158	165781	*	1.724e-06
chr1	169630505	170705978	1075474	*	1.138e-07
chr1	173822262	173934067	111806	*	5.436e-05
chr1	181378760	181526715	147956	*	0.0004336
chr1	197778303	197898230	119928	*	1.133e-10
chr1	199947580	200781122	833543	*	1.559e-07
chr1	209858339	210072224	213886	*	4.024e-08
chr1	212684363	212923781	239419	*	1.015e-05
chr1	217241497	218339561	1098065	*	8.254e-08
chr1	226157666	226189879	32214	*	0.002686
chr1	240251039	240260051	9013	*	0.0001752
chr10	7763676	7985111	221436	*	0.0006669
chr10	12033870	12174729	140860	*	0.0002041
chr10	15666820	15766090	99271	*	3.179e-05
chr10	22536731	22730196	193466	*	3.018e-07
chr10	23978755	24054185	75431	*	3.264e-05
chr10	25371488	25507203	135716	*	5.106e-06
chr10	46912902	47062882	149981	*	6.996e-05
chr10	63353254	63424589	71336	*	1.231e-05
chr10	72937119	73022277	85159	*	3.231e-05
chr10	74336600	74485769	149170	*	1.692e-06
chr10	77111738	77234699	122962	*	1.004e-05
chr10	87993296	88392352	399057	*	7.437e-08
chr10	89504155	89696775	192621	*	7.515e-06
chr10	93709228	95389974	1680747	*	2.23e-07
chr10	100912789	104059083	3146295	*	2.744e-11
chr10	106340169	106494955	154787	*	4.066e-05
chr10	117942337	119315785	1373449	*	1.436e-13
chr10	124798692	124972991	174300	*	1.429e-05
chr10	127941989	128165160	223172	*	2.994e-07
chr10	130268585	130424833	156249	*	4.574e-06
chr10	134900363	135093196	192834	*	4.401e-07
chr11	2066779	2274401	207623	*	1.933e-07
chr11	12620869	14613846	1992978	*	1.212e-08
chr11	27646797	27834103	187307	*	9.198e-06
chr11	31742528	32461241	718714	*	1.148e-12
chr11	43660436	44899806	1239371	*	1.721e-10
chr11	59295398	59405021	109624	*	8.962e-05
chr11	60779666	62655843	1876178	*	2.522e-08
chr11	65589615	65630356	40742	*	0.001427
chr11	66755110	66824651	69542	*	1.207e-05
chr11	85740197	86014571	274375	*	9.782e-07
chr11	101450197	101868389	418193	*	5.051e-05
chr11	107993298	108191118	197821	*	1.302e-05
chr11	111364291	111475977	111687	*	2.373e-06
chr11	112748699	112916251	167553	*	1.505e-08
chr11	115292945	115531300	238356	*	2.005e-09
chr11	122752590	122943142	190553	*	6.367e-05
chr11	129148924	129344781	195858	*	0.0002523
chr12	7966784	8249999	283216	*	1.986e-09
chr12	9821986	9891573	69588	*	0.01183
chr12	12416946	12605471	188526	*	1.611e-06
chr12	22021295	22124438	103144	*	1.147e-08
chr12	33528782	33595119	66338	*	7.784e-06
chr12	39298639	39302028	3390	*	8.539e-08
chr12	54317898	54696211	378314	*	1.408e-06
chr12	64687265	66221790	1534526	*	2.903e-08
chr12	70661041	71899430	1238390	*	3.341e-09
chr12	85667353	85677431	10079	*	2.351e-10
chr13	28400924	28630663	229740	*	1.552e-06
chr13	36042394	36110869	68476	*	9.41e-22
chr13	38370060	38518218	148159	*	1.472e-05
chr13	48803073	48974708	171636	*	0.000169
chr13	50569769	51491407	921639	*	1.041e-09
chr13	78410079	79236685	826607	*	1.274e-11
chr13	84413367	84548756	135390	*	1.105e-05
chr13	95265819	95412247	146429	*	6.227e-06
chr13	96651633	96746651	95019	*	6.002e-07
chr13	100517009	100742056	225048	*	6.76e-11
chr13	102986478	103055488	69011	*	4.206e-05
chr14	29130634	29274063	143430	*	4.252e-10
chr14	33399915	33409652	9738	*	5.958e-06
chr14	35495536	38728933	3233398	*	4.775e-15
chr14	42067176	42168355	101180	*	2.659e-09
chr14	51629150	51742489	113340	*	7.64e-05
chr14	54604922	54724147	119226	*	8.462e-05
chr14	58666188	58766463	100276	*	5.436e-05
chr14	59907007	61801202	1894196	*	4.623e-10
chr14	63424087	63568810	144724	*	6.314e-06
chr14	69790294	69931878	141585	*	2.541e-05
chr14	73264662	73592158	327497	*	5.848e-06
chr14	95155784	95334808	179025	*	6.195e-06
chr15	20447331	20504156	56826	*	2.96e-05
chr15	32907173	33081688	174516	*	3.159e-06
chr15	37294113	37441052	146940	*	8.66e-09
chr15	47959621	48034359	74739	*	2.107e-05
chr15	53001117	53149150	148034	*	5.955e-05
chr15	55909920	56120299	210380	*	1.424e-07
chr15	58282705	58430683	147979	*	0.0001105
chr15	60197332	60383524	186193	*	0.0001548
chr15	68038930	68220286	181357	*	2.512e-05
chr15	76531223	76732629	201407	*	2.893e-10
chr15	79666476	79743468	76993	*	1.31e-05
chr15	88752391	90391878	1639488	*	2.548e-09
chr15	96797664	96964023	166360	*	3.178e-05
chr15	101454319	101517216	62898	*	0.0004847
chr16	107404	230597	123194	*	3.354e-05
chr16	4986076	5040801	54726	*	0.0002316
chr16	25700781	25789763	88983	*	1.482e-06
chr16	31117067	31180808	63742	*	0.003716
chr16	46781713	46990322	208610	*	5.749e-05
chr16	51180521	51573169	392649	*	8.563e-06
chr16	54328481	55424126	1095646	*	1.471e-13
chr16	67123599	67283239	159641	*	5.582e-05
chr16	68598606	69225607	627002	*	3.702e-08
chr16	73019173	73186845	167673	*	1.425e-05
chr16	75247277	75375802	128526	*	0.0003132
chr16	79594973	79692517	97545	*	1.735e-05
chr16	80952459	81134713	182255	*	0.000118
chr16	82638823	82741063	102241	*	7.491e-05
chr16	88328938	88388232	59295	*	0.002195
chr17	2718230	2758376	40147	*	4.044e-05
chr17	4170821	4582205	411385	*	0.007184
chr17	9478950	9480429	1480	*	9.463e-08
chr17	31149877	31251091	101215	*	0.0001018
chr17	33580897	33875867	294971	*	0.00187
chr17	35194628	38422101	3227474	*	2.304e-08
chr17	40440904	42809834	2368931	*	1.433e-08
chr17	46755422	48718081	1962660	*	1.42e-08
chr17	57216476	57974226	757751	*	9.637e-08
chr17	59385695	60023176	637482	*	9.859e-08
chr17	61724970	61853695	128726	*	0.007494
chr18	811511	911901	100391	*	3.019e-07
chr18	4450489	5956003	1505515	*	7.638e-09
chr18	14747036	14748440	1405	*	1.088e-06
chr18	18818116	18823510	5395	*	5.264e-05
chr18	20137449	20143324	5876	*	2.73e-07
chr18	21656374	21794765	138392	*	5.457e-05
chr18	22927454	22933697	6244	*	5.535e-05
chr18	24035596	24765782	730187	*	6.08e-10
chr18	28620915	28743075	122161	*	5.629e-07
chr18	30253144	30354311	101168	*	4.046e-06
chr18	31736619	31807967	71349	*	4.853e-06
chr18	43608105	43751230	143126	*	6.994e-06
chr18	55018587	55153649	135063	*	1.354e-07
chr18	56435611	57367057	931447	*	8.982e-08
chr18	59000498	60055085	1054588	*	3.183e-08
chr18	70502513	70540077	37565	*	2.074e-07
chr19	30014652	30753372	738721	*	1.577e-07
chr19	31765880	31873758	107879	*	3.215e-05
chr19	36259144	39991937	3732794	*	6.147e-09
chr19	41054942	41950476	895535	*	1.278e-07
chr19	44170526	46405553	2235028	*	2.188e-08
chr19	50094202	50226174	131973	*	0.0001954
chr19	56826442	56828823	2382	*	0.0003816
chr19	58196591	58319057	122467	*	2.739e-05
chr2	5732815	5896550	163736	*	8.264e-07
chr2	14772312	14782250	9939	*	3.182e-07
chr2	17692189	17997139	304951	*	6.991e-07
chr2	28973577	29096505	122929	*	1.447e-05
chr2	31749899	32905315	1155417	*	1.901e-10
chr2	38204832	38397400	192569	*	0.0003908
chr2	39663782	39727428	63647	*	0.002411
chr2	43395871	45296757	1900887	*	3.779e-11
chr2	55841452	56227871	386420	*	1.311e-07
chr2	60901838	60986557	84720	*	8.105e-06
chr2	62053528	63344643	1291116	*	3.887e-10
chr2	68289972	68646211	356240	*	4.832e-08
chr2	74642087	74814882	172796	*	4.624e-05
chr2	80453645	80557294	103650	*	0.000165
chr2	105372087	105500603	128517	*	5.737e-09
chr2	118900302	120353876	1453575	*	3.225e-09
chr2	131484486	131814001	329516	*	1.052e-07
chr2	133148442	133514794	366353	*	6.529e-05
chr2	135594780	137527567	1932788	*	7.29e-12
chr2	142857903	142948817	90915	*	2.641e-07
chr2	151768348	152214178	445831	*	1.478e-05
chr2	157111331	157280412	169082	*	2.709e-08
chr2	160068465	160713068	644604	*	9.056e-08
chr2	162178027	162364265	186239	*	1.198e-12
chr2	164204628	167268208	3063581	*	2.181e-09
chr2	170135359	170362117	226759	*	3.346e-06
chr2	171571007	171730025	159019	*	5.158e-05
chr2	172861329	173061859	200531	*	8.196e-11
chr2	175112849	175300690	187842	*	2.981e-10
chr2	176846399	177134738	288340	*	8.382e-09
chr2	180678924	180774798	95875	*	3.25e-07
chr2	182451537	182644899	193363	*	6.575e-06
chr2	185459721	185463804	4084	*	1.466e-06
chr2	200245157	200423079	177923	*	1.014e-09
chr2	201927099	202065751	138653	*	0.0001519
chr2	207082565	207221856	139292	*	9.287e-06
chr2	210994670	211096860	102191	*	1.594e-05
chr2	213400697	213403961	3265	*	1.726e-06
chr2	219381537	219795396	413860	*	8.807e-05
chr2	223065390	223382427	317038	*	7.442e-15
chr2	227276901	229048815	1771915	*	2.467e-08
chr2	231822092	231991018	168927	*	0.0007112
chr2	233386855	233470725	83871	*	0.008887
chr2	236996041	237128102	132062	*	1.442e-05
chr20	738228	897546	159319	*	0.0008018
chr20	9459569	10286858	827290	*	5.839e-09
chr20	20257861	23123953	2866093	*	5.271e-19
chr20	30533177	30720888	187712	*	1.2e-05
chr20	33676388	33815215	138828	*	4.269e-05
chr20	39653525	39752674	99150	*	8.541e-06
chr20	44892695	44993771	101077	*	4e-05
chr20	55107833	55254363	146531	*	1.719e-06
chr21	22367346	22373040	5695	*	4.975e-05
chr21	33242495	33304004	61510	*	9.148e-07
chr21	34347126	34727951	380826	*	2.61e-10
chr21	37021315	38123602	1102288	*	2.205e-08
chr21	43484279	43528869	44591	*	0.000582
chr21	47314725	47469680	154956	*	1.387e-06
chr22	19647281	19845443	198163	*	2.235e-07
chr22	24796628	24921765	125138	*	2.965e-06
chr22	35690783	35822358	131576	*	1.752e-05
chr22	37156309	38963970	1807662	*	5.098e-08
chr22	46786832	46856997	70166	*	0.003015
chr3	153242	241183	87942	*	3.716e-05
chr3	2125346	2142392	17047	*	5.755e-05
chr3	4533398	4625189	91792	*	2.818e-05
chr3	6823049	6907278	84230	*	2.036e-06
chr3	9343967	9442172	98206	*	5.88e-05
chr3	12055127	12413888	358762	*	0.000621
chr3	13493365	13689765	196401	*	7.629e-06
chr3	25391527	25493808	102282	*	1.63e-05
chr3	26663551	28620613	1957063	*	5.005e-09
chr3	48788345	49154636	366292	*	0.0001961
chr3	51537627	51672240	134614	*	0.0002916
chr3	55442720	56475340	1032621	*	1.183e-08
chr3	62279186	62947582	668397	*	4.324e-11
chr3	64598405	64751652	153248	*	5.101e-06
chr3	65924259	66119581	195323	*	1.924e-05
chr3	69588171	69595639	7469	*	1.637e-05
chr3	73591147	73768147	177001	*	2.699e-05
chr3	79814509	79818506	3998	*	4.262e-06
chr3	88181514	88202449	20936	*	0.0003496
chr3	101392186	101396898	4713	*	0.0008111
chr3	111574819	111656556	81738	*	1.177e-05
chr3	119294816	119514396	219581	*	1.882e-06
chr3	125896282	125933237	36956	*	0.002835
chr3	128269857	128296059	26203	*	0.003081
chr3	130533733	130616294	82562	*	0.0001317
chr3	131676669	131802516	125848	*	0.0001914
chr3	137414342	138821773	1407432	*	1.586e-09
chr3	140674822	140866590	191769	*	3.679e-05
chr3	143607961	143773023	165063	*	9.372e-05
chr3	147016780	147232333	215554	*	1.634e-11
chr3	157808628	158486218	677591	*	1.713e-11
chr3	168789759	170224496	1434738	*	4.198e-08
chr3	173109390	173129682	20293	*	2.353e-05
chr3	178780279	178869002	88724	*	2.271e-05
chr3	181343322	181511405	168084	*	1.864e-09
chr3	182724218	182911561	187344	*	1.704e-08
chr3	196367487	196558313	190827	*	0.002768
chr4	4763259	5775319	1012061	*	1.488e-12
chr4	13485238	13632653	147416	*	0.0001088
chr4	17714040	17871372	157333	*	5.043e-05
chr4	20195367	20335837	140471	*	7.561e-08
chr4	30716343	30820949	104607	*	4.764e-06
chr4	38320637	38321010	374	*	3.608e-06
chr4	40555722	42486913	1931192	*	4.86e-10
chr4	44425078	44454054	28977	*	6.856e-05
chr4	46388320	48925827	2537508	*	1.353e-08
chr4	54893566	55144067	250502	*	8.46e-10
chr4	63872386	63913532	41147	*	3.08e-05
chr4	74606465	74921426	314962	*	7.001e-07
chr4	83821052	83910485	89434	*	0.000826
chr4	85401758	85505575	103818	*	1.766e-08
chr4	94652282	95220359	568078	*	4.361e-11
chr4	110553306	111642147	1088842	*	1.896e-10
chr4	128461763	128637609	175847	*	0.0006086
chr4	144163235	144355698	192464	*	0.00116
chr4	147554144	147579201	25058	*	4.106e-05
chr4	153917484	154727551	810068	*	1.886e-07
chr4	174357286	175254138	896853	*	3.246e-08
chr5	11812303	11965373	153071	*	2.461e-07
chr5	32613266	33940460	1327195	*	2.058e-09
chr5	36606102	36662951	56850	*	1.166e-05
chr5	37772265	38640042	867778	*	6.155e-09
chr5	41418757	41587932	169176	*	2.578e-06
chr5	50218625	50761068	542444	*	1.271e-15
chr5	54428863	54684690	255828	*	1.892e-07
chr5	57859135	57925483	66349	*	6.088e-06
chr5	64919809	65020928	101120	*	6.188e-05
chr5	68578514	68711641	133128	*	0.0003588
chr5	72431891	72950692	518802	*	1.455e-10
chr5	74762295	74906151	143857	*	4.58e-05
chr5	76170418	77219860	1049443	*	1.712e-07
chr5	83585467	83776874	191408	*	1.61e-06
chr5	87880065	88081845	201781	*	9.683e-07
chr5	89755537	89940954	185418	*	0.0002415
chr5	92832939	93032166	199228	*	4.442e-10
chr5	102114455	102559789	445335	*	7.363e-05
chr5	110321579	110471143	149565	*	8.121e-05
chr5	113388886	115387985	1999100	*	4.437e-10
chr5	122343639	122523278	179640	*	1.216e-09
chr5	128206460	128337586	131127	*	2.719e-05
chr5	132303723	132391950	88228	*	0.0004773
chr5	134280096	135315387	1035292	*	8.391e-12
chr5	145710603	145824393	113791	*	2.066e-07
chr5	149295883	149438096	142214	*	7.876e-06
chr5	153756247	154320903	564657	*	1.14e-08
chr5	158437811	158612133	174323	*	9.021e-08
chr5	162921297	163086065	164769	*	4.663e-05
chr5	170678705	170843220	164516	*	2.811e-08
chr5	172566090	172823643	257554	*	4.883e-09
chr6	1286762	1708714	421953	*	4.602e-08
chr6	5906399	6059068	152670	*	2.998e-11
chr6	10310401	10981185	670785	*	1.146e-10
chr6	13848212	14024569	176358	*	0.001781
chr6	25961977	28725958	2763982	*	6.831e-09
chr6	30411932	30512551	100620	*	2.239e-05
chr6	39803454	39916112	112659	*	0.0001383
chr6	41243721	41473518	229798	*	4.42e-09
chr6	42832508	43028297	195790	*	3.781e-05
chr6	49428313	49495284	66972	*	0.0008314
chr6	50695479	50858778	163300	*	1.819e-07
chr6	52169898	52205782	35885	*	0.0002441
chr6	56111812	56194459	82648	*	2.397e-07
chr6	75840675	76191814	351140	*	1.673e-05
chr6	84415074	85487767	1072694	*	7.388e-15
chr6	94047552	94129698	82147	*	4.375e-05
chr6	99236007	101901885	2665879	*	2.304e-16
chr6	105307096	108584975	3277880	*	4.496e-12
chr6	114098428	114751874	653447	*	8.244e-09
chr6	116989657	117609651	619995	*	2.027e-10
chr6	123099534	123193051	93518	*	5.595e-05
chr6	127701963	127840756	138794	*	4.802e-05
chr6	133468924	134373486	904563	*	3.116e-10
chr6	135467680	135606437	138758	*	0.000355
chr6	137238824	137910554	671731	*	5.193e-09
chr6	139269418	139363898	94481	*	0.0001772
chr6	148627789	148762394	134606	*	7.353e-05
chr7	1660443	1782756	122314	*	6.899e-06
chr7	11856910	11886928	30019	*	2.308e-07
chr7	15725086	15764569	39484	*	1.498e-06
chr7	19050135	20905086	1854952	*	1.365e-18
chr7	23225204	23291126	65923	*	0.01011
chr7	26657674	27352955	695282	*	6.922e-17
chr7	35221412	35320316	98905	*	1.47e-08
chr7	54511386	54705908	194523	*	1.137e-06
chr7	63334719	63463422	128704	*	0.0004957
chr7	77357984	77492523	134540	*	1.705e-07
chr7	81977646	82159557	181912	*	2.526e-06
chr7	88384814	88426026	41213	*	1.055e-05
chr7	96551237	96750501	199265	*	7.633e-08
chr7	107284416	107302713	18298	*	0.002581
chr7	121437819	122025660	587842	*	4.612e-11
chr7	153579447	153641268	61822	*	8.91e-06
chr7	155142415	155353874	211460	*	4.088e-07
chr8	21549935	21794986	245052	*	1.442e-05
chr8	23536779	23656075	119297	*	1.67e-08
chr8	24718229	26087852	1369624	*	2.909e-11
chr8	30488457	30601879	113423	*	4.365e-06
chr8	33269701	33432331	162631	*	1.693e-05
chr8	37914619	38090441	175823	*	1.105e-06
chr8	41588560	41755410	166851	*	4.8e-06
chr8	49379533	49838558	459026	*	7.894e-08
chr8	63158463	63164797	6335	*	1.67e-06
chr8	65280876	65577291	296416	*	5.653e-13
chr8	67686767	68022263	335497	*	1.29e-06
chr8	70906736	71317738	411003	*	2.809e-08
chr8	72393773	73066896	673124	*	1.552e-08
chr8	76221503	76323406	101904	*	1.912e-05
chr8	77585222	77689058	103837	*	8.745e-07
chr8	79513961	79674646	160686	*	7.963e-05
chr8	81397601	81493172	95572	*	1.035e-05
chr8	85087913	86414554	1326642	*	1.154e-08
chr8	93552734	93979581	426848	*	6.242e-07
chr8	95563352	95912745	349394	*	3.783e-06
chr8	97109610	97258141	148532	*	1.723e-06
chr8	98708278	98868007	159730	*	0.0001051
chr8	110274914	110631614	356701	*	1.447e-06
chr8	114389168	114451138	61971	*	1.707e-06
chr8	117853304	118629001	775698	*	6.23e-08
chr8	143171268	143628344	457077	*	0.003125
chr9	211689	1056641	844953	*	3.686e-09
chr9	32431791	32573833	142043	*	8.652e-06
chr9	73736452	73737301	850	*	9.846e-07
chr9	79625269	79638897	13629	*	9.721e-08
chr9	86149293	86481664	332372	*	6.861e-05
chr9	96269920	96793421	523502	*	4.071e-09
chr9	100561868	100707065	145198	*	2.936e-06
chr9	102573997	102671669	97673	*	1.015e-05
chr9	103789186	103829628	40443	*	1.384e-05
chr9	117348068	117350527	2460	*	4.177e-05
chr9	126692534	127119209	426676	*	1.426e-06
chr9	132287223	132405299	118077	*	0.000129
chr9	135458173	135549589	91417	*	3.46e-05
chr9	139972409	140034901	62493	*	0.0001666

## Sheet: Width_Percentiles
percentile	log10_DMR_width	method	pars
0.01	1.04139	dmrscaler	dmrscaler 4_loc_window_layer
0.02	1.25527	dmrscaler	dmrscaler 4_loc_window_layer
0.03	1.66276	dmrscaler	dmrscaler 4_loc_window_layer
0.04	1.72428	dmrscaler	dmrscaler 4_loc_window_layer
0.05	1.94939	dmrscaler	dmrscaler 4_loc_window_layer
0.06	1.94939	dmrscaler	dmrscaler 4_loc_window_layer
0.07	2.00432	dmrscaler	dmrscaler 4_loc_window_layer
0.08	2.10721	dmrscaler	dmrscaler 4_loc_window_layer
0.09	2.15534	dmrscaler	dmrscaler 4_loc_window_layer
0.1	2.20683	dmrscaler	dmrscaler 4_loc_window_layer
0.11	2.26951	dmrscaler	dmrscaler 4_loc_window_layer
0.12	2.26951	dmrscaler	dmrscaler 4_loc_window_layer
0.13	2.27416	dmrscaler	dmrscaler 4_loc_window_layer
0.14	2.28103	dmrscaler	dmrscaler 4_loc_window_layer
0.15	2.30963	dmrscaler	dmrscaler 4_loc_window_layer
0.16	2.31597	dmrscaler	dmrscaler 4_loc_window_layer
0.17	2.35025	dmrscaler	dmrscaler 4_loc_window_layer
0.18	2.35025	dmrscaler	dmrscaler 4_loc_window_layer
0.19	2.35025	dmrscaler	dmrscaler 4_loc_window_layer
0.2	2.35411	dmrscaler	dmrscaler 4_loc_window_layer
0.21	2.35603	dmrscaler	dmrscaler 4_loc_window_layer
0.22	2.35793	dmrscaler	dmrscaler 4_loc_window_layer
0.23	2.36922	dmrscaler	dmrscaler 4_loc_window_layer
0.24	2.36922	dmrscaler	dmrscaler 4_loc_window_layer
0.25	2.38739	dmrscaler	dmrscaler 4_loc_window_layer
0.26	2.41162	dmrscaler	dmrscaler 4_loc_window_layer
0.27	2.44091	dmrscaler	dmrscaler 4_loc_window_layer
0.28	2.47857	dmrscaler	dmrscaler 4_loc_window_layer
0.29	2.47857	dmrscaler	dmrscaler 4_loc_window_layer
0.3	2.47857	dmrscaler	dmrscaler 4_loc_window_layer
0.31	2.49276	dmrscaler	dmrscaler 4_loc_window_layer
0.32	2.51188	dmrscaler	dmrscaler 4_loc_window_layer
0.33	2.51455	dmrscaler	dmrscaler 4_loc_window_layer
0.34	2.54033	dmrscaler	dmrscaler 4_loc_window_layer
0.35	2.54283	dmrscaler	dmrscaler 4_loc_window_layer
0.36	2.54283	dmrscaler	dmrscaler 4_loc_window_layer
0.37	2.55751	dmrscaler	dmrscaler 4_loc_window_layer
0.38	2.59439	dmrscaler	dmrscaler 4_loc_window_layer
0.39	2.60638	dmrscaler	dmrscaler 4_loc_window_layer
0.4	2.62118	dmrscaler	dmrscaler 4_loc_window_layer
0.41	2.63246	dmrscaler	dmrscaler 4_loc_window_layer
0.42	2.63246	dmrscaler	dmrscaler 4_loc_window_layer
0.43	2.63347	dmrscaler	dmrscaler 4_loc_window_layer
0.44	2.66558	dmrscaler	dmrscaler 4_loc_window_layer
0.45	2.70842	dmrscaler	dmrscaler 4_loc_window_layer
0.46	2.71349	dmrscaler	dmrscaler 4_loc_window_layer
0.47	2.7364	dmrscaler	dmrscaler 4_loc_window_layer
0.48	2.7364	dmrscaler	dmrscaler 4_loc_window_layer
0.49	2.73878	dmrscaler	dmrscaler 4_loc_window_layer
0.5	2.76268	dmrscaler	dmrscaler 4_loc_window_layer
0.51	2.76864	dmrscaler	dmrscaler 4_loc_window_layer
0.52	2.78319	dmrscaler	dmrscaler 4_loc_window_layer
0.53	2.78319	dmrscaler	dmrscaler 4_loc_window_layer
0.54	2.80821	dmrscaler	dmrscaler 4_loc_window_layer
0.55	2.80889	dmrscaler	dmrscaler 4_loc_window_layer
0.56	2.81757	dmrscaler	dmrscaler 4_loc_window_layer
0.57	2.82086	dmrscaler	dmrscaler 4_loc_window_layer
0.58	2.82151	dmrscaler	dmrscaler 4_loc_window_layer
0.59	2.82151	dmrscaler	dmrscaler 4_loc_window_layer
0.6	2.82866	dmrscaler	dmrscaler 4_loc_window_layer
0.61	2.83059	dmrscaler	dmrscaler 4_loc_window_layer
0.62	2.83885	dmrscaler	dmrscaler 4_loc_window_layer
0.63	2.84073	dmrscaler	dmrscaler 4_loc_window_layer
0.64	2.86094	dmrscaler	dmrscaler 4_loc_window_layer
0.65	2.86094	dmrscaler	dmrscaler 4_loc_window_layer
0.66	2.87099	dmrscaler	dmrscaler 4_loc_window_layer
0.67	2.87448	dmrscaler	dmrscaler 4_loc_window_layer
0.68	2.87737	dmrscaler	dmrscaler 4_loc_window_layer
0.69	2.89042	dmrscaler	dmrscaler 4_loc_window_layer
0.7	2.90472	dmrscaler	dmrscaler 4_loc_window_layer
0.71	2.90472	dmrscaler	dmrscaler 4_loc_window_layer
0.72	2.90633	dmrscaler	dmrscaler 4_loc_window_layer
0.73	2.94201	dmrscaler	dmrscaler 4_loc_window_layer
0.74	2.94448	dmrscaler	dmrscaler 4_loc_window_layer
0.75	2.98272	dmrscaler	dmrscaler 4_loc_window_layer
0.76	3.02202	dmrscaler	dmrscaler 4_loc_window_layer
0.77	3.02202	dmrscaler	dmrscaler 4_loc_window_layer
0.78	3.02366	dmrscaler	dmrscaler 4_loc_window_layer
0.79	3.02366	dmrscaler	dmrscaler 4_loc_window_layer
0.8	3.02979	dmrscaler	dmrscaler 4_loc_window_layer
0.81	3.04336	dmrscaler	dmrscaler 4_loc_window_layer
0.82	3.04493	dmrscaler	dmrscaler 4_loc_window_layer
0.83	3.04493	dmrscaler	dmrscaler 4_loc_window_layer
0.84	3.08458	dmrscaler	dmrscaler 4_loc_window_layer
0.85	3.10551	dmrscaler	dmrscaler 4_loc_window_layer
0.86	3.11528	dmrscaler	dmrscaler 4_loc_window_layer
0.87	3.24477	dmrscaler	dmrscaler 4_loc_window_layer
0.88	3.32035	dmrscaler	dmrscaler 4_loc_window_layer
0.89	3.32035	dmrscaler	dmrscaler 4_loc_window_layer
0.9	3.36549	dmrscaler	dmrscaler 4_loc_window_layer
0.91	3.38881	dmrscaler	dmrscaler 4_loc_window_layer
0.92	3.39111	dmrscaler	dmrscaler 4_loc_window_layer
0.93	3.41597	dmrscaler	dmrscaler 4_loc_window_layer
0.94	3.48302	dmrscaler	dmrscaler 4_loc_window_layer
0.95	3.48302	dmrscaler	dmrscaler 4_loc_window_layer
0.96	3.68178	dmrscaler	dmrscaler 4_loc_window_layer
0.97	3.97414	dmrscaler	dmrscaler 4_loc_window_layer
0.98	4.01528	dmrscaler	dmrscaler 4_loc_window_layer
0.99	4.11096	dmrscaler	dmrscaler 4_loc_window_layer
1	4.11096	dmrscaler	dmrscaler 4_loc_window_layer
0.01	1.72428	dmrscaler	dmrscaler 8_loc_window_layer
0.02	1.94939	dmrscaler	dmrscaler 8_loc_window_layer
0.03	2.15534	dmrscaler	dmrscaler 8_loc_window_layer
0.04	2.20683	dmrscaler	dmrscaler 8_loc_window_layer
0.05	2.27416	dmrscaler	dmrscaler 8_loc_window_layer
0.06	2.28103	dmrscaler	dmrscaler 8_loc_window_layer
0.07	2.30963	dmrscaler	dmrscaler 8_loc_window_layer
0.08	2.30963	dmrscaler	dmrscaler 8_loc_window_layer
0.09	2.35025	dmrscaler	dmrscaler 8_loc_window_layer
0.1	2.35025	dmrscaler	dmrscaler 8_loc_window_layer
0.11	2.35793	dmrscaler	dmrscaler 8_loc_window_layer
0.12	2.36922	dmrscaler	dmrscaler 8_loc_window_layer
0.13	2.38739	dmrscaler	dmrscaler 8_loc_window_layer
0.14	2.44091	dmrscaler	dmrscaler 8_loc_window_layer
0.15	2.47857	dmrscaler	dmrscaler 8_loc_window_layer
0.16	2.47857	dmrscaler	dmrscaler 8_loc_window_layer
0.17	2.51188	dmrscaler	dmrscaler 8_loc_window_layer
0.18	2.54033	dmrscaler	dmrscaler 8_loc_window_layer
0.19	2.55751	dmrscaler	dmrscaler 8_loc_window_layer
0.2	2.56348	dmrscaler	dmrscaler 8_loc_window_layer
0.21	2.58206	dmrscaler	dmrscaler 8_loc_window_layer
0.22	2.62118	dmrscaler	dmrscaler 8_loc_window_layer
0.23	2.63246	dmrscaler	dmrscaler 8_loc_window_layer
0.24	2.63347	dmrscaler	dmrscaler 8_loc_window_layer
0.25	2.65031	dmrscaler	dmrscaler 8_loc_window_layer
0.26	2.66276	dmrscaler	dmrscaler 8_loc_window_layer
0.27	2.70842	dmrscaler	dmrscaler 8_loc_window_layer
0.28	2.70842	dmrscaler	dmrscaler 8_loc_window_layer
0.29	2.71349	dmrscaler	dmrscaler 8_loc_window_layer
0.3	2.73878	dmrscaler	dmrscaler 8_loc_window_layer
0.31	2.75967	dmrscaler	dmrscaler 8_loc_window_layer
0.32	2.76268	dmrscaler	dmrscaler 8_loc_window_layer
0.33	2.76864	dmrscaler	dmrscaler 8_loc_window_layer
0.34	2.78319	dmrscaler	dmrscaler 8_loc_window_layer
0.35	2.80003	dmrscaler	dmrscaler 8_loc_window_layer
0.36	2.80821	dmrscaler	dmrscaler 8_loc_window_layer
0.37	2.80821	dmrscaler	dmrscaler 8_loc_window_layer
0.38	2.81757	dmrscaler	dmrscaler 8_loc_window_layer
0.39	2.82086	dmrscaler	dmrscaler 8_loc_window_layer
0.4	2.82866	dmrscaler	dmrscaler 8_loc_window_layer
0.41	2.83059	dmrscaler	dmrscaler 8_loc_window_layer
0.42	2.83885	dmrscaler	dmrscaler 8_loc_window_layer
0.43	2.83948	dmrscaler	dmrscaler 8_loc_window_layer
0.44	2.85552	dmrscaler	dmrscaler 8_loc_window_layer
0.45	2.85974	dmrscaler	dmrscaler 8_loc_window_layer
0.46	2.86094	dmrscaler	dmrscaler 8_loc_window_layer
0.47	2.87099	dmrscaler	dmrscaler 8_loc_window_layer
0.48	2.87448	dmrscaler	dmrscaler 8_loc_window_layer
0.49	2.87622	dmrscaler	dmrscaler 8_loc_window_layer
0.5	2.87737	dmrscaler	dmrscaler 8_loc_window_layer
0.51	2.89042	dmrscaler	dmrscaler 8_loc_window_layer
0.52	2.90472	dmrscaler	dmrscaler 8_loc_window_layer
0.53	2.9154	dmrscaler	dmrscaler 8_loc_window_layer
0.54	2.93802	dmrscaler	dmrscaler 8_loc_window_layer
0.55	2.94201	dmrscaler	dmrscaler 8_loc_window_layer
0.56	2.98227	dmrscaler	dmrscaler 8_loc_window_layer
0.57	2.99476	dmrscaler	dmrscaler 8_loc_window_layer
0.58	3.00689	dmrscaler	dmrscaler 8_loc_window_layer
0.59	3.01072	dmrscaler	dmrscaler 8_loc_window_layer
0.6	3.02202	dmrscaler	dmrscaler 8_loc_window_layer
0.61	3.02366	dmrscaler	dmrscaler 8_loc_window_layer
0.62	3.02979	dmrscaler	dmrscaler 8_loc_window_layer
0.63	3.04336	dmrscaler	dmrscaler 8_loc_window_layer
0.64	3.04493	dmrscaler	dmrscaler 8_loc_window_layer
0.65	3.07445	dmrscaler	dmrscaler 8_loc_window_layer
0.66	3.10551	dmrscaler	dmrscaler 8_loc_window_layer
0.67	3.11126	dmrscaler	dmrscaler 8_loc_window_layer
0.68	3.11528	dmrscaler	dmrscaler 8_loc_window_layer
0.69	3.11528	dmrscaler	dmrscaler 8_loc_window_layer
0.7	3.12743	dmrscaler	dmrscaler 8_loc_window_layer
0.71	3.13162	dmrscaler	dmrscaler 8_loc_window_layer
0.72	3.14364	dmrscaler	dmrscaler 8_loc_window_layer
0.73	3.14395	dmrscaler	dmrscaler 8_loc_window_layer
0.74	3.1827	dmrscaler	dmrscaler 8_loc_window_layer
0.75	3.20817	dmrscaler	dmrscaler 8_loc_window_layer
0.76	3.23754	dmrscaler	dmrscaler 8_loc_window_layer
0.77	3.24601	dmrscaler	dmrscaler 8_loc_window_layer
0.78	3.26435	dmrscaler	dmrscaler 8_loc_window_layer
0.79	3.28646	dmrscaler	dmrscaler 8_loc_window_layer
0.8	3.31112	dmrscaler	dmrscaler 8_loc_window_layer
0.81	3.31911	dmrscaler	dmrscaler 8_loc_window_layer
0.82	3.35449	dmrscaler	dmrscaler 8_loc_window_layer
0.83	3.36549	dmrscaler	dmrscaler 8_loc_window_layer
0.84	3.38881	dmrscaler	dmrscaler 8_loc_window_layer
0.85	3.39111	dmrscaler	dmrscaler 8_loc_window_layer
0.86	3.41597	dmrscaler	dmrscaler 8_loc_window_layer
0.87	3.4216	dmrscaler	dmrscaler 8_loc_window_layer
0.88	3.44201	dmrscaler	dmrscaler 8_loc_window_layer
0.89	3.44217	dmrscaler	dmrscaler 8_loc_window_layer
0.9	3.55413	dmrscaler	dmrscaler 8_loc_window_layer
0.91	3.59362	dmrscaler	dmrscaler 8_loc_window_layer
0.92	3.61626	dmrscaler	dmrscaler 8_loc_window_layer
0.93	3.64147	dmrscaler	dmrscaler 8_loc_window_layer
0.94	3.69469	dmrscaler	dmrscaler 8_loc_window_layer
0.95	3.74328	dmrscaler	dmrscaler 8_loc_window_layer
0.96	3.7676	dmrscaler	dmrscaler 8_loc_window_layer
0.97	4.01528	dmrscaler	dmrscaler 8_loc_window_layer
0.98	4.05591	dmrscaler	dmrscaler 8_loc_window_layer
0.99	4.08824	dmrscaler	dmrscaler 8_loc_window_layer
1	4.11096	dmrscaler	dmrscaler 8_loc_window_layer
0.01	1.72428	dmrscaler	dmrscaler 16_loc_window_layer
0.02	2.15534	dmrscaler	dmrscaler 16_loc_window_layer
0.03	2.26951	dmrscaler	dmrscaler 16_loc_window_layer
0.04	2.28103	dmrscaler	dmrscaler 16_loc_window_layer
0.05	2.30963	dmrscaler	dmrscaler 16_loc_window_layer
0.06	2.31597	dmrscaler	dmrscaler 16_loc_window_layer
0.07	2.35025	dmrscaler	dmrscaler 16_loc_window_layer
0.08	2.36922	dmrscaler	dmrscaler 16_loc_window_layer
0.09	2.41162	dmrscaler	dmrscaler 16_loc_window_layer
0.1	2.47857	dmrscaler	dmrscaler 16_loc_window_layer
0.11	2.51188	dmrscaler	dmrscaler 16_loc_window_layer
0.12	2.51455	dmrscaler	dmrscaler 16_loc_window_layer
0.13	2.55751	dmrscaler	dmrscaler 16_loc_window_layer
0.14	2.58206	dmrscaler	dmrscaler 16_loc_window_layer
0.15	2.62118	dmrscaler	dmrscaler 16_loc_window_layer
0.16	2.63949	dmrscaler	dmrscaler 16_loc_window_layer
0.17	2.65031	dmrscaler	dmrscaler 16_loc_window_layer
0.18	2.66558	dmrscaler	dmrscaler 16_loc_window_layer
0.19	2.73878	dmrscaler	dmrscaler 16_loc_window_layer
0.2	2.76268	dmrscaler	dmrscaler 16_loc_window_layer
0.21	2.78746	dmrscaler	dmrscaler 16_loc_window_layer
0.22	2.80821	dmrscaler	dmrscaler 16_loc_window_layer
0.23	2.82086	dmrscaler	dmrscaler 16_loc_window_layer
0.24	2.82866	dmrscaler	dmrscaler 16_loc_window_layer
0.25	2.85552	dmrscaler	dmrscaler 16_loc_window_layer
0.26	2.86094	dmrscaler	dmrscaler 16_loc_window_layer
0.27	2.87157	dmrscaler	dmrscaler 16_loc_window_layer
0.28	2.87622	dmrscaler	dmrscaler 16_loc_window_layer
0.29	2.89042	dmrscaler	dmrscaler 16_loc_window_layer
0.3	2.9154	dmrscaler	dmrscaler 16_loc_window_layer
0.31	2.94201	dmrscaler	dmrscaler 16_loc_window_layer
0.32	2.99476	dmrscaler	dmrscaler 16_loc_window_layer
0.33	3.00732	dmrscaler	dmrscaler 16_loc_window_layer
0.34	3.02202	dmrscaler	dmrscaler 16_loc_window_layer
0.35	3.02366	dmrscaler	dmrscaler 16_loc_window_layer
0.36	3.04336	dmrscaler	dmrscaler 16_loc_window_layer
0.37	3.06483	dmrscaler	dmrscaler 16_loc_window_layer
0.38	3.10415	dmrscaler	dmrscaler 16_loc_window_layer
0.39	3.10551	dmrscaler	dmrscaler 16_loc_window_layer
0.4	3.11428	dmrscaler	dmrscaler 16_loc_window_layer
0.41	3.12025	dmrscaler	dmrscaler 16_loc_window_layer
0.42	3.13162	dmrscaler	dmrscaler 16_loc_window_layer
0.43	3.14364	dmrscaler	dmrscaler 16_loc_window_layer
0.44	3.15564	dmrscaler	dmrscaler 16_loc_window_layer
0.45	3.16017	dmrscaler	dmrscaler 16_loc_window_layer
0.46	3.1827	dmrscaler	dmrscaler 16_loc_window_layer
0.47	3.20817	dmrscaler	dmrscaler 16_loc_window_layer
0.48	3.2335	dmrscaler	dmrscaler 16_loc_window_layer
0.49	3.24601	dmrscaler	dmrscaler 16_loc_window_layer
0.5	3.26435	dmrscaler	dmrscaler 16_loc_window_layer
0.51	3.28375	dmrscaler	dmrscaler 16_loc_window_layer
0.52	3.28758	dmrscaler	dmrscaler 16_loc_window_layer
0.53	3.30428	dmrscaler	dmrscaler 16_loc_window_layer
0.54	3.3218	dmrscaler	dmrscaler 16_loc_window_layer
0.55	3.35449	dmrscaler	dmrscaler 16_loc_window_layer
0.56	3.35851	dmrscaler	dmrscaler 16_loc_window_layer
0.57	3.36549	dmrscaler	dmrscaler 16_loc_window_layer
0.58	3.38525	dmrscaler	dmrscaler 16_loc_window_layer
0.59	3.3897	dmrscaler	dmrscaler 16_loc_window_layer
0.6	3.41597	dmrscaler	dmrscaler 16_loc_window_layer
0.61	3.4216	dmrscaler	dmrscaler 16_loc_window_layer
0.62	3.42226	dmrscaler	dmrscaler 16_loc_window_layer
0.63	3.47712	dmrscaler	dmrscaler 16_loc_window_layer
0.64	3.48968	dmrscaler	dmrscaler 16_loc_window_layer
0.65	3.49485	dmrscaler	dmrscaler 16_loc_window_layer
0.66	3.51667	dmrscaler	dmrscaler 16_loc_window_layer
0.67	3.5172	dmrscaler	dmrscaler 16_loc_window_layer
0.68	3.51825	dmrscaler	dmrscaler 16_loc_window_layer
0.69	3.53618	dmrscaler	dmrscaler 16_loc_window_layer
0.7	3.55413	dmrscaler	dmrscaler 16_loc_window_layer
0.71	3.58399	dmrscaler	dmrscaler 16_loc_window_layer
0.72	3.59362	dmrscaler	dmrscaler 16_loc_window_layer
0.73	3.59495	dmrscaler	dmrscaler 16_loc_window_layer
0.74	3.61553	dmrscaler	dmrscaler 16_loc_window_layer
0.75	3.63998	dmrscaler	dmrscaler 16_loc_window_layer
0.76	3.64276	dmrscaler	dmrscaler 16_loc_window_layer
0.77	3.66389	dmrscaler	dmrscaler 16_loc_window_layer
0.78	3.67688	dmrscaler	dmrscaler 16_loc_window_layer
0.79	3.69469	dmrscaler	dmrscaler 16_loc_window_layer
0.8	3.70868	dmrscaler	dmrscaler 16_loc_window_layer
0.81	3.71975	dmrscaler	dmrscaler 16_loc_window_layer
0.82	3.75709	dmrscaler	dmrscaler 16_loc_window_layer
0.83	3.78226	dmrscaler	dmrscaler 16_loc_window_layer
0.84	3.78909	dmrscaler	dmrscaler 16_loc_window_layer
0.85	3.82692	dmrscaler	dmrscaler 16_loc_window_layer
0.86	3.85297	dmrscaler	dmrscaler 16_loc_window_layer
0.87	3.90048	dmrscaler	dmrscaler 16_loc_window_layer
0.88	3.92392	dmrscaler	dmrscaler 16_loc_window_layer
0.89	3.93273	dmrscaler	dmrscaler 16_loc_window_layer
0.9	3.98583	dmrscaler	dmrscaler 16_loc_window_layer
0.91	3.99295	dmrscaler	dmrscaler 16_loc_window_layer
0.92	4.0391	dmrscaler	dmrscaler 16_loc_window_layer
0.93	4.05591	dmrscaler	dmrscaler 16_loc_window_layer
0.94	4.08899	dmrscaler	dmrscaler 16_loc_window_layer
0.95	4.11096	dmrscaler	dmrscaler 16_loc_window_layer
0.96	4.50251	dmrscaler	dmrscaler 16_loc_window_layer
0.97	4.59306	dmrscaler	dmrscaler 16_loc_window_layer
0.98	4.6481	dmrscaler	dmrscaler 16_loc_window_layer
0.99	4.72805	dmrscaler	dmrscaler 16_loc_window_layer
1	4.81439	dmrscaler	dmrscaler 16_loc_window_layer
0.01	2.15534	dmrscaler	dmrscaler 32_loc_window_layer
0.02	2.27416	dmrscaler	dmrscaler 32_loc_window_layer
0.03	2.30963	dmrscaler	dmrscaler 32_loc_window_layer
0.04	2.35025	dmrscaler	dmrscaler 32_loc_window_layer
0.05	2.35793	dmrscaler	dmrscaler 32_loc_window_layer
0.06	2.44091	dmrscaler	dmrscaler 32_loc_window_layer
0.07	2.47857	dmrscaler	dmrscaler 32_loc_window_layer
0.08	2.55751	dmrscaler	dmrscaler 32_loc_window_layer
0.09	2.62118	dmrscaler	dmrscaler 32_loc_window_layer
0.1	2.63949	dmrscaler	dmrscaler 32_loc_window_layer
0.11	2.66276	dmrscaler	dmrscaler 32_loc_window_layer
0.12	2.75128	dmrscaler	dmrscaler 32_loc_window_layer
0.13	2.78319	dmrscaler	dmrscaler 32_loc_window_layer
0.14	2.80821	dmrscaler	dmrscaler 32_loc_window_layer
0.15	2.82151	dmrscaler	dmrscaler 32_loc_window_layer
0.16	2.83885	dmrscaler	dmrscaler 32_loc_window_layer
0.17	2.85974	dmrscaler	dmrscaler 32_loc_window_layer
0.18	2.87099	dmrscaler	dmrscaler 32_loc_window_layer
0.19	2.87622	dmrscaler	dmrscaler 32_loc_window_layer
0.2	2.94201	dmrscaler	dmrscaler 32_loc_window_layer
0.21	2.99476	dmrscaler	dmrscaler 32_loc_window_layer
0.22	3.02366	dmrscaler	dmrscaler 32_loc_window_layer
0.23	3.04493	dmrscaler	dmrscaler 32_loc_window_layer
0.24	3.09272	dmrscaler	dmrscaler 32_loc_window_layer
0.25	3.10551	dmrscaler	dmrscaler 32_loc_window_layer
0.26	3.11428	dmrscaler	dmrscaler 32_loc_window_layer
0.27	3.12025	dmrscaler	dmrscaler 32_loc_window_layer
0.28	3.14395	dmrscaler	dmrscaler 32_loc_window_layer
0.29	3.1827	dmrscaler	dmrscaler 32_loc_window_layer
0.3	3.20817	dmrscaler	dmrscaler 32_loc_window_layer
0.31	3.23754	dmrscaler	dmrscaler 32_loc_window_layer
0.32	3.26811	dmrscaler	dmrscaler 32_loc_window_layer
0.33	3.28646	dmrscaler	dmrscaler 32_loc_window_layer
0.34	3.30428	dmrscaler	dmrscaler 32_loc_window_layer
0.35	3.34005	dmrscaler	dmrscaler 32_loc_window_layer
0.36	3.35449	dmrscaler	dmrscaler 32_loc_window_layer
0.37	3.37712	dmrscaler	dmrscaler 32_loc_window_layer
0.38	3.38881	dmrscaler	dmrscaler 32_loc_window_layer
0.39	3.41597	dmrscaler	dmrscaler 32_loc_window_layer
0.4	3.4216	dmrscaler	dmrscaler 32_loc_window_layer
0.41	3.47712	dmrscaler	dmrscaler 32_loc_window_layer
0.42	3.4901	dmrscaler	dmrscaler 32_loc_window_layer
0.43	3.50637	dmrscaler	dmrscaler 32_loc_window_layer
0.44	3.51667	dmrscaler	dmrscaler 32_loc_window_layer
0.45	3.51865	dmrscaler	dmrscaler 32_loc_window_layer
0.46	3.53618	dmrscaler	dmrscaler 32_loc_window_layer
0.47	3.58399	dmrscaler	dmrscaler 32_loc_window_layer
0.48	3.59495	dmrscaler	dmrscaler 32_loc_window_layer
0.49	3.61626	dmrscaler	dmrscaler 32_loc_window_layer
0.5	3.62315	dmrscaler	dmrscaler 32_loc_window_layer
0.51	3.65234	dmrscaler	dmrscaler 32_loc_window_layer
0.52	3.67688	dmrscaler	dmrscaler 32_loc_window_layer
0.53	3.69478	dmrscaler	dmrscaler 32_loc_window_layer
0.54	3.69975	dmrscaler	dmrscaler 32_loc_window_layer
0.55	3.73886	dmrscaler	dmrscaler 32_loc_window_layer
0.56	3.75549	dmrscaler	dmrscaler 32_loc_window_layer
0.57	3.7676	dmrscaler	dmrscaler 32_loc_window_layer
0.58	3.78226	dmrscaler	dmrscaler 32_loc_window_layer
0.59	3.81124	dmrscaler	dmrscaler 32_loc_window_layer
0.6	3.8302	dmrscaler	dmrscaler 32_loc_window_layer
0.61	3.8504	dmrscaler	dmrscaler 32_loc_window_layer
0.62	3.86817	dmrscaler	dmrscaler 32_loc_window_layer
0.63	3.89104	dmrscaler	dmrscaler 32_loc_window_layer
0.64	3.90048	dmrscaler	dmrscaler 32_loc_window_layer
0.65	3.91892	dmrscaler	dmrscaler 32_loc_window_layer
0.66	3.92423	dmrscaler	dmrscaler 32_loc_window_layer
0.67	3.94958	dmrscaler	dmrscaler 32_loc_window_layer
0.68	3.96095	dmrscaler	dmrscaler 32_loc_window_layer
0.69	3.96591	dmrscaler	dmrscaler 32_loc_window_layer
0.7	3.97617	dmrscaler	dmrscaler 32_loc_window_layer
0.71	3.99114	dmrscaler	dmrscaler 32_loc_window_layer
0.72	3.99295	dmrscaler	dmrscaler 32_loc_window_layer
0.73	4.01528	dmrscaler	dmrscaler 32_loc_window_layer
0.74	4.02123	dmrscaler	dmrscaler 32_loc_window_layer
0.75	4.0391	dmrscaler	dmrscaler 32_loc_window_layer
0.76	4.04696	dmrscaler	dmrscaler 32_loc_window_layer
0.77	4.05591	dmrscaler	dmrscaler 32_loc_window_layer
0.78	4.09971	dmrscaler	dmrscaler 32_loc_window_layer
0.79	4.13516	dmrscaler	dmrscaler 32_loc_window_layer
0.8	4.17519	dmrscaler	dmrscaler 32_loc_window_layer
0.81	4.21331	dmrscaler	dmrscaler 32_loc_window_layer
0.82	4.22832	dmrscaler	dmrscaler 32_loc_window_layer
0.83	4.27184	dmrscaler	dmrscaler 32_loc_window_layer
0.84	4.32307	dmrscaler	dmrscaler 32_loc_window_layer
0.85	4.33666	dmrscaler	dmrscaler 32_loc_window_layer
0.86	4.37776	dmrscaler	dmrscaler 32_loc_window_layer
0.87	4.44895	dmrscaler	dmrscaler 32_loc_window_layer
0.88	4.46223	dmrscaler	dmrscaler 32_loc_window_layer
0.89	4.49603	dmrscaler	dmrscaler 32_loc_window_layer
0.9	4.50842	dmrscaler	dmrscaler 32_loc_window_layer
0.91	4.58713	dmrscaler	dmrscaler 32_loc_window_layer
0.92	4.60407	dmrscaler	dmrscaler 32_loc_window_layer
0.93	4.62324	dmrscaler	dmrscaler 32_loc_window_layer
0.94	4.6773	dmrscaler	dmrscaler 32_loc_window_layer
0.95	4.76529	dmrscaler	dmrscaler 32_loc_window_layer
0.96	4.81439	dmrscaler	dmrscaler 32_loc_window_layer
0.97	5.08435	dmrscaler	dmrscaler 32_loc_window_layer
0.98	5.24201	dmrscaler	dmrscaler 32_loc_window_layer
0.99	5.41719	dmrscaler	dmrscaler 32_loc_window_layer
1	5.45594	dmrscaler	dmrscaler 32_loc_window_layer
0.01	2.15534	dmrscaler	dmrscaler 64_loc_window_layer
0.02	2.27416	dmrscaler	dmrscaler 64_loc_window_layer
0.03	2.30963	dmrscaler	dmrscaler 64_loc_window_layer
0.04	2.35025	dmrscaler	dmrscaler 64_loc_window_layer
0.05	2.38739	dmrscaler	dmrscaler 64_loc_window_layer
0.06	2.47857	dmrscaler	dmrscaler 64_loc_window_layer
0.07	2.51188	dmrscaler	dmrscaler 64_loc_window_layer
0.08	2.62118	dmrscaler	dmrscaler 64_loc_window_layer
0.09	2.63949	dmrscaler	dmrscaler 64_loc_window_layer
0.1	2.70842	dmrscaler	dmrscaler 64_loc_window_layer
0.11	2.75128	dmrscaler	dmrscaler 64_loc_window_layer
0.12	2.80821	dmrscaler	dmrscaler 64_loc_window_layer
0.13	2.82086	dmrscaler	dmrscaler 64_loc_window_layer
0.14	2.83885	dmrscaler	dmrscaler 64_loc_window_layer
0.15	2.85552	dmrscaler	dmrscaler 64_loc_window_layer
0.16	2.87099	dmrscaler	dmrscaler 64_loc_window_layer
0.17	2.99476	dmrscaler	dmrscaler 64_loc_window_layer
0.18	3.02979	dmrscaler	dmrscaler 64_loc_window_layer
0.19	3.04493	dmrscaler	dmrscaler 64_loc_window_layer
0.2	3.11428	dmrscaler	dmrscaler 64_loc_window_layer
0.21	3.12025	dmrscaler	dmrscaler 64_loc_window_layer
0.22	3.14395	dmrscaler	dmrscaler 64_loc_window_layer
0.23	3.19535	dmrscaler	dmrscaler 64_loc_window_layer
0.24	3.23754	dmrscaler	dmrscaler 64_loc_window_layer
0.25	3.28375	dmrscaler	dmrscaler 64_loc_window_layer
0.26	3.30428	dmrscaler	dmrscaler 64_loc_window_layer
0.27	3.35449	dmrscaler	dmrscaler 64_loc_window_layer
0.28	3.37712	dmrscaler	dmrscaler 64_loc_window_layer
0.29	3.3897	dmrscaler	dmrscaler 64_loc_window_layer
0.3	3.41597	dmrscaler	dmrscaler 64_loc_window_layer
0.31	3.50637	dmrscaler	dmrscaler 64_loc_window_layer
0.32	3.51825	dmrscaler	dmrscaler 64_loc_window_layer
0.33	3.52569	dmrscaler	dmrscaler 64_loc_window_layer
0.34	3.55473	dmrscaler	dmrscaler 64_loc_window_layer
0.35	3.59495	dmrscaler	dmrscaler 64_loc_window_layer
0.36	3.61626	dmrscaler	dmrscaler 64_loc_window_layer
0.37	3.62315	dmrscaler	dmrscaler 64_loc_window_layer
0.38	3.64276	dmrscaler	dmrscaler 64_loc_window_layer
0.39	3.67688	dmrscaler	dmrscaler 64_loc_window_layer
0.4	3.69975	dmrscaler	dmrscaler 64_loc_window_layer
0.41	3.74382	dmrscaler	dmrscaler 64_loc_window_layer
0.42	3.75549	dmrscaler	dmrscaler 64_loc_window_layer
0.43	3.79239	dmrscaler	dmrscaler 64_loc_window_layer
0.44	3.8302	dmrscaler	dmrscaler 64_loc_window_layer
0.45	3.8504	dmrscaler	dmrscaler 64_loc_window_layer
0.46	3.89014	dmrscaler	dmrscaler 64_loc_window_layer
0.47	3.90048	dmrscaler	dmrscaler 64_loc_window_layer
0.48	3.91892	dmrscaler	dmrscaler 64_loc_window_layer
0.49	3.92423	dmrscaler	dmrscaler 64_loc_window_layer
0.5	3.94739	dmrscaler	dmrscaler 64_loc_window_layer
0.51	3.97617	dmrscaler	dmrscaler 64_loc_window_layer
0.52	3.9926	dmrscaler	dmrscaler 64_loc_window_layer
0.53	4.00924	dmrscaler	dmrscaler 64_loc_window_layer
0.54	4.01528	dmrscaler	dmrscaler 64_loc_window_layer
0.55	4.02123	dmrscaler	dmrscaler 64_loc_window_layer
0.56	4.04579	dmrscaler	dmrscaler 64_loc_window_layer
0.57	4.05239	dmrscaler	dmrscaler 64_loc_window_layer
0.58	4.08899	dmrscaler	dmrscaler 64_loc_window_layer
0.59	4.12001	dmrscaler	dmrscaler 64_loc_window_layer
0.6	4.14167	dmrscaler	dmrscaler 64_loc_window_layer
0.61	4.15269	dmrscaler	dmrscaler 64_loc_window_layer
0.62	4.17947	dmrscaler	dmrscaler 64_loc_window_layer
0.63	4.21331	dmrscaler	dmrscaler 64_loc_window_layer
0.64	4.23149	dmrscaler	dmrscaler 64_loc_window_layer
0.65	4.27184	dmrscaler	dmrscaler 64_loc_window_layer
0.66	4.29139	dmrscaler	dmrscaler 64_loc_window_layer
0.67	4.29638	dmrscaler	dmrscaler 64_loc_window_layer
0.68	4.31103	dmrscaler	dmrscaler 64_loc_window_layer
0.69	4.32356	dmrscaler	dmrscaler 64_loc_window_layer
0.7	4.346	dmrscaler	dmrscaler 64_loc_window_layer
0.71	4.37776	dmrscaler	dmrscaler 64_loc_window_layer
0.72	4.39615	dmrscaler	dmrscaler 64_loc_window_layer
0.73	4.40954	dmrscaler	dmrscaler 64_loc_window_layer
0.74	4.45252	dmrscaler	dmrscaler 64_loc_window_layer
0.75	4.47777	dmrscaler	dmrscaler 64_loc_window_layer
0.76	4.49256	dmrscaler	dmrscaler 64_loc_window_layer
0.77	4.50251	dmrscaler	dmrscaler 64_loc_window_layer
0.78	4.52427	dmrscaler	dmrscaler 64_loc_window_layer
0.79	4.60407	dmrscaler	dmrscaler 64_loc_window_layer
0.8	4.62324	dmrscaler	dmrscaler 64_loc_window_layer
0.81	4.72608	dmrscaler	dmrscaler 64_loc_window_layer
0.82	4.79551	dmrscaler	dmrscaler 64_loc_window_layer
0.83	4.81439	dmrscaler	dmrscaler 64_loc_window_layer
0.84	4.8862	dmrscaler	dmrscaler 64_loc_window_layer
0.85	4.95372	dmrscaler	dmrscaler 64_loc_window_layer
0.86	5.00828	dmrscaler	dmrscaler 64_loc_window_layer
0.87	5.0481	dmrscaler	dmrscaler 64_loc_window_layer
0.88	5.05837	dmrscaler	dmrscaler 64_loc_window_layer
0.89	5.15112	dmrscaler	dmrscaler 64_loc_window_layer
0.9	5.24201	dmrscaler	dmrscaler 64_loc_window_layer
0.91	5.25647	dmrscaler	dmrscaler 64_loc_window_layer
0.92	5.28903	dmrscaler	dmrscaler 64_loc_window_layer
0.93	5.31335	dmrscaler	dmrscaler 64_loc_window_layer
0.94	5.38362	dmrscaler	dmrscaler 64_loc_window_layer
0.95	5.42146	dmrscaler	dmrscaler 64_loc_window_layer
0.96	5.44777	dmrscaler	dmrscaler 64_loc_window_layer
0.97	5.49924	dmrscaler	dmrscaler 64_loc_window_layer
0.98	5.54662	dmrscaler	dmrscaler 64_loc_window_layer
0.99	5.85188	dmrscaler	dmrscaler 64_loc_window_layer
1	6.17228	dmrscaler	dmrscaler 64_loc_window_layer
0.01	#NAME?	bumphunter	bumphunter_1
0.02	#NAME?	bumphunter	bumphunter_1
0.03	#NAME?	bumphunter	bumphunter_1
0.04	#NAME?	bumphunter	bumphunter_1
0.05	#NAME?	bumphunter	bumphunter_1
0.06	#NAME?	bumphunter	bumphunter_1
0.07	#NAME?	bumphunter	bumphunter_1
0.08	#NAME?	bumphunter	bumphunter_1
0.09	#NAME?	bumphunter	bumphunter_1
0.1	#NAME?	bumphunter	bumphunter_1
0.11	#NAME?	bumphunter	bumphunter_1
0.12	#NAME?	bumphunter	bumphunter_1
0.13	#NAME?	bumphunter	bumphunter_1
0.14	#NAME?	bumphunter	bumphunter_1
0.15	#NAME?	bumphunter	bumphunter_1
0.16	#NAME?	bumphunter	bumphunter_1
0.17	#NAME?	bumphunter	bumphunter_1
0.18	#NAME?	bumphunter	bumphunter_1
0.19	#NAME?	bumphunter	bumphunter_1
0.2	#NAME?	bumphunter	bumphunter_1
0.21	#NAME?	bumphunter	bumphunter_1
0.22	#NAME?	bumphunter	bumphunter_1
0.23	#NAME?	bumphunter	bumphunter_1
0.24	#NAME?	bumphunter	bumphunter_1
0.25	#NAME?	bumphunter	bumphunter_1
0.26	#NAME?	bumphunter	bumphunter_1
0.27	#NAME?	bumphunter	bumphunter_1
0.28	#NAME?	bumphunter	bumphunter_1
0.29	#NAME?	bumphunter	bumphunter_1
0.3	#NAME?	bumphunter	bumphunter_1
0.31	#NAME?	bumphunter	bumphunter_1
0.32	#NAME?	bumphunter	bumphunter_1
0.33	#NAME?	bumphunter	bumphunter_1
0.34	#NAME?	bumphunter	bumphunter_1
0.35	#NAME?	bumphunter	bumphunter_1
0.36	#NAME?	bumphunter	bumphunter_1
0.37	#NAME?	bumphunter	bumphunter_1
0.38	#NAME?	bumphunter	bumphunter_1
0.39	#NAME?	bumphunter	bumphunter_1
0.4	#NAME?	bumphunter	bumphunter_1
0.41	#NAME?	bumphunter	bumphunter_1
0.42	#NAME?	bumphunter	bumphunter_1
0.43	#NAME?	bumphunter	bumphunter_1
0.44	#NAME?	bumphunter	bumphunter_1
0.45	#NAME?	bumphunter	bumphunter_1
0.46	#NAME?	bumphunter	bumphunter_1
0.47	#NAME?	bumphunter	bumphunter_1
0.48	#NAME?	bumphunter	bumphunter_1
0.49	#NAME?	bumphunter	bumphunter_1
0.5	#NAME?	bumphunter	bumphunter_1
0.51	0.90309	bumphunter	bumphunter_1
0.52	1.11394	bumphunter	bumphunter_1
0.53	1.11394	bumphunter	bumphunter_1
0.54	1.20412	bumphunter	bumphunter_1
0.55	1.20412	bumphunter	bumphunter_1
0.56	1.32222	bumphunter	bumphunter_1
0.57	1.34242	bumphunter	bumphunter_1
0.58	1.34242	bumphunter	bumphunter_1
0.59	1.5682	bumphunter	bumphunter_1
0.6	1.5682	bumphunter	bumphunter_1
0.61	1.75588	bumphunter	bumphunter_1
0.62	1.75588	bumphunter	bumphunter_1
0.63	1.86332	bumphunter	bumphunter_1
0.64	1.9345	bumphunter	bumphunter_1
0.65	1.9345	bumphunter	bumphunter_1
0.66	2.0569	bumphunter	bumphunter_1
0.67	2.0569	bumphunter	bumphunter_1
0.68	2.14613	bumphunter	bumphunter_1
0.69	2.1959	bumphunter	bumphunter_1
0.7	2.1959	bumphunter	bumphunter_1
0.71	2.22011	bumphunter	bumphunter_1
0.72	2.22011	bumphunter	bumphunter_1
0.73	2.233	bumphunter	bumphunter_1
0.74	2.233	bumphunter	bumphunter_1
0.75	2.25285	bumphunter	bumphunter_1
0.76	2.3032	bumphunter	bumphunter_1
0.77	2.3032	bumphunter	bumphunter_1
0.78	2.35025	bumphunter	bumphunter_1
0.79	2.35025	bumphunter	bumphunter_1
0.8	2.41497	bumphunter	bumphunter_1
0.81	2.41497	bumphunter	bumphunter_1
0.82	2.49831	bumphunter	bumphunter_1
0.83	2.54033	bumphunter	bumphunter_1
0.84	2.54033	bumphunter	bumphunter_1
0.85	2.55751	bumphunter	bumphunter_1
0.86	2.55751	bumphunter	bumphunter_1
0.87	2.60638	bumphunter	bumphunter_1
0.88	2.61278	bumphunter	bumphunter_1
0.89	2.61278	bumphunter	bumphunter_1
0.9	2.66839	bumphunter	bumphunter_1
0.91	2.66839	bumphunter	bumphunter_1
0.92	2.74115	bumphunter	bumphunter_1
0.93	2.74115	bumphunter	bumphunter_1
0.94	2.86688	bumphunter	bumphunter_1
0.95	2.96755	bumphunter	bumphunter_1
0.96	2.96755	bumphunter	bumphunter_1
0.97	3.05038	bumphunter	bumphunter_1
0.98	3.05038	bumphunter	bumphunter_1
0.99	3.41447	bumphunter	bumphunter_1
1	3.41447	bumphunter	bumphunter_1
0.01	#NAME?	bumphunter	bumphunter_2
0.02	#NAME?	bumphunter	bumphunter_2
0.03	#NAME?	bumphunter	bumphunter_2
0.04	#NAME?	bumphunter	bumphunter_2
0.05	#NAME?	bumphunter	bumphunter_2
0.06	#NAME?	bumphunter	bumphunter_2
0.07	#NAME?	bumphunter	bumphunter_2
0.08	#NAME?	bumphunter	bumphunter_2
0.09	#NAME?	bumphunter	bumphunter_2
0.1	#NAME?	bumphunter	bumphunter_2
0.11	#NAME?	bumphunter	bumphunter_2
0.12	#NAME?	bumphunter	bumphunter_2
0.13	#NAME?	bumphunter	bumphunter_2
0.14	#NAME?	bumphunter	bumphunter_2
0.15	#NAME?	bumphunter	bumphunter_2
0.16	#NAME?	bumphunter	bumphunter_2
0.17	#NAME?	bumphunter	bumphunter_2
0.18	#NAME?	bumphunter	bumphunter_2
0.19	#NAME?	bumphunter	bumphunter_2
0.2	#NAME?	bumphunter	bumphunter_2
0.21	#NAME?	bumphunter	bumphunter_2
0.22	#NAME?	bumphunter	bumphunter_2
0.23	#NAME?	bumphunter	bumphunter_2
0.24	#NAME?	bumphunter	bumphunter_2
0.25	#NAME?	bumphunter	bumphunter_2
0.26	#NAME?	bumphunter	bumphunter_2
0.27	#NAME?	bumphunter	bumphunter_2
0.28	#NAME?	bumphunter	bumphunter_2
0.29	#NAME?	bumphunter	bumphunter_2
0.3	#NAME?	bumphunter	bumphunter_2
0.31	#NAME?	bumphunter	bumphunter_2
0.32	#NAME?	bumphunter	bumphunter_2
0.33	#NAME?	bumphunter	bumphunter_2
0.34	#NAME?	bumphunter	bumphunter_2
0.35	#NAME?	bumphunter	bumphunter_2
0.36	#NAME?	bumphunter	bumphunter_2
0.37	#NAME?	bumphunter	bumphunter_2
0.38	#NAME?	bumphunter	bumphunter_2
0.39	#NAME?	bumphunter	bumphunter_2
0.4	#NAME?	bumphunter	bumphunter_2
0.41	#NAME?	bumphunter	bumphunter_2
0.42	#NAME?	bumphunter	bumphunter_2
0.43	#NAME?	bumphunter	bumphunter_2
0.44	#NAME?	bumphunter	bumphunter_2
0.45	#NAME?	bumphunter	bumphunter_2
0.46	#NAME?	bumphunter	bumphunter_2
0.47	#NAME?	bumphunter	bumphunter_2
0.48	#NAME?	bumphunter	bumphunter_2
0.49	#NAME?	bumphunter	bumphunter_2
0.5	#NAME?	bumphunter	bumphunter_2
0.51	#NAME?	bumphunter	bumphunter_2
0.52	#NAME?	bumphunter	bumphunter_2
0.53	#NAME?	bumphunter	bumphunter_2
0.54	#NAME?	bumphunter	bumphunter_2
0.55	0.90309	bumphunter	bumphunter_2
0.56	0.90309	bumphunter	bumphunter_2
0.57	1.11394	bumphunter	bumphunter_2
0.58	1.11394	bumphunter	bumphunter_2
0.59	1.20412	bumphunter	bumphunter_2
0.6	1.20412	bumphunter	bumphunter_2
0.61	1.32222	bumphunter	bumphunter_2
0.62	1.34242	bumphunter	bumphunter_2
0.63	1.34242	bumphunter	bumphunter_2
0.64	1.75588	bumphunter	bumphunter_2
0.65	1.75588	bumphunter	bumphunter_2
0.66	1.86332	bumphunter	bumphunter_2
0.67	1.86332	bumphunter	bumphunter_2
0.68	1.9345	bumphunter	bumphunter_2
0.69	1.9345	bumphunter	bumphunter_2
0.7	2.14613	bumphunter	bumphunter_2
0.71	2.1959	bumphunter	bumphunter_2
0.72	2.1959	bumphunter	bumphunter_2
0.73	2.22011	bumphunter	bumphunter_2
0.74	2.22011	bumphunter	bumphunter_2
0.75	2.233	bumphunter	bumphunter_2
0.76	2.233	bumphunter	bumphunter_2
0.77	2.35025	bumphunter	bumphunter_2
0.78	2.35025	bumphunter	bumphunter_2
0.79	2.41497	bumphunter	bumphunter_2
0.8	2.41497	bumphunter	bumphunter_2
0.81	2.49831	bumphunter	bumphunter_2
0.82	2.55751	bumphunter	bumphunter_2
0.83	2.55751	bumphunter	bumphunter_2
0.84	2.60638	bumphunter	bumphunter_2
0.85	2.60638	bumphunter	bumphunter_2
0.86	2.61278	bumphunter	bumphunter_2
0.87	2.61278	bumphunter	bumphunter_2
0.88	2.66839	bumphunter	bumphunter_2
0.89	2.66839	bumphunter	bumphunter_2
0.9	2.74115	bumphunter	bumphunter_2
0.91	2.86688	bumphunter	bumphunter_2
0.92	2.86688	bumphunter	bumphunter_2
0.93	2.96755	bumphunter	bumphunter_2
0.94	2.96755	bumphunter	bumphunter_2
0.95	3.05038	bumphunter	bumphunter_2
0.96	3.05038	bumphunter	bumphunter_2
0.97	3.41447	bumphunter	bumphunter_2
0.98	3.41447	bumphunter	bumphunter_2
0.99	4.01528	bumphunter	bumphunter_2
1	4.01528	bumphunter	bumphunter_2
0.01	1.59106	dmrcate	dmrcate_1
0.02	1.83885	dmrcate	dmrcate_1
0.03	1.96379	dmrcate	dmrcate_1
0.04	2.06446	dmrcate	dmrcate_1
0.05	2.15229	dmrcate	dmrcate_1
0.06	2.20683	dmrcate	dmrcate_1
0.07	2.26717	dmrcate	dmrcate_1
0.08	2.30963	dmrcate	dmrcate_1
0.09	2.36173	dmrcate	dmrcate_1
0.1	2.39794	dmrcate	dmrcate_1
0.11	2.42814	dmrcate	dmrcate_1
0.12	2.45179	dmrcate	dmrcate_1
0.13	2.48572	dmrcate	dmrcate_1
0.14	2.51322	dmrcate	dmrcate_1
0.15	2.5302	dmrcate	dmrcate_1
0.16	2.5563	dmrcate	dmrcate_1
0.17	2.57287	dmrcate	dmrcate_1
0.18	2.58771	dmrcate	dmrcate_1
0.19	2.60423	dmrcate	dmrcate_1
0.2	2.62014	dmrcate	dmrcate_1
0.21	2.63548	dmrcate	dmrcate_1
0.22	2.65321	dmrcate	dmrcate_1
0.23	2.67025	dmrcate	dmrcate_1
0.24	2.68214	dmrcate	dmrcate_1
0.25	2.69461	dmrcate	dmrcate_1
0.26	2.71012	dmrcate	dmrcate_1
0.27	2.72346	dmrcate	dmrcate_1
0.28	2.7356	dmrcate	dmrcate_1
0.29	2.74896	dmrcate	dmrcate_1
0.3	2.76042	dmrcate	dmrcate_1
0.31	2.76567	dmrcate	dmrcate_1
0.32	2.7767	dmrcate	dmrcate_1
0.33	2.78462	dmrcate	dmrcate_1
0.34	2.79588	dmrcate	dmrcate_1
0.35	2.80889	dmrcate	dmrcate_1
0.36	2.81954	dmrcate	dmrcate_1
0.37	2.83187	dmrcate	dmrcate_1
0.38	2.84261	dmrcate	dmrcate_1
0.39	2.85003	dmrcate	dmrcate_1
0.4	2.85974	dmrcate	dmrcate_1
0.41	2.86747	dmrcate	dmrcate_1
0.42	2.87737	dmrcate	dmrcate_1
0.43	2.88309	dmrcate	dmrcate_1
0.44	2.89098	dmrcate	dmrcate_1
0.45	2.89597	dmrcate	dmrcate_1
0.46	2.90255	dmrcate	dmrcate_1
0.47	2.91062	dmrcate	dmrcate_1
0.48	2.91645	dmrcate	dmrcate_1
0.49	2.92583	dmrcate	dmrcate_1
0.5	2.93298	dmrcate	dmrcate_1
0.51	2.94101	dmrcate	dmrcate_1
0.52	2.94841	dmrcate	dmrcate_1
0.53	2.95472	dmrcate	dmrcate_1
0.54	2.9619	dmrcate	dmrcate_1
0.55	2.96755	dmrcate	dmrcate_1
0.56	2.97589	dmrcate	dmrcate_1
0.57	2.98227	dmrcate	dmrcate_1
0.58	2.99167	dmrcate	dmrcate_1
0.59	2.99913	dmrcate	dmrcate_1
0.6	3.00647	dmrcate	dmrcate_1
0.61	3.0141	dmrcate	dmrcate_1
0.62	3.02407	dmrcate	dmrcate_1
0.63	3.03181	dmrcate	dmrcate_1
0.64	3.041	dmrcate	dmrcate_1
0.65	3.04922	dmrcate	dmrcate_1
0.66	3.05767	dmrcate	dmrcate_1
0.67	3.0667	dmrcate	dmrcate_1
0.68	3.07482	dmrcate	dmrcate_1
0.69	3.08422	dmrcate	dmrcate_1
0.7	3.09167	dmrcate	dmrcate_1
0.71	3.10072	dmrcate	dmrcate_1
0.72	3.10789	dmrcate	dmrcate_1
0.73	3.11594	dmrcate	dmrcate_1
0.74	3.12385	dmrcate	dmrcate_1
0.75	3.13194	dmrcate	dmrcate_1
0.76	3.14114	dmrcate	dmrcate_1
0.77	3.15896	dmrcate	dmrcate_1
0.78	3.17055	dmrcate	dmrcate_1
0.79	3.17984	dmrcate	dmrcate_1
0.8	3.18921	dmrcate	dmrcate_1
0.81	3.20493	dmrcate	dmrcate_1
0.82	3.21484	dmrcate	dmrcate_1
0.83	3.22531	dmrcate	dmrcate_1
0.84	3.23905	dmrcate	dmrcate_1
0.85	3.24822	dmrcate	dmrcate_1
0.86	3.26007	dmrcate	dmrcate_1
0.87	3.28012	dmrcate	dmrcate_1
0.88	3.29314	dmrcate	dmrcate_1
0.89	3.31197	dmrcate	dmrcate_1
0.9	3.33365	dmrcate	dmrcate_1
0.91	3.35237	dmrcate	dmrcate_1
0.92	3.3813	dmrcate	dmrcate_1
0.93	3.40002	dmrcate	dmrcate_1
0.94	3.43584	dmrcate	dmrcate_1
0.95	3.46702	dmrcate	dmrcate_1
0.96	3.50284	dmrcate	dmrcate_1
0.97	3.54145	dmrcate	dmrcate_1
0.98	3.59173	dmrcate	dmrcate_1
0.99	3.67357	dmrcate	dmrcate_1
1	4.02358	dmrcate	dmrcate_1
0.01	1.81954	dmrcate	dmrcate_2
0.02	1.91908	dmrcate	dmrcate_2
0.03	2.10037	dmrcate	dmrcate_2
0.04	2.23553	dmrcate	dmrcate_2
0.05	2.31175	dmrcate	dmrcate_2
0.06	2.42325	dmrcate	dmrcate_2
0.07	2.45179	dmrcate	dmrcate_2
0.08	2.50243	dmrcate	dmrcate_2
0.09	2.52244	dmrcate	dmrcate_2
0.1	2.59769	dmrcate	dmrcate_2
0.11	2.65992	dmrcate	dmrcate_2
0.12	2.68214	dmrcate	dmrcate_2
0.13	2.68664	dmrcate	dmrcate_2
0.14	2.71349	dmrcate	dmrcate_2
0.15	2.72917	dmrcate	dmrcate_2
0.16	2.75588	dmrcate	dmrcate_2
0.17	2.77379	dmrcate	dmrcate_2
0.18	2.79934	dmrcate	dmrcate_2
0.19	2.81491	dmrcate	dmrcate_2
0.2	2.8293	dmrcate	dmrcate_2
0.21	2.85065	dmrcate	dmrcate_2
0.22	2.86392	dmrcate	dmrcate_2
0.23	2.86982	dmrcate	dmrcate_2
0.24	2.88705	dmrcate	dmrcate_2
0.25	2.89209	dmrcate	dmrcate_2
0.26	2.90309	dmrcate	dmrcate_2
0.27	2.91751	dmrcate	dmrcate_2
0.28	2.93802	dmrcate	dmrcate_2
0.29	2.94841	dmrcate	dmrcate_2
0.3	2.96	dmrcate	dmrcate_2
0.31	2.96942	dmrcate	dmrcate_2
0.32	2.98272	dmrcate	dmrcate_2
0.33	2.99123	dmrcate	dmrcate_2
0.34	3.00604	dmrcate	dmrcate_2
0.35	3.02407	dmrcate	dmrcate_2
0.36	3.041	dmrcate	dmrcate_2
0.37	3.06108	dmrcate	dmrcate_2
0.38	3.07299	dmrcate	dmrcate_2
0.39	3.0835	dmrcate	dmrcate_2
0.4	3.09061	dmrcate	dmrcate_2
0.41	3.09968	dmrcate	dmrcate_2
0.42	3.11093	dmrcate	dmrcate_2
0.43	3.11561	dmrcate	dmrcate_2
0.44	3.13001	dmrcate	dmrcate_2
0.45	3.1383	dmrcate	dmrcate_2
0.46	3.16405	dmrcate	dmrcate_2
0.47	3.1807	dmrcate	dmrcate_2
0.48	3.18921	dmrcate	dmrcate_2
0.49	3.22194	dmrcate	dmrcate_2
0.5	3.22866	dmrcate	dmrcate_2
0.51	3.25334	dmrcate	dmrcate_2
0.52	3.28511	dmrcate	dmrcate_2
0.53	3.29579	dmrcate	dmrcate_2
0.54	3.34242	dmrcate	dmrcate_2
0.55	3.36229	dmrcate	dmrcate_2
0.56	3.41397	dmrcate	dmrcate_2
0.57	3.42894	dmrcate	dmrcate_2
0.58	3.49527	dmrcate	dmrcate_2
0.59	3.51121	dmrcate	dmrcate_2
0.6	3.56949	dmrcate	dmrcate_2
0.61	3.63989	dmrcate	dmrcate_2
0.62	3.73997	dmrcate	dmrcate_2
0.63	3.93018	dmrcate	dmrcate_2
0.64	3.9741	dmrcate	dmrcate_2
0.65	4.05953	dmrcate	dmrcate_2
0.66	4.11019	dmrcate	dmrcate_2
0.67	4.35116	dmrcate	dmrcate_2
0.68	4.44747	dmrcate	dmrcate_2
0.69	4.64174	dmrcate	dmrcate_2
0.7	4.72425	dmrcate	dmrcate_2
0.71	4.8171	dmrcate	dmrcate_2
0.72	4.9511	dmrcate	dmrcate_2
0.73	5.02697	dmrcate	dmrcate_2
0.74	5.08329	dmrcate	dmrcate_2
0.75	5.15733	dmrcate	dmrcate_2
0.76	5.2155	dmrcate	dmrcate_2
0.77	5.28151	dmrcate	dmrcate_2
0.78	5.36699	dmrcate	dmrcate_2
0.79	5.43489	dmrcate	dmrcate_2
0.8	5.48047	dmrcate	dmrcate_2
0.81	5.53651	dmrcate	dmrcate_2
0.82	5.59286	dmrcate	dmrcate_2
0.83	5.61832	dmrcate	dmrcate_2
0.84	5.64929	dmrcate	dmrcate_2
0.85	5.71628	dmrcate	dmrcate_2
0.86	5.76613	dmrcate	dmrcate_2
0.87	5.81123	dmrcate	dmrcate_2
0.88	5.84867	dmrcate	dmrcate_2
0.89	5.8753	dmrcate	dmrcate_2
0.9	5.9361	dmrcate	dmrcate_2
0.91	5.97373	dmrcate	dmrcate_2
0.92	5.99606	dmrcate	dmrcate_2
0.93	6.02793	dmrcate	dmrcate_2
0.94	6.11125	dmrcate	dmrcate_2
0.95	6.14558	dmrcate	dmrcate_2
0.96	6.21227	dmrcate	dmrcate_2
0.97	6.29476	dmrcate	dmrcate_2
0.98	6.37422	dmrcate	dmrcate_2
0.99	6.43406	dmrcate	dmrcate_2
1	6.49137	dmrcate	dmrcate_2
0.01	1.91908	combp	combp_1
0.02	1.97313	combp	combp_1
0.03	2.02119	combp	combp_1
0.04	2.06446	combp	combp_1
0.05	2.06819	combp	combp_1
0.06	2.10721	combp	combp_1
0.07	2.15836	combp	combp_1
0.08	2.233	combp	combp_1
0.09	2.23553	combp	combp_1
0.1	2.25285	combp	combp_1
0.11	2.28556	combp	combp_1
0.12	2.32838	combp	combp_1
0.13	2.35411	combp	combp_1
0.14	2.37291	combp	combp_1
0.15	2.37291	combp	combp_1
0.16	2.40483	combp	combp_1
0.17	2.40654	combp	combp_1
0.18	2.41996	combp	combp_1
0.19	2.42651	combp	combp_1
0.2	2.44248	combp	combp_1
0.21	2.44248	combp	combp_1
0.22	2.45332	combp	combp_1
0.23	2.45332	combp	combp_1
0.24	2.46687	combp	combp_1
0.25	2.46982	combp	combp_1
0.26	2.47276	combp	combp_1
0.27	2.47857	combp	combp_1
0.28	2.47857	combp	combp_1
0.29	2.48144	combp	combp_1
0.3	2.49136	combp	combp_1
0.31	2.50243	combp	combp_1
0.32	2.50515	combp	combp_1
0.33	2.5092	combp	combp_1
0.34	2.51188	combp	combp_1
0.35	2.51587	combp	combp_1
0.36	2.5172	combp	combp_1
0.37	2.5302	combp	combp_1
0.38	2.53656	combp	combp_1
0.39	2.54158	combp	combp_1
0.4	2.54158	combp	combp_1
0.41	2.54654	combp	combp_1
0.42	2.54654	combp	combp_1
0.43	2.549	combp	combp_1
0.44	2.55388	combp	combp_1
0.45	2.55509	combp	combp_1
0.46	2.55871	combp	combp_1
0.47	2.56229	combp	combp_1
0.48	2.56229	combp	combp_1
0.49	2.56348	combp	combp_1
0.5	2.5682	combp	combp_1
0.51	2.57978	combp	combp_1
0.52	2.58206	combp	combp_1
0.53	2.5832	combp	combp_1
0.54	2.58433	combp	combp_1
0.55	2.58546	combp	combp_1
0.56	2.59329	combp	combp_1
0.57	2.59439	combp	combp_1
0.58	2.59988	combp	combp_1
0.59	2.59988	combp	combp_1
0.6	2.60314	combp	combp_1
0.61	2.60423	combp	combp_1
0.62	2.61278	combp	combp_1
0.63	2.62221	combp	combp_1
0.64	2.63347	combp	combp_1
0.65	2.64048	combp	combp_1
0.66	2.66276	combp	combp_1
0.67	2.67025	combp	combp_1
0.68	2.67302	combp	combp_1
0.69	2.68931	combp	combp_1
0.7	2.70415	combp	combp_1
0.71	2.70927	combp	combp_1
0.72	2.71096	combp	combp_1
0.73	2.716	combp	combp_1
0.74	2.72754	combp	combp_1
0.75	2.74273	combp	combp_1
0.76	2.75205	combp	combp_1
0.77	2.76268	combp	combp_1
0.78	2.76716	combp	combp_1
0.79	2.76864	combp	combp_1
0.8	2.77305	combp	combp_1
0.81	2.78104	combp	combp_1
0.82	2.78247	combp	combp_1
0.83	2.79519	combp	combp_1
0.84	2.79588	combp	combp_1
0.85	2.82347	combp	combp_1
0.86	2.82543	combp	combp_1
0.87	2.83759	combp	combp_1
0.88	2.84323	combp	combp_1
0.89	2.85065	combp	combp_1
0.9	2.87332	combp	combp_1
0.91	2.88366	combp	combp_1
0.92	2.89042	combp	combp_1
0.93	2.9284	combp	combp_1
0.94	2.96047	combp	combp_1
0.95	3.02243	combp	combp_1
0.96	3.02243	combp	combp_1
0.97	3.05994	combp	combp_1
0.98	3.06521	combp	combp_1
0.99	3.36736	combp	combp_1
1	3.37658	combp	combp_1
0.01	3.16997	combp	combp_3
0.02	3.53007	combp	combp_3
0.03	3.73191	combp	combp_3
0.04	3.80168	combp	combp_3
0.05	3.9973	combp	combp_3
0.06	4.26238	combp	combp_3
0.07	4.41833	combp	combp_3
0.08	4.5549	combp	combp_3
0.09	4.60364	combp	combp_3
0.1	4.61502	combp	combp_3
0.11	4.75454	combp	combp_3
0.12	4.79114	combp	combp_3
0.13	4.80377	combp	combp_3
0.14	4.82183	combp	combp_3
0.15	4.84224	combp	combp_3
0.16	4.85338	combp	combp_3
0.17	4.91242	combp	combp_3
0.18	4.92361	combp	combp_3
0.19	4.94007	combp	combp_3
0.2	4.9493	combp	combp_3
0.21	4.9628	combp	combp_3
0.22	4.98033	combp	combp_3
0.23	4.99213	combp	combp_3
0.24	5.00119	combp	combp_3
0.25	5.00465	combp	combp_3
0.26	5.00524	combp	combp_3
0.27	5.0098	combp	combp_3
0.28	5.01635	combp	combp_3
0.29	5.0399	combp	combp_3
0.3	5.05438	combp	combp_3
0.31	5.07216	combp	combp_3
0.32	5.08693	combp	combp_3
0.33	5.08977	combp	combp_3
0.34	5.10568	combp	combp_3
0.35	5.10966	combp	combp_3
0.36	5.12078	combp	combp_3
0.37	5.12909	combp	combp_3
0.38	5.13263	combp	combp_3
0.39	5.14237	combp	combp_3
0.4	5.14879	combp	combp_3
0.41	5.15571	combp	combp_3
0.42	5.16196	combp	combp_3
0.43	5.16854	combp	combp_3
0.44	5.17073	combp	combp_3
0.45	5.17603	combp	combp_3
0.46	5.18973	combp	combp_3
0.47	5.19682	combp	combp_3
0.48	5.20338	combp	combp_3
0.49	5.21414	combp	combp_3
0.5	5.21765	combp	combp_3
0.51	5.22415	combp	combp_3
0.52	5.22809	combp	combp_3
0.53	5.2413	combp	combp_3
0.54	5.24513	combp	combp_3
0.55	5.25291	combp	combp_3
0.56	5.26068	combp	combp_3
0.57	5.27255	combp	combp_3
0.58	5.27537	combp	combp_3
0.59	5.28278	combp	combp_3
0.6	5.28518	combp	combp_3
0.61	5.29075	combp	combp_3
0.62	5.29627	combp	combp_3
0.63	5.30218	combp	combp_3
0.64	5.31933	combp	combp_3
0.65	5.33018	combp	combp_3
0.66	5.34525	combp	combp_3
0.67	5.36123	combp	combp_3
0.68	5.38926	combp	combp_3
0.69	5.4378	combp	combp_3
0.7	5.4599	combp	combp_3
0.71	5.49826	combp	combp_3
0.72	5.52162	combp	combp_3
0.73	5.54548	combp	combp_3
0.74	5.56383	combp	combp_3
0.75	5.58073	combp	combp_3
0.76	5.61384	combp	combp_3
0.77	5.62526	combp	combp_3
0.78	5.64917	combp	combp_3
0.79	5.71892	combp	combp_3
0.8	5.76926	combp	combp_3
0.81	5.80929	combp	combp_3
0.82	5.82719	combp	combp_3
0.83	5.85656	combp	combp_3
0.84	5.88969	combp	combp_3
0.85	5.92093	combp	combp_3
0.86	5.95272	combp	combp_3
0.87	6.00521	combp	combp_3
0.88	6.02308	combp	combp_3
0.89	6.03967	combp	combp_3
0.9	6.09286	combp	combp_3
0.91	6.12275	combp	combp_3
0.92	6.14843	combp	combp_3
0.93	6.18597	combp	combp_3
0.94	6.25712	combp	combp_3
0.95	6.27743	combp	combp_3
0.96	6.2916	combp	combp_3
0.97	6.34928	combp	combp_3
0.98	6.44154	combp	combp_3
0.99	6.50886	combp	combp_3
1	6.57203	combp	combp_3
