# Supplementary material for: DMRscaler: a scale-aware method to identify regions of differential DNA methylation spanning basepair to multi-megabase features
Source: BMC Bioinformatics. 2022 Sep 5;23:364. doi: 10.1186/s12859-022-04899-1 (PMC9447346; doi:10.1186/s12859-022-04899-1)
Supplement: Supplementary file 5 — Additional file 5. Table S5: Sotos syndrome DMRs [file 12859_2022_4899_MOESM5_ESM.xlsx]

## Sheet: dmrscaler_bonferroni
seqnames	start	end	width	strand	pval_region	layer
chr1	917249	918696	1448	*	6.84e-05	8_loc_window_layer
chr1	999888	1004260	4373	*	1.21e-12	8_loc_window_layer
chr1	1005100	1010638	5539	*	2.45e-08	8_loc_window_layer
chr1	1073424	1078147	4724	*	0.000181	8_loc_window_layer
chr1	1096765	1102960	6196	*	2.73e-37	8_loc_window_layer
chr1	1104526	1109012	4487	*	4.13e-07	8_loc_window_layer
chr1	1171952	1176376	4425	*	3.21e-06	8_loc_window_layer
chr1	1289806	1307667	17862	*	2.51e-24	8_loc_window_layer
chr1	1355235	1366206	10972	*	5.93e-20	8_loc_window_layer
chr1	1373316	1375845	2530	*	0.000306	8_loc_window_layer
chr1	1397297	1406606	9310	*	4.79e-10	8_loc_window_layer
chr1	1851347	1852216	870	*	1.75e-08	8_loc_window_layer
chr1	1963794	1974698	10905	*	6.17e-05	8_loc_window_layer
chr1	2063799	2064765	967	*	9.17e-05	8_loc_window_layer
chr1	2344979	2345475	497	*	1.2e-12	8_loc_window_layer
chr1	2377971	2382583	4613	*	0.000191	8_loc_window_layer
chr1	2435236	2438037	2802	*	5.86e-08	8_loc_window_layer
chr1	2463284	2472373	9090	*	1.05e-10	8_loc_window_layer
chr1	2540942	2559371	18430	*	3.43e-06	8_loc_window_layer
chr1	2716965	2722739	5775	*	1.58e-05	8_loc_window_layer
chr1	2767242	2775387	8146	*	2.93e-06	8_loc_window_layer
chr1	2845514	2850241	4728	*	4.32e-10	8_loc_window_layer
chr1	2928403	2931557	3155	*	4.08e-06	8_loc_window_layer
chr1	3163710	3172684	8975	*	9.86e-10	8_loc_window_layer
chr1	3569624	3575917	6294	*	8.42e-06	8_loc_window_layer
chr1	3591248	3607097	15850	*	7.79e-19	8_loc_window_layer
chr1	3613723	3617661	3939	*	3.91e-10	8_loc_window_layer
chr1	3619574	3649890	30317	*	6.51e-47	8_loc_window_layer
chr1	3773958	3778271	4314	*	9.14e-07	8_loc_window_layer
chr1	4660171	4698416	38246	*	3.47e-05	8_loc_window_layer
chr1	6509182	6514663	5482	*	4.11e-08	8_loc_window_layer
chr1	6515580	6520194	4615	*	8.25e-05	8_loc_window_layer
chr1	7015944	7022284	6341	*	3.73e-05	8_loc_window_layer
chr1	8362413	8377868	15456	*	1.19e-05	8_loc_window_layer
chr1	9380566	9409349	28784	*	1.41e-14	8_loc_window_layer
chr1	9884593	9887936	3344	*	1.38e-08	8_loc_window_layer
chr1	10698313	10701900	3588	*	9.01e-07	8_loc_window_layer
chr1	10708003	10712421	4419	*	1.09e-13	8_loc_window_layer
chr1	10857091	10924583	67493	*	8.07e-22	8_loc_window_layer
chr1	11711141	11714504	3364	*	2.44e-07	8_loc_window_layer
chr1	12600225	12609705	9481	*	0.000106	8_loc_window_layer
chr1	13946454	14026360	79907	*	0.000131	8_loc_window_layer
chr1	16085597	16092264	6668	*	7.09e-07	8_loc_window_layer
chr1	16163479	16164122	644	*	5.24e-07	8_loc_window_layer
chr1	16346299	16394568	48270	*	1.52e-29	8_loc_window_layer
chr1	16400665	16442379	41715	*	3.79e-09	8_loc_window_layer
chr1	16534157	16540130	5974	*	7.09e-08	8_loc_window_layer
chr1	16846938	16863485	16548	*	2.87e-25	8_loc_window_layer
chr1	17020230	17026406	6177	*	1.56e-11	8_loc_window_layer
chr1	17046897	17085860	38964	*	4.14e-12	8_loc_window_layer
chr1	17197456	17212040	14585	*	5.31e-14	8_loc_window_layer
chr1	17475656	17494828	19173	*	4.57e-05	8_loc_window_layer
chr1	18806517	18809764	3248	*	6.28e-15	8_loc_window_layer
chr1	19283761	19380953	97193	*	8.37e-09	8_loc_window_layer
chr1	19600141	19601069	929	*	3.97e-07	8_loc_window_layer
chr1	20396560	20441579	45020	*	3.94e-05	8_loc_window_layer
chr1	20616951	20617456	506	*	6.19e-06	8_loc_window_layer
chr1	21044874	21057579	12706	*	5.7e-05	8_loc_window_layer
chr1	21894532	21923109	28578	*	1.19e-07	8_loc_window_layer
chr1	21929913	21977904	47992	*	5.61e-25	8_loc_window_layer
chr1	22535491	22612262	76772	*	4.87e-12	8_loc_window_layer
chr1	22985937	23034799	48863	*	1.45e-11	8_loc_window_layer
chr1	24307516	24470527	163012	*	2.75e-26	8_loc_window_layer
chr1	25258146	25261746	3601	*	3.78e-05	8_loc_window_layer
chr1	26233332	26233709	378	*	1.08e-14	8_loc_window_layer
chr1	26346812	26361475	14664	*	5.15e-06	8_loc_window_layer
chr1	26503623	26504019	397	*	8.14e-08	8_loc_window_layer
chr1	26536844	26552102	15259	*	9.46e-09	8_loc_window_layer
chr1	27188587	27191067	2481	*	1.13e-17	8_loc_window_layer
chr1	27683139	27686328	3190	*	6.73e-05	8_loc_window_layer
chr1	27705902	27709881	3980	*	1.28e-07	8_loc_window_layer
chr1	27710270	27718495	8226	*	0.000115	8_loc_window_layer
chr1	29139522	29211119	71598	*	2.84e-10	8_loc_window_layer
chr1	29451713	29461070	9358	*	8.77e-07	8_loc_window_layer
chr1	29565099	29585853	20755	*	8.81e-08	8_loc_window_layer
chr1	32052246	32055006	2761	*	1.72e-09	8_loc_window_layer
chr1	32157059	32170507	13449	*	5.03e-12	8_loc_window_layer
chr1	32802133	32802312	180	*	5.72e-06	8_loc_window_layer
chr1	36038514	36042438	3925	*	6.2e-12	8_loc_window_layer
chr1	36584112	36594217	10106	*	1.94e-06	8_loc_window_layer
chr1	38021830	38026153	4324	*	1.96e-10	8_loc_window_layer
chr1	38100811	38148023	47213	*	6.44e-06	8_loc_window_layer
chr1	38513318	38600001	86684	*	1.64e-11	8_loc_window_layer
chr1	38939716	38942976	3261	*	1.3e-06	8_loc_window_layer
chr1	40105667	40133581	27915	*	1.4e-05	8_loc_window_layer
chr1	40233737	40253523	19787	*	2.22e-05	8_loc_window_layer
chr1	40598394	40609565	11172	*	2.49e-07	8_loc_window_layer
chr1	40783060	40839093	56034	*	2.75e-05	8_loc_window_layer
chr1	41119275	41130641	11367	*	7.9e-10	8_loc_window_layer
chr1	41397795	41445105	47311	*	2.12e-09	8_loc_window_layer
chr1	42384056	42385941	1886	*	4.29e-06	8_loc_window_layer
chr1	43472373	43514755	42383	*	9.79e-06	8_loc_window_layer
chr1	43750693	43760803	10111	*	7.48e-09	8_loc_window_layer
chr1	44398868	44400749	1882	*	1.02e-09	8_loc_window_layer
chr1	46086063	46090494	4432	*	1.46e-09	8_loc_window_layer
chr1	46932780	46950189	17410	*	2.59e-18	8_loc_window_layer
chr1	46972736	46997243	24508	*	3.11e-06	8_loc_window_layer
chr1	47010223	47018072	7850	*	5.69e-05	8_loc_window_layer
chr1	48176755	48190581	13827	*	8.08e-05	8_loc_window_layer
chr1	53924998	53925952	955	*	0.000131	8_loc_window_layer
chr1	55446640	55460884	14245	*	5.64e-05	8_loc_window_layer
chr1	55464173	55473553	9381	*	9.2e-06	8_loc_window_layer
chr1	55480837	55505073	24237	*	5.09e-06	8_loc_window_layer
chr1	57285156	57286265	1110	*	0.00017	8_loc_window_layer
chr1	59042931	59043370	440	*	3.32e-07	8_loc_window_layer
chr1	59278958	59280952	1995	*	9.96e-07	8_loc_window_layer
chr1	64669336	64669599	264	*	0.000374	8_loc_window_layer
chr1	67600172	67600835	664	*	0.000112	8_loc_window_layer
chr1	78511140	78511600	461	*	1.5e-07	8_loc_window_layer
chr1	85514610	85527943	13334	*	1.35e-10	8_loc_window_layer
chr1	86043795	86045527	1733	*	3.24e-08	8_loc_window_layer
chr1	92007887	92012736	4850	*	2.34e-09	8_loc_window_layer
chr1	95698378	95699313	936	*	4.3e-08	8_loc_window_layer
chr1	111000000	111000000	12471	*	2.46e-07	8_loc_window_layer
chr1	111000000	111000000	17992	*	1.78e-05	8_loc_window_layer
chr1	111000000	111000000	50403	*	0.000102	8_loc_window_layer
chr1	113000000	113000000	22177	*	6.56e-13	8_loc_window_layer
chr1	115000000	115000000	47360	*	5.66e-06	8_loc_window_layer
chr1	145000000	145000000	2809	*	2.79e-07	8_loc_window_layer
chr1	145000000	145000000	5959	*	2.57e-08	8_loc_window_layer
chr1	148000000	148000000	17190	*	6.88e-10	8_loc_window_layer
chr1	148000000	148000000	8374	*	2.74e-17	8_loc_window_layer
chr1	148000000	148000000	14970	*	3.92e-11	8_loc_window_layer
chr1	148000000	148000000	44415	*	4.3e-11	8_loc_window_layer
chr1	149000000	149000000	7042	*	8.73e-08	8_loc_window_layer
chr1	149000000	149000000	37120	*	1.02e-10	8_loc_window_layer
chr1	149000000	149000000	53937	*	1.24e-08	8_loc_window_layer
chr1	149000000	149000000	38435	*	0.000124	8_loc_window_layer
chr1	150000000	150000000	26909	*	2.43e-08	8_loc_window_layer
chr1	150000000	150000000	1203	*	1.23e-05	8_loc_window_layer
chr1	151000000	151000000	3906	*	5.51e-06	8_loc_window_layer
chr1	152000000	152000000	29355	*	5.43e-09	8_loc_window_layer
chr1	152000000	152000000	21760	*	3.88e-11	8_loc_window_layer
chr1	152000000	153000000	20314	*	1.08e-13	8_loc_window_layer
chr1	154000000	154000000	1284	*	7.05e-07	8_loc_window_layer
chr1	154000000	154000000	18027	*	2.32e-06	8_loc_window_layer
chr1	155000000	155000000	7042	*	1.93e-09	8_loc_window_layer
chr1	155000000	155000000	1457	*	0.000178	8_loc_window_layer
chr1	155000000	155000000	4423	*	0.000116	8_loc_window_layer
chr1	157000000	157000000	10639	*	7e-08	8_loc_window_layer
chr1	157000000	157000000	13235	*	4.5e-17	8_loc_window_layer
chr1	157000000	157000000	30031	*	2.67e-11	8_loc_window_layer
chr1	158000000	158000000	2529	*	1.24e-06	8_loc_window_layer
chr1	160000000	160000000	7305	*	1.55e-05	8_loc_window_layer
chr1	160000000	160000000	400	*	2.66e-05	8_loc_window_layer
chr1	160000000	160000000	15298	*	1.89e-06	8_loc_window_layer
chr1	161000000	161000000	19633	*	2.24e-09	8_loc_window_layer
chr1	167000000	167000000	363	*	6.95e-10	8_loc_window_layer
chr1	180000000	180000000	10434	*	2.42e-07	8_loc_window_layer
chr1	181000000	181000000	15896	*	1.32e-06	8_loc_window_layer
chr1	181000000	181000000	10703	*	7.94e-06	8_loc_window_layer
chr1	182000000	182000000	2107	*	2.61e-05	8_loc_window_layer
chr1	183000000	183000000	1528	*	2.35e-08	8_loc_window_layer
chr1	201000000	201000000	2370	*	7.86e-14	8_loc_window_layer
chr1	201000000	201000000	20403	*	9.9e-08	8_loc_window_layer
chr1	201000000	201000000	70478	*	8.09e-14	8_loc_window_layer
chr1	201000000	201000000	31474	*	4.49e-10	8_loc_window_layer
chr1	201000000	201000000	22834	*	3.49e-12	8_loc_window_layer
chr1	202000000	202000000	111976	*	2.92e-27	8_loc_window_layer
chr1	202000000	202000000	2320	*	1.3e-09	8_loc_window_layer
chr1	202000000	202000000	3764	*	1.83e-06	8_loc_window_layer
chr1	204000000	204000000	540	*	0.000274	8_loc_window_layer
chr1	205000000	205000000	18926	*	9.49e-08	8_loc_window_layer
chr1	205000000	205000000	13480	*	7.58e-13	8_loc_window_layer
chr1	210000000	210000000	5603	*	8.28e-06	8_loc_window_layer
chr1	213000000	213000000	33555	*	3.66e-11	8_loc_window_layer
chr1	221000000	221000000	1313	*	9.64e-06	8_loc_window_layer
chr1	221000000	221000000	4341	*	7.01e-09	8_loc_window_layer
chr1	226000000	226000000	2410	*	4.58e-05	8_loc_window_layer
chr1	228000000	228000000	18229	*	3.5e-19	8_loc_window_layer
chr1	228000000	228000000	1510	*	3.27e-05	8_loc_window_layer
chr1	228000000	228000000	4768	*	5.03e-08	8_loc_window_layer
chr1	229000000	229000000	9840	*	1.86e-13	8_loc_window_layer
chr1	229000000	229000000	51322	*	7.93e-07	8_loc_window_layer
chr1	234000000	234000000	79950	*	1.82e-08	8_loc_window_layer
chr1	235000000	235000000	66248	*	2.12e-05	8_loc_window_layer
chr1	236000000	236000000	670	*	0.000133	8_loc_window_layer
chr1	237000000	237000000	2857	*	3.01e-05	8_loc_window_layer
chr1	247000000	247000000	3094	*	1.22e-06	8_loc_window_layer
chr1	248000000	248000000	1944	*	5.65e-08	8_loc_window_layer
chr1	248000000	248000000	2327	*	1.4e-05	8_loc_window_layer
chr1	248000000	248000000	57587	*	1.84e-05	8_loc_window_layer
chr1	249000000	249000000	11502	*	4.51e-08	8_loc_window_layer
chr2	366012	391060	25049	*	2.43e-06	8_loc_window_layer
chr2	466990	479045	12056	*	7.97e-19	8_loc_window_layer
chr2	691862	716389	24528	*	1.55e-08	8_loc_window_layer
chr2	928673	945298	16626	*	8.71e-07	8_loc_window_layer
chr2	1480789	1482915	2127	*	0.00018	8_loc_window_layer
chr2	1592253	1598287	6035	*	1.56e-06	8_loc_window_layer
chr2	1817263	1821361	4099	*	1.85e-07	8_loc_window_layer
chr2	1842964	1846447	3484	*	0.000436	8_loc_window_layer
chr2	2295451	2328447	32997	*	0.000192	8_loc_window_layer
chr2	3642211	3646196	3986	*	3.31e-09	8_loc_window_layer
chr2	8596908	8597923	1016	*	5.59e-06	8_loc_window_layer
chr2	10687042	10691725	4684	*	1.94e-08	8_loc_window_layer
chr2	11097873	11101592	3720	*	2.24e-05	8_loc_window_layer
chr2	11103010	11133327	30318	*	1.57e-08	8_loc_window_layer
chr2	21266500	21267334	835	*	4.2e-16	8_loc_window_layer
chr2	23798452	23849671	51220	*	5.8e-11	8_loc_window_layer
chr2	24396550	24398859	2310	*	9.77e-12	8_loc_window_layer
chr2	25380642	25387636	6995	*	5.75e-06	8_loc_window_layer
chr2	25391656	25419761	28106	*	1.11e-08	8_loc_window_layer
chr2	26624228	26624865	638	*	3.49e-06	8_loc_window_layer
chr2	26726691	26785290	58600	*	2.57e-11	8_loc_window_layer
chr2	26950545	26981306	30762	*	4.38e-06	8_loc_window_layer
chr2	27301195	27305470	4276	*	1.32e-06	8_loc_window_layer
chr2	27718498	27720440	1943	*	3.32e-05	8_loc_window_layer
chr2	27975110	27994451	19342	*	2.09e-06	8_loc_window_layer
chr2	39470725	39472684	1960	*	3.11e-05	8_loc_window_layer
chr2	43294942	43301841	6900	*	2.52e-07	8_loc_window_layer
chr2	43327937	43328536	600	*	8.82e-07	8_loc_window_layer
chr2	43876954	43904011	27058	*	3.4e-06	8_loc_window_layer
chr2	44065056	44065627	572	*	0.000211	8_loc_window_layer
chr2	45173499	45176863	3365	*	2.16e-07	8_loc_window_layer
chr2	45177243	45179416	2174	*	1.75e-07	8_loc_window_layer
chr2	48844195	48920986	76792	*	2.38e-10	8_loc_window_layer
chr2	48980605	48983679	3075	*	6.58e-06	8_loc_window_layer
chr2	54935920	54950120	14201	*	1.37e-06	8_loc_window_layer
chr2	71116698	71124531	7834	*	4.98e-06	8_loc_window_layer
chr2	71128997	71134190	5194	*	3.65e-11	8_loc_window_layer
chr2	71137834	71175539	37706	*	2.19e-06	8_loc_window_layer
chr2	71204401	71205891	1491	*	5e-08	8_loc_window_layer
chr2	72076889	72080104	3216	*	1.07e-07	8_loc_window_layer
chr2	74666700	74669516	2817	*	1.84e-17	8_loc_window_layer
chr2	74728623	74730047	1425	*	1.37e-09	8_loc_window_layer
chr2	74875227	74880862	5636	*	6.03e-13	8_loc_window_layer
chr2	84743142	84743558	417	*	0.000129	8_loc_window_layer
chr2	85986186	85999873	13688	*	4.47e-06	8_loc_window_layer
chr2	88510846	88647633	136788	*	1.18e-10	8_loc_window_layer
chr2	96012803	96055060	42258	*	1.06e-08	8_loc_window_layer
chr2	97174206	97177071	2866	*	7.71e-12	8_loc_window_layer
chr2	103000000	103000000	5339	*	2.36e-05	8_loc_window_layer
chr2	105000000	105000000	2722	*	9.9e-07	8_loc_window_layer
chr2	106000000	106000000	2354	*	5.43e-12	8_loc_window_layer
chr2	109000000	109000000	619	*	5.35e-05	8_loc_window_layer
chr2	111000000	111000000	14651	*	4.7e-07	8_loc_window_layer
chr2	113000000	113000000	3965	*	2.1e-05	8_loc_window_layer
chr2	114000000	114000000	11296	*	2.88e-06	8_loc_window_layer
chr2	114000000	114000000	10354	*	9.14e-06	8_loc_window_layer
chr2	115000000	115000000	10744	*	5.86e-06	8_loc_window_layer
chr2	119000000	119000000	42883	*	3.75e-05	8_loc_window_layer
chr2	121000000	121000000	92703	*	8.16e-19	8_loc_window_layer
chr2	121000000	121000000	130613	*	1.03e-45	8_loc_window_layer
chr2	121000000	121000000	80512	*	4.44e-18	8_loc_window_layer
chr2	128000000	128000000	587	*	8.79e-06	8_loc_window_layer
chr2	129000000	129000000	2310	*	1.05e-07	8_loc_window_layer
chr2	129000000	130000000	48929	*	4.93e-07	8_loc_window_layer
chr2	130000000	130000000	40496	*	1.46e-09	8_loc_window_layer
chr2	131000000	131000000	35111	*	1.49e-10	8_loc_window_layer
chr2	132000000	132000000	3404	*	3.06e-18	8_loc_window_layer
chr2	132000000	132000000	1922	*	4.25e-06	8_loc_window_layer
chr2	132000000	132000000	3425	*	1.58e-12	8_loc_window_layer
chr2	133000000	133000000	20489	*	7.59e-08	8_loc_window_layer
chr2	162000000	162000000	196326	*	1.05e-08	8_loc_window_layer
chr2	164000000	164000000	509379	*	6.7e-14	8_loc_window_layer
chr2	173000000	173000000	2486	*	3.59e-08	8_loc_window_layer
chr2	202000000	202000000	617	*	1.13e-11	8_loc_window_layer
chr2	209000000	209000000	759	*	1.82e-06	8_loc_window_layer
chr2	220000000	220000000	27465	*	1.62e-08	8_loc_window_layer
chr2	220000000	220000000	11143	*	2.04e-11	8_loc_window_layer
chr2	220000000	220000000	1615	*	8.09e-05	8_loc_window_layer
chr2	220000000	220000000	20781	*	5.86e-18	8_loc_window_layer
chr2	220000000	220000000	11296	*	5.21e-21	8_loc_window_layer
chr2	220000000	220000000	11331	*	2.52e-08	8_loc_window_layer
chr2	220000000	220000000	7063	*	3.63e-09	8_loc_window_layer
chr2	220000000	220000000	11068	*	1.7e-05	8_loc_window_layer
chr2	224000000	224000000	1499	*	4.26e-07	8_loc_window_layer
chr2	232000000	232000000	16007	*	9.13e-11	8_loc_window_layer
chr2	233000000	233000000	8876	*	5.02e-16	8_loc_window_layer
chr2	233000000	233000000	26085	*	6.06e-13	8_loc_window_layer
chr2	233000000	233000000	16147	*	1.24e-11	8_loc_window_layer
chr2	233000000	233000000	18832	*	3.44e-08	8_loc_window_layer
chr2	233000000	233000000	14463	*	4.65e-15	8_loc_window_layer
chr2	237000000	237000000	1422	*	4.23e-06	8_loc_window_layer
chr2	239000000	239000000	6806	*	0.000127	8_loc_window_layer
chr2	239000000	239000000	2514	*	2.26e-10	8_loc_window_layer
chr2	241000000	241000000	7482	*	3.25e-28	8_loc_window_layer
chr2	242000000	242000000	10144	*	2.93e-10	8_loc_window_layer
chr2	242000000	242000000	5800	*	8.23e-07	8_loc_window_layer
chr2	243000000	243000000	21162	*	2.59e-09	8_loc_window_layer
chr2	243000000	243000000	6001	*	9.17e-13	8_loc_window_layer
chr3	350503	447414	96912	*	1.09e-08	8_loc_window_layer
chr3	10149803	10150487	685	*	2.27e-13	8_loc_window_layer
chr3	10805956	10857456	51501	*	2.15e-11	8_loc_window_layer
chr3	12197630	12201096	3467	*	3.45e-09	8_loc_window_layer
chr3	13177747	13246196	68450	*	5.39e-07	8_loc_window_layer
chr3	13249848	13323866	74019	*	9.81e-08	8_loc_window_layer
chr3	14564374	14583489	19116	*	2.9e-08	8_loc_window_layer
chr3	14584778	14605870	21093	*	1.31e-10	8_loc_window_layer
chr3	23225524	23244125	18602	*	8.16e-06	8_loc_window_layer
chr3	33260934	33318720	57787	*	4.77e-06	8_loc_window_layer
chr3	42726812	42727915	1104	*	8.27e-05	8_loc_window_layer
chr3	42977777	42978248	472	*	1.15e-05	8_loc_window_layer
chr3	45077070	45078075	1006	*	2.55e-05	8_loc_window_layer
chr3	46607965	46622647	14683	*	4.99e-27	8_loc_window_layer
chr3	46874897	46876354	1458	*	3.85e-14	8_loc_window_layer
chr3	48631834	48632783	950	*	3.18e-08	8_loc_window_layer
chr3	49158709	49191777	33069	*	3.98e-13	8_loc_window_layer
chr3	49236800	49237500	701	*	2.83e-05	8_loc_window_layer
chr3	49459855	49460177	323	*	0.000136	8_loc_window_layer
chr3	49907468	49938004	30537	*	4.61e-07	8_loc_window_layer
chr3	50359097	50360176	1080	*	5.57e-09	8_loc_window_layer
chr3	52008021	52008826	806	*	3.67e-08	8_loc_window_layer
chr3	52528714	52529524	811	*	1.27e-08	8_loc_window_layer
chr3	53530016	53566044	36029	*	0.000108	8_loc_window_layer
chr3	64251663	64254112	2450	*	2.29e-05	8_loc_window_layer
chr3	112000000	112000000	924	*	1.12e-08	8_loc_window_layer
chr3	112000000	112000000	402	*	0.000107	8_loc_window_layer
chr3	113000000	113000000	3162	*	2.57e-07	8_loc_window_layer
chr3	120000000	120000000	23401	*	3.2e-17	8_loc_window_layer
chr3	122000000	122000000	1570	*	0.000139	8_loc_window_layer
chr3	123000000	123000000	14921	*	0.000156	8_loc_window_layer
chr3	126000000	126000000	13453	*	2.62e-11	8_loc_window_layer
chr3	127000000	127000000	57021	*	0.000104	8_loc_window_layer
chr3	128000000	128000000	4205	*	9.46e-05	8_loc_window_layer
chr3	128000000	128000000	14391	*	0.000144	8_loc_window_layer
chr3	131000000	131000000	746	*	2.4e-05	8_loc_window_layer
chr3	134000000	134000000	13586	*	5.86e-05	8_loc_window_layer
chr3	139000000	139000000	1877	*	1.18e-06	8_loc_window_layer
chr3	141000000	141000000	15413	*	0.000145	8_loc_window_layer
chr3	147000000	147000000	7194	*	3.9e-06	8_loc_window_layer
chr3	149000000	149000000	329	*	0.000133	8_loc_window_layer
chr3	157000000	157000000	2645	*	9.67e-07	8_loc_window_layer
chr3	181000000	181000000	41624	*	3.18e-05	8_loc_window_layer
chr3	184000000	184000000	13119	*	6.48e-12	8_loc_window_layer
chr3	184000000	184000000	16292	*	6.23e-05	8_loc_window_layer
chr3	184000000	184000000	3420	*	2.98e-08	8_loc_window_layer
chr3	189000000	189000000	1391	*	2.77e-10	8_loc_window_layer
chr3	190000000	190000000	478	*	2.83e-05	8_loc_window_layer
chr3	194000000	194000000	25988	*	1.08e-10	8_loc_window_layer
chr3	194000000	194000000	11294	*	1.26e-09	8_loc_window_layer
chr3	195000000	195000000	3453	*	6.83e-12	8_loc_window_layer
chr3	196000000	196000000	6178	*	1.75e-15	8_loc_window_layer
chr3	197000000	197000000	5102	*	1.79e-07	8_loc_window_layer
chr3	197000000	197000000	79116	*	1.99e-08	8_loc_window_layer
chr3	197000000	197000000	5026	*	1.33e-06	8_loc_window_layer
chr4	206232	207357	1126	*	8.45e-06	8_loc_window_layer
chr4	631579	646303	14725	*	4.21e-17	8_loc_window_layer
chr4	682834	687023	4190	*	5.7e-05	8_loc_window_layer
chr4	776504	779568	3065	*	2.12e-06	8_loc_window_layer
chr4	780336	788826	8491	*	5.76e-14	8_loc_window_layer
chr4	938102	941054	2953	*	0.000202	8_loc_window_layer
chr4	1024735	1029632	4898	*	7.23e-09	8_loc_window_layer
chr4	1037816	1044486	6671	*	5.8e-14	8_loc_window_layer
chr4	1166531	1167423	893	*	3.86e-13	8_loc_window_layer
chr4	1550089	1554593	4505	*	1.02e-05	8_loc_window_layer
chr4	1567939	1570791	2853	*	0.000193	8_loc_window_layer
chr4	1594089	1600828	6740	*	2.66e-16	8_loc_window_layer
chr4	2047292	2060219	12928	*	2.27e-11	8_loc_window_layer
chr4	2363117	2369577	6461	*	1.57e-09	8_loc_window_layer
chr4	3287376	3289826	2451	*	7.08e-07	8_loc_window_layer
chr4	3465367	3472071	6705	*	2.04e-06	8_loc_window_layer
chr4	3746025	3747401	1377	*	9.3e-06	8_loc_window_layer
chr4	4763259	4765329	2071	*	1.56e-05	8_loc_window_layer
chr4	5710337	5711301	965	*	8.4e-05	8_loc_window_layer
chr4	6659194	6661856	2663	*	6.8e-09	8_loc_window_layer
chr4	10459219	10462903	3685	*	3.33e-09	8_loc_window_layer
chr4	11369349	11372592	3244	*	7.18e-10	8_loc_window_layer
chr4	21699209	21699988	780	*	1.52e-05	8_loc_window_layer
chr4	24780369	24801425	21057	*	1.44e-15	8_loc_window_layer
chr4	39447968	39449130	1163	*	6.34e-06	8_loc_window_layer
chr4	41878119	41880604	2486	*	3.59e-08	8_loc_window_layer
chr4	46038896	46388320	349425	*	4.95e-05	8_loc_window_layer
chr4	56023423	56047829	24407	*	7.05e-05	8_loc_window_layer
chr4	56658357	56685972	27616	*	4.76e-11	8_loc_window_layer
chr4	77506682	77511003	4322	*	3.74e-06	8_loc_window_layer
chr4	81127819	81185228	57410	*	2.17e-10	8_loc_window_layer
chr4	99850801	99851281	481	*	9.47e-07	8_loc_window_layer
chr4	123000000	123000000	942	*	2.72e-08	8_loc_window_layer
chr4	123000000	123000000	685	*	4.1e-10	8_loc_window_layer
chr4	124000000	124000000	304	*	1.59e-05	8_loc_window_layer
chr4	147000000	147000000	27206	*	5.52e-05	8_loc_window_layer
chr4	154000000	154000000	751	*	7.05e-06	8_loc_window_layer
chr4	154000000	154000000	1274	*	6.25e-11	8_loc_window_layer
chr4	155000000	155000000	826	*	8.06e-16	8_loc_window_layer
chr4	156000000	156000000	17984	*	1.63e-11	8_loc_window_layer
chr4	166000000	166000000	20749	*	1.87e-10	8_loc_window_layer
chr4	174000000	174000000	8357	*	2.56e-21	8_loc_window_layer
chr4	174000000	174000000	1352	*	2.58e-08	8_loc_window_layer
chr4	184000000	184000000	1482	*	9.35e-05	8_loc_window_layer
chr4	184000000	184000000	52882	*	0.000199	8_loc_window_layer
chr4	185000000	185000000	2803	*	1.55e-05	8_loc_window_layer
chr5	191127	192103	977	*	6.19e-14	8_loc_window_layer
chr5	322735	336337	13603	*	0.000113	8_loc_window_layer
chr5	493262	495271	2010	*	9.2e-05	8_loc_window_layer
chr5	496069	498425	2357	*	2.11e-08	8_loc_window_layer
chr5	530963	535485	4523	*	2.07e-07	8_loc_window_layer
chr5	1201359	1201978	620	*	2.9e-07	8_loc_window_layer
chr5	1294576	1298511	3936	*	1.86e-06	8_loc_window_layer
chr5	1380611	1385632	5022	*	8.46e-05	8_loc_window_layer
chr5	1634460	1643655	9196	*	3e-20	8_loc_window_layer
chr5	1668417	1673510	5094	*	1.24e-05	8_loc_window_layer
chr5	1723384	1726243	2860	*	2.9e-07	8_loc_window_layer
chr5	1851828	1857828	6001	*	2.95e-16	8_loc_window_layer
chr5	6491472	6573024	81553	*	3.26e-05	8_loc_window_layer
chr5	23411506	23507752	96247	*	2.37e-14	8_loc_window_layer
chr5	28679091	28810645	131555	*	9.7e-05	8_loc_window_layer
chr5	35925474	35991979	66506	*	4.69e-16	8_loc_window_layer
chr5	37835506	37836119	614	*	2.55e-08	8_loc_window_layer
chr5	38445220	38462454	17235	*	2.08e-10	8_loc_window_layer
chr5	42756786	42800967	44182	*	7e-06	8_loc_window_layer
chr5	42924215	42949610	25396	*	4.6e-14	8_loc_window_layer
chr5	42953543	42991657	38115	*	2.16e-11	8_loc_window_layer
chr5	43034043	43038611	4569	*	1.36e-12	8_loc_window_layer
chr5	54275155	54282459	7305	*	4.13e-08	8_loc_window_layer
chr5	72530198	72571312	41115	*	0.000112	8_loc_window_layer
chr5	74162771	74199422	36652	*	0.000146	8_loc_window_layer
chr5	77140808	77147141	6334	*	1.03e-18	8_loc_window_layer
chr5	77253378	77267915	14538	*	7.48e-07	8_loc_window_layer
chr5	78317871	78366076	48206	*	2.53e-06	8_loc_window_layer
chr5	78406928	78408347	1420	*	2.69e-15	8_loc_window_layer
chr5	78985425	79070077	84653	*	1.39e-15	8_loc_window_layer
chr5	80528698	80530213	1516	*	1.55e-05	8_loc_window_layer
chr5	83016630	83017921	1292	*	1.56e-06	8_loc_window_layer
chr5	101000000	101000000	178091	*	0.000186	8_loc_window_layer
chr5	126000000	126000000	798	*	4.73e-11	8_loc_window_layer
chr5	131000000	131000000	14250	*	2.75e-07	8_loc_window_layer
chr5	132000000	132000000	29298	*	4.45e-08	8_loc_window_layer
chr5	132000000	132000000	31834	*	4.64e-11	8_loc_window_layer
chr5	134000000	134000000	43853	*	9.75e-12	8_loc_window_layer
chr5	135000000	135000000	371	*	1.08e-06	8_loc_window_layer
chr5	135000000	135000000	22063	*	1.4e-07	8_loc_window_layer
chr5	135000000	135000000	1649	*	0.000118	8_loc_window_layer
chr5	135000000	135000000	33045	*	6.62e-09	8_loc_window_layer
chr5	137000000	137000000	1297	*	2.51e-08	8_loc_window_layer
chr5	139000000	139000000	7336	*	3e-05	8_loc_window_layer
chr5	139000000	139000000	4105	*	1.79e-06	8_loc_window_layer
chr5	140000000	140000000	4879	*	3.04e-07	8_loc_window_layer
chr5	140000000	140000000	2503	*	5.86e-05	8_loc_window_layer
chr5	140000000	140000000	2036	*	1.52e-05	8_loc_window_layer
chr5	140000000	140000000	6336	*	2.36e-09	8_loc_window_layer
chr5	140000000	140000000	12000	*	6.4e-22	8_loc_window_layer
chr5	140000000	140000000	2159	*	0.000399	8_loc_window_layer
chr5	140000000	140000000	2327	*	3.13e-05	8_loc_window_layer
chr5	140000000	140000000	2339	*	0.000515	8_loc_window_layer
chr5	140000000	140000000	8679	*	2.68e-26	8_loc_window_layer
chr5	141000000	141000000	2375	*	1.14e-06	8_loc_window_layer
chr5	141000000	141000000	1783	*	1.8e-05	8_loc_window_layer
chr5	141000000	141000000	5186	*	1.76e-14	8_loc_window_layer
chr5	141000000	141000000	4987	*	3.55e-12	8_loc_window_layer
chr5	141000000	141000000	4157	*	1.11e-10	8_loc_window_layer
chr5	141000000	141000000	6579	*	2.35e-17	8_loc_window_layer
chr5	141000000	141000000	3985	*	1.61e-06	8_loc_window_layer
chr5	141000000	141000000	11446	*	3.32e-19	8_loc_window_layer
chr5	141000000	141000000	5916	*	1.53e-08	8_loc_window_layer
chr5	141000000	141000000	5585	*	3.79e-05	8_loc_window_layer
chr5	141000000	141000000	12979	*	3.34e-36	8_loc_window_layer
chr5	141000000	141000000	10170	*	1.53e-17	8_loc_window_layer
chr5	141000000	141000000	7297	*	3.78e-23	8_loc_window_layer
chr5	141000000	141000000	3679	*	2.52e-08	8_loc_window_layer
chr5	141000000	141000000	9386	*	6.37e-25	8_loc_window_layer
chr5	141000000	141000000	5897	*	4.14e-32	8_loc_window_layer
chr5	141000000	141000000	3588	*	3.05e-17	8_loc_window_layer
chr5	141000000	141000000	4272	*	2.01e-08	8_loc_window_layer
chr5	141000000	141000000	53186	*	8.46e-08	8_loc_window_layer
chr5	146000000	146000000	503	*	6.37e-06	8_loc_window_layer
chr5	150000000	150000000	10423	*	1.78e-15	8_loc_window_layer
chr5	150000000	150000000	22990	*	1.49e-06	8_loc_window_layer
chr5	154000000	154000000	4097	*	5.19e-08	8_loc_window_layer
chr5	159000000	159000000	2223	*	2.19e-05	8_loc_window_layer
chr5	159000000	159000000	3390	*	4.27e-10	8_loc_window_layer
chr5	160000000	160000000	12585	*	4.7e-06	8_loc_window_layer
chr5	171000000	171000000	55230	*	2.63e-07	8_loc_window_layer
chr5	172000000	172000000	31651	*	2.56e-09	8_loc_window_layer
chr5	173000000	173000000	37588	*	8.86e-10	8_loc_window_layer
chr5	176000000	176000000	19149	*	1.49e-08	8_loc_window_layer
chr5	176000000	176000000	15393	*	3.88e-06	8_loc_window_layer
chr5	177000000	177000000	4152	*	5.32e-06	8_loc_window_layer
chr5	178000000	178000000	9791	*	0.000136	8_loc_window_layer
chr5	179000000	179000000	6265	*	1.14e-06	8_loc_window_layer
chr5	179000000	179000000	26850	*	8.3e-13	8_loc_window_layer
chr5	179000000	179000000	14474	*	4.19e-06	8_loc_window_layer
chr5	179000000	179000000	21269	*	6.96e-07	8_loc_window_layer
chr5	180000000	180000000	36581	*	1.79e-05	8_loc_window_layer
chr5	180000000	180000000	13741	*	5.58e-09	8_loc_window_layer
chr5	181000000	181000000	9712	*	3.28e-07	8_loc_window_layer
chr5	181000000	181000000	3943	*	1.82e-15	8_loc_window_layer
chr6	1522087	1555080	32994	*	8.54e-08	8_loc_window_layer
chr6	1594034	1605352	11319	*	6.04e-48	8_loc_window_layer
chr6	1615236	1619687	4452	*	7.65e-15	8_loc_window_layer
chr6	4078943	4079704	762	*	2.07e-13	8_loc_window_layer
chr6	5086610	5108925	22316	*	5.24e-05	8_loc_window_layer
chr6	6058563	6318785	260223	*	0.000189	8_loc_window_layer
chr6	7432666	7481682	49017	*	1.32e-06	8_loc_window_layer
chr6	10099432	10163569	64138	*	0.000111	8_loc_window_layer
chr6	17282533	17393822	111290	*	6.47e-19	8_loc_window_layer
chr6	25993375	26018185	24811	*	7.6e-17	8_loc_window_layer
chr6	27206664	27218966	12303	*	3.39e-12	8_loc_window_layer
chr6	27647713	27653584	5872	*	7.54e-13	8_loc_window_layer
chr6	27725188	27740120	14933	*	3.19e-10	8_loc_window_layer
chr6	28226094	28227482	1389	*	1.66e-16	8_loc_window_layer
chr6	28497370	28501144	3775	*	4.19e-09	8_loc_window_layer
chr6	28510281	28510491	211	*	8.36e-06	8_loc_window_layer
chr6	28552582	28554801	2220	*	8.86e-14	8_loc_window_layer
chr6	28555653	28557080	1428	*	0.000138	8_loc_window_layer
chr6	28583971	28602584	18614	*	1.75e-39	8_loc_window_layer
chr6	28661199	28664226	3028	*	6.12e-05	8_loc_window_layer
chr6	28827930	28830902	2973	*	4.41e-52	8_loc_window_layer
chr6	28832274	28832727	454	*	6.73e-09	8_loc_window_layer
chr6	28842682	28861423	18742	*	3.17e-07	8_loc_window_layer
chr6	28908623	28912166	3544	*	1.08e-14	8_loc_window_layer
chr6	28921485	28945507	24023	*	1.29e-14	8_loc_window_layer
chr6	28956226	28960369	4144	*	9.08e-22	8_loc_window_layer
chr6	29127871	29133972	6102	*	5.79e-05	8_loc_window_layer
chr6	29634336	29635579	1244	*	0.000197	8_loc_window_layer
chr6	29759197	29760023	827	*	7.45e-07	8_loc_window_layer
chr6	29763945	29768622	4678	*	4.29e-07	8_loc_window_layer
chr6	29793709	29796015	2307	*	6.1e-13	8_loc_window_layer
chr6	29855110	29855490	381	*	1.38e-12	8_loc_window_layer
chr6	29945080	29948514	3435	*	3.89e-06	8_loc_window_layer
chr6	30043354	30066428	23075	*	2.32e-16	8_loc_window_layer
chr6	30072384	30074219	1836	*	8.61e-06	8_loc_window_layer
chr6	30079102	30080295	1194	*	3.52e-16	8_loc_window_layer
chr6	30094947	30095570	624	*	8.22e-34	8_loc_window_layer
chr6	30130881	30131971	1091	*	2.65e-25	8_loc_window_layer
chr6	30139996	30143294	3299	*	4.63e-08	8_loc_window_layer
chr6	30848807	30852069	3263	*	4.31e-31	8_loc_window_layer
chr6	30852823	30856491	3669	*	2.55e-32	8_loc_window_layer
chr6	30859977	30860960	984	*	7.14e-13	8_loc_window_layer
chr6	30920836	30922981	2146	*	6.66e-09	8_loc_window_layer
chr6	31543169	31543686	518	*	5.94e-08	8_loc_window_layer
chr6	31649432	31651291	1860	*	3.6e-31	8_loc_window_layer
chr6	31691198	31692300	1103	*	1.25e-31	8_loc_window_layer
chr6	31733619	31734580	962	*	3.22e-20	8_loc_window_layer
chr6	31913250	31914265	1016	*	9.69e-07	8_loc_window_layer
chr6	32014096	32015083	988	*	4.15e-13	8_loc_window_layer
chr6	32016214	32016535	322	*	2.12e-15	8_loc_window_layer
chr6	32038155	32038881	727	*	0.00018	8_loc_window_layer
chr6	32053100	32055316	2217	*	8.46e-22	8_loc_window_layer
chr6	32063114	32064212	1099	*	4.81e-31	8_loc_window_layer
chr6	32064749	32065659	911	*	3.93e-15	8_loc_window_layer
chr6	32115964	32116538	575	*	2.48e-10	8_loc_window_layer
chr6	32116918	32121758	4841	*	3.97e-118	8_loc_window_layer
chr6	32164442	32165877	1436	*	1.48e-21	8_loc_window_layer
chr6	32729181	32730243	1063	*	9.89e-26	8_loc_window_layer
chr6	32847210	32849992	2783	*	2e-31	8_loc_window_layer
chr6	32941389	32943025	1637	*	1.56e-09	8_loc_window_layer
chr6	33084770	33085800	1031	*	1.5e-17	8_loc_window_layer
chr6	33129765	33131021	1257	*	1.41e-05	8_loc_window_layer
chr6	33131560	33133485	1926	*	1.63e-28	8_loc_window_layer
chr6	33139810	33141824	2015	*	1.27e-15	8_loc_window_layer
chr6	33158526	33160067	1542	*	1.2e-05	8_loc_window_layer
chr6	33282624	33283328	705	*	1.17e-38	8_loc_window_layer
chr6	33559603	33563311	3709	*	4.38e-09	8_loc_window_layer
chr6	33760988	33772366	11379	*	1.25e-11	8_loc_window_layer
chr6	33884564	33943783	59220	*	1.42e-05	8_loc_window_layer
chr6	33967924	33983320	15397	*	1.63e-12	8_loc_window_layer
chr6	34014312	34028192	13881	*	1.25e-07	8_loc_window_layer
chr6	34031694	34098387	66694	*	9.87e-09	8_loc_window_layer
chr6	34113570	34121282	7713	*	7.94e-06	8_loc_window_layer
chr6	34123215	34125174	1960	*	6.11e-06	8_loc_window_layer
chr6	34495292	34499504	4213	*	6.6e-06	8_loc_window_layer
chr6	35108061	35115955	7895	*	7.62e-15	8_loc_window_layer
chr6	35474064	35480779	6716	*	5.09e-10	8_loc_window_layer
chr6	36237982	36253099	15118	*	1.15e-09	8_loc_window_layer
chr6	36643854	36646127	2274	*	1.52e-05	8_loc_window_layer
chr6	36926947	36931543	4597	*	1.13e-05	8_loc_window_layer
chr6	39760092	39786566	26475	*	7.23e-11	8_loc_window_layer
chr6	41374532	41395094	20563	*	1.91e-24	8_loc_window_layer
chr6	41438590	41472032	33443	*	2.35e-12	8_loc_window_layer
chr6	42143429	42149592	6164	*	9.39e-07	8_loc_window_layer
chr6	42892994	42896411	3418	*	4.76e-05	8_loc_window_layer
chr6	44239208	44254149	14942	*	1.42e-18	8_loc_window_layer
chr6	49681178	49681774	597	*	9.97e-10	8_loc_window_layer
chr6	64281439	64281846	408	*	1.3e-05	8_loc_window_layer
chr6	70990226	70992041	1816	*	0.000297	8_loc_window_layer
chr6	74063014	74064594	1581	*	3.09e-12	8_loc_window_layer
chr6	74071226	74073635	2410	*	2.75e-15	8_loc_window_layer
chr6	76198240	76203675	5436	*	0.00047	8_loc_window_layer
chr6	90596366	90601364	4999	*	8.27e-11	8_loc_window_layer
chr6	106000000	106000000	10630	*	2.42e-17	8_loc_window_layer
chr6	108000000	108000000	3968	*	7.61e-07	8_loc_window_layer
chr6	111000000	111000000	1129	*	1.22e-06	8_loc_window_layer
chr6	113000000	113000000	638	*	5.31e-06	8_loc_window_layer
chr6	113000000	113000000	5135	*	4.03e-05	8_loc_window_layer
chr6	123000000	123000000	9715	*	3.75e-08	8_loc_window_layer
chr6	134000000	134000000	2015	*	2.26e-07	8_loc_window_layer
chr6	139000000	139000000	808	*	1.73e-06	8_loc_window_layer
chr6	144000000	144000000	436	*	5.14e-11	8_loc_window_layer
chr6	152000000	152000000	338	*	1.04e-08	8_loc_window_layer
chr6	157000000	157000000	17479	*	1.78e-06	8_loc_window_layer
chr6	159000000	159000000	1045	*	4.58e-08	8_loc_window_layer
chr6	164000000	164000000	1306	*	2.07e-07	8_loc_window_layer
chr6	166000000	166000000	16723	*	1.7e-05	8_loc_window_layer
chr6	168000000	168000000	2224	*	3.76e-10	8_loc_window_layer
chr6	168000000	168000000	3163	*	0.000492	8_loc_window_layer
chr6	169000000	169000000	10593	*	1.22e-05	8_loc_window_layer
chr6	170000000	170000000	8437	*	1.37e-06	8_loc_window_layer
chr6	171000000	171000000	6514	*	3.21e-06	8_loc_window_layer
chr6	171000000	171000000	579	*	0.000525	8_loc_window_layer
chr6	171000000	171000000	1606	*	0.000183	8_loc_window_layer
chr7	1251125	1263551	12427	*	4.48e-09	8_loc_window_layer
chr7	1325993	1333612	7620	*	8.62e-14	8_loc_window_layer
chr7	1363642	1369318	5677	*	2.49e-05	8_loc_window_layer
chr7	1372924	1392647	19724	*	6.12e-06	8_loc_window_layer
chr7	1446265	1450736	4472	*	4.81e-08	8_loc_window_layer
chr7	1733132	1734325	1194	*	2.53e-06	8_loc_window_layer
chr7	1753396	1773169	19774	*	1.48e-10	8_loc_window_layer
chr7	2058865	2060179	1315	*	5.5e-07	8_loc_window_layer
chr7	2504125	2528398	24274	*	2.87e-11	8_loc_window_layer
chr7	3864567	3920534	55968	*	5.38e-05	8_loc_window_layer
chr7	4175200	4176567	1368	*	0.000177	8_loc_window_layer
chr7	4876858	4885521	8664	*	3.05e-05	8_loc_window_layer
chr7	5288068	5321726	33659	*	1.48e-07	8_loc_window_layer
chr7	5862661	5863813	1153	*	0.000183	8_loc_window_layer
chr7	21208923	21209781	859	*	1.13e-07	8_loc_window_layer
chr7	24797486	24798175	690	*	3.21e-11	8_loc_window_layer
chr7	25991654	26052839	61186	*	1.36e-05	8_loc_window_layer
chr7	27127448	27130324	2877	*	2.06e-05	8_loc_window_layer
chr7	27196759	27199956	3198	*	9.03e-19	8_loc_window_layer
chr7	27214383	27219344	4962	*	4.83e-07	8_loc_window_layer
chr7	27228627	27232150	3524	*	1.76e-07	8_loc_window_layer
chr7	27253143	27262483	9341	*	4e-13	8_loc_window_layer
chr7	28998195	29024378	26184	*	4.39e-05	8_loc_window_layer
chr7	29923120	29924165	1046	*	8.72e-10	8_loc_window_layer
chr7	30029717	30030138	422	*	7.13e-05	8_loc_window_layer
chr7	30739812	30790683	50872	*	0.000112	8_loc_window_layer
chr7	30950813	30951498	686	*	3.82e-08	8_loc_window_layer
chr7	36007012	36011406	4395	*	5.12e-07	8_loc_window_layer
chr7	44103276	44105764	2489	*	2.15e-07	8_loc_window_layer
chr7	44183642	44198725	15084	*	3.83e-09	8_loc_window_layer
chr7	45926591	45928133	1543	*	8.37e-07	8_loc_window_layer
chr7	48494156	48495333	1178	*	2.76e-11	8_loc_window_layer
chr7	50861535	50862266	732	*	2.05e-17	8_loc_window_layer
chr7	51538650	51539678	1029	*	3.19e-07	8_loc_window_layer
chr7	55071456	55073797	2342	*	8.74e-11	8_loc_window_layer
chr7	55224743	55225183	441	*	5.68e-07	8_loc_window_layer
chr7	55516436	55519521	3086	*	3.52e-06	8_loc_window_layer
chr7	64338366	64345550	7185	*	2.65e-09	8_loc_window_layer
chr7	65969653	65973040	3388	*	8.03e-10	8_loc_window_layer
chr7	72812030	72839549	27520	*	5.24e-06	8_loc_window_layer
chr7	72993570	73021344	27775	*	1.02e-13	8_loc_window_layer
chr7	73153975	73184220	30246	*	3.93e-08	8_loc_window_layer
chr7	73244836	73256414	11579	*	3.03e-12	8_loc_window_layer
chr7	73437649	73443113	5465	*	7.03e-08	8_loc_window_layer
chr7	73894573	73919889	25317	*	3.24e-07	8_loc_window_layer
chr7	75864075	75887380	23306	*	0.000159	8_loc_window_layer
chr7	75890022	75898970	8949	*	6.8e-05	8_loc_window_layer
chr7	92669859	92673176	3318	*	1.31e-05	8_loc_window_layer
chr7	95025836	95026538	703	*	4.05e-19	8_loc_window_layer
chr7	98335163	98466963	131801	*	5.25e-15	8_loc_window_layer
chr7	99064212	99067368	3157	*	1.14e-10	8_loc_window_layer
chr7	100000000	100000000	12683	*	1.19e-07	8_loc_window_layer
chr7	100000000	100000000	1807	*	0.000128	8_loc_window_layer
chr7	101000000	101000000	20954	*	3.5e-10	8_loc_window_layer
chr7	105000000	105000000	3676	*	1.79e-07	8_loc_window_layer
chr7	116000000	116000000	2390	*	1.48e-09	8_loc_window_layer
chr7	117000000	117000000	637	*	2.55e-07	8_loc_window_layer
chr7	127000000	127000000	2300	*	4.14e-06	8_loc_window_layer
chr7	128000000	128000000	8336	*	7.9e-05	8_loc_window_layer
chr7	128000000	128000000	822	*	9.8e-08	8_loc_window_layer
chr7	128000000	128000000	2734	*	6.46e-10	8_loc_window_layer
chr7	128000000	128000000	3981	*	7.42e-06	8_loc_window_layer
chr7	129000000	129000000	6131	*	8.77e-21	8_loc_window_layer
chr7	129000000	129000000	3742	*	4.75e-21	8_loc_window_layer
chr7	149000000	149000000	62323	*	3.33e-09	8_loc_window_layer
chr7	149000000	149000000	23862	*	5.78e-13	8_loc_window_layer
chr7	149000000	149000000	3334	*	1.37e-07	8_loc_window_layer
chr7	151000000	151000000	49365	*	7.8e-15	8_loc_window_layer
chr7	151000000	151000000	16392	*	3.61e-10	8_loc_window_layer
chr7	151000000	151000000	2487	*	4.04e-05	8_loc_window_layer
chr7	151000000	151000000	8736	*	8.05e-12	8_loc_window_layer
chr7	151000000	151000000	1456	*	2.6e-11	8_loc_window_layer
chr7	153000000	153000000	1411	*	2.73e-06	8_loc_window_layer
chr7	155000000	155000000	14308	*	3.15e-07	8_loc_window_layer
chr7	155000000	155000000	7302	*	5.53e-08	8_loc_window_layer
chr7	155000000	155000000	10343	*	3.31e-14	8_loc_window_layer
chr7	155000000	155000000	20235	*	6.79e-05	8_loc_window_layer
chr7	156000000	156000000	3851	*	0.000138	8_loc_window_layer
chr7	156000000	156000000	6234	*	2.73e-05	8_loc_window_layer
chr7	157000000	157000000	2788	*	4.16e-06	8_loc_window_layer
chr7	157000000	157000000	20309	*	3.55e-09	8_loc_window_layer
chr7	157000000	157000000	1080	*	4.65e-08	8_loc_window_layer
chr7	157000000	157000000	2274	*	6.38e-05	8_loc_window_layer
chr7	158000000	158000000	3708	*	1.37e-06	8_loc_window_layer
chr7	159000000	159000000	3742	*	1.09e-05	8_loc_window_layer
chr7	159000000	159000000	24822	*	0.00018	8_loc_window_layer
chr8	495817	521182	25366	*	1.38e-10	8_loc_window_layer
chr8	1959121	1971471	12351	*	2.14e-07	8_loc_window_layer
chr8	10386874	10421582	34709	*	6.77e-05	8_loc_window_layer
chr8	10583827	10587055	3229	*	7.56e-10	8_loc_window_layer
chr8	11468414	11519208	50795	*	7.49e-11	8_loc_window_layer
chr8	11577758	11607557	29800	*	8.83e-09	8_loc_window_layer
chr8	11611189	11618677	7489	*	7.65e-07	8_loc_window_layer
chr8	16859632	16870927	11296	*	5.53e-11	8_loc_window_layer
chr8	21626111	21644216	18106	*	1.5e-06	8_loc_window_layer
chr8	21899862	21916256	16395	*	6.8e-35	8_loc_window_layer
chr8	21923551	21926949	3399	*	5.32e-06	8_loc_window_layer
chr8	21999703	22013999	14297	*	8.41e-16	8_loc_window_layer
chr8	22018080	22021609	3530	*	5.22e-07	8_loc_window_layer
chr8	22084442	22091132	6691	*	1.84e-17	8_loc_window_layer
chr8	22132563	22133356	794	*	9.3e-15	8_loc_window_layer
chr8	22555243	22562397	7155	*	3.76e-10	8_loc_window_layer
chr8	23563970	23564717	748	*	9.18e-06	8_loc_window_layer
chr8	26047392	26087851	40460	*	4.91e-09	8_loc_window_layer
chr8	28155660	28175021	19362	*	4.9e-08	8_loc_window_layer
chr8	37082537	37237473	154937	*	6.72e-06	8_loc_window_layer
chr8	37823979	37824765	787	*	0.000105	8_loc_window_layer
chr8	38326209	38326968	760	*	8.26e-07	8_loc_window_layer
chr8	39171620	39172120	501	*	7.39e-07	8_loc_window_layer
chr8	41504078	41507844	3767	*	5.48e-16	8_loc_window_layer
chr8	41580903	41585237	4335	*	2.77e-05	8_loc_window_layer
chr8	41649676	41656079	6404	*	5.02e-21	8_loc_window_layer
chr8	47761906	47867238	105333	*	1.32e-05	8_loc_window_layer
chr8	48172283	48173291	1009	*	1.08e-07	8_loc_window_layer
chr8	48675647	48677407	1761	*	3.23e-12	8_loc_window_layer
chr8	49651102	49712353	61252	*	6.97e-06	8_loc_window_layer
chr8	53326305	53352275	25971	*	1.8e-07	8_loc_window_layer
chr8	57026502	57030880	4379	*	4.99e-07	8_loc_window_layer
chr8	58191910	58193284	1375	*	3.16e-07	8_loc_window_layer
chr8	61325803	61326925	1123	*	5.99e-08	8_loc_window_layer
chr8	67452722	67467992	15271	*	3.71e-07	8_loc_window_layer
chr8	87081553	87082205	653	*	1.66e-08	8_loc_window_layer
chr8	101000000	101000000	951	*	3.68e-11	8_loc_window_layer
chr8	102000000	102000000	16449	*	2.58e-05	8_loc_window_layer
chr8	102000000	102000000	52450	*	6.37e-08	8_loc_window_layer
chr8	102000000	102000000	905	*	3.13e-06	8_loc_window_layer
chr8	105000000	105000000	4164	*	0.00018	8_loc_window_layer
chr8	110000000	110000000	95855	*	1.03e-07	8_loc_window_layer
chr8	121000000	121000000	966	*	4.45e-12	8_loc_window_layer
chr8	124000000	124000000	4693	*	9.96e-18	8_loc_window_layer
chr8	135000000	135000000	415973	*	4.33e-06	8_loc_window_layer
chr8	142000000	142000000	36238	*	1.16e-10	8_loc_window_layer
chr8	144000000	144000000	18483	*	6.89e-32	8_loc_window_layer
chr8	144000000	144000000	1059	*	3.83e-05	8_loc_window_layer
chr8	144000000	144000000	8829	*	6.16e-22	8_loc_window_layer
chr8	144000000	144000000	11466	*	8.17e-12	8_loc_window_layer
chr8	144000000	144000000	12930	*	1.32e-05	8_loc_window_layer
chr8	144000000	144000000	19112	*	8.28e-07	8_loc_window_layer
chr8	145000000	145000000	2747	*	5.64e-10	8_loc_window_layer
chr8	145000000	145000000	5949	*	1.77e-05	8_loc_window_layer
chr8	145000000	145000000	1123	*	2.09e-08	8_loc_window_layer
chr8	145000000	145000000	7457	*	3e-06	8_loc_window_layer
chr8	146000000	146000000	15175	*	1.46e-07	8_loc_window_layer
chr9	38487169	38526947	39779	*	4.02e-07	8_loc_window_layer
chr9	90407888	90440466	32579	*	2.51e-05	8_loc_window_layer
chr9	96588550	96623674	35125	*	5.3e-07	8_loc_window_layer
chr9	98279753	98315816	36064	*	7.56e-07	8_loc_window_layer
chr9	98902324	98982105	79782	*	5.11e-06	8_loc_window_layer
chr9	101000000	101000000	109583	*	4.12e-08	8_loc_window_layer
chr9	117000000	117000000	57365	*	1.59e-12	8_loc_window_layer
chr9	126000000	126000000	5092	*	8.94e-07	8_loc_window_layer
chr9	127000000	127000000	25984	*	6.31e-05	8_loc_window_layer
chr9	129000000	129000000	50648	*	8.24e-11	8_loc_window_layer
chr9	133000000	133000000	37751	*	3.41e-06	8_loc_window_layer
chr9	134000000	134000000	14149	*	3.68e-12	8_loc_window_layer
chr9	134000000	134000000	68656	*	6.37e-05	8_loc_window_layer
chr9	135000000	135000000	73750	*	1.32e-05	8_loc_window_layer
chr9	135000000	135000000	23635	*	1.3e-05	8_loc_window_layer
chr9	136000000	136000000	75359	*	1.46e-05	8_loc_window_layer
chr9	136000000	136000000	45243	*	2.6e-09	8_loc_window_layer
chr9	136000000	136000000	6989	*	7.67e-07	8_loc_window_layer
chr9	140000000	140000000	15771	*	4.27e-08	8_loc_window_layer
chr10	530951	531584	634	*	0.000227	8_loc_window_layer
chr10	670562	673310	2749	*	8.28e-06	8_loc_window_layer
chr10	1402917	1410519	7603	*	9.24e-06	8_loc_window_layer
chr10	1939683	1995014	55332	*	1.8e-07	8_loc_window_layer
chr10	2971684	2978687	7004	*	8.82e-06	8_loc_window_layer
chr10	3215771	3239873	24103	*	6.69e-09	8_loc_window_layer
chr10	5406423	5407119	697	*	4.45e-09	8_loc_window_layer
chr10	5882304	5886111	3808	*	4.31e-05	8_loc_window_layer
chr10	8093239	8095173	1935	*	2.14e-11	8_loc_window_layer
chr10	13264048	13313693	49646	*	1.42e-05	8_loc_window_layer
chr10	22622793	22624094	1302	*	1.54e-07	8_loc_window_layer
chr10	22765645	22770717	5073	*	6.45e-07	8_loc_window_layer
chr10	27541213	27545466	4254	*	1.44e-06	8_loc_window_layer
chr10	27702309	27703547	1239	*	1.59e-07	8_loc_window_layer
chr10	29195190	29273678	78489	*	1.36e-09	8_loc_window_layer
chr10	35894194	35900557	6364	*	5.99e-10	8_loc_window_layer
chr10	43432279	43539572	107294	*	8.05e-07	8_loc_window_layer
chr10	43802881	43824469	21589	*	9.22e-13	8_loc_window_layer
chr10	44162781	44185289	22509	*	5.54e-07	8_loc_window_layer
chr10	45324653	45359721	35069	*	9.94e-05	8_loc_window_layer
chr10	45922877	45939668	16792	*	3.8e-11	8_loc_window_layer
chr10	46993502	47000350	6849	*	0.000164	8_loc_window_layer
chr10	48416463	48427626	11164	*	1.15e-11	8_loc_window_layer
chr10	50608262	50650248	41987	*	1.76e-06	8_loc_window_layer
chr10	63422511	63423079	569	*	8.31e-08	8_loc_window_layer
chr10	70321383	70322874	1492	*	1.5e-10	8_loc_window_layer
chr10	71168951	71176853	7903	*	1.65e-05	8_loc_window_layer
chr10	71490427	71560231	69805	*	0.000124	8_loc_window_layer
chr10	71608654	71712830	104177	*	2.03e-14	8_loc_window_layer
chr10	72201417	72203124	1708	*	1.06e-11	8_loc_window_layer
chr10	72218113	72237473	19361	*	7.24e-07	8_loc_window_layer
chr10	72677504	72845585	168082	*	4.98e-11	8_loc_window_layer
chr10	77163983	77165750	1768	*	1.18e-07	8_loc_window_layer
chr10	77871618	77872458	841	*	1.84e-10	8_loc_window_layer
chr10	88013210	88025555	12346	*	2.37e-20	8_loc_window_layer
chr10	88294045	88296809	2765	*	2.38e-09	8_loc_window_layer
chr10	88422978	88445317	22340	*	1.64e-19	8_loc_window_layer
chr10	88715317	88719259	3943	*	3.43e-15	8_loc_window_layer
chr10	88720025	88730599	10575	*	4.13e-29	8_loc_window_layer
chr10	93793140	93805870	12731	*	2.11e-07	8_loc_window_layer
chr10	94165278	94180913	15636	*	3.97e-09	8_loc_window_layer
chr10	94820376	94821657	1282	*	2.5e-05	8_loc_window_layer
chr10	95510992	95536738	25747	*	4.15e-13	8_loc_window_layer
chr10	98945949	98955810	9862	*	1.66e-06	8_loc_window_layer
chr10	99393415	99394186	772	*	1.54e-05	8_loc_window_layer
chr10	99697034	99735202	38169	*	6.49e-11	8_loc_window_layer
chr10	101000000	101000000	906	*	1.47e-05	8_loc_window_layer
chr10	102000000	102000000	40483	*	5.62e-08	8_loc_window_layer
chr10	103000000	103000000	58024	*	3.62e-12	8_loc_window_layer
chr10	103000000	103000000	3624	*	1.36e-08	8_loc_window_layer
chr10	103000000	103000000	5211	*	8.55e-08	8_loc_window_layer
chr10	103000000	103000000	823	*	1.52e-07	8_loc_window_layer
chr10	103000000	103000000	7337	*	5.28e-08	8_loc_window_layer
chr10	103000000	103000000	5909	*	2.09e-06	8_loc_window_layer
chr10	103000000	104000000	64388	*	1.21e-11	8_loc_window_layer
chr10	104000000	104000000	9061	*	2.05e-09	8_loc_window_layer
chr10	106000000	106000000	148663	*	9.65e-05	8_loc_window_layer
chr10	112000000	112000000	5456	*	1.32e-07	8_loc_window_layer
chr10	116000000	116000000	989	*	8.85e-12	8_loc_window_layer
chr10	116000000	116000000	3712	*	6.02e-06	8_loc_window_layer
chr10	118000000	118000000	69180	*	1.93e-08	8_loc_window_layer
chr10	118000000	118000000	2277	*	1.38e-08	8_loc_window_layer
chr10	119000000	119000000	621	*	1.62e-05	8_loc_window_layer
chr10	124000000	124000000	49926	*	7.23e-07	8_loc_window_layer
chr10	125000000	125000000	1049	*	2.36e-10	8_loc_window_layer
chr10	126000000	126000000	896	*	1.18e-06	8_loc_window_layer
chr10	126000000	126000000	140363	*	2.84e-06	8_loc_window_layer
chr10	126000000	126000000	22435	*	4.78e-05	8_loc_window_layer
chr10	130000000	130000000	29412	*	2.86e-08	8_loc_window_layer
chr10	130000000	130000000	40783	*	1.04e-05	8_loc_window_layer
chr10	131000000	131000000	6373	*	1.63e-05	8_loc_window_layer
chr10	132000000	132000000	5604	*	3.5e-07	8_loc_window_layer
chr10	132000000	132000000	4010	*	5.77e-08	8_loc_window_layer
chr10	134000000	134000000	1129	*	7.33e-06	8_loc_window_layer
chr10	134000000	134000000	903	*	2.04e-05	8_loc_window_layer
chr10	135000000	135000000	6560	*	1.42e-12	8_loc_window_layer
chr10	135000000	135000000	1804	*	3.51e-06	8_loc_window_layer
chr10	135000000	135000000	7270	*	7.37e-07	8_loc_window_layer
chr10	135000000	135000000	6638	*	1.05e-11	8_loc_window_layer
chr10	135000000	135000000	5876	*	1.15e-10	8_loc_window_layer
chr10	135000000	135000000	6261	*	1.19e-11	8_loc_window_layer
chr10	135000000	135000000	3101	*	6.27e-05	8_loc_window_layer
chr10	135000000	135000000	3848	*	3.33e-19	8_loc_window_layer
chr10	135000000	135000000	1851	*	7.99e-09	8_loc_window_layer
chr10	135000000	135000000	928	*	2.74e-07	8_loc_window_layer
chr10	135000000	135000000	383	*	7.02e-12	8_loc_window_layer
chr11	278092	280445	2354	*	1.01e-08	8_loc_window_layer
chr11	298670	300772	2103	*	1.29e-09	8_loc_window_layer
chr11	393938	397077	3140	*	2.49e-07	8_loc_window_layer
chr11	417578	420777	3200	*	1.58e-05	8_loc_window_layer
chr11	627582	631684	4103	*	0.000675	8_loc_window_layer
chr11	843897	848044	4148	*	2.98e-13	8_loc_window_layer
chr11	1036307	1036938	632	*	4.27e-08	8_loc_window_layer
chr11	1650595	1661201	10607	*	0.000282	8_loc_window_layer
chr11	1669278	1673899	4622	*	7.23e-11	8_loc_window_layer
chr11	1765224	1769645	4422	*	4.28e-12	8_loc_window_layer
chr11	1785618	1785804	187	*	1.56e-06	8_loc_window_layer
chr11	1849375	1854368	4994	*	0.000128	8_loc_window_layer
chr11	1989507	1991875	2369	*	1.35e-09	8_loc_window_layer
chr11	2020101	2020314	214	*	3.37e-05	8_loc_window_layer
chr11	2170880	2183505	12626	*	6.14e-33	8_loc_window_layer
chr11	2183832	2189630	5799	*	4.59e-09	8_loc_window_layer
chr11	2193034	2203815	10782	*	4.96e-05	8_loc_window_layer
chr11	2292751	2293665	915	*	1.15e-27	8_loc_window_layer
chr11	2464822	2465351	530	*	2.46e-10	8_loc_window_layer
chr11	2890705	2893385	2681	*	4.97e-11	8_loc_window_layer
chr11	2907670	2908116	447	*	6.24e-10	8_loc_window_layer
chr11	3251760	3254324	2565	*	2.49e-12	8_loc_window_layer
chr11	6285281	6335792	50512	*	5.05e-19	8_loc_window_layer
chr11	6341844	6344279	2436	*	7.04e-09	8_loc_window_layer
chr11	8053246	8102016	48771	*	1.53e-19	8_loc_window_layer
chr11	8337396	8378827	41432	*	2.84e-08	8_loc_window_layer
chr11	8832283	8833095	813	*	9.82e-06	8_loc_window_layer
chr11	13983009	13984596	1588	*	4.99e-12	8_loc_window_layer
chr11	14927456	14993818	66363	*	2.23e-12	8_loc_window_layer
chr11	14994989	14995233	245	*	0.00035	8_loc_window_layer
chr11	18227070	18231021	3952	*	5.36e-11	8_loc_window_layer
chr11	18477153	18478135	983	*	2.87e-07	8_loc_window_layer
chr11	19736150	19736912	763	*	1.44e-05	8_loc_window_layer
chr11	27015519	27061533	46015	*	1.49e-07	8_loc_window_layer
chr11	32421514	32448067	26554	*	1.59e-06	8_loc_window_layer
chr11	32449163	32454840	5678	*	1.77e-29	8_loc_window_layer
chr11	44285355	44325029	39675	*	4.88e-09	8_loc_window_layer
chr11	44327869	44330474	2606	*	8.82e-07	8_loc_window_layer
chr11	44488492	44545144	56653	*	0.000129	8_loc_window_layer
chr11	45433009	45672100	239092	*	5.28e-11	8_loc_window_layer
chr11	45717613	45718608	996	*	2.34e-05	8_loc_window_layer
chr11	45820489	45825890	5402	*	1.16e-10	8_loc_window_layer
chr11	46164652	46258039	93388	*	1.74e-05	8_loc_window_layer
chr11	47399893	47400330	438	*	0.00035	8_loc_window_layer
chr11	57231059	57241448	10390	*	9.8e-05	8_loc_window_layer
chr11	59318777	59323675	4899	*	1.09e-05	8_loc_window_layer
chr11	60382923	60466740	83818	*	5.94e-12	8_loc_window_layer
chr11	61248435	61275247	26813	*	7.32e-10	8_loc_window_layer
chr11	62678618	62691066	12449	*	3.69e-14	8_loc_window_layer
chr11	62693818	62753072	59255	*	2.32e-08	8_loc_window_layer
chr11	62766534	62912823	146290	*	7.27e-20	8_loc_window_layer
chr11	63684597	63702235	17639	*	5.41e-09	8_loc_window_layer
chr11	63804481	63828228	23748	*	2.51e-09	8_loc_window_layer
chr11	64333366	64337279	3914	*	9.42e-09	8_loc_window_layer
chr11	65816463	65816985	523	*	4.17e-06	8_loc_window_layer
chr11	66062097	66079194	17098	*	4.45e-08	8_loc_window_layer
chr11	66084163	66085299	1137	*	7.37e-06	8_loc_window_layer
chr11	66102055	66104018	1964	*	8.52e-11	8_loc_window_layer
chr11	66313854	66325288	11435	*	7.26e-08	8_loc_window_layer
chr11	66727149	66743220	16072	*	6.57e-05	8_loc_window_layer
chr11	66812262	66824138	11877	*	1.71e-07	8_loc_window_layer
chr11	66836645	66862565	25921	*	2.36e-09	8_loc_window_layer
chr11	67141686	67142268	583	*	0.000168	8_loc_window_layer
chr11	67290850	67326225	35376	*	8.49e-11	8_loc_window_layer
chr11	67383377	67384040	664	*	3.98e-05	8_loc_window_layer
chr11	68717764	68748210	30447	*	5.37e-06	8_loc_window_layer
chr11	68772961	68780866	7906	*	5.07e-19	8_loc_window_layer
chr11	68781202	68815682	34481	*	3.9e-11	8_loc_window_layer
chr11	68912630	68925191	12562	*	2.15e-16	8_loc_window_layer
chr11	69264259	69289746	25488	*	2.83e-20	8_loc_window_layer
chr11	70957520	70961784	4265	*	7.33e-06	8_loc_window_layer
chr11	71277473	71293996	16524	*	3.35e-07	8_loc_window_layer
chr11	72301724	72350651	48928	*	6.04e-16	8_loc_window_layer
chr11	73309852	73358657	48806	*	4.06e-19	8_loc_window_layer
chr11	73661229	73676012	14784	*	1.83e-07	8_loc_window_layer
chr11	76380921	76381236	316	*	2.82e-05	8_loc_window_layer
chr11	76838549	76849564	11016	*	5.52e-15	8_loc_window_layer
chr11	76858648	76859387	740	*	1.48e-06	8_loc_window_layer
chr11	86085366	86086101	736	*	1.55e-06	8_loc_window_layer
chr11	103000000	103000000	33192	*	6.09e-07	8_loc_window_layer
chr11	111000000	111000000	5717	*	4.22e-07	8_loc_window_layer
chr11	111000000	111000000	26196	*	7.45e-13	8_loc_window_layer
chr11	112000000	112000000	6204	*	4.4e-10	8_loc_window_layer
chr11	113000000	113000000	14240	*	5.6e-11	8_loc_window_layer
chr11	114000000	114000000	1073	*	1.74e-05	8_loc_window_layer
chr11	116000000	116000000	59857	*	2.33e-07	8_loc_window_layer
chr11	116000000	117000000	118081	*	8.13e-13	8_loc_window_layer
chr11	117000000	117000000	3985	*	6.84e-11	8_loc_window_layer
chr11	118000000	118000000	1603	*	1.74e-09	8_loc_window_layer
chr11	119000000	119000000	1944	*	4.81e-06	8_loc_window_layer
chr11	119000000	119000000	771	*	2.27e-08	8_loc_window_layer
chr11	119000000	119000000	8684	*	0.000112	8_loc_window_layer
chr11	119000000	119000000	16674	*	5.83e-06	8_loc_window_layer
chr11	120000000	120000000	63154	*	5.28e-05	8_loc_window_layer
chr11	120000000	120000000	146209	*	2.8e-14	8_loc_window_layer
chr11	120000000	120000000	30883	*	3.6e-17	8_loc_window_layer
chr11	120000000	120000000	19632	*	2.92e-06	8_loc_window_layer
chr11	120000000	120000000	7466	*	1.87e-12	8_loc_window_layer
chr11	122000000	122000000	808	*	0.000147	8_loc_window_layer
chr11	124000000	124000000	75249	*	4.64e-08	8_loc_window_layer
chr11	125000000	125000000	34972	*	5.49e-08	8_loc_window_layer
chr11	125000000	125000000	88761	*	1.54e-18	8_loc_window_layer
chr11	125000000	125000000	20465	*	2.55e-05	8_loc_window_layer
chr11	129000000	129000000	2189	*	9.16e-11	8_loc_window_layer
chr11	129000000	129000000	734	*	0.000251	8_loc_window_layer
chr11	129000000	129000000	1865	*	3.48e-10	8_loc_window_layer
chr11	129000000	129000000	44171	*	0.000238	8_loc_window_layer
chr11	130000000	130000000	334	*	1.72e-05	8_loc_window_layer
chr11	132000000	132000000	5324	*	1.52e-06	8_loc_window_layer
chr11	134000000	134000000	6850	*	5.12e-09	8_loc_window_layer
chr11	134000000	134000000	4901	*	3.93e-09	8_loc_window_layer
chr12	322214	323392	1179	*	1.67e-11	8_loc_window_layer
chr12	1736189	1738446	2258	*	4.66e-05	8_loc_window_layer
chr12	1904502	1905547	1046	*	9.54e-08	8_loc_window_layer
chr12	1928481	1938156	9676	*	9.22e-09	8_loc_window_layer
chr12	1973237	2018144	44908	*	2.21e-16	8_loc_window_layer
chr12	3427727	3450832	23106	*	3.68e-08	8_loc_window_layer
chr12	5153711	5198019	44309	*	9.8e-07	8_loc_window_layer
chr12	5613036	5656904	43869	*	1.94e-05	8_loc_window_layer
chr12	6492890	6493521	632	*	4.49e-05	8_loc_window_layer
chr12	14720805	14765994	45190	*	4.11e-11	8_loc_window_layer
chr12	14924930	14927093	2164	*	6.09e-08	8_loc_window_layer
chr12	16760040	16763480	3441	*	1.97e-09	8_loc_window_layer
chr12	22697774	22777820	80047	*	5.96e-05	8_loc_window_layer
chr12	48399140	48416949	17810	*	3.07e-07	8_loc_window_layer
chr12	49659619	49689685	30067	*	1.43e-07	8_loc_window_layer
chr12	49731152	49735806	4655	*	2.78e-06	8_loc_window_layer
chr12	49933539	49951757	18219	*	3e-18	8_loc_window_layer
chr12	50297945	50339482	41538	*	5.13e-05	8_loc_window_layer
chr12	50452135	50475372	23238	*	4.1e-06	8_loc_window_layer
chr12	50497732	50505163	7432	*	2.63e-05	8_loc_window_layer
chr12	51236582	51318138	81557	*	2.02e-07	8_loc_window_layer
chr12	52258264	52263387	5124	*	2.73e-05	8_loc_window_layer
chr12	52281111	52282079	969	*	1.61e-06	8_loc_window_layer
chr12	52641212	52652220	11009	*	9.45e-05	8_loc_window_layer
chr12	52686766	52701963	15198	*	4.07e-13	8_loc_window_layer
chr12	52702819	52761416	58598	*	9.52e-26	8_loc_window_layer
chr12	52914229	52947465	33237	*	5.97e-08	8_loc_window_layer
chr12	52991945	52997366	5422	*	2.42e-16	8_loc_window_layer
chr12	53241452	53264923	23472	*	2.35e-09	8_loc_window_layer
chr12	53719376	53734744	15369	*	5.55e-09	8_loc_window_layer
chr12	54071090	54088959	17870	*	7.39e-09	8_loc_window_layer
chr12	54146133	54320830	174698	*	0.000132	8_loc_window_layer
chr12	54330320	54333323	3004	*	3.27e-16	8_loc_window_layer
chr12	54350153	54354974	4822	*	0.000352	8_loc_window_layer
chr12	54366816	54368332	1517	*	2e-08	8_loc_window_layer
chr12	54412269	54420837	8569	*	4.32e-08	8_loc_window_layer
chr12	54427884	54439112	11229	*	1.49e-05	8_loc_window_layer
chr12	54441458	54447220	5763	*	1.39e-22	8_loc_window_layer
chr12	54448265	54475552	27288	*	1.23e-31	8_loc_window_layer
chr12	54488364	54500175	11812	*	7.4e-05	8_loc_window_layer
chr12	54521807	54567476	45670	*	1.19e-06	8_loc_window_layer
chr12	58011837	58013354	1518	*	4.84e-10	8_loc_window_layer
chr12	58021917	58025596	3680	*	3.86e-10	8_loc_window_layer
chr12	64688140	64784070	95931	*	2.59e-05	8_loc_window_layer
chr12	75784541	75838897	54357	*	5.31e-11	8_loc_window_layer
chr12	89748726	89749142	417	*	6.98e-06	8_loc_window_layer
chr12	95828734	95841414	12681	*	3.59e-09	8_loc_window_layer
chr12	95942847	95967811	24965	*	3.67e-07	8_loc_window_layer
chr12	96209198	96252245	43048	*	3.12e-08	8_loc_window_layer
chr12	101000000	101000000	579	*	7.06e-05	8_loc_window_layer
chr12	107000000	107000000	954	*	4.23e-07	8_loc_window_layer
chr12	109000000	109000000	28995	*	7.76e-05	8_loc_window_layer
chr12	109000000	109000000	20339	*	2.61e-06	8_loc_window_layer
chr12	110000000	110000000	15374	*	1.9e-06	8_loc_window_layer
chr12	110000000	110000000	106541	*	1.32e-09	8_loc_window_layer
chr12	110000000	110000000	19623	*	1.01e-05	8_loc_window_layer
chr12	110000000	110000000	3033	*	4.23e-06	8_loc_window_layer
chr12	110000000	110000000	18538	*	2.31e-13	8_loc_window_layer
chr12	111000000	111000000	43551	*	3.14e-22	8_loc_window_layer
chr12	113000000	113000000	3530	*	7.95e-10	8_loc_window_layer
chr12	114000000	114000000	31308	*	1.38e-11	8_loc_window_layer
chr12	115000000	115000000	1120	*	3.78e-06	8_loc_window_layer
chr12	117000000	117000000	50108	*	1.51e-06	8_loc_window_layer
chr12	117000000	117000000	16162	*	1.51e-07	8_loc_window_layer
chr12	117000000	117000000	2587	*	0.000132	8_loc_window_layer
chr12	120000000	120000000	3242	*	1.81e-07	8_loc_window_layer
chr12	121000000	121000000	19290	*	1.53e-05	8_loc_window_layer
chr12	121000000	121000000	26508	*	0.000112	8_loc_window_layer
chr12	121000000	121000000	19688	*	1.15e-16	8_loc_window_layer
chr12	122000000	122000000	991	*	1.01e-09	8_loc_window_layer
chr12	123000000	123000000	1131	*	1.43e-13	8_loc_window_layer
chr12	131000000	131000000	24928	*	1.33e-08	8_loc_window_layer
chr12	131000000	131000000	3006	*	5.82e-09	8_loc_window_layer
chr12	131000000	131000000	17134	*	7.41e-05	8_loc_window_layer
chr12	131000000	131000000	23596	*	3.82e-21	8_loc_window_layer
chr12	132000000	132000000	16395	*	0.000169	8_loc_window_layer
chr12	133000000	133000000	2576	*	0.000329	8_loc_window_layer
chr12	133000000	133000000	17545	*	1.12e-41	8_loc_window_layer
chr13	20711574	20718496	6923	*	1.57e-11	8_loc_window_layer
chr13	20747746	20763293	15548	*	2.49e-08	8_loc_window_layer
chr13	20798653	20805656	7004	*	2.67e-09	8_loc_window_layer
chr13	20872195	20925063	52869	*	2.24e-06	8_loc_window_layer
chr13	20964888	20969493	4606	*	3.63e-06	8_loc_window_layer
chr13	23270685	23345152	74468	*	8.62e-18	8_loc_window_layer
chr13	24912916	24933212	20297	*	7.76e-08	8_loc_window_layer
chr13	31479935	31481184	1250	*	1.94e-10	8_loc_window_layer
chr13	31506324	31507139	816	*	4.15e-12	8_loc_window_layer
chr13	41496012	41496979	968	*	1.96e-06	8_loc_window_layer
chr13	46425837	46426263	427	*	2.65e-07	8_loc_window_layer
chr13	47123821	47127304	3484	*	2.96e-06	8_loc_window_layer
chr13	49792685	49794126	1442	*	4.05e-06	8_loc_window_layer
chr13	50700845	50702707	1863	*	3.21e-06	8_loc_window_layer
chr13	50706912	50708043	1132	*	2.6e-05	8_loc_window_layer
chr13	51414275	51418614	4340	*	7.28e-20	8_loc_window_layer
chr13	53313845	53382856	69012	*	1.84e-05	8_loc_window_layer
chr13	76444293	76445108	816	*	1.91e-05	8_loc_window_layer
chr13	78493920	78494462	543	*	1.13e-06	8_loc_window_layer
chr13	100000000	100000000	98281	*	3.29e-06	8_loc_window_layer
chr13	113000000	113000000	2028	*	5.6e-07	8_loc_window_layer
chr13	113000000	113000000	1313	*	1.65e-08	8_loc_window_layer
chr13	113000000	113000000	10559	*	2.92e-05	8_loc_window_layer
chr13	113000000	113000000	3702	*	6.91e-07	8_loc_window_layer
chr13	113000000	113000000	2026	*	3.11e-07	8_loc_window_layer
chr13	113000000	113000000	31810	*	2.89e-08	8_loc_window_layer
chr13	114000000	114000000	2222	*	8.47e-06	8_loc_window_layer
chr13	114000000	114000000	10060	*	6.81e-18	8_loc_window_layer
chr13	114000000	114000000	2953	*	6.87e-05	8_loc_window_layer
chr13	114000000	114000000	3541	*	7.99e-10	8_loc_window_layer
chr14	22133789	22236018	102230	*	3.85e-06	8_loc_window_layer
chr14	23351487	23355743	4257	*	0.000118	8_loc_window_layer
chr14	55905105	55908365	3261	*	4.71e-11	8_loc_window_layer
chr14	61744295	61750802	6508	*	1.45e-07	8_loc_window_layer
chr14	65005951	65006204	254	*	3.44e-05	8_loc_window_layer
chr14	67875438	67879385	3948	*	2.45e-05	8_loc_window_layer
chr14	70315994	70346059	30066	*	3.89e-14	8_loc_window_layer
chr14	74793271	74815316	22046	*	1.73e-07	8_loc_window_layer
chr14	76734327	76781080	46754	*	7.24e-05	8_loc_window_layer
chr14	81421600	81422160	561	*	7.02e-05	8_loc_window_layer
chr14	91720227	91730744	10518	*	3.44e-06	8_loc_window_layer
chr14	92041114	92044467	3354	*	1.54e-05	8_loc_window_layer
chr14	94448493	94489832	41340	*	1.53e-08	8_loc_window_layer
chr14	95155784	95179729	23946	*	2.53e-06	8_loc_window_layer
chr14	95327836	95358074	30239	*	4.84e-05	8_loc_window_layer
chr14	95374254	95477946	103693	*	1.11e-08	8_loc_window_layer
chr14	95786621	95837801	51181	*	8.57e-14	8_loc_window_layer
chr14	96178999	96241208	62210	*	1.52e-09	8_loc_window_layer
chr14	97090367	97129577	39211	*	1.39e-09	8_loc_window_layer
chr14	100000000	100000000	18740	*	3.23e-11	8_loc_window_layer
chr14	101000000	101000000	17153	*	3.15e-11	8_loc_window_layer
chr14	101000000	101000000	383	*	1.77e-05	8_loc_window_layer
chr14	103000000	103000000	10679	*	5.85e-10	8_loc_window_layer
chr14	103000000	103000000	5893	*	1.48e-13	8_loc_window_layer
chr14	104000000	104000000	19834	*	1.32e-07	8_loc_window_layer
chr14	104000000	104000000	12629	*	6.7e-08	8_loc_window_layer
chr14	104000000	104000000	11400	*	4.38e-13	8_loc_window_layer
chr14	104000000	104000000	24232	*	3.33e-07	8_loc_window_layer
chr14	105000000	105000000	5197	*	0.000149	8_loc_window_layer
chr14	105000000	105000000	14122	*	1.33e-05	8_loc_window_layer
chr14	105000000	105000000	5635	*	5.06e-14	8_loc_window_layer
chr14	105000000	105000000	15101	*	0.000129	8_loc_window_layer
chr14	105000000	105000000	7356	*	1.19e-06	8_loc_window_layer
chr15	25841831	25902323	60493	*	0.000273	8_loc_window_layer
chr15	26108946	26109394	449	*	2.72e-05	8_loc_window_layer
chr15	27111388	27111940	553	*	5.34e-13	8_loc_window_layer
chr15	27819306	27924256	104951	*	6.03e-05	8_loc_window_layer
chr15	29031879	29037099	5221	*	5.32e-11	8_loc_window_layer
chr15	29967531	29984008	16478	*	3.72e-09	8_loc_window_layer
chr15	30333911	30366335	32425	*	1.29e-07	8_loc_window_layer
chr15	31515750	31523257	7508	*	1.95e-09	8_loc_window_layer
chr15	32933661	32934836	1176	*	7.72e-05	8_loc_window_layer
chr15	37387523	37390176	2654	*	8.37e-10	8_loc_window_layer
chr15	40568752	40573976	5225	*	1.01e-07	8_loc_window_layer
chr15	40778656	40781960	3305	*	1.65e-08	8_loc_window_layer
chr15	41167165	41186380	19216	*	6.72e-05	8_loc_window_layer
chr15	41217556	41219741	2186	*	6.96e-05	8_loc_window_layer
chr15	42349787	42376765	26979	*	3.7e-11	8_loc_window_layer
chr15	52402025	52405162	3138	*	1.28e-09	8_loc_window_layer
chr15	59156878	59157857	980	*	2.23e-06	8_loc_window_layer
chr15	62513774	62521056	7283	*	1.68e-10	8_loc_window_layer
chr15	65368982	65377975	8994	*	2.09e-10	8_loc_window_layer
chr15	66340575	66406406	65832	*	0.000125	8_loc_window_layer
chr15	67355497	67357898	2402	*	1.07e-05	8_loc_window_layer
chr15	69741819	69745050	3232	*	1.52e-08	8_loc_window_layer
chr15	74218697	74219645	949	*	6.83e-07	8_loc_window_layer
chr15	74494781	74495637	857	*	8.19e-09	8_loc_window_layer
chr15	75019070	75019376	307	*	2.27e-11	8_loc_window_layer
chr15	76005087	76019993	14907	*	5.45e-16	8_loc_window_layer
chr15	78060295	78111196	50902	*	3.88e-07	8_loc_window_layer
chr15	78485063	78531584	46522	*	3.52e-06	8_loc_window_layer
chr15	78631626	78632194	569	*	2.59e-11	8_loc_window_layer
chr15	83239908	83255558	15651	*	8.54e-09	8_loc_window_layer
chr15	83954150	83974335	20186	*	1.16e-08	8_loc_window_layer
chr15	89157815	89164106	6292	*	0.00011	8_loc_window_layer
chr15	89879097	89901456	22360	*	5.04e-06	8_loc_window_layer
chr15	89922602	89942156	19555	*	6.76e-11	8_loc_window_layer
chr15	89974397	90030016	55620	*	8.65e-08	8_loc_window_layer
chr15	90286632	90293883	7252	*	6.18e-07	8_loc_window_layer
chr15	90319155	90320609	1455	*	1.68e-10	8_loc_window_layer
chr15	90727560	90728027	468	*	5.04e-09	8_loc_window_layer
chr15	91427605	91429088	1484	*	0.000388	8_loc_window_layer
chr15	93633145	93679543	46399	*	4.2e-13	8_loc_window_layer
chr15	93790914	93876630	85717	*	3.4e-08	8_loc_window_layer
chr15	94443743	94654174	210432	*	4.12e-07	8_loc_window_layer
chr15	99543353	99549907	6555	*	3.03e-07	8_loc_window_layer
chr15	99971329	99979389	8061	*	3.87e-13	8_loc_window_layer
chr15	101000000	101000000	835	*	0.000266	8_loc_window_layer
chr16	192839	202974	10136	*	9.24e-05	8_loc_window_layer
chr16	279746	281424	1679	*	1.04e-07	8_loc_window_layer
chr16	326397	330010	3614	*	5.52e-06	8_loc_window_layer
chr16	331050	333104	2055	*	1.1e-13	8_loc_window_layer
chr16	725862	729498	3637	*	1.1e-07	8_loc_window_layer
chr16	851255	854325	3071	*	0.000149	8_loc_window_layer
chr16	1068700	1071049	2350	*	3.78e-05	8_loc_window_layer
chr16	1098059	1101770	3712	*	2.8e-06	8_loc_window_layer
chr16	1305718	1310315	4598	*	1.65e-10	8_loc_window_layer
chr16	1331547	1349657	18111	*	3.17e-14	8_loc_window_layer
chr16	1958654	1965080	6427	*	1.89e-10	8_loc_window_layer
chr16	2077447	2084192	6746	*	3.01e-06	8_loc_window_layer
chr16	2837641	2849640	12000	*	1.05e-12	8_loc_window_layer
chr16	2866901	2875375	8475	*	8.26e-07	8_loc_window_layer
chr16	3059773	3063869	4097	*	8.6e-11	8_loc_window_layer
chr16	3085246	3086292	1047	*	0.000132	8_loc_window_layer
chr16	3210066	3220475	10410	*	4.86e-06	8_loc_window_layer
chr16	8617571	8711569	93999	*	6.43e-08	8_loc_window_layer
chr16	10912331	10912718	388	*	1.48e-06	8_loc_window_layer
chr16	14397207	14402157	4951	*	1.09e-05	8_loc_window_layer
chr16	20359444	20363009	3566	*	1.74e-05	8_loc_window_layer
chr16	23724561	23725375	815	*	4.76e-05	8_loc_window_layer
chr16	28251729	28270754	19026	*	6.57e-06	8_loc_window_layer
chr16	29796373	29801729	5357	*	1.09e-06	8_loc_window_layer
chr16	29911630	29913223	1594	*	5.43e-06	8_loc_window_layer
chr16	30023400	30029918	6519	*	3.67e-06	8_loc_window_layer
chr16	30034487	30042330	7844	*	3.67e-08	8_loc_window_layer
chr16	30572739	30577298	4560	*	3.68e-05	8_loc_window_layer
chr16	30905768	30908233	2466	*	6.8e-08	8_loc_window_layer
chr16	31008003	31021544	13542	*	6.56e-05	8_loc_window_layer
chr16	31157126	31160393	3268	*	5.06e-06	8_loc_window_layer
chr16	47011839	47052148	40310	*	2.73e-07	8_loc_window_layer
chr16	49475615	49518536	42922	*	9.97e-10	8_loc_window_layer
chr16	49902325	49910634	8310	*	3.95e-06	8_loc_window_layer
chr16	50425351	50501845	76495	*	7.94e-05	8_loc_window_layer
chr16	54210496	54313764	103269	*	1.01e-11	8_loc_window_layer
chr16	54611564	54625690	14127	*	7.28e-06	8_loc_window_layer
chr16	55793200	55797860	4661	*	0.000439	8_loc_window_layer
chr16	55862851	55868370	5520	*	2.46e-05	8_loc_window_layer
chr16	56642761	56658970	16210	*	3.67e-06	8_loc_window_layer
chr16	56672640	56677335	4696	*	2.05e-06	8_loc_window_layer
chr16	56677683	56689112	11430	*	2.02e-12	8_loc_window_layer
chr16	56702144	56709503	7360	*	3.27e-10	8_loc_window_layer
chr16	57406074	57411505	5432	*	2.46e-07	8_loc_window_layer
chr16	57817313	57832309	14997	*	1.55e-05	8_loc_window_layer
chr16	57897687	57937614	39928	*	1.98e-10	8_loc_window_layer
chr16	58529306	58534708	5403	*	1.12e-06	8_loc_window_layer
chr16	66952714	66958786	6073	*	3.24e-13	8_loc_window_layer
chr16	67428315	67433636	5322	*	5.7e-10	8_loc_window_layer
chr16	68268252	68270882	2631	*	1.17e-13	8_loc_window_layer
chr16	68482637	68544200	61564	*	7e-10	8_loc_window_layer
chr16	71523144	71523560	417	*	0.000128	8_loc_window_layer
chr16	75286009	75300023	14015	*	2.4e-07	8_loc_window_layer
chr16	75528813	75529892	1080	*	2.27e-07	8_loc_window_layer
chr16	82041595	82045222	3628	*	7.74e-08	8_loc_window_layer
chr16	85147146	85171295	24150	*	1.2e-13	8_loc_window_layer
chr16	85723150	85730838	7689	*	4.03e-05	8_loc_window_layer
chr16	85784951	85812610	27660	*	8.82e-06	8_loc_window_layer
chr16	86327786	86364736	36951	*	4.91e-13	8_loc_window_layer
chr16	86589283	86596778	7496	*	6.79e-06	8_loc_window_layer
chr16	86602471	86609656	7186	*	1.51e-12	8_loc_window_layer
chr16	86703935	86714765	10831	*	0.000143	8_loc_window_layer
chr16	86756180	86773720	17541	*	5.35e-08	8_loc_window_layer
chr16	87588893	87622589	33697	*	7.32e-15	8_loc_window_layer
chr16	88228257	88234627	6371	*	5.57e-05	8_loc_window_layer
chr16	88441346	88449389	8044	*	1.1e-12	8_loc_window_layer
chr16	88702312	88709302	6991	*	7.69e-13	8_loc_window_layer
chr16	88934475	88937797	3323	*	4.39e-07	8_loc_window_layer
chr16	89041793	89044882	3090	*	2.48e-13	8_loc_window_layer
chr16	89110004	89115733	5730	*	8.73e-11	8_loc_window_layer
chr17	1172501	1175360	2860	*	1.81e-08	8_loc_window_layer
chr17	1182236	1206100	23865	*	2.16e-09	8_loc_window_layer
chr17	1394479	1396395	1917	*	1.53e-10	8_loc_window_layer
chr17	1466709	1474778	8070	*	0.000105	8_loc_window_layer
chr17	1810459	1811474	1016	*	6.42e-08	8_loc_window_layer
chr17	1850983	1883179	32197	*	4.49e-11	8_loc_window_layer
chr17	1901964	1927052	25089	*	6.92e-05	8_loc_window_layer
chr17	3439203	3462438	23236	*	7.16e-10	8_loc_window_layer
chr17	3584925	3598755	13831	*	8.77e-08	8_loc_window_layer
chr17	4644276	4675292	31017	*	5.62e-19	8_loc_window_layer
chr17	4689713	4692377	2665	*	2.34e-09	8_loc_window_layer
chr17	6338181	6345358	7178	*	1.05e-08	8_loc_window_layer
chr17	6358363	6361022	2660	*	3.7e-05	8_loc_window_layer
chr17	6898738	6899359	622	*	0.000561	8_loc_window_layer
chr17	7034129	7037406	3278	*	7.96e-07	8_loc_window_layer
chr17	7082562	7083519	958	*	9.02e-05	8_loc_window_layer
chr17	7311030	7312081	1052	*	1.4e-05	8_loc_window_layer
chr17	7348316	7348490	175	*	0.000109	8_loc_window_layer
chr17	7621575	7644241	22667	*	1.33e-06	8_loc_window_layer
chr17	7906098	7909845	3748	*	2.33e-05	8_loc_window_layer
chr17	8213195	8227927	14733	*	9.81e-10	8_loc_window_layer
chr17	8702369	8702868	500	*	0.000486	8_loc_window_layer
chr17	8928012	8958090	30079	*	1.75e-06	8_loc_window_layer
chr17	9729077	9729422	346	*	0.000329	8_loc_window_layer
chr17	14205882	14207701	1820	*	1.24e-11	8_loc_window_layer
chr17	17108846	17110180	1335	*	8.65e-11	8_loc_window_layer
chr17	19314299	19314618	320	*	8.82e-07	8_loc_window_layer
chr17	19648718	19656554	7837	*	3.77e-19	8_loc_window_layer
chr17	19770908	19771813	906	*	9.43e-06	8_loc_window_layer
chr17	20771879	20799769	27891	*	8.89e-14	8_loc_window_layer
chr17	21367130	21409603	42474	*	1.53e-05	8_loc_window_layer
chr17	26630081	26634581	4501	*	2.74e-07	8_loc_window_layer
chr17	27043146	27045302	2157	*	8.23e-12	8_loc_window_layer
chr17	27312855	27330221	17367	*	3.96e-08	8_loc_window_layer
chr17	27359875	27370117	10243	*	8.03e-07	8_loc_window_layer
chr17	27917157	27918580	1424	*	2.72e-06	8_loc_window_layer
chr17	29283870	29297757	13888	*	4.14e-10	8_loc_window_layer
chr17	29719159	29785407	66249	*	1.69e-06	8_loc_window_layer
chr17	29886672	29888936	2265	*	6.11e-06	8_loc_window_layer
chr17	30234789	30263774	28986	*	6.49e-08	8_loc_window_layer
chr17	30585906	30592521	6616	*	6.03e-06	8_loc_window_layer
chr17	32404422	32483912	79491	*	2.65e-07	8_loc_window_layer
chr17	33759484	33763575	4092	*	4.11e-12	8_loc_window_layer
chr17	33775779	33787583	11805	*	5.72e-18	8_loc_window_layer
chr17	35079061	35165018	85958	*	7.91e-13	8_loc_window_layer
chr17	35170934	35286768	115835	*	9.8e-18	8_loc_window_layer
chr17	35423405	35424933	1529	*	5.54e-08	8_loc_window_layer
chr17	36734942	36760898	25957	*	9.69e-05	8_loc_window_layer
chr17	36764185	36829758	65574	*	1.7e-10	8_loc_window_layer
chr17	36997420	36998146	727	*	2.48e-09	8_loc_window_layer
chr17	37081875	37124558	42684	*	6.68e-12	8_loc_window_layer
chr17	37321631	37328334	6704	*	1.68e-07	8_loc_window_layer
chr17	37366365	37380827	14463	*	3.31e-06	8_loc_window_layer
chr17	37774893	37784024	9132	*	3.12e-09	8_loc_window_layer
chr17	37887607	37903448	15842	*	4.74e-33	8_loc_window_layer
chr17	38516415	38518714	2300	*	1.08e-06	8_loc_window_layer
chr17	38805042	38821487	16446	*	3.36e-05	8_loc_window_layer
chr17	39019545	39023765	4221	*	3.07e-08	8_loc_window_layer
chr17	39676096	39683705	7610	*	3.32e-07	8_loc_window_layer
chr17	39684825	39702512	17688	*	8.62e-10	8_loc_window_layer
chr17	39708372	39728478	20107	*	7.06e-06	8_loc_window_layer
chr17	40274524	40275359	836	*	1.1e-11	8_loc_window_layer
chr17	41739246	41755339	16094	*	7.64e-06	8_loc_window_layer
chr17	41919603	41924577	4975	*	1.56e-16	8_loc_window_layer
chr17	41994531	42013514	18984	*	0.000229	8_loc_window_layer
chr17	42081179	42082036	858	*	8.19e-06	8_loc_window_layer
chr17	42247565	42248358	794	*	8.66e-07	8_loc_window_layer
chr17	42299928	42385143	85216	*	3.92e-11	8_loc_window_layer
chr17	42988799	42998320	9522	*	4.02e-18	8_loc_window_layer
chr17	43034755	43043737	8983	*	3.96e-05	8_loc_window_layer
chr17	43049442	43096610	47169	*	1.25e-13	8_loc_window_layer
chr17	43198124	43208740	10617	*	7.15e-06	8_loc_window_layer
chr17	43221220	43222258	1039	*	1.01e-08	8_loc_window_layer
chr17	43890749	43922423	31675	*	9.92e-11	8_loc_window_layer
chr17	45809727	45810436	710	*	7.7e-06	8_loc_window_layer
chr17	45929399	45972499	43101	*	1.02e-28	8_loc_window_layer
chr17	46697115	46699155	2041	*	7.95e-09	8_loc_window_layer
chr17	47548493	47572132	23640	*	2.94e-06	8_loc_window_layer
chr17	47577854	47633686	55833	*	4.4e-23	8_loc_window_layer
chr17	47958261	48041570	83310	*	2.53e-30	8_loc_window_layer
chr17	48050274	48070788	20515	*	1.02e-10	8_loc_window_layer
chr17	48278086	48282095	4010	*	9.46e-11	8_loc_window_layer
chr17	48382610	48423262	40653	*	4.69e-06	8_loc_window_layer
chr17	48545805	48546321	517	*	4.03e-05	8_loc_window_layer
chr17	48666821	48674158	7338	*	1.2e-06	8_loc_window_layer
chr17	48911983	48918089	6107	*	8.39e-28	8_loc_window_layer
chr17	55938940	55946195	7256	*	4.8e-05	8_loc_window_layer
chr17	56744332	56769904	25573	*	3.49e-13	8_loc_window_layer
chr17	58219985	58227181	7197	*	1.67e-05	8_loc_window_layer
chr17	58499679	58500186	508	*	2.99e-09	8_loc_window_layer
chr17	61951650	61959568	7919	*	2.17e-08	8_loc_window_layer
chr17	61973855	61989275	15421	*	1.21e-08	8_loc_window_layer
chr17	70599307	70637288	37982	*	0.000114	8_loc_window_layer
chr17	71702669	71756141	53473	*	1.53e-08	8_loc_window_layer
chr17	71898817	71948849	50033	*	1.82e-07	8_loc_window_layer
chr17	72306008	72321958	15951	*	2.79e-08	8_loc_window_layer
chr17	72322460	72347925	25466	*	5.85e-08	8_loc_window_layer
chr17	72356237	72359190	2954	*	5.54e-06	8_loc_window_layer
chr17	72915784	72919081	3298	*	7.17e-08	8_loc_window_layer
chr17	72928534	72932048	3515	*	3.22e-15	8_loc_window_layer
chr17	72937973	72952476	14504	*	0.000144	8_loc_window_layer
chr17	74073419	74077359	3941	*	2.61e-07	8_loc_window_layer
chr17	74520697	74525125	4429	*	2.24e-06	8_loc_window_layer
chr17	74534550	74537284	2735	*	6.01e-12	8_loc_window_layer
chr17	75759464	75822669	63206	*	4.28e-20	8_loc_window_layer
chr17	77831173	77863987	32815	*	7.81e-06	8_loc_window_layer
chr17	77864155	77896584	32430	*	9.33e-17	8_loc_window_layer
chr17	77924371	77925938	1568	*	9.85e-07	8_loc_window_layer
chr17	78163892	78166267	2376	*	0.00015	8_loc_window_layer
chr17	78415034	78424330	9297	*	1.53e-09	8_loc_window_layer
chr17	78430511	78439816	9306	*	7.92e-06	8_loc_window_layer
chr17	79283123	79296334	13212	*	9.64e-08	8_loc_window_layer
chr17	79303434	79316286	12853	*	3.01e-18	8_loc_window_layer
chr17	79326163	79355666	29504	*	1.24e-05	8_loc_window_layer
chr17	79456824	79477853	21030	*	2.12e-12	8_loc_window_layer
chr17	79485529	79503642	18114	*	2.29e-22	8_loc_window_layer
chr17	79919107	79921870	2764	*	1.25e-08	8_loc_window_layer
chr17	80279562	80289500	9939	*	1.45e-08	8_loc_window_layer
chr17	80291775	80300063	8289	*	1.97e-13	8_loc_window_layer
chr17	80307284	80316908	9625	*	2.81e-06	8_loc_window_layer
chr17	80329964	80332278	2315	*	4.36e-07	8_loc_window_layer
chr18	12068065	12076476	8412	*	0.000171	8_loc_window_layer
chr18	12907446	12912338	4893	*	4.93e-05	8_loc_window_layer
chr18	19476805	19744694	267890	*	2.6e-08	8_loc_window_layer
chr18	19929517	19998049	68533	*	7.36e-10	8_loc_window_layer
chr18	23713407	23805713	92307	*	1.81e-11	8_loc_window_layer
chr18	44236847	44237801	955	*	4.84e-16	8_loc_window_layer
chr18	47825070	47866831	41762	*	4.77e-08	8_loc_window_layer
chr18	61143993	61157738	13746	*	7.11e-07	8_loc_window_layer
chr18	72801842	72837782	35941	*	3.48e-06	8_loc_window_layer
chr18	77534274	77549871	15598	*	2.74e-12	8_loc_window_layer
chr19	607586	613818	6233	*	1.85e-08	8_loc_window_layer
chr19	1287428	1292609	5182	*	2.85e-07	8_loc_window_layer
chr19	1295929	1313642	17714	*	5.94e-27	8_loc_window_layer
chr19	1492038	1503210	11173	*	7.44e-12	8_loc_window_layer
chr19	1508528	1512314	3787	*	1.8e-06	8_loc_window_layer
chr19	2427982	2429209	1228	*	0.000251	8_loc_window_layer
chr19	2489637	2494595	4959	*	2.08e-08	8_loc_window_layer
chr19	2716464	2719889	3426	*	8.51e-06	8_loc_window_layer
chr19	3468058	3480672	12615	*	3.46e-05	8_loc_window_layer
chr19	3770735	3773230	2496	*	2.54e-06	8_loc_window_layer
chr19	3823289	3834519	11231	*	2.82e-13	8_loc_window_layer
chr19	4529192	4535211	6020	*	9.28e-09	8_loc_window_layer
chr19	4585323	4607540	22218	*	2.33e-07	8_loc_window_layer
chr19	6111541	6166119	54579	*	9.29e-07	8_loc_window_layer
chr19	6460802	6464175	3374	*	1.72e-05	8_loc_window_layer
chr19	7851657	7853544	1888	*	3.21e-09	8_loc_window_layer
chr19	8804930	8809175	4246	*	8.55e-06	8_loc_window_layer
chr19	11563628	11565683	2056	*	1.74e-10	8_loc_window_layer
chr19	11784246	11788064	3819	*	2.79e-18	8_loc_window_layer
chr19	12996616	12998764	2149	*	2.54e-06	8_loc_window_layer
chr19	13116804	13122567	5764	*	3.11e-05	8_loc_window_layer
chr19	14043646	14049823	6178	*	1.17e-11	8_loc_window_layer
chr19	15120922	15121591	670	*	4.06e-06	8_loc_window_layer
chr19	15132007	15162623	30617	*	3.01e-06	8_loc_window_layer
chr19	17484696	17489311	4616	*	2.66e-06	8_loc_window_layer
chr19	17931932	17932369	438	*	6.12e-08	8_loc_window_layer
chr19	18705946	18715471	9526	*	3.44e-09	8_loc_window_layer
chr19	19372750	19374710	1961	*	6.01e-06	8_loc_window_layer
chr19	33622872	33628483	5612	*	6.83e-14	8_loc_window_layer
chr19	35786932	35791409	4478	*	9.06e-05	8_loc_window_layer
chr19	36001618	36014401	12784	*	1.28e-11	8_loc_window_layer
chr19	36023054	36024802	1749	*	3.94e-11	8_loc_window_layer
chr19	36246406	36248077	1672	*	7.12e-08	8_loc_window_layer
chr19	36478289	36485360	7072	*	1.68e-08	8_loc_window_layer
chr19	39465821	39467258	1438	*	1.48e-07	8_loc_window_layer
chr19	39522944	39574186	51243	*	1.32e-07	8_loc_window_layer
chr19	39694477	39697154	2678	*	5.86e-09	8_loc_window_layer
chr19	39736690	39739058	2369	*	2.37e-05	8_loc_window_layer
chr19	41724653	41731934	7282	*	8.24e-07	8_loc_window_layer
chr19	42189514	42211252	21739	*	2.8e-05	8_loc_window_layer
chr19	42315447	42363465	48019	*	2.16e-21	8_loc_window_layer
chr19	42435531	42440198	4668	*	6.35e-06	8_loc_window_layer
chr19	42893103	42900540	7438	*	1.15e-06	8_loc_window_layer
chr19	43968624	43970537	1914	*	2.73e-07	8_loc_window_layer
chr19	45279770	45281526	1757	*	2.48e-05	8_loc_window_layer
chr19	45417526	45418417	892	*	6e-07	8_loc_window_layer
chr19	46174455	46180314	5860	*	1.15e-10	8_loc_window_layer
chr19	46284048	46286683	2636	*	8.81e-07	8_loc_window_layer
chr19	46406825	46419861	13037	*	3.38e-13	8_loc_window_layer
chr19	46438747	46444050	5304	*	3.86e-06	8_loc_window_layer
chr19	46525566	46526508	943	*	2.39e-06	8_loc_window_layer
chr19	46915351	46918347	2997	*	5.03e-08	8_loc_window_layer
chr19	46998383	46999840	1458	*	1.25e-15	8_loc_window_layer
chr19	47138284	47142774	4491	*	1.37e-06	8_loc_window_layer
chr19	48044131	48059298	15168	*	6.41e-08	8_loc_window_layer
chr19	48902290	48908557	6268	*	2.24e-06	8_loc_window_layer
chr19	49000743	49004716	3974	*	6.33e-07	8_loc_window_layer
chr19	49020528	49077983	57456	*	5.67e-16	8_loc_window_layer
chr19	49104253	49109846	5594	*	1.38e-05	8_loc_window_layer
chr19	49174391	49177693	3303	*	3.85e-06	8_loc_window_layer
chr19	49222487	49223845	1359	*	1.3e-09	8_loc_window_layer
chr19	49243427	49250080	6654	*	4.04e-13	8_loc_window_layer
chr19	49552470	49558849	6380	*	8.23e-05	8_loc_window_layer
chr19	49561318	49576200	14883	*	7.6e-16	8_loc_window_layer
chr19	49936880	49940062	3183	*	2.33e-07	8_loc_window_layer
chr19	51024509	51069461	44953	*	7.09e-13	8_loc_window_layer
chr19	51162508	51165845	3338	*	6.89e-10	8_loc_window_layer
chr19	51171247	51189975	18729	*	3.9e-08	8_loc_window_layer
chr19	51220192	51220537	346	*	0.000236	8_loc_window_layer
chr19	51222459	51228821	6363	*	1.03e-10	8_loc_window_layer
chr19	51327477	51336102	8626	*	1.4e-10	8_loc_window_layer
chr19	51411737	51415450	3714	*	2.92e-06	8_loc_window_layer
chr19	51504234	51506362	2129	*	3.28e-06	8_loc_window_layer
chr19	51771923	51775111	3189	*	1.04e-05	8_loc_window_layer
chr19	54495183	54515811	20629	*	4.24e-21	8_loc_window_layer
chr19	54926805	54931632	4828	*	3.02e-09	8_loc_window_layer
chr19	55873515	55874851	1337	*	2.01e-06	8_loc_window_layer
chr19	55882154	55895972	13819	*	1.06e-23	8_loc_window_layer
chr19	55998732	56011003	12272	*	2.82e-14	8_loc_window_layer
chr19	56047632	56061873	14242	*	6.82e-10	8_loc_window_layer
chr19	56674759	56693412	18654	*	1.29e-09	8_loc_window_layer
chr19	57629092	57631227	2136	*	2.15e-20	8_loc_window_layer
chr19	57702324	57702697	374	*	2.31e-07	8_loc_window_layer
chr20	642436	644758	2323	*	2.8e-06	8_loc_window_layer
chr20	748992	749620	629	*	3.58e-06	8_loc_window_layer
chr20	866087	981587	115501	*	1.13e-08	8_loc_window_layer
chr20	2516502	2539167	22666	*	3.62e-07	8_loc_window_layer
chr20	2675072	2730488	55417	*	2.47e-06	8_loc_window_layer
chr20	3145597	3151981	6385	*	4.31e-10	8_loc_window_layer
chr20	3216740	3218794	2055	*	1.32e-12	8_loc_window_layer
chr20	3640545	3644192	3648	*	2.69e-08	8_loc_window_layer
chr20	3654906	3662512	7607	*	0.000138	8_loc_window_layer
chr20	3693158	3713584	20427	*	1.4e-10	8_loc_window_layer
chr20	5451815	5485511	33697	*	3.57e-07	8_loc_window_layer
chr20	6033516	6058195	24680	*	2.9e-07	8_loc_window_layer
chr20	25065207	25129126	63920	*	2.11e-15	8_loc_window_layer
chr20	30060822	30062696	1875	*	3.89e-05	8_loc_window_layer
chr20	30071913	30073576	1664	*	2.83e-06	8_loc_window_layer
chr20	30220636	30226046	5411	*	2.7e-12	8_loc_window_layer
chr20	30433673	30446221	12549	*	8.4e-08	8_loc_window_layer
chr20	33873068	33883804	10737	*	1.64e-14	8_loc_window_layer
chr20	35167136	35169886	2751	*	1.11e-11	8_loc_window_layer
chr20	36148457	36149656	1200	*	2.18e-33	8_loc_window_layer
chr20	36535798	36621697	85900	*	1.68e-06	8_loc_window_layer
chr20	37230389	37274183	43795	*	3.5e-06	8_loc_window_layer
chr20	39968780	39989142	20363	*	3.77e-08	8_loc_window_layer
chr20	42943134	42967118	23985	*	2.82e-12	8_loc_window_layer
chr20	43727355	43753347	25993	*	5.7e-31	8_loc_window_layer
chr20	43922664	43937155	14492	*	1.54e-30	8_loc_window_layer
chr20	44097320	44098409	1090	*	2.17e-10	8_loc_window_layer
chr20	44451667	44453207	1541	*	9.57e-08	8_loc_window_layer
chr20	44803686	44871824	68139	*	6.63e-20	8_loc_window_layer
chr20	49626064	49638661	12598	*	8.32e-09	8_loc_window_layer
chr20	50417972	50419348	1377	*	1.87e-09	8_loc_window_layer
chr20	55834002	55839008	5007	*	2.25e-11	8_loc_window_layer
chr20	55904364	55923774	19411	*	5.82e-09	8_loc_window_layer
chr20	57041294	57046400	5107	*	3.86e-07	8_loc_window_layer
chr20	60990649	61041765	51117	*	1.16e-21	8_loc_window_layer
chr20	61142637	61147679	5043	*	4.63e-09	8_loc_window_layer
chr20	61149009	61158170	9162	*	2.15e-13	8_loc_window_layer
chr20	61446962	61447442	481	*	2.91e-13	8_loc_window_layer
chr20	61583686	61584850	1165	*	6.14e-08	8_loc_window_layer
chr20	61848099	61867349	19251	*	1.01e-07	8_loc_window_layer
chr20	62156756	62168463	11708	*	4.99e-05	8_loc_window_layer
chr20	62172589	62183966	11378	*	1.33e-09	8_loc_window_layer
chr20	62687969	62690218	2250	*	2.69e-07	8_loc_window_layer
chr20	62715760	62716606	847	*	2.08e-05	8_loc_window_layer
chr21	34401798	34406589	4792	*	8.52e-09	8_loc_window_layer
chr21	42218964	42219853	890	*	5.89e-07	8_loc_window_layer
chr21	43098598	43107725	9128	*	1.67e-06	8_loc_window_layer
chr21	43183039	43186522	3484	*	1.74e-10	8_loc_window_layer
chr21	43188367	43201904	13538	*	1.57e-08	8_loc_window_layer
chr21	44061403	44073246	11844	*	4.58e-05	8_loc_window_layer
chr21	45243302	45249837	6536	*	9.62e-07	8_loc_window_layer
chr21	45683302	45706043	22742	*	1.95e-19	8_loc_window_layer
chr21	46102242	46123590	21349	*	9.77e-06	8_loc_window_layer
chr21	46437477	46441953	4477	*	6.26e-05	8_loc_window_layer
chr21	46448092	46493436	45345	*	4.64e-07	8_loc_window_layer
chr22	18063857	18074022	10166	*	1.22e-06	8_loc_window_layer
chr22	18512005	18531591	19587	*	3.46e-06	8_loc_window_layer
chr22	19512712	19513176	465	*	7.11e-08	8_loc_window_layer
chr22	19718750	19743029	24280	*	4.41e-11	8_loc_window_layer
chr22	19748910	19753364	4455	*	1.48e-15	8_loc_window_layer
chr22	20783497	20785765	2269	*	0.000366	8_loc_window_layer
chr22	21319894	21322063	2170	*	1.18e-06	8_loc_window_layer
chr22	21398553	21399795	1243	*	6.33e-05	8_loc_window_layer
chr22	24890330	24891452	1123	*	7.63e-17	8_loc_window_layer
chr22	25156026	25160896	4871	*	7.5e-11	8_loc_window_layer
chr22	29705157	29708246	3090	*	3.26e-06	8_loc_window_layer
chr22	30474915	30476525	1611	*	2.27e-15	8_loc_window_layer
chr22	30885012	30902642	17631	*	8.59e-13	8_loc_window_layer
chr22	31535672	31555670	19999	*	1.18e-07	8_loc_window_layer
chr22	37213130	37216067	2938	*	8.29e-07	8_loc_window_layer
chr22	37493737	37536156	42420	*	4.03e-12	8_loc_window_layer
chr22	38201496	38203755	2260	*	1.82e-05	8_loc_window_layer
chr22	38713456	38714466	1011	*	7.55e-12	8_loc_window_layer
chr22	38857936	38863908	5973	*	1.46e-05	8_loc_window_layer
chr22	39966585	40042606	76022	*	1.09e-08	8_loc_window_layer
chr22	40045846	40054572	8727	*	1.26e-08	8_loc_window_layer
chr22	40075288	40271313	196026	*	1.46e-07	8_loc_window_layer
chr22	40391434	40417379	25946	*	6.11e-06	8_loc_window_layer
chr22	41633219	41637080	3862	*	2.52e-05	8_loc_window_layer
chr22	41940855	41957443	16589	*	4.44e-09	8_loc_window_layer
chr22	42734458	42764390	29933	*	1.17e-12	8_loc_window_layer
chr22	42828125	42828516	392	*	6.29e-08	8_loc_window_layer
chr22	43805346	43824766	19421	*	8.69e-25	8_loc_window_layer
chr22	45072455	45073165	711	*	0.000538	8_loc_window_layer
chr22	45703925	45705265	1341	*	1.56e-09	8_loc_window_layer
chr22	46278857	46322472	43616	*	5.35e-14	8_loc_window_layer
chr22	46457384	46460338	2955	*	1.73e-05	8_loc_window_layer
chr22	46507614	46509464	1851	*	7.72e-06	8_loc_window_layer
chr22	50446678	50453057	6380	*	2.33e-14	8_loc_window_layer
chr22	50614626	50617460	2835	*	2.46e-05	8_loc_window_layer
chr22	50921009	50925337	4329	*	1.66e-07	8_loc_window_layer
chr22	50984597	50987527	2931	*	1.61e-11	8_loc_window_layer
chr22	51016501	51017723	1223	*	2.62e-14	8_loc_window_layer
chrX	8751190	8766681	15492	*	4.31e-05	8_loc_window_layer
chrX	103000000	103000000	17905	*	8.98e-08	8_loc_window_layer
chrX	118000000	118000000	1203	*	2.17e-12	8_loc_window_layer
chrX	153000000	153000000	6430	*	8.51e-10	8_loc_window_layer
chr1	834356	846195	11840	*	8.14e-06	16_loc_window_layer
chr1	867938	875345	7408	*	2.91e-05	16_loc_window_layer
chr1	901062	918696	17635	*	4.48e-23	16_loc_window_layer
chr1	946875	949893	3019	*	1.41e-06	16_loc_window_layer
chr1	995013	1010638	15626	*	8.46e-30	16_loc_window_layer
chr1	1052600	1072370	19771	*	1.02e-20	16_loc_window_layer
chr1	1073424	1078147	4724	*	0.000181	16_loc_window_layer
chr1	1096765	1109012	12248	*	3.03e-56	16_loc_window_layer
chr1	1171952	1187974	16023	*	1.69e-12	16_loc_window_layer
chr1	1216441	1227307	10867	*	2.29e-07	16_loc_window_layer
chr1	1289806	1307667	17862	*	2.51e-24	16_loc_window_layer
chr1	1355235	1366206	10972	*	5.93e-20	16_loc_window_layer
chr1	1373316	1375845	2530	*	0.000306	16_loc_window_layer
chr1	1397297	1406606	9310	*	4.79e-10	16_loc_window_layer
chr1	1823305	1846340	23036	*	9.07e-11	16_loc_window_layer
chr1	1851347	1852216	870	*	1.75e-08	16_loc_window_layer
chr1	1861806	1874898	13093	*	1.09e-05	16_loc_window_layer
chr1	1889099	1905618	16520	*	7.28e-10	16_loc_window_layer
chr1	1913246	1950415	37170	*	6.54e-16	16_loc_window_layer
chr1	1963794	1981270	17477	*	2.33e-13	16_loc_window_layer
chr1	2063799	2064765	967	*	9.17e-05	16_loc_window_layer
chr1	2344979	2345475	497	*	1.2e-12	16_loc_window_layer
chr1	2377971	2397537	19567	*	6.61e-18	16_loc_window_layer
chr1	2403699	2411240	7542	*	4.14e-06	16_loc_window_layer
chr1	2424003	2438037	14035	*	1.7e-23	16_loc_window_layer
chr1	2463284	2472373	9090	*	1.05e-10	16_loc_window_layer
chr1	2540942	2559371	18430	*	3.43e-06	16_loc_window_layer
chr1	2629249	2722739	93491	*	6.32e-12	16_loc_window_layer
chr1	2767242	2775387	8146	*	2.93e-06	16_loc_window_layer
chr1	2839220	2886676	47457	*	6.01e-32	16_loc_window_layer
chr1	2928403	2931557	3155	*	4.08e-06	16_loc_window_layer
chr1	3163710	3172684	8975	*	9.86e-10	16_loc_window_layer
chr1	3569624	3575917	6294	*	8.42e-06	16_loc_window_layer
chr1	3591248	3617661	26414	*	1.11e-36	16_loc_window_layer
chr1	3619574	3649890	30317	*	6.51e-47	16_loc_window_layer
chr1	3664047	3688257	24211	*	5.14e-10	16_loc_window_layer
chr1	3773958	3778271	4314	*	9.14e-07	16_loc_window_layer
chr1	4660171	4698416	38246	*	3.47e-05	16_loc_window_layer
chr1	6454004	6479725	25722	*	1.72e-05	16_loc_window_layer
chr1	6509182	6520194	11013	*	3.45e-16	16_loc_window_layer
chr1	6558085	6583834	25750	*	4.59e-05	16_loc_window_layer
chr1	7015944	7022284	6341	*	3.73e-05	16_loc_window_layer
chr1	7308012	7393686	85675	*	8.52e-05	16_loc_window_layer
chr1	7531719	7692367	160649	*	4.2e-15	16_loc_window_layer
chr1	8086588	8229825	143238	*	2.48e-11	16_loc_window_layer
chr1	8362413	8377868	15456	*	1.19e-05	16_loc_window_layer
chr1	9243679	9294473	50795	*	2.91e-08	16_loc_window_layer
chr1	9380566	9409349	28784	*	1.41e-14	16_loc_window_layer
chr1	9884593	9887936	3344	*	1.38e-08	16_loc_window_layer
chr1	10698313	10701900	3588	*	9.01e-07	16_loc_window_layer
chr1	10708003	10712421	4419	*	1.09e-13	16_loc_window_layer
chr1	10725332	10733030	7699	*	0.000388	16_loc_window_layer
chr1	10761983	10834922	72940	*	3.8e-17	16_loc_window_layer
chr1	10857091	11006392	149302	*	1.95e-31	16_loc_window_layer
chr1	11020943	11042453	21511	*	2.45e-05	16_loc_window_layer
chr1	11355187	11538304	183118	*	7.94e-09	16_loc_window_layer
chr1	11711141	11714504	3364	*	2.44e-07	16_loc_window_layer
chr1	12600225	12609705	9481	*	0.000106	16_loc_window_layer
chr1	12653721	12675968	22248	*	1.91e-06	16_loc_window_layer
chr1	13946454	14026360	79907	*	0.000131	16_loc_window_layer
chr1	14925135	15068172	143038	*	4.14e-07	16_loc_window_layer
chr1	15162073	15251544	89472	*	8.59e-09	16_loc_window_layer
chr1	15256123	15364622	108500	*	8.38e-11	16_loc_window_layer
chr1	16067572	16092264	24693	*	6.18e-22	16_loc_window_layer
chr1	16163479	16164122	644	*	5.24e-07	16_loc_window_layer
chr1	16303299	16344536	41238	*	5.26e-09	16_loc_window_layer
chr1	16346299	16442379	96081	*	1.55e-45	16_loc_window_layer
chr1	16534157	16540130	5974	*	7.09e-08	16_loc_window_layer
chr1	16544210	16554984	10775	*	1.19e-05	16_loc_window_layer
chr1	16846938	16863485	16548	*	2.87e-25	16_loc_window_layer
chr1	16972917	17026406	53490	*	1.65e-23	16_loc_window_layer
chr1	17046897	17085860	38964	*	4.14e-12	16_loc_window_layer
chr1	17197456	17212040	14585	*	5.31e-14	16_loc_window_layer
chr1	17475656	17494828	19173	*	4.57e-05	16_loc_window_layer
chr1	17766917	17858588	91672	*	1.78e-05	16_loc_window_layer
chr1	17866686	17901599	34914	*	1.18e-05	16_loc_window_layer
chr1	18435700	18553942	118243	*	5.35e-06	16_loc_window_layer
chr1	18806517	18809764	3248	*	6.28e-15	16_loc_window_layer
chr1	18972430	19051735	79306	*	3.11e-11	16_loc_window_layer
chr1	19111089	19181459	70371	*	1.54e-06	16_loc_window_layer
chr1	19283761	19380953	97193	*	8.37e-09	16_loc_window_layer
chr1	19600141	19638718	38578	*	8.41e-17	16_loc_window_layer
chr1	19923504	19971792	48289	*	2.5e-06	16_loc_window_layer
chr1	20396560	20441579	45020	*	3.94e-05	16_loc_window_layer
chr1	20616951	20617456	506	*	6.19e-06	16_loc_window_layer
chr1	20696747	20809793	113047	*	7.08e-09	16_loc_window_layer
chr1	21044874	21057579	12706	*	5.7e-05	16_loc_window_layer
chr1	21724633	21766368	41736	*	4.39e-07	16_loc_window_layer
chr1	21894532	21977904	83373	*	5.19e-36	16_loc_window_layer
chr1	22535491	22777266	241776	*	1.84e-24	16_loc_window_layer
chr1	22962986	23034799	71814	*	1.13e-30	16_loc_window_layer
chr1	23038321	23109881	71561	*	1.84e-08	16_loc_window_layer
chr1	23115536	23303071	187536	*	3.57e-10	16_loc_window_layer
chr1	23762558	23810250	47693	*	1.62e-05	16_loc_window_layer
chr1	24307516	24470527	163012	*	2.75e-26	16_loc_window_layer
chr1	24511042	24645805	134764	*	3.79e-15	16_loc_window_layer
chr1	25256949	25261746	4798	*	1.33e-14	16_loc_window_layer
chr1	26233332	26233709	378	*	1.08e-14	16_loc_window_layer
chr1	26346812	26361475	14664	*	5.15e-06	16_loc_window_layer
chr1	26503623	26504019	397	*	8.14e-08	16_loc_window_layer
chr1	26536844	26552102	15259	*	9.46e-09	16_loc_window_layer
chr1	27188587	27191067	2481	*	1.13e-17	16_loc_window_layer
chr1	27286607	27319884	33278	*	3.51e-05	16_loc_window_layer
chr1	27683139	27686328	3190	*	6.73e-05	16_loc_window_layer
chr1	27705902	27718495	12594	*	3.29e-22	16_loc_window_layer
chr1	29139522	29211119	71598	*	2.84e-10	16_loc_window_layer
chr1	29451713	29461070	9358	*	8.77e-07	16_loc_window_layer
chr1	29565099	29585853	20755	*	8.81e-08	16_loc_window_layer
chr1	30043002	30567525	524524	*	3.86e-09	16_loc_window_layer
chr1	32052246	32055006	2761	*	1.72e-09	16_loc_window_layer
chr1	32157059	32170507	13449	*	5.03e-12	16_loc_window_layer
chr1	32229600	32250675	21076	*	6.71e-06	16_loc_window_layer
chr1	32705760	32715483	9724	*	2.07e-09	16_loc_window_layer
chr1	32802133	32802312	180	*	5.72e-06	16_loc_window_layer
chr1	33359576	33391638	32063	*	2.05e-07	16_loc_window_layer
chr1	34652610	35223117	570508	*	2e-05	16_loc_window_layer
chr1	36038514	36042438	3925	*	6.2e-12	16_loc_window_layer
chr1	36584112	36594217	10106	*	1.94e-06	16_loc_window_layer
chr1	36786285	36790444	4160	*	2.65e-05	16_loc_window_layer
chr1	38021830	38026153	4324	*	1.96e-10	16_loc_window_layer
chr1	38100811	38148023	47213	*	6.44e-06	16_loc_window_layer
chr1	38513318	38837054	323737	*	3.21e-20	16_loc_window_layer
chr1	38939716	38942976	3261	*	1.3e-06	16_loc_window_layer
chr1	39175759	39269995	94237	*	7.58e-05	16_loc_window_layer
chr1	39492570	39569079	76510	*	2.33e-09	16_loc_window_layer
chr1	40043840	40133581	89742	*	7.42e-12	16_loc_window_layer
chr1	40137185	40203513	66329	*	9.65e-18	16_loc_window_layer
chr1	40233737	40253523	19787	*	2.22e-05	16_loc_window_layer
chr1	40368366	40420537	52172	*	3.31e-08	16_loc_window_layer
chr1	40598394	40609565	11172	*	2.49e-07	16_loc_window_layer
chr1	40783060	40839093	56034	*	2.75e-05	16_loc_window_layer
chr1	41119275	41130641	11367	*	7.9e-10	16_loc_window_layer
chr1	41250071	41308035	57965	*	3.51e-15	16_loc_window_layer
chr1	41397795	41445105	47311	*	2.12e-09	16_loc_window_layer
chr1	41849189	41961110	111922	*	3.92e-24	16_loc_window_layer
chr1	42384056	42385941	1886	*	4.29e-06	16_loc_window_layer
chr1	42610907	42620363	9457	*	9.95e-06	16_loc_window_layer
chr1	43472373	43514755	42383	*	9.79e-06	16_loc_window_layer
chr1	43750693	43760803	10111	*	7.48e-09	16_loc_window_layer
chr1	43920090	43996686	76597	*	1.52e-05	16_loc_window_layer
chr1	44398868	44400749	1882	*	1.02e-09	16_loc_window_layer
chr1	45278971	45308593	29623	*	7.6e-06	16_loc_window_layer
chr1	46086063	46090494	4432	*	1.46e-09	16_loc_window_layer
chr1	46860511	46950189	89679	*	6.67e-30	16_loc_window_layer
chr1	46972736	47018072	45337	*	3.41e-20	16_loc_window_layer
chr1	47898911	47902833	3923	*	3.47e-07	16_loc_window_layer
chr1	48176755	48190581	13827	*	8.08e-05	16_loc_window_layer
chr1	48450143	48460892	10750	*	0.000208	16_loc_window_layer
chr1	49361197	50489418	1128222	*	2.65e-05	16_loc_window_layer
chr1	50574156	50798572	224417	*	1.55e-07	16_loc_window_layer
chr1	51796558	51813816	17259	*	5.7e-10	16_loc_window_layer
chr1	53924998	53925952	955	*	0.000131	16_loc_window_layer
chr1	54151053	54201525	50473	*	1.48e-05	16_loc_window_layer
chr1	55353149	55460884	107736	*	1.16e-13	16_loc_window_layer
chr1	55464173	55473553	9381	*	9.2e-06	16_loc_window_layer
chr1	55480837	55505073	24237	*	5.09e-06	16_loc_window_layer
chr1	57285156	57286265	1110	*	0.00017	16_loc_window_layer
chr1	59042931	59043370	440	*	3.32e-07	16_loc_window_layer
chr1	59278958	59280952	1995	*	9.96e-07	16_loc_window_layer
chr1	63372303	63782639	410337	*	3.11e-09	16_loc_window_layer
chr1	64669336	64669599	264	*	0.000374	16_loc_window_layer
chr1	67600172	67600835	664	*	0.000112	16_loc_window_layer
chr1	68298816	68515977	217162	*	7.43e-15	16_loc_window_layer
chr1	78511140	78511600	461	*	1.5e-07	16_loc_window_layer
chr1	79088769	79474718	385950	*	6.34e-06	16_loc_window_layer
chr1	85514610	85527943	13334	*	1.35e-10	16_loc_window_layer
chr1	86043795	86045527	1733	*	3.24e-08	16_loc_window_layer
chr1	86073001	86172782	99782	*	0.000142	16_loc_window_layer
chr1	92007887	92012736	4850	*	2.34e-09	16_loc_window_layer
chr1	92351682	92414910	63229	*	1.51e-06	16_loc_window_layer
chr1	95285252	95313200	27949	*	9.08e-06	16_loc_window_layer
chr1	95698378	95699313	936	*	4.3e-08	16_loc_window_layer
chr1	111000000	111000000	16094	*	1.13e-13	16_loc_window_layer
chr1	111000000	111000000	17992	*	1.78e-05	16_loc_window_layer
chr1	111000000	111000000	58959	*	5.64e-07	16_loc_window_layer
chr1	111000000	111000000	50403	*	0.000102	16_loc_window_layer
chr1	111000000	111000000	198598	*	7.36e-09	16_loc_window_layer
chr1	112000000	112000000	43493	*	0.000202	16_loc_window_layer
chr1	113000000	113000000	22177	*	6.56e-13	16_loc_window_layer
chr1	115000000	115000000	47360	*	5.66e-06	16_loc_window_layer
chr1	116000000	116000000	44389	*	2.25e-07	16_loc_window_layer
chr1	117000000	117000000	204896	*	1.87e-05	16_loc_window_layer
chr1	117000000	117000000	134578	*	1.28e-11	16_loc_window_layer
chr1	120000000	120000000	2927	*	6.45e-07	16_loc_window_layer
chr1	143000000	144000000	393507	*	1.11e-06	16_loc_window_layer
chr1	145000000	145000000	66245	*	0.00024	16_loc_window_layer
chr1	145000000	145000000	20973	*	2.15e-07	16_loc_window_layer
chr1	145000000	145000000	2809	*	2.79e-07	16_loc_window_layer
chr1	145000000	145000000	5959	*	2.57e-08	16_loc_window_layer
chr1	148000000	148000000	49995	*	6.35e-18	16_loc_window_layer
chr1	148000000	148000000	8374	*	2.74e-17	16_loc_window_layer
chr1	148000000	148000000	14970	*	3.92e-11	16_loc_window_layer
chr1	148000000	148000000	44415	*	4.3e-11	16_loc_window_layer
chr1	149000000	149000000	169300	*	2.19e-18	16_loc_window_layer
chr1	149000000	149000000	195635	*	1.95e-88	16_loc_window_layer
chr1	150000000	150000000	26909	*	2.43e-08	16_loc_window_layer
chr1	150000000	150000000	1203	*	1.23e-05	16_loc_window_layer
chr1	151000000	151000000	3906	*	5.51e-06	16_loc_window_layer
chr1	152000000	152000000	58393	*	2.76e-11	16_loc_window_layer
chr1	152000000	152000000	39595	*	1.57e-06	16_loc_window_layer
chr1	152000000	152000000	113841	*	1.21e-15	16_loc_window_layer
chr1	152000000	152000000	70918	*	1.33e-20	16_loc_window_layer
chr1	152000000	153000000	439898	*	7.54e-52	16_loc_window_layer
chr1	153000000	153000000	35852	*	8.63e-05	16_loc_window_layer
chr1	153000000	153000000	196339	*	1.29e-23	16_loc_window_layer
chr1	153000000	153000000	59126	*	0.000945	16_loc_window_layer
chr1	154000000	154000000	1284	*	7.05e-07	16_loc_window_layer
chr1	154000000	154000000	18027	*	2.32e-06	16_loc_window_layer
chr1	155000000	155000000	76706	*	1.28e-07	16_loc_window_layer
chr1	155000000	155000000	7042	*	1.93e-09	16_loc_window_layer
chr1	155000000	155000000	1457	*	0.000178	16_loc_window_layer
chr1	155000000	155000000	4423	*	0.000116	16_loc_window_layer
chr1	156000000	156000000	67443	*	3.85e-29	16_loc_window_layer
chr1	157000000	157000000	33772	*	2.21e-20	16_loc_window_layer
chr1	157000000	157000000	32649	*	3.36e-12	16_loc_window_layer
chr1	157000000	157000000	74305	*	1.19e-40	16_loc_window_layer
chr1	157000000	157000000	290064	*	2.86e-06	16_loc_window_layer
chr1	158000000	158000000	66500	*	4.2e-15	16_loc_window_layer
chr1	159000000	159000000	76661	*	1.05e-07	16_loc_window_layer
chr1	159000000	160000000	274419	*	1.37e-06	16_loc_window_layer
chr1	160000000	160000000	7305	*	1.55e-05	16_loc_window_layer
chr1	160000000	160000000	400	*	2.66e-05	16_loc_window_layer
chr1	160000000	160000000	15298	*	1.89e-06	16_loc_window_layer
chr1	161000000	161000000	19633	*	2.24e-09	16_loc_window_layer
chr1	161000000	162000000	57745	*	6.28e-08	16_loc_window_layer
chr1	165000000	165000000	89323	*	7.09e-07	16_loc_window_layer
chr1	165000000	166000000	130305	*	9.06e-06	16_loc_window_layer
chr1	167000000	167000000	63485	*	9.4e-09	16_loc_window_layer
chr1	167000000	167000000	363	*	6.95e-10	16_loc_window_layer
chr1	176000000	176000000	321488	*	1.93e-14	16_loc_window_layer
chr1	178000000	178000000	112413	*	8.13e-05	16_loc_window_layer
chr1	180000000	180000000	10434	*	2.42e-07	16_loc_window_layer
chr1	181000000	181000000	43315	*	2.69e-17	16_loc_window_layer
chr1	181000000	181000000	10703	*	7.94e-06	16_loc_window_layer
chr1	181000000	181000000	116244	*	7.33e-05	16_loc_window_layer
chr1	181000000	181000000	70049	*	1.52e-05	16_loc_window_layer
chr1	182000000	182000000	2107	*	2.61e-05	16_loc_window_layer
chr1	183000000	183000000	117473	*	9.39e-07	16_loc_window_layer
chr1	183000000	183000000	1528	*	2.35e-08	16_loc_window_layer
chr1	183000000	183000000	50059	*	5.78e-09	16_loc_window_layer
chr1	201000000	201000000	2370	*	7.86e-14	16_loc_window_layer
chr1	201000000	201000000	14908	*	1.31e-06	16_loc_window_layer
chr1	201000000	201000000	207115	*	2.2e-44	16_loc_window_layer
chr1	201000000	201000000	22834	*	3.49e-12	16_loc_window_layer
chr1	202000000	202000000	114531	*	8.94e-40	16_loc_window_layer
chr1	202000000	202000000	3764	*	1.83e-06	16_loc_window_layer
chr1	203000000	203000000	80920	*	5.81e-07	16_loc_window_layer
chr1	203000000	203000000	96661	*	1.68e-27	16_loc_window_layer
chr1	203000000	203000000	129758	*	9.54e-10	16_loc_window_layer
chr1	204000000	204000000	540	*	0.000274	16_loc_window_layer
chr1	205000000	205000000	143785	*	1.54e-05	16_loc_window_layer
chr1	205000000	205000000	18926	*	9.49e-08	16_loc_window_layer
chr1	205000000	205000000	86157	*	1.22e-20	16_loc_window_layer
chr1	205000000	206000000	45867	*	1.18e-05	16_loc_window_layer
chr1	208000000	208000000	48175	*	1.13e-07	16_loc_window_layer
chr1	210000000	210000000	60199	*	4.07e-09	16_loc_window_layer
chr1	210000000	211000000	94438	*	2.33e-21	16_loc_window_layer
chr1	213000000	213000000	33555	*	3.66e-11	16_loc_window_layer
chr1	214000000	214000000	3322	*	3.78e-05	16_loc_window_layer
chr1	221000000	221000000	1313	*	9.64e-06	16_loc_window_layer
chr1	221000000	221000000	4341	*	7.01e-09	16_loc_window_layer
chr1	223000000	224000000	234490	*	1.01e-17	16_loc_window_layer
chr1	224000000	224000000	107669	*	0.000124	16_loc_window_layer
chr1	226000000	226000000	2410	*	4.58e-05	16_loc_window_layer
chr1	226000000	226000000	37852	*	2.18e-06	16_loc_window_layer
chr1	226000000	226000000	29162	*	3.2e-10	16_loc_window_layer
chr1	228000000	228000000	113398	*	6.52e-27	16_loc_window_layer
chr1	228000000	228000000	1510	*	3.27e-05	16_loc_window_layer
chr1	228000000	228000000	4768	*	5.03e-08	16_loc_window_layer
chr1	229000000	229000000	28690	*	0.000104	16_loc_window_layer
chr1	229000000	229000000	19723	*	2.86e-25	16_loc_window_layer
chr1	229000000	229000000	51322	*	7.93e-07	16_loc_window_layer
chr1	229000000	230000000	67400	*	4.6e-07	16_loc_window_layer
chr1	234000000	234000000	79950	*	1.82e-08	16_loc_window_layer
chr1	235000000	235000000	66248	*	2.12e-05	16_loc_window_layer
chr1	236000000	236000000	670	*	0.000133	16_loc_window_layer
chr1	236000000	236000000	75963	*	3.65e-07	16_loc_window_layer
chr1	237000000	237000000	2857	*	3.01e-05	16_loc_window_layer
chr1	242000000	242000000	265458	*	2.35e-07	16_loc_window_layer
chr1	244000000	244000000	130577	*	5.04e-05	16_loc_window_layer
chr1	245000000	245000000	72971	*	9.08e-08	16_loc_window_layer
chr1	246000000	246000000	102432	*	1.6e-05	16_loc_window_layer
chr1	247000000	247000000	7919	*	1.3e-05	16_loc_window_layer
chr1	247000000	247000000	3094	*	1.22e-06	16_loc_window_layer
chr1	248000000	248000000	15341	*	2.31e-16	16_loc_window_layer
chr1	248000000	248000000	57587	*	1.84e-05	16_loc_window_layer
chr1	249000000	249000000	118322	*	1.16e-14	16_loc_window_layer
chr2	310099	356507	46409	*	2.96e-07	16_loc_window_layer
chr2	366012	391060	25049	*	2.43e-06	16_loc_window_layer
chr2	466990	479045	12056	*	7.97e-19	16_loc_window_layer
chr2	497035	545645	48611	*	1.84e-08	16_loc_window_layer
chr2	620044	662396	42353	*	9.84e-16	16_loc_window_layer
chr2	691862	716389	24528	*	1.55e-08	16_loc_window_layer
chr2	731073	742127	11055	*	1.72e-07	16_loc_window_layer
chr2	795935	863938	68004	*	9.97e-05	16_loc_window_layer
chr2	928673	945298	16626	*	8.71e-07	16_loc_window_layer
chr2	947117	1051107	103991	*	0.000268	16_loc_window_layer
chr2	1480789	1482915	2127	*	0.00018	16_loc_window_layer
chr2	1543996	1566094	22099	*	5.7e-05	16_loc_window_layer
chr2	1592253	1618060	25808	*	7.32e-13	16_loc_window_layer
chr2	1817263	1821361	4099	*	1.85e-07	16_loc_window_layer
chr2	1842964	1846447	3484	*	0.000436	16_loc_window_layer
chr2	2295451	2328447	32997	*	0.000192	16_loc_window_layer
chr2	3642211	3646196	3986	*	3.31e-09	16_loc_window_layer
chr2	3691651	3705271	13621	*	1.95e-14	16_loc_window_layer
chr2	7400184	7575450	175267	*	0.000162	16_loc_window_layer
chr2	8596908	8597923	1016	*	5.59e-06	16_loc_window_layer
chr2	9279786	9346387	66602	*	7.19e-07	16_loc_window_layer
chr2	9772375	9960773	188399	*	3.76e-08	16_loc_window_layer
chr2	10637974	10691725	53752	*	2.03e-15	16_loc_window_layer
chr2	10953237	11051802	98566	*	1.2e-09	16_loc_window_layer
chr2	11051991	11133327	81337	*	1.22e-28	16_loc_window_layer
chr2	11164149	11294738	130590	*	1.78e-16	16_loc_window_layer
chr2	11636031	11733080	97050	*	2.76e-11	16_loc_window_layer
chr2	12911008	13673087	762080	*	3.12e-06	16_loc_window_layer
chr2	20425324	20491052	65729	*	7.28e-07	16_loc_window_layer
chr2	21266500	21267334	835	*	4.2e-16	16_loc_window_layer
chr2	23608357	23668469	60113	*	5.15e-06	16_loc_window_layer
chr2	23798452	23849671	51220	*	5.8e-11	16_loc_window_layer
chr2	24396550	24398859	2310	*	9.77e-12	16_loc_window_layer
chr2	24583610	24715094	131485	*	1.33e-07	16_loc_window_layer
chr2	25380642	25387636	6995	*	5.75e-06	16_loc_window_layer
chr2	25391656	25439110	47455	*	5.78e-16	16_loc_window_layer
chr2	26373026	26401640	28615	*	1.09e-07	16_loc_window_layer
chr2	26624228	26624865	638	*	3.49e-06	16_loc_window_layer
chr2	26726691	26785290	58600	*	2.57e-11	16_loc_window_layer
chr2	26785834	26869988	84155	*	5e-06	16_loc_window_layer
chr2	26950545	26981306	30762	*	4.38e-06	16_loc_window_layer
chr2	27301195	27305470	4276	*	1.32e-06	16_loc_window_layer
chr2	27361879	27373014	11136	*	0.000201	16_loc_window_layer
chr2	27718498	27720440	1943	*	3.32e-05	16_loc_window_layer
chr2	27975110	27994451	19342	*	2.09e-06	16_loc_window_layer
chr2	30145152	30369455	224304	*	9.67e-05	16_loc_window_layer
chr2	39470725	39472684	1960	*	3.11e-05	16_loc_window_layer
chr2	43294942	43301841	6900	*	2.52e-07	16_loc_window_layer
chr2	43327937	43328536	600	*	8.82e-07	16_loc_window_layer
chr2	43876954	43904011	27058	*	3.4e-06	16_loc_window_layer
chr2	44065056	44065627	572	*	0.000211	16_loc_window_layer
chr2	45173499	45179416	5918	*	2.34e-17	16_loc_window_layer
chr2	48844195	48920986	76792	*	2.38e-10	16_loc_window_layer
chr2	48980605	48983679	3075	*	6.58e-06	16_loc_window_layer
chr2	54086854	54197573	110720	*	9.57e-08	16_loc_window_layer
chr2	54935920	54950120	14201	*	1.37e-06	16_loc_window_layer
chr2	66667946	66673449	5504	*	7.91e-06	16_loc_window_layer
chr2	70994802	71063282	68481	*	6.78e-17	16_loc_window_layer
chr2	71116698	71124531	7834	*	4.98e-06	16_loc_window_layer
chr2	71128997	71134190	5194	*	3.65e-11	16_loc_window_layer
chr2	71137834	71205891	68058	*	1.12e-24	16_loc_window_layer
chr2	71695338	71921159	225822	*	3.65e-09	16_loc_window_layer
chr2	72076889	72080104	3216	*	1.07e-07	16_loc_window_layer
chr2	73052964	73114359	61396	*	6.4e-09	16_loc_window_layer
chr2	73403631	73429354	25724	*	1.26e-05	16_loc_window_layer
chr2	74619566	74647813	28248	*	1.67e-08	16_loc_window_layer
chr2	74666700	74669516	2817	*	1.84e-17	16_loc_window_layer
chr2	74728623	74730047	1425	*	1.37e-09	16_loc_window_layer
chr2	74875227	74880862	5636	*	6.03e-13	16_loc_window_layer
chr2	84743142	84743558	417	*	0.000129	16_loc_window_layer
chr2	85402928	85483362	80435	*	9.67e-05	16_loc_window_layer
chr2	85986186	85999873	13688	*	4.47e-06	16_loc_window_layer
chr2	88510846	88750864	240019	*	3.83e-17	16_loc_window_layer
chr2	95658954	95691228	32275	*	7.15e-05	16_loc_window_layer
chr2	96012803	96055060	42258	*	1.06e-08	16_loc_window_layer
chr2	96675199	96781891	106693	*	6.85e-07	16_loc_window_layer
chr2	97008030	97173735	165706	*	4.72e-07	16_loc_window_layer
chr2	97174206	97177071	2866	*	7.71e-12	16_loc_window_layer
chr2	97304219	97351094	46876	*	0.000165	16_loc_window_layer
chr2	98852781	98963062	110282	*	1.11e-11	16_loc_window_layer
chr2	103000000	103000000	5339	*	2.36e-05	16_loc_window_layer
chr2	105000000	105000000	2722	*	9.9e-07	16_loc_window_layer
chr2	106000000	106000000	2354	*	5.43e-12	16_loc_window_layer
chr2	109000000	109000000	619	*	5.35e-05	16_loc_window_layer
chr2	109000000	109000000	89195	*	0.000437	16_loc_window_layer
chr2	111000000	111000000	14651	*	4.7e-07	16_loc_window_layer
chr2	111000000	112000000	69573	*	0.000115	16_loc_window_layer
chr2	113000000	113000000	3965	*	2.1e-05	16_loc_window_layer
chr2	113000000	113000000	25679	*	3.08e-06	16_loc_window_layer
chr2	114000000	114000000	11296	*	2.88e-06	16_loc_window_layer
chr2	114000000	114000000	159027	*	5.83e-14	16_loc_window_layer
chr2	115000000	115000000	10744	*	5.86e-06	16_loc_window_layer
chr2	119000000	119000000	24428	*	3.74e-05	16_loc_window_layer
chr2	119000000	119000000	42883	*	3.75e-05	16_loc_window_layer
chr2	121000000	121000000	49268	*	1.35e-06	16_loc_window_layer
chr2	121000000	121000000	92703	*	8.16e-19	16_loc_window_layer
chr2	121000000	121000000	288923	*	2.92e-82	16_loc_window_layer
chr2	122000000	122000000	221321	*	8.87e-07	16_loc_window_layer
chr2	128000000	128000000	587	*	8.79e-06	16_loc_window_layer
chr2	129000000	129000000	2310	*	1.05e-07	16_loc_window_layer
chr2	129000000	130000000	203918	*	7.39e-27	16_loc_window_layer
chr2	131000000	131000000	90183	*	1.74e-20	16_loc_window_layer
chr2	131000000	132000000	65309	*	4.28e-14	16_loc_window_layer
chr2	132000000	132000000	129934	*	1.89e-09	16_loc_window_layer
chr2	132000000	132000000	3404	*	3.06e-18	16_loc_window_layer
chr2	132000000	132000000	73209	*	3.35e-05	16_loc_window_layer
chr2	132000000	132000000	1922	*	4.25e-06	16_loc_window_layer
chr2	132000000	132000000	54388	*	3.07e-07	16_loc_window_layer
chr2	132000000	132000000	3425	*	1.58e-12	16_loc_window_layer
chr2	133000000	133000000	20489	*	7.59e-08	16_loc_window_layer
chr2	133000000	134000000	82865	*	2.12e-08	16_loc_window_layer
chr2	150000000	150000000	11713	*	2.59e-05	16_loc_window_layer
chr2	162000000	162000000	196326	*	1.05e-08	16_loc_window_layer
chr2	164000000	164000000	509379	*	6.7e-14	16_loc_window_layer
chr2	166000000	166000000	232074	*	0.000156	16_loc_window_layer
chr2	173000000	173000000	2486	*	3.59e-08	16_loc_window_layer
chr2	177000000	177000000	2327	*	2.56e-06	16_loc_window_layer
chr2	202000000	202000000	617	*	1.13e-11	16_loc_window_layer
chr2	209000000	209000000	759	*	1.82e-06	16_loc_window_layer
chr2	209000000	209000000	13195	*	2.15e-08	16_loc_window_layer
chr2	219000000	219000000	39145	*	2.84e-05	16_loc_window_layer
chr2	219000000	219000000	19373	*	8.61e-05	16_loc_window_layer
chr2	220000000	220000000	27465	*	1.62e-08	16_loc_window_layer
chr2	220000000	220000000	31184	*	2.36e-23	16_loc_window_layer
chr2	220000000	220000000	62233	*	3.53e-09	16_loc_window_layer
chr2	220000000	220000000	1615	*	8.09e-05	16_loc_window_layer
chr2	220000000	220000000	37589	*	5.46e-42	16_loc_window_layer
chr2	220000000	220000000	56626	*	2.1e-29	16_loc_window_layer
chr2	220000000	220000000	25098	*	2.22e-17	16_loc_window_layer
chr2	220000000	220000000	11068	*	1.7e-05	16_loc_window_layer
chr2	223000000	223000000	241680	*	9.21e-16	16_loc_window_layer
chr2	224000000	224000000	1499	*	4.26e-07	16_loc_window_layer
chr2	232000000	232000000	16007	*	9.13e-11	16_loc_window_layer
chr2	232000000	232000000	50264	*	1.41e-07	16_loc_window_layer
chr2	232000000	232000000	31796	*	9.9e-05	16_loc_window_layer
chr2	233000000	233000000	25910	*	2.74e-05	16_loc_window_layer
chr2	233000000	233000000	8876	*	5.02e-16	16_loc_window_layer
chr2	233000000	233000000	11317	*	3.83e-05	16_loc_window_layer
chr2	233000000	233000000	26085	*	6.06e-13	16_loc_window_layer
chr2	233000000	233000000	16147	*	1.24e-11	16_loc_window_layer
chr2	233000000	233000000	18832	*	3.44e-08	16_loc_window_layer
chr2	233000000	233000000	14463	*	4.65e-15	16_loc_window_layer
chr2	235000000	235000000	46110	*	3.84e-10	16_loc_window_layer
chr2	235000000	235000000	29216	*	1.35e-05	16_loc_window_layer
chr2	237000000	237000000	1422	*	4.23e-06	16_loc_window_layer
chr2	238000000	238000000	79262	*	2.03e-09	16_loc_window_layer
chr2	239000000	239000000	6806	*	0.000127	16_loc_window_layer
chr2	239000000	239000000	2514	*	2.26e-10	16_loc_window_layer
chr2	239000000	239000000	23136	*	7.67e-11	16_loc_window_layer
chr2	241000000	241000000	7482	*	3.25e-28	16_loc_window_layer
chr2	241000000	241000000	70612	*	5.62e-05	16_loc_window_layer
chr2	241000000	241000000	7344	*	2.37e-09	16_loc_window_layer
chr2	242000000	242000000	10144	*	2.93e-10	16_loc_window_layer
chr2	242000000	242000000	5800	*	8.23e-07	16_loc_window_layer
chr2	242000000	242000000	74371	*	6.18e-24	16_loc_window_layer
chr2	243000000	243000000	41043	*	7.52e-30	16_loc_window_layer
chr2	243000000	243000000	16732	*	2.49e-34	16_loc_window_layer
chr2	243000000	243000000	7085	*	7.38e-05	16_loc_window_layer
chr3	350503	447414	96912	*	1.09e-08	16_loc_window_layer
chr3	5068433	5163620	95188	*	1e-05	16_loc_window_layer
chr3	8769188	8809715	40528	*	2.09e-06	16_loc_window_layer
chr3	9273803	9396091	122289	*	3.01e-11	16_loc_window_layer
chr3	10149803	10150487	685	*	2.27e-13	16_loc_window_layer
chr3	10436325	10594951	158627	*	8.2e-12	16_loc_window_layer
chr3	10805956	10857456	51501	*	2.15e-11	16_loc_window_layer
chr3	12197630	12201096	3467	*	3.45e-09	16_loc_window_layer
chr3	13036059	13083307	47249	*	4.59e-08	16_loc_window_layer
chr3	13113959	13323866	209908	*	7.51e-27	16_loc_window_layer
chr3	13590221	13595054	4834	*	5.16e-05	16_loc_window_layer
chr3	13692343	13921889	229547	*	5.37e-20	16_loc_window_layer
chr3	14319984	14415346	95363	*	2.81e-05	16_loc_window_layer
chr3	14564374	14605870	41497	*	4.89e-22	16_loc_window_layer
chr3	23225524	23244125	18602	*	8.16e-06	16_loc_window_layer
chr3	33260934	33318720	57787	*	4.77e-06	16_loc_window_layer
chr3	40657199	40950008	292810	*	6.72e-05	16_loc_window_layer
chr3	42726812	42803396	76585	*	7.51e-15	16_loc_window_layer
chr3	42977777	42978248	472	*	1.15e-05	16_loc_window_layer
chr3	45077070	45078075	1006	*	2.55e-05	16_loc_window_layer
chr3	46607965	46622647	14683	*	4.99e-27	16_loc_window_layer
chr3	46742703	46785957	43255	*	8.53e-10	16_loc_window_layer
chr3	46792023	46853910	61888	*	7.29e-05	16_loc_window_layer
chr3	46874897	46876354	1458	*	3.85e-14	16_loc_window_layer
chr3	48631834	48647426	15593	*	5.87e-15	16_loc_window_layer
chr3	49158709	49191777	33069	*	3.98e-13	16_loc_window_layer
chr3	49236800	49237500	701	*	2.83e-05	16_loc_window_layer
chr3	49459855	49460177	323	*	0.000136	16_loc_window_layer
chr3	49907468	49938004	30537	*	4.61e-07	16_loc_window_layer
chr3	50298001	50309970	11970	*	2.98e-08	16_loc_window_layer
chr3	50359097	50360176	1080	*	5.57e-09	16_loc_window_layer
chr3	50397107	50408111	11005	*	0.000121	16_loc_window_layer
chr3	50541407	50604763	63357	*	5.21e-07	16_loc_window_layer
chr3	51892252	51931805	39554	*	5.12e-05	16_loc_window_layer
chr3	52008021	52008826	806	*	3.67e-08	16_loc_window_layer
chr3	52528714	52529524	811	*	1.27e-08	16_loc_window_layer
chr3	53530016	53566044	36029	*	0.000108	16_loc_window_layer
[truncated: 6,841 more rows]

## Sheet: dmrscaler_benjamini_yekuteili
	seqnames	start	end	width	strand	pval_region	layer
1	chr1	1097233	1098380	1148	*	1.04e-06	4_loc_window_layer
2	chr1	1099630	1100557	928	*	1.84e-10	4_loc_window_layer
3	chr1	1361216	1361729	514	*	9.23e-05	4_loc_window_layer
4	chr1	2466275	2470965	4691	*	1.14e-08	4_loc_window_layer
5	chr1	2885085	2885244	160	*	5.49e-05	4_loc_window_layer
6	chr1	3600735	3606702	5968	*	1.08e-15	4_loc_window_layer
7	chr1	3634044	3635100	1057	*	1.7e-08	4_loc_window_layer
8	chr1	3649344	3649771	428	*	7.59e-05	4_loc_window_layer
9	chr1	9381317	9383245	1929	*	0.000126	4_loc_window_layer
10	chr1	10709702	10711695	1994	*	6.03e-12	4_loc_window_layer
11	chr1	11713867	11714254	388	*	6.46e-05	4_loc_window_layer
12	chr1	12600225	12600744	520	*	5.49e-05	4_loc_window_layer
13	chr1	17475656	17476074	419	*	0.000125	4_loc_window_layer
14	chr1	20616975	20617456	482	*	1.74e-06	4_loc_window_layer
15	chr1	21934726	21948793	14068	*	7.31e-07	4_loc_window_layer
16	chr1	23003462	23003692	231	*	5.49e-05	4_loc_window_layer
17	chr1	26233506	26233709	204	*	2.03e-08	4_loc_window_layer
18	chr1	27189270	27190639	1370	*	4.04e-18	4_loc_window_layer
19	chr1	27287181	27287541	361	*	7.24e-05	4_loc_window_layer
20	chr1	27718221	27718495	275	*	8.34e-05	4_loc_window_layer
21	chr1	29460817	29461070	254	*	5.49e-05	4_loc_window_layer
22	chr1	32054460	32055006	547	*	7.31e-07	4_loc_window_layer
23	chr1	32802218	32802312	95	*	1.04e-06	4_loc_window_layer
24	chr1	38022522	38022718	197	*	7.31e-07	4_loc_window_layer
25	chr1	40598394	40599011	618	*	1.83e-08	4_loc_window_layer
26	chr1	40783060	40783264	205	*	5.49e-05	4_loc_window_layer
27	chr1	43472972	43473460	489	*	6.46e-05	4_loc_window_layer
28	chr1	46088336	46089045	710	*	7.31e-07	4_loc_window_layer
29	chr1	46939866	46950189	10324	*	7.46e-12	4_loc_window_layer
30	chr1	59280290	59280841	552	*	7.31e-07	4_loc_window_layer
31	chr1	86044103	86045527	1425	*	1.62e-08	4_loc_window_layer
32	chr1	95698827	95699313	487	*	9.72e-09	4_loc_window_layer
33	chr1	111000000	111000000	2703	*	0.000129	4_loc_window_layer
34	chr1	111000000	111000000	209	*	5.49e-05	4_loc_window_layer
35	chr1	113000000	113000000	474	*	3.09e-10	4_loc_window_layer
36	chr1	148000000	148000000	792	*	1.84e-10	4_loc_window_layer
37	chr1	148000000	148000000	732	*	4.32e-10	4_loc_window_layer
38	chr1	148000000	148000000	494	*	6.46e-05	4_loc_window_layer
39	chr1	148000000	148000000	770	*	1.23e-06	4_loc_window_layer
40	chr1	151000000	151000000	199	*	8.59e-07	4_loc_window_layer
41	chr1	157000000	157000000	3370	*	0.000131	4_loc_window_layer
42	chr1	157000000	157000000	780	*	1.45e-06	4_loc_window_layer
43	chr1	158000000	158000000	358	*	5.49e-05	4_loc_window_layer
44	chr1	161000000	161000000	235	*	1.72e-06	4_loc_window_layer
45	chr1	176000000	176000000	1039	*	6.46e-05	4_loc_window_layer
46	chr1	178000000	178000000	664	*	1.23e-06	4_loc_window_layer
47	chr1	201000000	201000000	339	*	9.23e-05	4_loc_window_layer
48	chr1	202000000	202000000	73	*	0.000125	4_loc_window_layer
49	chr1	203000000	203000000	427	*	9.23e-05	4_loc_window_layer
50	chr1	212000000	212000000	466	*	6.46e-05	4_loc_window_layer
51	chr1	213000000	213000000	1120	*	2.59e-08	4_loc_window_layer
52	chr1	226000000	226000000	611	*	5.49e-05	4_loc_window_layer
53	chr1	228000000	228000000	2602	*	6.14e-18	4_loc_window_layer
54	chr1	228000000	228000000	831	*	8.59e-07	4_loc_window_layer
55	chr1	228000000	228000000	439	*	9.72e-09	4_loc_window_layer
56	chr1	235000000	235000000	645	*	1.17e-06	4_loc_window_layer
57	chr1	242000000	242000000	625	*	7.31e-07	4_loc_window_layer
58	chr1	247000000	247000000	264	*	5.49e-05	4_loc_window_layer
59	chr1	249000000	249000000	506	*	1.33e-06	4_loc_window_layer
60	chr2	467112	467891	780	*	0.000109	4_loc_window_layer
61	chr2	468934	469214	281	*	7.8e-05	4_loc_window_layer
62	chr2	8596908	8597389	482	*	0.000113	4_loc_window_layer
63	chr2	24233341	24234017	677	*	0.000113	4_loc_window_layer
64	chr2	24397649	24398170	522	*	7.31e-07	4_loc_window_layer
65	chr2	24712657	24713283	627	*	6.46e-05	4_loc_window_layer
66	chr2	25384293	25384809	517	*	9.17e-05	4_loc_window_layer
67	chr2	25427108	25427652	545	*	5.49e-05	4_loc_window_layer
68	chr2	27301252	27301943	692	*	1.04e-06	4_loc_window_layer
69	chr2	43295011	43295753	743	*	1.38e-08	4_loc_window_layer
70	chr2	43327937	43328536	600	*	9.72e-09	4_loc_window_layer
71	chr2	45173499	45176067	2569	*	7.31e-07	4_loc_window_layer
72	chr2	45177632	45178953	1322	*	9.63e-07	4_loc_window_layer
73	chr2	54935920	54936822	903	*	0.000129	4_loc_window_layer
74	chr2	74668072	74668976	905	*	7.31e-07	4_loc_window_layer
75	chr2	74669349	74669516	168	*	7.31e-07	4_loc_window_layer
76	chr2	74729100	74729551	452	*	1.41e-06	4_loc_window_layer
77	chr2	74875227	74875548	322	*	1.72e-12	4_loc_window_layer
78	chr2	86038423	86038802	380	*	5.49e-05	4_loc_window_layer
79	chr2	88583529	88583845	317	*	7.31e-07	4_loc_window_layer
80	chr2	97174206	97175259	1054	*	2.02e-12	4_loc_window_layer
81	chr2	114000000	114000000	1078	*	9.63e-07	4_loc_window_layer
82	chr2	114000000	114000000	778	*	1.53e-06	4_loc_window_layer
83	chr2	119000000	119000000	164	*	0.000133	4_loc_window_layer
84	chr2	121000000	121000000	476	*	1.29e-10	4_loc_window_layer
85	chr2	121000000	121000000	7997	*	5.49e-05	4_loc_window_layer
86	chr2	122000000	122000000	43555	*	7.8e-05	4_loc_window_layer
87	chr2	129000000	129000000	648	*	5.49e-05	4_loc_window_layer
88	chr2	130000000	130000000	929	*	1.84e-10	4_loc_window_layer
89	chr2	132000000	132000000	418	*	7.31e-07	4_loc_window_layer
90	chr2	150000000	150000000	464	*	0.000106	4_loc_window_layer
91	chr2	164000000	164000000	716	*	1.84e-10	4_loc_window_layer
92	chr2	202000000	202000000	543	*	2.87e-12	4_loc_window_layer
93	chr2	218000000	218000000	988	*	7.59e-05	4_loc_window_layer
94	chr2	219000000	219000000	286	*	7.24e-05	4_loc_window_layer
95	chr2	220000000	220000000	243	*	7.24e-05	4_loc_window_layer
96	chr2	220000000	220000000	346	*	0.000133	4_loc_window_layer
97	chr2	232000000	232000000	873	*	7.31e-07	4_loc_window_layer
98	chr2	233000000	233000000	243	*	6.46e-05	4_loc_window_layer
99	chr2	233000000	233000000	15159	*	1.28e-08	4_loc_window_layer
100	chr2	235000000	235000000	266	*	7.24e-05	4_loc_window_layer
101	chr2	242000000	242000000	531	*	9.6e-05	4_loc_window_layer
102	chr2	243000000	243000000	429	*	0.000131	4_loc_window_layer
103	chr3	10149803	10150139	337	*	4.14e-14	4_loc_window_layer
104	chr3	12200236	12200835	600	*	9.63e-07	4_loc_window_layer
105	chr3	13060741	13060974	234	*	0.000121	4_loc_window_layer
106	chr3	14597418	14597729	312	*	5.49e-05	4_loc_window_layer
107	chr3	23243625	23244125	501	*	1.49e-06	4_loc_window_layer
108	chr3	42846907	42847116	210	*	5.49e-05	4_loc_window_layer
109	chr3	46607965	46608069	105	*	5.49e-05	4_loc_window_layer
110	chr3	46615549	46621556	6008	*	4.04e-18	4_loc_window_layer
111	chr3	49170496	49170794	299	*	1.74e-06	4_loc_window_layer
112	chr3	49967517	49967713	197	*	7.31e-07	4_loc_window_layer
113	chr3	50359583	50360041	459	*	7.31e-07	4_loc_window_layer
114	chr3	112000000	112000000	154	*	9.17e-05	4_loc_window_layer
115	chr3	120000000	120000000	904	*	9.23e-05	4_loc_window_layer
116	chr3	126000000	126000000	873	*	1.62e-06	4_loc_window_layer
117	chr3	139000000	139000000	1469	*	7.31e-07	4_loc_window_layer
118	chr3	141000000	141000000	177	*	8.59e-07	4_loc_window_layer
119	chr3	157000000	157000000	639	*	1.41e-06	4_loc_window_layer
120	chr3	159000000	159000000	523	*	7.31e-07	4_loc_window_layer
121	chr3	160000000	160000000	480	*	0.000112	4_loc_window_layer
122	chr3	160000000	160000000	302	*	9.63e-07	4_loc_window_layer
123	chr3	184000000	184000000	3420	*	3.28e-10	4_loc_window_layer
124	chr3	194000000	194000000	691	*	1.29e-10	4_loc_window_layer
125	chr3	196000000	196000000	997	*	4.62e-16	4_loc_window_layer
126	chr3	197000000	197000000	1870	*	2.62e-08	4_loc_window_layer
127	chr4	776504	778924	2421	*	9.23e-05	4_loc_window_layer
128	chr4	2059244	2059595	352	*	0.000103	4_loc_window_layer
129	chr4	3043019	3043752	734	*	5.49e-05	4_loc_window_layer
130	chr4	6659735	6660482	748	*	0.000115	4_loc_window_layer
131	chr4	10459435	10460009	575	*	0.000115	4_loc_window_layer
132	chr4	11370015	11370872	858	*	2.24e-08	4_loc_window_layer
133	chr4	77723057	77723415	359	*	5.49e-05	4_loc_window_layer
134	chr4	185000000	185000000	450	*	8.34e-05	4_loc_window_layer
135	chr4	186000000	186000000	257	*	8.34e-05	4_loc_window_layer
136	chr5	28809997	28810645	649	*	9.8e-05	4_loc_window_layer
137	chr5	42756786	42757171	386	*	8.59e-07	4_loc_window_layer
138	chr5	43034043	43034529	487	*	0.000125	4_loc_window_layer
139	chr5	64330880	64331196	317	*	1.23e-06	4_loc_window_layer
140	chr5	71713118	71713858	741	*	0.000115	4_loc_window_layer
141	chr5	77142620	77146999	4380	*	1.16e-15	4_loc_window_layer
142	chr5	78365255	78366076	822	*	1.69e-08	4_loc_window_layer
143	chr5	78407153	78407566	414	*	2.54e-10	4_loc_window_layer
144	chr5	131000000	131000000	432	*	1.37e-06	4_loc_window_layer
145	chr5	132000000	132000000	233	*	1.66e-06	4_loc_window_layer
146	chr5	135000000	135000000	629	*	7.31e-07	4_loc_window_layer
147	chr5	135000000	135000000	1464	*	5.49e-05	4_loc_window_layer
148	chr5	138000000	138000000	166	*	0.000103	4_loc_window_layer
149	chr5	141000000	141000000	7652	*	0.000129	4_loc_window_layer
150	chr5	146000000	146000000	296	*	7.31e-07	4_loc_window_layer
151	chr5	150000000	150000000	860	*	5.07e-14	4_loc_window_layer
152	chr5	150000000	150000000	307	*	1.62e-06	4_loc_window_layer
153	chr5	154000000	154000000	923	*	1.51e-08	4_loc_window_layer
154	chr5	172000000	172000000	322	*	5.49e-05	4_loc_window_layer
155	chr5	172000000	172000000	13819	*	0.00012	4_loc_window_layer
156	chr5	173000000	173000000	1215	*	5.49e-05	4_loc_window_layer
157	chr5	180000000	180000000	212	*	0.000128	4_loc_window_layer
158	chr5	180000000	180000000	525	*	5.49e-05	4_loc_window_layer
159	chr5	181000000	181000000	572	*	7.31e-07	4_loc_window_layer
160	chr5	181000000	181000000	369	*	5.49e-05	4_loc_window_layer
161	chr6	1597525	1601509	3985	*	4.72e-16	4_loc_window_layer
162	chr6	1602137	1604212	2076	*	3.68e-12	4_loc_window_layer
163	chr6	1615843	1616430	588	*	0.000125	4_loc_window_layer
164	chr6	4078943	4079572	630	*	3.07e-12	4_loc_window_layer
165	chr6	17282700	17282859	160	*	7.31e-07	4_loc_window_layer
166	chr6	26016674	26017619	946	*	7.31e-07	4_loc_window_layer
167	chr6	26018003	26018185	183	*	2.21e-08	4_loc_window_layer
168	chr6	28227079	28227220	142	*	1.55e-08	4_loc_window_layer
169	chr6	28554262	28554680	419	*	9.72e-09	4_loc_window_layer
170	chr6	28601312	28601519	208	*	3.84e-19	4_loc_window_layer
171	chr6	28829263	28829528	266	*	1.78e-23	4_loc_window_layer
172	chr6	30043820	30043924	105	*	6.46e-05	4_loc_window_layer
173	chr6	30131691	30131755	65	*	0.000131	4_loc_window_layer
174	chr6	30140231	30140417	187	*	2.22e-06	4_loc_window_layer
175	chr6	30850543	30850913	371	*	1.48e-08	4_loc_window_layer
176	chr6	30851417	30851753	337	*	9.72e-09	4_loc_window_layer
177	chr6	30853948	30854551	604	*	3.82e-14	4_loc_window_layer
178	chr6	31913759	31913995	237	*	0.000115	4_loc_window_layer
179	chr6	32016239	32016336	98	*	1.92e-08	4_loc_window_layer
180	chr6	32063439	32063774	336	*	4.82e-14	4_loc_window_layer
181	chr6	32118204	32118457	254	*	2.03e-23	4_loc_window_layer
182	chr6	32120773	32121471	699	*	3.75e-48	4_loc_window_layer
183	chr6	32164816	32165237	422	*	2.82e-10	4_loc_window_layer
184	chr6	32847785	32847830	46	*	0.000135	4_loc_window_layer
185	chr6	33282971	33283070	100	*	6.32e-12	4_loc_window_layer
186	chr6	33770212	33771931	1720	*	0.000129	4_loc_window_layer
187	chr6	34024220	34024479	260	*	5.49e-05	4_loc_window_layer
188	chr6	34113887	34117273	3387	*	1.23e-06	4_loc_window_layer
189	chr6	35109242	35109398	157	*	8.59e-07	4_loc_window_layer
190	chr6	36238095	36238213	119	*	0.000131	4_loc_window_layer
191	chr6	39760776	39761595	820	*	0.000112	4_loc_window_layer
192	chr6	41374532	41377288	2757	*	6.27e-18	4_loc_window_layer
193	chr6	42695153	42695674	522	*	6.46e-05	4_loc_window_layer
194	chr6	74072242	74072820	579	*	2.38e-12	4_loc_window_layer
195	chr6	111000000	111000000	1129	*	1.34e-08	4_loc_window_layer
196	chr6	113000000	113000000	598	*	0.000121	4_loc_window_layer
197	chr6	152000000	152000000	162	*	1.22e-06	4_loc_window_layer
198	chr6	157000000	157000000	370	*	7.31e-07	4_loc_window_layer
199	chr6	159000000	159000000	766	*	9.94e-05	4_loc_window_layer
200	chr7	1328829	1329462	634	*	1.63e-06	4_loc_window_layer
201	chr7	1708114	1708823	710	*	0.00011	4_loc_window_layer
202	chr7	24797656	24798175	520	*	2.38e-12	4_loc_window_layer
203	chr7	25991654	25992424	771	*	8.77e-05	4_loc_window_layer
204	chr7	29923120	29923538	419	*	7.59e-05	4_loc_window_layer
205	chr7	44185986	44187310	1325	*	1.63e-06	4_loc_window_layer
206	chr7	48494519	48494734	216	*	0.000152	4_loc_window_layer
207	chr7	50861739	50862035	297	*	2.29e-08	4_loc_window_layer
208	chr7	55072042	55073797	1756	*	4.85e-12	4_loc_window_layer
209	chr7	55516436	55516872	437	*	6.46e-05	4_loc_window_layer
210	chr7	73002385	73011675	9291	*	1.34e-08	4_loc_window_layer
211	chr7	73245439	73245752	314	*	0.000116	4_loc_window_layer
212	chr7	92672812	92673015	204	*	5.49e-05	4_loc_window_layer
213	chr7	99066398	99067368	971	*	3.02e-10	4_loc_window_layer
214	chr7	116000000	116000000	70	*	0.000127	4_loc_window_layer
215	chr7	128000000	128000000	441	*	0.000132	4_loc_window_layer
216	chr7	129000000	129000000	276	*	1.85e-06	4_loc_window_layer
217	chr7	129000000	129000000	53	*	7.24e-05	4_loc_window_layer
218	chr7	138000000	138000000	564	*	5.49e-05	4_loc_window_layer
219	chr7	140000000	140000000	313	*	5.49e-05	4_loc_window_layer
220	chr7	149000000	149000000	644	*	1.46e-06	4_loc_window_layer
221	chr7	151000000	151000000	3827	*	3.02e-14	4_loc_window_layer
222	chr7	151000000	151000000	1442	*	3.56e-10	4_loc_window_layer
223	chr7	155000000	155000000	920	*	9.23e-05	4_loc_window_layer
224	chr7	157000000	157000000	777	*	1.28e-06	4_loc_window_layer
225	chr8	496327	496618	292	*	0.000103	4_loc_window_layer
226	chr8	16859754	16860121	368	*	1.23e-06	4_loc_window_layer
227	chr8	21640100	21640304	205	*	8.51e-05	4_loc_window_layer
228	chr8	21908022	21910989	2968	*	2.01e-10	4_loc_window_layer
229	chr8	21912864	21914600	1737	*	1.32e-06	4_loc_window_layer
230	chr8	22223852	22224272	421	*	7.31e-07	4_loc_window_layer
231	chr8	22560922	22561205	284	*	0.000131	4_loc_window_layer
232	chr8	23261967	23262648	682	*	0.000106	4_loc_window_layer
233	chr8	38326460	38326730	271	*	0.000103	4_loc_window_layer
234	chr8	41504763	41504993	231	*	8.51e-05	4_loc_window_layer
235	chr8	41654331	41655154	824	*	7.86e-12	4_loc_window_layer
236	chr8	48172746	48172992	247	*	5.49e-05	4_loc_window_layer
237	chr8	48675647	48676092	446	*	3.19e-10	4_loc_window_layer
238	chr8	65711522	65711916	395	*	0.000129	4_loc_window_layer
239	chr8	67454340	67454892	553	*	9.72e-09	4_loc_window_layer
240	chr8	102000000	102000000	549	*	9.63e-07	4_loc_window_layer
241	chr8	121000000	121000000	563	*	2.15e-08	4_loc_window_layer
242	chr8	124000000	124000000	1318	*	3.02e-08	4_loc_window_layer
243	chr8	144000000	144000000	1836	*	9.63e-07	4_loc_window_layer
244	chr8	144000000	144000000	282	*	2.59e-08	4_loc_window_layer
245	chr8	145000000	145000000	392	*	7.8e-05	4_loc_window_layer
246	chr8	145000000	145000000	1187	*	7.59e-05	4_loc_window_layer
247	chr8	145000000	145000000	675	*	0.000133	4_loc_window_layer
248	chr9	38487169	38489046	1878	*	9.72e-09	4_loc_window_layer
249	chr9	90439478	90440066	589	*	1.23e-06	4_loc_window_layer
250	chr9	99838719	99839743	1025	*	0.000111	4_loc_window_layer
251	chr9	117000000	117000000	245	*	5.49e-05	4_loc_window_layer
252	chr9	131000000	131000000	513	*	7.8e-05	4_loc_window_layer
253	chr9	140000000	140000000	3363	*	4.46e-08	4_loc_window_layer
254	chr10	21799047	21799395	349	*	5.49e-05	4_loc_window_layer
255	chr10	22766081	22766861	781	*	0.000125	4_loc_window_layer
256	chr10	43818603	43818911	309	*	7.31e-07	4_loc_window_layer
257	chr10	45938585	45939159	575	*	0.000112	4_loc_window_layer
258	chr10	46993502	46993924	423	*	7.31e-07	4_loc_window_layer
259	chr10	50649666	50650248	583	*	1.13e-06	4_loc_window_layer
260	chr10	70321668	70322442	775	*	2.5e-08	4_loc_window_layer
261	chr10	71529128	71560231	31104	*	9.17e-05	4_loc_window_layer
262	chr10	72201600	72201668	69	*	8.34e-05	4_loc_window_layer
263	chr10	72218900	72219819	920	*	0.000103	4_loc_window_layer
264	chr10	76803361	76803925	565	*	9.94e-05	4_loc_window_layer
265	chr10	77164987	77165293	307	*	6.46e-05	4_loc_window_layer
266	chr10	77871618	77872458	841	*	2.02e-12	4_loc_window_layer
267	chr10	81966990	81967666	677	*	7.31e-07	4_loc_window_layer
268	chr10	88023243	88024673	1431	*	3.1e-10	4_loc_window_layer
269	chr10	88133956	88136949	2994	*	5.49e-05	4_loc_window_layer
270	chr10	88295210	88296171	962	*	7.31e-07	4_loc_window_layer
271	chr10	88428257	88433872	5616	*	0.000103	4_loc_window_layer
272	chr10	88717926	88719259	1334	*	1.14e-08	4_loc_window_layer
273	chr10	88727732	88730481	2750	*	1.35e-24	4_loc_window_layer
274	chr10	89167457	89167971	515	*	5.49e-05	4_loc_window_layer
275	chr10	98946673	98948259	1587	*	1.68e-06	4_loc_window_layer
276	chr10	103000000	103000000	10608	*	1.51e-08	4_loc_window_layer
277	chr10	103000000	103000000	844	*	6.46e-05	4_loc_window_layer
278	chr10	103000000	103000000	706	*	0.000103	4_loc_window_layer
279	chr10	103000000	103000000	717	*	5.49e-05	4_loc_window_layer
280	chr10	112000000	112000000	309	*	5.49e-05	4_loc_window_layer
281	chr10	130000000	130000000	126	*	6.46e-05	4_loc_window_layer
282	chr10	135000000	135000000	811	*	6.46e-05	4_loc_window_layer
283	chr10	135000000	135000000	1261	*	1.38e-08	4_loc_window_layer
284	chr11	6342214	6342510	297	*	0.000121	4_loc_window_layer
285	chr11	44327869	44330474	2606	*	9.72e-09	4_loc_window_layer
286	chr11	45825356	45825485	130	*	1.74e-08	4_loc_window_layer
287	chr11	57424284	57424534	251	*	5.49e-05	4_loc_window_layer
288	chr11	60414615	60415111	497	*	1.75e-06	4_loc_window_layer
289	chr11	62454905	62455830	926	*	9.6e-05	4_loc_window_layer
290	chr11	62688751	62689122	372	*	8.92e-05	4_loc_window_layer
291	chr11	62783386	62783573	188	*	1.14e-08	4_loc_window_layer
292	chr11	63827361	63828039	679	*	1.11e-06	4_loc_window_layer
293	chr11	64335305	64335895	591	*	8.59e-07	4_loc_window_layer
294	chr11	64374653	64375765	1113	*	0.00012	4_loc_window_layer
295	chr11	64405452	64405993	542	*	5.49e-05	4_loc_window_layer
296	chr11	64815189	64815744	556	*	7.24e-05	4_loc_window_layer
297	chr11	66314367	66315298	932	*	5.49e-05	4_loc_window_layer
298	chr11	66821665	66823684	2020	*	1.28e-08	4_loc_window_layer
299	chr11	66838934	66839191	258	*	0.000122	4_loc_window_layer
300	chr11	68779817	68780136	320	*	0.000127	4_loc_window_layer
301	chr11	68781279	68802829	21551	*	2.89e-12	4_loc_window_layer
302	chr11	69285899	69286352	454	*	1.38e-08	4_loc_window_layer
303	chr11	70048796	70048852	57	*	0.000103	4_loc_window_layer
304	chr11	73356316	73358107	1792	*	1.17e-19	4_loc_window_layer
305	chr11	76838749	76839217	469	*	0.000121	4_loc_window_layer
306	chr11	76848054	76849564	1511	*	1.37e-06	4_loc_window_layer
307	chr11	111000000	111000000	190	*	6.46e-05	4_loc_window_layer
308	chr11	111000000	111000000	158	*	0.000121	4_loc_window_layer
309	chr11	113000000	113000000	246	*	1.63e-08	4_loc_window_layer
310	chr11	117000000	117000000	970	*	9.72e-09	4_loc_window_layer
311	chr11	120000000	120000000	885	*	0.000132	4_loc_window_layer
312	chr11	125000000	125000000	170	*	1.04e-06	4_loc_window_layer
313	chr11	126000000	126000000	35909	*	0.000131	4_loc_window_layer
314	chr11	134000000	134000000	322	*	0.000118	4_loc_window_layer
315	chr12	1904502	1905096	595	*	1.38e-08	4_loc_window_layer
316	chr12	2339235	2339614	380	*	5.49e-05	4_loc_window_layer
317	chr12	14720938	14721288	351	*	9.72e-09	4_loc_window_layer
318	chr12	14926572	14926986	415	*	0.000131	4_loc_window_layer
319	chr12	48399140	48399493	354	*	7.31e-07	4_loc_window_layer
320	chr12	49686619	49688844	2226	*	7.31e-07	4_loc_window_layer
321	chr12	49731640	49735444	3805	*	1.62e-06	4_loc_window_layer
322	chr12	50475035	50475372	338	*	5.49e-05	4_loc_window_layer
323	chr12	50497732	50498016	285	*	5.49e-05	4_loc_window_layer
324	chr12	51236582	51236768	187	*	1.82e-08	4_loc_window_layer
325	chr12	52995295	52995446	152	*	0.000122	4_loc_window_layer
326	chr12	54146133	54150616	4484	*	0.000112	4_loc_window_layer
327	chr12	54446279	54446576	298	*	1.74e-08	4_loc_window_layer
328	chr12	54472008	54473534	1527	*	5.49e-05	4_loc_window_layer
329	chr12	57915555	57915636	82	*	5.49e-05	4_loc_window_layer
330	chr12	58013267	58013354	88	*	7.8e-05	4_loc_window_layer
331	chr12	64782908	64784070	1163	*	1.04e-06	4_loc_window_layer
332	chr12	95945082	95945384	303	*	0.000113	4_loc_window_layer
333	chr12	96251729	96252105	377	*	8.59e-07	4_loc_window_layer
334	chr12	107000000	107000000	256	*	9.94e-05	4_loc_window_layer
335	chr12	111000000	111000000	358	*	1.7e-06	4_loc_window_layer
336	chr12	114000000	114000000	282	*	5.49e-05	4_loc_window_layer
337	chr12	114000000	114000000	351	*	5.49e-05	4_loc_window_layer
338	chr12	131000000	131000000	155	*	9.6e-05	4_loc_window_layer
339	chr12	133000000	133000000	1843	*	4.78e-10	4_loc_window_layer
340	chr13	20989142	20989818	677	*	7.31e-07	4_loc_window_layer
341	chr13	23309774	23310675	902	*	4.3e-14	4_loc_window_layer
342	chr13	24914324	24915099	776	*	5.49e-05	4_loc_window_layer
343	chr13	31506685	31506837	153	*	9.72e-09	4_loc_window_layer
344	chr13	41496235	41496979	745	*	1.53e-06	4_loc_window_layer
345	chr13	47126023	47126551	529	*	8.59e-07	4_loc_window_layer
346	chr13	51416749	51418092	1344	*	7.22e-18	4_loc_window_layer
347	chr13	77461279	77461426	148	*	5.49e-05	4_loc_window_layer
348	chr13	100000000	100000000	966	*	1.99e-06	4_loc_window_layer
349	chr13	114000000	114000000	208	*	0.000106	4_loc_window_layer
350	chr13	114000000	114000000	288	*	1.72e-12	4_loc_window_layer
351	chr14	31343146	31343427	282	*	7.24e-05	4_loc_window_layer
352	chr14	53258566	53258684	119	*	5.49e-05	4_loc_window_layer
353	chr14	69095057	69095679	623	*	9.63e-07	4_loc_window_layer
354	chr14	95156546	95157213	668	*	0.000115	4_loc_window_layer
355	chr14	95786621	95787435	815	*	7.8e-05	4_loc_window_layer
356	chr14	95826570	95826997	428	*	1.49e-06	4_loc_window_layer
357	chr14	101000000	101000000	653	*	7.31e-07	4_loc_window_layer
358	chr14	103000000	103000000	803	*	9.23e-05	4_loc_window_layer
359	chr14	104000000	104000000	556	*	0.000131	4_loc_window_layer
360	chr14	104000000	104000000	272	*	7.8e-05	4_loc_window_layer
361	chr15	27819306	27819924	619	*	8.59e-07	4_loc_window_layer
362	chr15	29968032	29980826	12795	*	2.29e-08	4_loc_window_layer
363	chr15	40571997	40572794	798	*	8.59e-07	4_loc_window_layer
364	chr15	41185800	41186038	239	*	6.46e-05	4_loc_window_layer
365	chr15	41218984	41219741	758	*	5.49e-05	4_loc_window_layer
366	chr15	41801319	41803772	2454	*	0.000109	4_loc_window_layer
367	chr15	42328501	42328988	488	*	5.49e-05	4_loc_window_layer
368	chr15	45422325	45422553	229	*	5.49e-05	4_loc_window_layer
369	chr15	59157075	59157857	783	*	7.31e-07	4_loc_window_layer
370	chr15	62515771	62516966	1196	*	1.72e-12	4_loc_window_layer
371	chr15	69744390	69744684	295	*	5.49e-05	4_loc_window_layer
372	chr15	75639163	75639433	271	*	0.000127	4_loc_window_layer
373	chr15	76005446	76014911	9466	*	2.64e-06	4_loc_window_layer
374	chr15	78631878	78632144	267	*	1.14e-08	4_loc_window_layer
375	chr15	78933807	78934280	474	*	5.49e-05	4_loc_window_layer
376	chr15	85360217	85360664	448	*	7.24e-05	4_loc_window_layer
377	chr15	90319155	90319432	278	*	0.000111	4_loc_window_layer
378	chr15	90543224	90543813	590	*	1.45e-06	4_loc_window_layer
379	chr15	90727886	90728027	142	*	8.59e-07	4_loc_window_layer
380	chr16	331727	332515	789	*	6.46e-05	4_loc_window_layer
381	chr16	3062349	3062975	627	*	1.72e-12	4_loc_window_layer
382	chr16	4665248	4666047	800	*	7.31e-07	4_loc_window_layer
383	chr16	10912331	10912718	388	*	1.63e-08	4_loc_window_layer
384	chr16	29796373	29796798	426	*	1.23e-06	4_loc_window_layer
385	chr16	29912460	29913007	548	*	8.77e-05	4_loc_window_layer
386	chr16	30572815	30573013	199	*	6.46e-05	4_loc_window_layer
387	chr16	31159558	31159920	363	*	7.31e-07	4_loc_window_layer
388	chr16	47047897	47048107	211	*	0.000122	4_loc_window_layer
389	chr16	50278722	50279175	454	*	5.49e-05	4_loc_window_layer
390	chr16	54227790	54228582	793	*	1.72e-12	4_loc_window_layer
391	chr16	54365103	54404408	39306	*	2.41e-06	4_loc_window_layer
392	chr16	56672671	56676694	4024	*	9.23e-05	4_loc_window_layer
393	chr16	57406074	57406511	438	*	7.31e-07	4_loc_window_layer
394	chr16	66955873	66956242	370	*	1.53e-06	4_loc_window_layer
395	chr16	68269041	68269763	723	*	1.85e-06	4_loc_window_layer
396	chr16	68482821	68483194	374	*	0.000122	4_loc_window_layer
397	chr16	85157762	85158047	286	*	5.49e-05	4_loc_window_layer
398	chr16	86337418	86337750	333	*	0.000103	4_loc_window_layer
399	chr16	86766712	86768117	1406	*	5.08e-10	4_loc_window_layer
400	chr16	87605249	87616248	11000	*	7.31e-07	4_loc_window_layer
401	chr16	88445933	88449254	3322	*	2.21e-08	4_loc_window_layer
402	chr16	88706241	88706717	477	*	7.24e-05	4_loc_window_layer
403	chr17	1395371	1396395	1025	*	1.7e-10	4_loc_window_layer
404	chr17	3600356	3600514	159	*	0.000115	4_loc_window_layer
405	chr17	4648566	4649333	768	*	3.1e-10	4_loc_window_layer
406	chr17	6358363	6358599	237	*	5.49e-05	4_loc_window_layer
407	chr17	8213522	8218887	5366	*	2.26e-06	4_loc_window_layer
408	chr17	8957664	8958090	427	*	9.54e-05	4_loc_window_layer
409	chr17	9550137	9550545	409	*	7.31e-07	4_loc_window_layer
410	chr17	19314299	19314618	320	*	9.72e-09	4_loc_window_layer
411	chr17	26633895	26634581	687	*	1.14e-08	4_loc_window_layer
412	chr17	28564834	28566331	1498	*	0.000125	4_loc_window_layer
413	chr17	29886885	29887376	492	*	0.000126	4_loc_window_layer
414	chr17	30243828	30244630	803	*	9.72e-09	4_loc_window_layer
415	chr17	30591837	30592406	570	*	0.000129	4_loc_window_layer
416	chr17	31254544	31254708	165	*	0.000117	4_loc_window_layer
417	chr17	35098710	35119063	20354	*	0.000103	4_loc_window_layer
418	chr17	35241993	35242756	764	*	0.000116	4_loc_window_layer
419	chr17	35423405	35424059	655	*	1.38e-08	4_loc_window_layer
420	chr17	36739017	36759100	20084	*	7.59e-05	4_loc_window_layer
421	chr17	36997420	36997740	321	*	1.79e-10	4_loc_window_layer
422	chr17	37782302	37783011	710	*	7.8e-05	4_loc_window_layer
423	chr17	37893638	37894014	377	*	0.000125	4_loc_window_layer
424	chr17	37896175	37897246	1072	*	5.49e-05	4_loc_window_layer
425	chr17	38084119	38084459	341	*	9.8e-05	4_loc_window_layer
426	chr17	39019545	39020053	509	*	2.64e-08	4_loc_window_layer
427	chr17	40274524	40274811	288	*	2.42e-10	4_loc_window_layer
428	chr17	41923945	41924302	358	*	0.000116	4_loc_window_layer
429	chr17	42247910	42248358	449	*	9.63e-07	4_loc_window_layer
430	chr17	43221575	43222258	684	*	1.32e-06	4_loc_window_layer
431	chr17	45935359	45944464	9106	*	5.49e-05	4_loc_window_layer
432	chr17	45949677	45949878	202	*	7.31e-07	4_loc_window_layer
433	chr17	46604235	46604774	540	*	6.46e-05	4_loc_window_layer
434	chr17	46697115	46697700	586	*	9.17e-05	4_loc_window_layer
435	chr17	47589594	47590326	733	*	1.23e-06	4_loc_window_layer
436	chr17	47962002	47979069	17068	*	1.84e-10	4_loc_window_layer
437	chr17	48051089	48070354	19266	*	2.66e-10	4_loc_window_layer
438	chr17	48912026	48912952	927	*	2.53e-25	4_loc_window_layer
439	chr17	58499679	58499911	233	*	1.96e-10	4_loc_window_layer
440	chr17	65242497	65242892	396	*	9.17e-05	4_loc_window_layer
441	chr17	72357992	72358370	379	*	1.11e-06	4_loc_window_layer
442	chr17	72931569	72931792	224	*	2.07e-10	4_loc_window_layer
443	chr17	74535028	74536269	1242	*	1.51e-08	4_loc_window_layer
444	chr17	75789279	75789529	251	*	9.63e-07	4_loc_window_layer
445	chr17	77924582	77925317	736	*	1.22e-06	4_loc_window_layer
446	chr17	79465866	79466438	573	*	7.8e-05	4_loc_window_layer
447	chr17	79486912	79495953	9042	*	1.47e-19	4_loc_window_layer
448	chr18	19476805	19477995	1191	*	3.54e-08	4_loc_window_layer
449	chr18	44236847	44237801	955	*	5.33e-18	4_loc_window_layer
450	chr19	1302619	1305061	2443	*	1.48e-08	4_loc_window_layer
451	chr19	2486431	2488560	2130	*	9.6e-05	4_loc_window_layer
452	chr19	2525231	2525634	404	*	1.75e-06	4_loc_window_layer
453	chr19	3480363	3480672	310	*	9.63e-07	4_loc_window_layer
454	chr19	14049018	14049578	561	*	1.72e-06	4_loc_window_layer
455	chr19	14376360	14376960	601	*	1.37e-06	4_loc_window_layer
456	chr19	36004632	36005906	1275	*	1.49e-06	4_loc_window_layer
457	chr19	36484731	36485360	630	*	9.72e-09	4_loc_window_layer
458	chr19	39466575	39467258	684	*	7.24e-05	4_loc_window_layer
459	chr19	39523158	39523626	469	*	9.72e-09	4_loc_window_layer
460	chr19	42348327	42348676	350	*	2.07e-08	4_loc_window_layer
461	chr19	45417526	45418020	495	*	2.12e-08	4_loc_window_layer
462	chr19	46999274	46999444	171	*	1.28e-08	4_loc_window_layer
463	chr19	48048129	48049233	1105	*	0.000117	4_loc_window_layer
464	chr19	49055390	49059802	4413	*	3.73e-10	4_loc_window_layer
465	chr19	49176277	49177504	1228	*	1.45e-06	4_loc_window_layer
466	chr19	49222892	49223814	923	*	9.72e-09	4_loc_window_layer
467	chr19	49243427	49244674	1248	*	9.72e-09	4_loc_window_layer
468	chr19	51165207	51165845	639	*	9.72e-09	4_loc_window_layer
469	chr19	51330265	51330469	205	*	6.46e-05	4_loc_window_layer
470	chr19	51774377	51774666	290	*	1.75e-06	4_loc_window_layer
471	chr19	54927528	54928185	658	*	1.37e-06	4_loc_window_layer
472	chr19	55885168	55889276	4109	*	1.21e-17	4_loc_window_layer
473	chr19	56000201	56005437	5237	*	3.16e-14	4_loc_window_layer
474	chr20	642673	643716	1044	*	9.17e-05	4_loc_window_layer
475	chr20	2517085	2517613	529	*	1.28e-06	4_loc_window_layer
476	chr20	3149249	3149320	72	*	6.46e-05	4_loc_window_layer
477	chr20	3643863	3644192	330	*	7.31e-07	4_loc_window_layer
478	chr20	6033516	6035139	1624	*	2.05e-08	4_loc_window_layer
479	chr20	25128211	25128807	597	*	1.29e-10	4_loc_window_layer
480	chr20	30225517	30225851	335	*	3.2e-10	4_loc_window_layer
481	chr20	30437284	30439610	2327	*	6.46e-05	4_loc_window_layer
482	chr20	35169260	35169881	622	*	2.31e-10	4_loc_window_layer
483	chr20	39969481	39969604	124	*	9.63e-07	4_loc_window_layer
484	chr20	44451667	44451973	307	*	5.49e-05	4_loc_window_layer
485	chr20	50418952	50419214	263	*	8.59e-07	4_loc_window_layer
486	chr20	55836676	55838478	1803	*	1.74e-08	4_loc_window_layer
487	chr20	57041622	57042703	1082	*	0.000108	4_loc_window_layer
488	chr20	61002595	61002866	272	*	9.72e-09	4_loc_window_layer
489	chr20	62179030	62179752	723	*	0.000103	4_loc_window_layer
490	chr20	62715942	62716606	665	*	1.92e-06	4_loc_window_layer
491	chr21	45246252	45247038	787	*	7.31e-07	4_loc_window_layer
492	chr21	45705267	45706043	777	*	4.04e-18	4_loc_window_layer
493	chr22	18063857	18064224	368	*	9.63e-07	4_loc_window_layer
494	chr22	19724444	19726921	2478	*	0.000103	4_loc_window_layer
495	chr22	31536431	31536585	155	*	7.31e-07	4_loc_window_layer
496	chr22	37499451	37499859	409	*	5.49e-05	4_loc_window_layer
497	chr22	38713874	38714285	412	*	1.5e-06	4_loc_window_layer
498	chr22	38861635	38863644	2010	*	9.17e-05	4_loc_window_layer
499	chr22	41956854	41957443	590	*	0.000103	4_loc_window_layer
500	chr22	42828125	42828447	323	*	3.67e-08	4_loc_window_layer
501	chr22	45704902	45705265	364	*	2.63e-10	4_loc_window_layer
502	chr22	45899186	45899736	551	*	0.000106	4_loc_window_layer
503	chr22	50451054	50451245	192	*	5.49e-05	4_loc_window_layer
504	chr22	50737978	50738890	913	*	5.49e-05	4_loc_window_layer
505	chr22	50985117	50986813	1697	*	1.29e-10	4_loc_window_layer
506	chrX	46937658	46938229	572	*	0.000129	4_loc_window_layer
507	chrX	103000000	103000000	248	*	1.53e-06	4_loc_window_layer
508	chr1	871441	875345	3905	*	2.58e-05	8_loc_window_layer
509	chr1	902653	911601	8949	*	1.71e-10	8_loc_window_layer
510	chr1	914382	920580	6199	*	3.7e-13	8_loc_window_layer
511	chr1	948893	952794	3902	*	1.97e-07	8_loc_window_layer
512	chr1	995013	999679	4667	*	5.51e-07	8_loc_window_layer
513	chr1	999888	1010638	10751	*	1.54e-26	8_loc_window_layer
514	chr1	1052600	1066544	13945	*	5.03e-19	8_loc_window_layer
515	chr1	1067223	1072370	5148	*	2.92e-05	8_loc_window_layer
516	chr1	1073424	1078519	5096	*	1.55e-07	8_loc_window_layer
517	chr1	1097233	1110852	13620	*	1.27e-63	8_loc_window_layer
518	chr1	1117473	1118965	1493	*	2.85e-05	8_loc_window_layer
519	chr1	1142132	1144012	1881	*	2.58e-06	8_loc_window_layer
520	chr1	1168550	1176376	7827	*	1.03e-08	8_loc_window_layer
521	chr1	1179747	1187974	8228	*	8.69e-08	8_loc_window_layer
522	chr1	1216441	1222184	5744	*	8.42e-07	8_loc_window_layer
523	chr1	1286917	1309641	22725	*	1.93e-28	8_loc_window_layer
524	chr1	1355235	1370775	15541	*	2.34e-28	8_loc_window_layer
525	chr1	1372677	1377938	5262	*	5.41e-11	8_loc_window_layer
526	chr1	1385371	1391055	5685	*	1.56e-05	8_loc_window_layer
527	chr1	1396160	1406663	10504	*	5.08e-13	8_loc_window_layer
528	chr1	1713676	1714271	596	*	1.53e-07	8_loc_window_layer
529	chr1	1823305	1840100	16796	*	2.17e-08	8_loc_window_layer
530	chr1	1845396	1849073	3678	*	6.03e-06	8_loc_window_layer
531	chr1	1851347	1858037	6691	*	4.49e-18	8_loc_window_layer
532	chr1	1861806	1874488	12683	*	1.62e-08	8_loc_window_layer
533	chr1	1889099	1905618	16520	*	4.48e-13	8_loc_window_layer
534	chr1	1914707	1950415	35709	*	6.9e-21	8_loc_window_layer
535	chr1	1961111	1978732	17622	*	1.95e-16	8_loc_window_layer
536	chr1	2063799	2065263	1465	*	3.58e-09	8_loc_window_layer
537	chr1	2137307	2139175	1869	*	2.09e-06	8_loc_window_layer
538	chr1	2140551	2155728	15178	*	4.5e-06	8_loc_window_layer
539	chr1	2344979	2349553	4575	*	4.78e-16	8_loc_window_layer
540	chr1	2376119	2388073	11955	*	1.02e-21	8_loc_window_layer
541	chr1	2404894	2411004	6111	*	1.72e-08	8_loc_window_layer
542	chr1	2424003	2427655	3653	*	1.27e-05	8_loc_window_layer
543	chr1	2428936	2438037	9102	*	1.38e-19	8_loc_window_layer
544	chr1	2458230	2460621	2392	*	4.54e-06	8_loc_window_layer
545	chr1	2466275	2476749	10475	*	6.72e-16	8_loc_window_layer
546	chr1	2537719	2559822	22104	*	1.38e-10	8_loc_window_layer
547	chr1	2706960	2722739	15780	*	1.66e-14	8_loc_window_layer
548	chr1	2767242	2775387	8146	*	1.8e-09	8_loc_window_layer
549	chr1	2820433	2823402	2970	*	6.2e-09	8_loc_window_layer
550	chr1	2839859	2850951	11093	*	1.16e-22	8_loc_window_layer
551	chr1	2859737	2876546	16810	*	4.66e-06	8_loc_window_layer
552	chr1	2885085	2885244	160	*	3.07e-06	8_loc_window_layer
553	chr1	2922569	2931557	8989	*	3.84e-09	8_loc_window_layer
554	chr1	2947791	2954429	6639	*	0.000216	8_loc_window_layer
555	chr1	3099804	3101428	1625	*	2.72e-05	8_loc_window_layer
556	chr1	3163710	3178384	14675	*	1.8e-13	8_loc_window_layer
557	chr1	3229921	3234186	4266	*	0.000825	8_loc_window_layer
558	chr1	3569624	3575917	6294	*	5.18e-09	8_loc_window_layer
559	chr1	3585225	3649771	64547	*	6.64e-90	8_loc_window_layer
560	chr1	3664522	3685319	20798	*	4.37e-12	8_loc_window_layer
561	chr1	3773958	3778271	4314	*	5.62e-10	8_loc_window_layer
562	chr1	3823656	3827081	3426	*	2.82e-07	8_loc_window_layer
563	chr1	4660171	4712764	52594	*	1.33e-10	8_loc_window_layer
564	chr1	5805293	5816986	11694	*	1.41e-05	8_loc_window_layer
565	chr1	6164020	6171788	7769	*	0.000344	8_loc_window_layer
566	chr1	6218116	6232001	13886	*	1.95e-06	8_loc_window_layer
567	chr1	6260360	6265300	4941	*	0.000209	8_loc_window_layer
568	chr1	6454278	6479725	25448	*	6.34e-09	8_loc_window_layer
569	chr1	6509182	6521490	12309	*	1.69e-22	8_loc_window_layer
570	chr1	6556848	6558113	1266	*	3.88e-05	8_loc_window_layer
571	chr1	6579837	6605420	25584	*	0.000159	8_loc_window_layer
572	chr1	6618814	6639959	21146	*	5.21e-08	8_loc_window_layer
573	chr1	6664103	6672620	8518	*	5.64e-06	8_loc_window_layer
574	chr1	6967037	7022284	55248	*	5.36e-10	8_loc_window_layer
575	chr1	7308012	7319248	11237	*	2.04e-07	8_loc_window_layer
576	chr1	7408018	7462176	54159	*	9.18e-07	8_loc_window_layer
577	chr1	7531719	7562444	30726	*	1.77e-07	8_loc_window_layer
578	chr1	7579016	7642984	63969	*	1.33e-07	8_loc_window_layer
579	chr1	8086588	8194341	107754	*	1.35e-12	8_loc_window_layer
580	chr1	8343271	8378213	34943	*	1.58e-10	8_loc_window_layer
581	chr1	9257092	9294473	37382	*	1.59e-10	8_loc_window_layer
582	chr1	9340416	9352663	12248	*	1.57e-05	8_loc_window_layer
583	chr1	9380566	9409349	28784	*	8.68e-18	8_loc_window_layer
584	chr1	9489434	9527208	37775	*	3.81e-07	8_loc_window_layer
585	chr1	9884565	9895799	11235	*	1.45e-14	8_loc_window_layer
586	chr1	10042538	10056957	14420	*	4.57e-05	8_loc_window_layer
587	chr1	10695686	10701900	6215	*	1.16e-09	8_loc_window_layer
588	chr1	10709702	10711695	1994	*	3.36e-13	8_loc_window_layer
589	chr1	10728270	10732558	4289	*	2.65e-09	8_loc_window_layer
590	chr1	10784363	10832698	48336	*	8.27e-16	8_loc_window_layer
591	chr1	10856739	10977175	120437	*	2.98e-31	8_loc_window_layer
592	chr1	10995014	11006392	11379	*	6.16e-05	8_loc_window_layer
593	chr1	11024484	11042453	17970	*	4.45e-08	8_loc_window_layer
594	chr1	11361900	11473308	111409	*	1.41e-10	8_loc_window_layer
595	chr1	11559063	11562134	3072	*	5.91e-06	8_loc_window_layer
596	chr1	11711141	11714254	3114	*	5.21e-10	8_loc_window_layer
597	chr1	11822296	11847863	25568	*	3.01e-05	8_loc_window_layer
598	chr1	11908164	11918954	10791	*	4.83e-05	8_loc_window_layer
599	chr1	11983154	11986397	3244	*	0.0003	8_loc_window_layer
600	chr1	12600225	12616550	16326	*	3.94e-12	8_loc_window_layer
601	chr1	12645829	12664243	18415	*	3.54e-07	8_loc_window_layer
602	chr1	12851605	12892187	40583	*	0.000283	8_loc_window_layer
603	chr1	13941015	14026360	85346	*	7.35e-09	8_loc_window_layer
604	chr1	14925517	15062529	137013	*	1.29e-09	8_loc_window_layer
605	chr1	15162073	15208649	46577	*	0.000206	8_loc_window_layer
606	chr1	15224956	15251544	26589	*	2.44e-07	8_loc_window_layer
607	chr1	15269183	15283326	14144	*	1.87e-07	8_loc_window_layer
608	chr1	15285781	15364622	78842	*	8.01e-06	8_loc_window_layer
609	chr1	16068067	16071339	3273	*	9.77e-08	8_loc_window_layer
610	chr1	16076206	16130102	53897	*	4.74e-19	8_loc_window_layer
611	chr1	16161673	16164122	2450	*	2.28e-09	8_loc_window_layer
612	chr1	16303299	16336321	33023	*	1.11e-09	8_loc_window_layer
613	chr1	16345374	16399649	54276	*	1.94e-37	8_loc_window_layer
614	chr1	16399867	16448161	48295	*	5.83e-12	8_loc_window_layer
615	chr1	16481990	16483658	1669	*	6.93e-05	8_loc_window_layer
616	chr1	16533891	16543021	9131	*	3.15e-12	8_loc_window_layer
617	chr1	16544210	16554984	10775	*	7.34e-09	8_loc_window_layer
618	chr1	16826221	16872564	46344	*	1.25e-28	8_loc_window_layer
619	chr1	17004808	17033405	28598	*	2.03e-27	8_loc_window_layer
620	chr1	17046714	17086558	39845	*	1.92e-19	8_loc_window_layer
621	chr1	17193979	17223176	29198	*	3.79e-23	8_loc_window_layer
622	chr1	17475656	17512653	36998	*	1.27e-09	8_loc_window_layer
623	chr1	17746286	17750198	3913	*	0.000128	8_loc_window_layer
624	chr1	17766917	17848522	81606	*	2.76e-08	8_loc_window_layer
625	chr1	17882998	17901599	18602	*	1.75e-05	8_loc_window_layer
626	chr1	18436969	18553942	116974	*	1.73e-07	8_loc_window_layer
627	chr1	18806517	18869151	62635	*	6.82e-18	8_loc_window_layer
628	chr1	18973303	19041556	68254	*	2.55e-11	8_loc_window_layer
629	chr1	19043573	19052235	8663	*	3.3e-07	8_loc_window_layer
630	chr1	19178957	19186245	7289	*	3.5e-07	8_loc_window_layer
631	chr1	19283761	19396559	112799	*	9.68e-15	8_loc_window_layer
632	chr1	19600141	19601069	929	*	2.44e-10	8_loc_window_layer
633	chr1	19614851	19615702	852	*	4.03e-09	8_loc_window_layer
634	chr1	19768096	19811704	43609	*	3.02e-07	8_loc_window_layer
635	chr1	19926850	19970337	43488	*	1.75e-07	8_loc_window_layer
636	chr1	20127495	20143217	15723	*	7.61e-07	8_loc_window_layer
637	chr1	20301989	20308066	6078	*	0.000114	8_loc_window_layer
638	chr1	20396560	20446657	50098	*	1.36e-10	8_loc_window_layer
639	chr1	20616975	20617456	482	*	9.74e-08	8_loc_window_layer
640	chr1	20732323	20802470	70148	*	2.03e-08	8_loc_window_layer
641	chr1	20835335	20878787	43453	*	1.74e-05	8_loc_window_layer
642	chr1	21044685	21058007	13323	*	1.15e-10	8_loc_window_layer
643	chr1	21755759	21766368	10610	*	9.45e-08	8_loc_window_layer
644	chr1	21894532	21982511	87980	*	2.32e-42	8_loc_window_layer
645	chr1	22470290	22615900	145611	*	3.62e-20	8_loc_window_layer
646	chr1	22666910	22777266	110357	*	7.15e-10	8_loc_window_layer
647	chr1	22919873	22925447	5575	*	0.000303	8_loc_window_layer
648	chr1	22969945	23034799	64855	*	7.81e-31	8_loc_window_layer
649	chr1	23067453	23109881	42429	*	1.19e-08	8_loc_window_layer
650	chr1	23142734	23279685	136952	*	1.17e-10	8_loc_window_layer
651	chr1	23762558	23796623	34066	*	2.04e-07	8_loc_window_layer
652	chr1	24195059	24195659	601	*	4.99e-06	8_loc_window_layer
653	chr1	24307516	24476861	169346	*	1.1e-29	8_loc_window_layer
654	chr1	24514218	24645380	131163	*	7.49e-16	8_loc_window_layer
655	chr1	24648851	24667622	18772	*	3.41e-06	8_loc_window_layer
656	chr1	25257191	25257813	623	*	2.48e-11	8_loc_window_layer
657	chr1	25258082	25261746	3665	*	6.82e-09	8_loc_window_layer
658	chr1	26233332	26233709	378	*	6.62e-18	8_loc_window_layer
659	chr1	26337472	26362461	24990	*	2.71e-10	8_loc_window_layer
660	chr1	26373288	26421349	48062	*	4.27e-07	8_loc_window_layer
661	chr1	26484578	26488129	3552	*	4.46e-05	8_loc_window_layer
662	chr1	26490989	26495874	4886	*	0.000133	8_loc_window_layer
663	chr1	26503623	26504019	397	*	5.01e-11	8_loc_window_layer
664	chr1	26516960	26552102	35143	*	3.87e-16	8_loc_window_layer
665	chr1	27189270	27190639	1370	*	2.25e-19	8_loc_window_layer
666	chr1	27287181	27287541	361	*	4.04e-06	8_loc_window_layer
667	chr1	27679961	27687685	7725	*	5.59e-11	8_loc_window_layer
668	chr1	27693398	27695677	2280	*	0.000441	8_loc_window_layer
669	chr1	27705902	27718495	12594	*	2.02e-25	8_loc_window_layer
670	chr1	27961017	27962692	1676	*	3.51e-06	8_loc_window_layer
671	chr1	29139121	29213233	74113	*	3.68e-19	8_loc_window_layer
672	chr1	29451713	29461070	9358	*	5.39e-10	8_loc_window_layer
673	chr1	29563377	29585853	22477	*	5.95e-11	8_loc_window_layer
674	chr1	29587088	29610375	23288	*	7.62e-07	8_loc_window_layer
675	chr1	30138182	30567525	429344	*	2.1e-11	8_loc_window_layer
676	chr1	31362242	31380425	18184	*	1.21e-07	8_loc_window_layer
677	chr1	32041052	32042921	1870	*	4.52e-07	8_loc_window_layer
678	chr1	32052246	32055006	2761	*	1.06e-12	8_loc_window_layer
679	chr1	32157059	32179862	22804	*	1.83e-14	8_loc_window_layer
680	chr1	32234411	32238731	4321	*	2.99e-05	8_loc_window_layer
681	chr1	32255254	32303910	48657	*	1.71e-07	8_loc_window_layer
682	chr1	32706433	32713275	6843	*	1.94e-10	8_loc_window_layer
683	chr1	32802218	32802312	95	*	5.79e-08	8_loc_window_layer
684	chr1	33335831	33350709	14879	*	8.6e-07	8_loc_window_layer
685	chr1	33367401	33391638	24238	*	8.4e-08	8_loc_window_layer
686	chr1	33546750	33585904	39155	*	2.91e-05	8_loc_window_layer
687	chr1	33647933	33700126	52194	*	1.81e-05	8_loc_window_layer
688	chr1	34633066	34642396	9331	*	1.06e-05	8_loc_window_layer
689	chr1	35122551	35222920	100370	*	1.72e-08	8_loc_window_layer
690	chr1	35255241	35259750	4510	*	1.12e-07	8_loc_window_layer
691	chr1	35585337	35656325	70989	*	3.21e-06	8_loc_window_layer
692	chr1	36038514	36042438	3925	*	3.82e-15	8_loc_window_layer
693	chr1	36108206	36172279	64074	*	3.92e-08	8_loc_window_layer
694	chr1	36574854	36594217	19364	*	9.15e-10	8_loc_window_layer
695	chr1	36786285	36788416	2132	*	3.91e-05	8_loc_window_layer
696	chr1	36938145	36948733	10589	*	0.000327	8_loc_window_layer
697	chr1	37031079	37176647	145569	*	8.26e-06	8_loc_window_layer
698	chr1	38021830	38022718	889	*	5.22e-14	8_loc_window_layer
699	chr1	38100811	38155367	54557	*	6.37e-09	8_loc_window_layer
700	chr1	38231980	38259096	27117	*	0.000152	8_loc_window_layer
701	chr1	38397927	38414057	16131	*	1.53e-05	8_loc_window_layer
702	chr1	38513318	38757741	244424	*	2.92e-22	8_loc_window_layer
703	chr1	38888789	39024825	136037	*	7.31e-13	8_loc_window_layer
704	chr1	39175759	39249664	73906	*	1.31e-07	8_loc_window_layer
705	chr1	39342651	39456103	113453	*	4.97e-06	8_loc_window_layer
706	chr1	39492570	39569079	76510	*	1.43e-12	8_loc_window_layer
707	chr1	39976671	39983794	7124	*	0.000161	8_loc_window_layer
708	chr1	40043840	40105079	61240	*	9.56e-06	8_loc_window_layer
709	chr1	40105664	40137185	31522	*	1.73e-08	8_loc_window_layer
710	chr1	40138402	40157125	18724	*	4.92e-11	8_loc_window_layer
711	chr1	40157480	40203513	46034	*	4.69e-09	8_loc_window_layer
712	chr1	40233737	40254184	20448	*	3.07e-08	8_loc_window_layer
713	chr1	40368366	40420537	52172	*	2.04e-11	8_loc_window_layer
714	chr1	40598394	40599011	618	*	1.02e-09	8_loc_window_layer
715	chr1	40783060	40783264	205	*	3.07e-06	8_loc_window_layer
716	chr1	41116256	41130641	14386	*	3.89e-13	8_loc_window_layer
717	chr1	41131970	41156980	25011	*	5.74e-05	8_loc_window_layer
718	chr1	41268493	41308035	39543	*	1.89e-15	8_loc_window_layer
719	chr1	41350014	41445556	95543	*	6.9e-20	8_loc_window_layer
720	chr1	41832649	41847297	14649	*	0.000129	8_loc_window_layer
721	chr1	41849189	41961110	111922	*	2.41e-27	8_loc_window_layer
722	chr1	42383598	42385941	2344	*	1.82e-10	8_loc_window_layer
723	chr1	42610907	42618506	7600	*	3.32e-06	8_loc_window_layer
724	chr1	43425156	43429380	4225	*	3.78e-05	8_loc_window_layer
725	chr1	43472972	43473460	489	*	3.6e-06	8_loc_window_layer
726	chr1	43750693	43760803	10111	*	4.6e-12	8_loc_window_layer
727	chr1	43920090	43938212	18123	*	0.000104	8_loc_window_layer
728	chr1	44398868	44400749	1882	*	6.25e-13	8_loc_window_layer
729	chr1	45276338	45279349	3012	*	5.85e-06	8_loc_window_layer
730	chr1	46088336	46091693	3358	*	2.81e-13	8_loc_window_layer
731	chr1	46879360	46950189	70830	*	2.51e-33	8_loc_window_layer
732	chr1	46958856	46997243	38388	*	4.36e-12	8_loc_window_layer
733	chr1	46999348	47018319	18972	*	2.57e-15	8_loc_window_layer
734	chr1	47082129	47086491	4363	*	0.000603	8_loc_window_layer
735	chr1	47365990	47449205	83216	*	0.000247	8_loc_window_layer
736	chr1	47898911	47902269	3359	*	5.6e-11	8_loc_window_layer
737	chr1	47904171	47910181	6011	*	1.21e-06	8_loc_window_layer
738	chr1	47998637	48022001	23365	*	1.31e-06	8_loc_window_layer
739	chr1	48176518	48191031	14514	*	8.86e-10	8_loc_window_layer
740	chr1	48449748	48459236	9489	*	4.47e-07	8_loc_window_layer
741	chr1	49748480	50489418	740939	*	1.61e-05	8_loc_window_layer
742	chr1	50574156	50744322	170167	*	1.22e-08	8_loc_window_layer
743	chr1	50834056	50880864	46809	*	0.000108	8_loc_window_layer
744	chr1	51796558	51813816	17259	*	3.51e-13	8_loc_window_layer
745	chr1	53704306	53712544	8239	*	1.35e-05	8_loc_window_layer
746	chr1	53924998	53926227	1230	*	6.7e-09	8_loc_window_layer
747	chr1	53928411	53966412	38002	*	0.000148	8_loc_window_layer
748	chr1	54151053	54195830	44778	*	2.23e-05	8_loc_window_layer
749	chr1	54470204	54484669	14466	*	8.41e-05	8_loc_window_layer
750	chr1	55243019	55247408	4390	*	4.72e-06	8_loc_window_layer
751	chr1	55271295	55278975	7681	*	3.69e-07	8_loc_window_layer
752	chr1	55416414	55462274	45861	*	2.85e-15	8_loc_window_layer
753	chr1	55462689	55473553	10865	*	8.96e-11	8_loc_window_layer
754	chr1	55480837	55505189	24353	*	1.14e-08	8_loc_window_layer
755	chr1	57285156	57297710	12555	*	6.62e-12	8_loc_window_layer
756	chr1	58018699	58257201	238503	*	7.92e-05	8_loc_window_layer
757	chr1	59042065	59044320	2256	*	3.65e-11	8_loc_window_layer
758	chr1	59280290	59280841	552	*	4.08e-08	8_loc_window_layer
759	chr1	60535678	60539898	4221	*	9.64e-06	8_loc_window_layer
760	chr1	62660188	62660741	554	*	4.69e-06	8_loc_window_layer
761	chr1	63466707	63782639	315933	*	8.66e-10	8_loc_window_layer
762	chr1	64669336	64822896	153561	*	4.38e-07	8_loc_window_layer
763	chr1	67594820	67600835	6016	*	4.94e-07	8_loc_window_layer
764	chr1	68298816	68403250	104435	*	8.87e-08	8_loc_window_layer
765	chr1	68512251	68515209	2959	*	3.13e-09	8_loc_window_layer
766	chr1	71172023	71510804	338782	*	7.38e-05	8_loc_window_layer
767	chr1	75590483	75593476	2994	*	1.14e-06	8_loc_window_layer
768	chr1	75606694	76078176	471483	*	0.000495	8_loc_window_layer
769	chr1	77746028	77748129	2102	*	0.000151	8_loc_window_layer
770	chr1	78511140	78511856	717	*	1.77e-10	8_loc_window_layer
771	chr1	79350918	79474718	123801	*	6.66e-10	8_loc_window_layer
772	chr1	85190400	85230119	39720	*	3.11e-05	8_loc_window_layer
773	chr1	85464110	85513315	49206	*	4.76e-06	8_loc_window_layer
774	chr1	85514610	85527943	13334	*	8.29e-14	8_loc_window_layer
775	chr1	86044103	86045527	1425	*	9.06e-10	8_loc_window_layer
776	chr1	86073001	86094825	21825	*	9.44e-08	8_loc_window_layer
777	chr1	90967211	91171013	203803	*	0.000124	8_loc_window_layer
778	chr1	91301962	91316253	14292	*	0.000161	8_loc_window_layer
779	chr1	92007887	92012736	4850	*	1.44e-12	8_loc_window_layer
780	chr1	92352293	92414910	62618	*	2.98e-10	8_loc_window_layer
781	chr1	92952440	92952655	216	*	2.08e-06	8_loc_window_layer
782	chr1	93251184	93293756	42573	*	5.31e-06	8_loc_window_layer
783	chr1	95249289	95285531	36243	*	4.32e-06	8_loc_window_layer
784	chr1	95698827	95699313	487	*	5.43e-10	8_loc_window_layer
785	chr1	100000000	100000000	111578	*	0.000393	8_loc_window_layer
786	chr1	104000000	104000000	887	*	1.05e-05	8_loc_window_layer
787	chr1	105000000	105000000	507762	*	5.33e-05	8_loc_window_layer
788	chr1	108000000	108000000	82266	*	4.6e-07	8_loc_window_layer
789	chr1	108000000	108000000	43354	*	8.71e-06	8_loc_window_layer
790	chr1	110000000	110000000	16933	*	1.3e-05	8_loc_window_layer
791	chr1	110000000	110000000	15913	*	1.42e-05	8_loc_window_layer
792	chr1	110000000	110000000	435	*	1.64e-05	8_loc_window_layer
793	chr1	111000000	111000000	14023	*	1.62e-11	8_loc_window_layer
794	chr1	111000000	111000000	35010	*	1.47e-13	8_loc_window_layer
795	chr1	111000000	111000000	18110	*	1.04e-05	8_loc_window_layer
796	chr1	111000000	111000000	51052	*	4.03e-09	8_loc_window_layer
797	chr1	111000000	111000000	105343	*	9.67e-12	8_loc_window_layer
798	chr1	112000000	112000000	902	*	1.64e-05	8_loc_window_layer
799	chr1	112000000	112000000	37748	*	5.54e-07	8_loc_window_layer
800	chr1	112000000	112000000	7979	*	1.82e-05	8_loc_window_layer
801	chr1	112000000	113000000	111839	*	6.41e-06	8_loc_window_layer
802	chr1	113000000	113000000	2379	*	0.000315	8_loc_window_layer
803	chr1	113000000	113000000	25528	*	9.78e-22	8_loc_window_layer
804	chr1	113000000	114000000	1181	*	1.26e-05	8_loc_window_layer
805	chr1	115000000	115000000	3857	*	2.75e-05	8_loc_window_layer
806	chr1	115000000	115000000	47360	*	3.48e-09	8_loc_window_layer
807	chr1	116000000	116000000	35843	*	5.71e-10	8_loc_window_layer
808	chr1	117000000	117000000	17577	*	1.41e-06	8_loc_window_layer
809	chr1	117000000	117000000	3607	*	1.29e-05	8_loc_window_layer
810	chr1	117000000	117000000	78858	*	3e-09	8_loc_window_layer
811	chr1	117000000	117000000	1038	*	6.31e-05	8_loc_window_layer
812	chr1	118000000	118000000	672	*	4.21e-05	8_loc_window_layer
813	chr1	120000000	120000000	1019	*	7.92e-11	8_loc_window_layer
814	chr1	143000000	144000000	196458	*	9.45e-06	8_loc_window_layer
815	chr1	145000000	145000000	46443	*	4.46e-07	8_loc_window_layer
816	chr1	145000000	145000000	4552	*	1.24e-07	8_loc_window_layer
817	chr1	145000000	145000000	20491	*	1.05e-08	8_loc_window_layer
818	chr1	145000000	145000000	2809	*	1.72e-10	8_loc_window_layer
819	chr1	145000000	145000000	24646	*	4.79e-12	8_loc_window_layer
820	chr1	147000000	147000000	16380	*	2.43e-05	8_loc_window_layer
821	chr1	148000000	148000000	792	*	1.03e-11	8_loc_window_layer
822	chr1	148000000	148000000	8147	*	1.05e-17	8_loc_window_layer
823	chr1	148000000	148000000	164675	*	1.46e-31	8_loc_window_layer
824	chr1	148000000	149000000	303998	*	7.67e-05	8_loc_window_layer
825	chr1	149000000	149000000	49262	*	5.24e-17	8_loc_window_layer
826	chr1	149000000	149000000	2356	*	0.00044	8_loc_window_layer
827	chr1	149000000	149000000	7313	*	2.62e-07	8_loc_window_layer
828	chr1	149000000	149000000	4610	*	3.95e-12	8_loc_window_layer
829	chr1	149000000	149000000	71251	*	8.15e-41	8_loc_window_layer
830	chr1	149000000	149000000	137423	*	5.29e-32	8_loc_window_layer
831	chr1	150000000	150000000	72463	*	6.44e-18	8_loc_window_layer
832	chr1	150000000	150000000	768	*	5.09e-06	8_loc_window_layer
833	chr1	150000000	150000000	19994	*	1.37e-08	8_loc_window_layer
834	chr1	151000000	151000000	199	*	4.8e-08	8_loc_window_layer
835	chr1	151000000	151000000	14231	*	6.5e-07	8_loc_window_layer
836	chr1	151000000	151000000	6696	*	2.33e-06	8_loc_window_layer
837	chr1	152000000	152000000	3982	*	8.2e-07	8_loc_window_layer
838	chr1	152000000	152000000	14661	*	8.75e-08	8_loc_window_layer
839	chr1	152000000	152000000	83464	*	1.15e-06	8_loc_window_layer
840	chr1	152000000	152000000	29792	*	3.74e-11	8_loc_window_layer
841	chr1	152000000	152000000	75582	*	5.26e-24	8_loc_window_layer
842	chr1	152000000	153000000	366865	*	9.86e-45	8_loc_window_layer
843	chr1	153000000	153000000	70478	*	2.36e-11	8_loc_window_layer
844	chr1	153000000	153000000	25238	*	1.05e-05	8_loc_window_layer
845	chr1	153000000	153000000	70816	*	2.65e-12	8_loc_window_layer
846	chr1	153000000	153000000	62520	*	8.52e-07	8_loc_window_layer
847	chr1	153000000	153000000	56811	*	3.29e-06	8_loc_window_layer
848	chr1	154000000	154000000	1284	*	4.34e-10	8_loc_window_layer
849	chr1	154000000	154000000	30217	*	3.2e-10	8_loc_window_layer
850	chr1	155000000	155000000	9934	*	3.37e-10	8_loc_window_layer
851	chr1	155000000	155000000	8039	*	1.44e-11	8_loc_window_layer
852	chr1	155000000	155000000	1720	*	8.19e-08	8_loc_window_layer
853	chr1	155000000	155000000	7903	*	1.45e-09	8_loc_window_layer
854	chr1	155000000	155000000	6583	*	0.000106	8_loc_window_layer
855	chr1	156000000	156000000	52602	*	4.69e-21	8_loc_window_layer
856	chr1	156000000	156000000	11335	*	3.68e-11	8_loc_window_layer
857	chr1	157000000	157000000	822	*	0.000479	8_loc_window_layer
858	chr1	157000000	157000000	5199	*	2.3e-05	8_loc_window_layer
859	chr1	157000000	157000000	29912	*	9.09e-19	8_loc_window_layer
860	chr1	157000000	157000000	16013	*	1.54e-10	8_loc_window_layer
861	chr1	157000000	157000000	27287	*	2.16e-06	8_loc_window_layer
862	chr1	157000000	157000000	74305	*	7.32e-44	8_loc_window_layer
863	chr1	157000000	157000000	25484	*	1.64e-05	8_loc_window_layer
864	chr1	157000000	157000000	780	*	8.09e-08	8_loc_window_layer
865	chr1	158000000	158000000	358	*	3.07e-06	8_loc_window_layer
866	chr1	158000000	158000000	63829	*	2.86e-18	8_loc_window_layer
867	chr1	159000000	159000000	65696	*	1.31e-10	8_loc_window_layer
868	chr1	159000000	160000000	259454	*	4.55e-08	8_loc_window_layer
869	chr1	160000000	160000000	7437	*	1.99e-08	8_loc_window_layer
870	chr1	160000000	160000000	400	*	1.63e-08	8_loc_window_layer
871	chr1	160000000	160000000	9671	*	4.59e-07	8_loc_window_layer
872	chr1	160000000	160000000	15298	*	1.16e-09	8_loc_window_layer
873	chr1	160000000	160000000	6069	*	3.08e-06	8_loc_window_layer
874	chr1	161000000	161000000	10212	*	3.05e-15	8_loc_window_layer
875	chr1	161000000	161000000	4137	*	2.71e-05	8_loc_window_layer
876	chr1	161000000	161000000	19883	*	5.51e-10	8_loc_window_layer
877	chr1	162000000	162000000	6253	*	2.27e-08	8_loc_window_layer
878	chr1	165000000	165000000	2647	*	3.07e-05	8_loc_window_layer
879	chr1	165000000	165000000	116848	*	1.51e-05	8_loc_window_layer
880	chr1	165000000	165000000	20261	*	1.82e-07	8_loc_window_layer
881	chr1	166000000	166000000	32131	*	2.78e-06	8_loc_window_layer
882	chr1	166000000	166000000	32112	*	7.41e-05	8_loc_window_layer
883	chr1	167000000	167000000	36512	*	2.17e-07	8_loc_window_layer
884	chr1	167000000	167000000	55112	*	8.73e-13	8_loc_window_layer
885	chr1	167000000	167000000	1685	*	1.36e-05	8_loc_window_layer
886	chr1	170000000	170000000	17747	*	1.02e-05	8_loc_window_layer
887	chr1	175000000	175000000	33945	*	1.17e-05	8_loc_window_layer
888	chr1	175000000	175000000	72023	*	8.43e-06	8_loc_window_layer
889	chr1	175000000	175000000	145688	*	7.99e-08	8_loc_window_layer
890	chr1	176000000	176000000	144167	*	2.41e-08	8_loc_window_layer
891	chr1	176000000	176000000	144601	*	5.36e-10	8_loc_window_layer
892	chr1	177000000	177000000	145256	*	3.48e-05	8_loc_window_layer
893	chr1	178000000	178000000	664	*	6.85e-08	8_loc_window_layer
894	chr1	179000000	179000000	8092	*	1.64e-05	8_loc_window_layer
895	chr1	180000000	180000000	69150	*	9.54e-13	8_loc_window_layer
896	chr1	181000000	181000000	30676	*	3.24e-18	8_loc_window_layer
897	chr1	181000000	181000000	1212	*	5.92e-06	8_loc_window_layer
898	chr1	181000000	181000000	41507	*	8.25e-09	8_loc_window_layer
899	chr1	181000000	181000000	29362	*	0.000131	8_loc_window_layer
900	chr1	181000000	181000000	2641	*	4.97e-05	8_loc_window_layer
901	chr1	182000000	182000000	27460	*	6.41e-09	8_loc_window_layer
902	chr1	183000000	183000000	78113	*	1.46e-06	8_loc_window_layer
903	chr1	183000000	183000000	11661	*	3.26e-15	8_loc_window_layer
904	chr1	183000000	183000000	867	*	6.98e-09	8_loc_window_layer
905	chr1	185000000	185000000	998	*	2.94e-06	8_loc_window_layer
906	chr1	200000000	200000000	5332	*	1.44e-05	8_loc_window_layer
907	chr1	201000000	201000000	21081	*	3.25e-23	8_loc_window_layer
908	chr1	201000000	201000000	86709	*	2.27e-05	8_loc_window_layer
909	chr1	201000000	201000000	15948	*	9.17e-07	8_loc_window_layer
910	chr1	201000000	201000000	15985	*	3.76e-07	8_loc_window_layer
911	chr1	201000000	201000000	111558	*	5.04e-28	8_loc_window_layer
912	chr1	201000000	201000000	113801	*	6.89e-22	8_loc_window_layer
913	chr1	201000000	201000000	57077	*	7.52e-18	8_loc_window_layer
914	chr1	202000000	202000000	113057	*	1.47e-42	8_loc_window_layer
915	chr1	202000000	202000000	25668	*	1.73e-11	8_loc_window_layer
916	chr1	203000000	203000000	37795	*	2.98e-06	8_loc_window_layer
917	chr1	203000000	203000000	427	*	5.15e-06	8_loc_window_layer
918	chr1	203000000	203000000	22697	*	1.72e-06	8_loc_window_layer
919	chr1	203000000	203000000	42897	*	1.99e-17	8_loc_window_layer
920	chr1	203000000	203000000	47949	*	1.49e-10	8_loc_window_layer
921	chr1	203000000	203000000	42111	*	0.000147	8_loc_window_layer
922	chr1	203000000	203000000	10204	*	5.27e-05	8_loc_window_layer
923	chr1	203000000	203000000	39868	*	2.98e-07	8_loc_window_layer
924	chr1	204000000	204000000	13687	*	7.97e-06	8_loc_window_layer
925	chr1	204000000	204000000	699	*	1.38e-10	8_loc_window_layer
926	chr1	204000000	204000000	1399	*	3.72e-07	8_loc_window_layer
927	chr1	205000000	205000000	141345	*	1.96e-10	8_loc_window_layer
928	chr1	205000000	205000000	44482	*	1.58e-15	8_loc_window_layer
929	chr1	205000000	205000000	83604	*	6.88e-27	8_loc_window_layer
930	chr1	205000000	205000000	7034	*	3.46e-05	8_loc_window_layer
931	chr1	206000000	206000000	70357	*	2.13e-07	8_loc_window_layer
932	chr1	207000000	207000000	19266	*	1.1e-05	8_loc_window_layer
933	chr1	208000000	208000000	35979	*	1.23e-06	8_loc_window_layer
934	chr1	209000000	209000000	23448	*	0.000542	8_loc_window_layer
935	chr1	209000000	210000000	115434	*	4.31e-06	8_loc_window_layer
936	chr1	210000000	210000000	26395	*	0.000247	8_loc_window_layer
937	chr1	210000000	210000000	669	*	1.62e-09	8_loc_window_layer
938	chr1	210000000	210000000	91341	*	1.47e-21	8_loc_window_layer
939	chr1	212000000	212000000	466	*	3.6e-06	8_loc_window_layer
940	chr1	212000000	212000000	23241	*	1.23e-07	8_loc_window_layer
941	chr1	213000000	213000000	1120	*	1.45e-09	8_loc_window_layer
942	chr1	213000000	213000000	21092	*	0.000323	8_loc_window_layer
943	chr1	214000000	214000000	1422	*	3.22e-07	8_loc_window_layer
944	chr1	217000000	217000000	44290	*	2.15e-07	8_loc_window_layer
945	chr1	220000000	220000000	29821	*	4.4e-08	8_loc_window_layer
946	chr1	221000000	221000000	2093	*	2.78e-07	8_loc_window_layer
947	chr1	221000000	221000000	1313	*	5.93e-09	8_loc_window_layer
948	chr1	221000000	221000000	4963	*	6.24e-11	8_loc_window_layer
949	chr1	221000000	221000000	1241	*	3.78e-07	8_loc_window_layer
950	chr1	223000000	223000000	4933	*	1.39e-06	8_loc_window_layer
951	chr1	223000000	223000000	13767	*	2.34e-09	8_loc_window_layer
952	chr1	223000000	223000000	91342	*	3.25e-09	8_loc_window_layer
953	chr1	224000000	224000000	106943	*	0.000156	8_loc_window_layer
954	chr1	226000000	226000000	59793	*	1.57e-05	8_loc_window_layer
955	chr1	226000000	226000000	611	*	3.07e-06	8_loc_window_layer
956	chr1	226000000	226000000	16093	*	3.96e-06	8_loc_window_layer
957	chr1	226000000	226000000	2322	*	0.000125	8_loc_window_layer
958	chr1	226000000	226000000	2272	*	1.38e-07	8_loc_window_layer
959	chr1	226000000	226000000	539	*	4.94e-06	8_loc_window_layer
960	chr1	228000000	228000000	19250	*	5.19e-27	8_loc_window_layer
961	chr1	228000000	228000000	831	*	4.8e-08	8_loc_window_layer
962	chr1	228000000	228000000	3847	*	0.000747	8_loc_window_layer
963	chr1	228000000	228000000	439	*	5.43e-10	8_loc_window_layer
964	chr1	229000000	229000000	598	*	3.91e-06	8_loc_window_layer
965	chr1	229000000	229000000	25153	*	2.28e-28	8_loc_window_layer
966	chr1	229000000	229000000	84723	*	1.51e-05	8_loc_window_layer
967	chr1	229000000	229000000	77497	*	5.14e-10	8_loc_window_layer
968	chr1	229000000	229000000	65708	*	3.12e-06	8_loc_window_layer
969	chr1	229000000	230000000	63515	*	3.69e-08	8_loc_window_layer
970	chr1	231000000	231000000	21068	*	9.05e-05	8_loc_window_layer
971	chr1	233000000	233000000	1055	*	2.46e-05	8_loc_window_layer
972	chr1	234000000	234000000	144549	*	1.41e-20	8_loc_window_layer
973	chr1	235000000	235000000	645	*	6.51e-08	8_loc_window_layer
974	chr1	236000000	236000000	670	*	8.15e-08	8_loc_window_layer
975	chr1	236000000	236000000	37876	*	7.91e-06	8_loc_window_layer
976	chr1	236000000	236000000	3736	*	2.21e-05	8_loc_window_layer
977	chr1	237000000	237000000	3081	*	6.45e-08	8_loc_window_layer
978	chr1	237000000	237000000	32477	*	6.8e-05	8_loc_window_layer
979	chr1	241000000	241000000	521	*	3.44e-05	8_loc_window_layer
980	chr1	242000000	242000000	625	*	4.08e-08	8_loc_window_layer
981	chr1	244000000	244000000	6826	*	3.72e-05	8_loc_window_layer
982	chr1	244000000	244000000	96589	*	2.58e-06	8_loc_window_layer
983	chr1	245000000	245000000	71592	*	2.26e-11	8_loc_window_layer
984	chr1	246000000	246000000	102432	*	9.82e-09	8_loc_window_layer
985	chr1	247000000	247000000	8764	*	0.000216	8_loc_window_layer
986	chr1	247000000	247000000	6217	*	5.64e-10	8_loc_window_layer
987	chr1	247000000	247000000	6724	*	3.16e-10	8_loc_window_layer
988	chr1	248000000	248000000	36054	*	1.72e-07	8_loc_window_layer
989	chr1	248000000	248000000	15341	*	1.42e-19	8_loc_window_layer
990	chr1	248000000	248000000	2553	*	5.85e-07	8_loc_window_layer
991	chr1	248000000	248000000	103576	*	1.66e-12	8_loc_window_layer
992	chr1	249000000	249000000	65049	*	1.65e-14	8_loc_window_layer
993	chr2	46558	47889	1332	*	0.000138	8_loc_window_layer
994	chr2	201857	214353	12497	*	1.17e-06	8_loc_window_layer
995	chr2	310099	356507	46409	*	1.82e-10	8_loc_window_layer
996	chr2	365531	391183	25653	*	1.57e-11	8_loc_window_layer
997	chr2	467112	479045	11934	*	3.9e-19	8_loc_window_layer
998	chr2	499710	506174	6465	*	1.67e-08	8_loc_window_layer
999	chr2	625803	637620	11818	*	2.07e-10	8_loc_window_layer
1000	chr2	691012	716389	25378	*	9.71e-13	8_loc_window_layer
1001	chr2	731073	740466	9394	*	2.56e-09	8_loc_window_layer
1002	chr2	775203	779099	3897	*	0.000145	8_loc_window_layer
1003	chr2	826591	866258	39668	*	1.64e-08	8_loc_window_layer
1004	chr2	925838	945423	19586	*	1.12e-10	8_loc_window_layer
1005	chr2	947117	983306	36190	*	4.63e-05	8_loc_window_layer
1006	chr2	1417431	1425560	8130	*	2.47e-05	8_loc_window_layer
1007	chr2	1480789	1482963	2175	*	1.61e-08	8_loc_window_layer
1008	chr2	1554849	1567042	12194	*	2.65e-06	8_loc_window_layer
1009	chr2	1592253	1605954	13702	*	1.66e-09	8_loc_window_layer
1010	chr2	1609062	1618060	8999	*	6.93e-07	8_loc_window_layer
1011	chr2	1817263	1822412	5150	*	1.69e-13	8_loc_window_layer
1012	chr2	1828438	1846447	18010	*	1.14e-11	8_loc_window_layer
1013	chr2	2111623	2178847	67225	*	8.47e-05	8_loc_window_layer
1014	chr2	2196537	2328709	132173	*	9.27e-09	8_loc_window_layer
1015	chr2	3129858	3149620	19763	*	2.09e-05	8_loc_window_layer
1016	chr2	3642211	3646196	3986	*	2.03e-12	8_loc_window_layer
1017	chr2	3658894	3663715	4822	*	4.46e-05	8_loc_window_layer
1018	chr2	3693268	3698421	5154	*	5.07e-05	8_loc_window_layer
1019	chr2	3699195	3705271	6077	*	4.58e-13	8_loc_window_layer
1020	chr2	8596908	8628196	31289	*	2.25e-11	8_loc_window_layer
1021	chr2	8723906	8726136	2231	*	2.57e-05	8_loc_window_layer
1022	chr2	8825907	8833764	7858	*	7.9e-05	8_loc_window_layer
1023	chr2	9279786	9324127	44342	*	1.14e-07	8_loc_window_layer
1024	chr2	9800556	9911124	110569	*	1.89e-09	8_loc_window_layer
1025	chr2	10344980	10384520	39541	*	1.23e-06	8_loc_window_layer
1026	chr2	10637974	10665926	27953	*	0.000203	8_loc_window_layer
1027	chr2	10686975	10691725	4751	*	2.89e-12	8_loc_window_layer
1028	chr2	10953520	11049855	96336	*	2.3e-12	8_loc_window_layer
1029	chr2	11052885	11164677	111793	*	5.67e-34	8_loc_window_layer
1030	chr2	11240641	11294738	54098	*	7.26e-17	8_loc_window_layer
1031	chr2	11679845	11723111	43267	*	1.94e-09	8_loc_window_layer
1032	chr2	11793323	11808487	15165	*	1.54e-05	8_loc_window_layer
1033	chr2	11810631	11822155	11525	*	0.000495	8_loc_window_layer
1034	chr2	12911008	13673087	762080	*	1.92e-09	8_loc_window_layer
1035	chr2	16130857	16154325	23469	*	5.66e-08	8_loc_window_layer
1036	chr2	18765848	18766294	447	*	4.04e-06	8_loc_window_layer
1037	chr2	20190169	20211868	21700	*	7.64e-05	8_loc_window_layer
1038	chr2	20251993	20306795	54803	*	8.82e-06	8_loc_window_layer
1039	chr2	20425324	20491052	65729	*	4.48e-10	8_loc_window_layer
1040	chr2	21266500	21267334	835	*	2.58e-19	8_loc_window_layer
1041	chr2	23508948	23606772	97825	*	0.000617	8_loc_window_layer
1042	chr2	23609845	23646462	36618	*	2.66e-09	8_loc_window_layer
1043	chr2	23785338	23859809	74472	*	2.93e-22	8_loc_window_layer
1044	chr2	24233341	24234017	677	*	6.3e-06	8_loc_window_layer
1045	chr2	24397649	24398859	1211	*	2.28e-13	8_loc_window_layer
1046	chr2	24712657	24713283	627	*	3.6e-06	8_loc_window_layer
1047	chr2	25384293	25390540	6248	*	1.1e-09	8_loc_window_layer
1048	chr2	25391656	25427652	35997	*	4.61e-18	8_loc_window_layer
1049	chr2	26364971	26395458	30488	*	3.73e-07	8_loc_window_layer
1050	chr2	26396290	26401640	5351	*	5.89e-07	8_loc_window_layer
1051	chr2	26470049	26522110	52062	*	4.55e-05	8_loc_window_layer
1052	chr2	26578508	26625326	46819	*	1.33e-10	8_loc_window_layer
1053	chr2	26726190	26785301	59112	*	1.66e-15	8_loc_window_layer
1054	chr2	26785834	26804199	18366	*	7.21e-07	8_loc_window_layer
1055	chr2	26949714	26986356	36643	*	2.88e-10	8_loc_window_layer
1056	chr2	27301252	27301943	692	*	5.79e-08	8_loc_window_layer
1057	chr2	27371628	27373088	1461	*	4.7e-05	8_loc_window_layer
1058	chr2	27440548	27482803	42256	*	2.87e-05	8_loc_window_layer
1059	chr2	27530455	27531360	906	*	7.52e-08	8_loc_window_layer
1060	chr2	27712693	27717709	5017	*	8.94e-08	8_loc_window_layer
1061	chr2	27718498	27720440	1943	*	2.04e-08	8_loc_window_layer
1062	chr2	27938071	27958270	20200	*	9.17e-05	8_loc_window_layer
1063	chr2	27958712	27994451	35740	*	5.79e-11	8_loc_window_layer
1064	chr2	28680107	28768014	87908	*	0.000616	8_loc_window_layer
1065	chr2	30145152	30369314	224163	*	1.19e-07	8_loc_window_layer
1066	chr2	31806234	31806898	665	*	0.001051	8_loc_window_layer
1067	chr2	36579318	36583600	4283	*	9.04e-05	8_loc_window_layer
1068	chr2	38750277	38766282	16006	*	1.07e-07	8_loc_window_layer
1069	chr2	39186743	39188006	1264	*	4.37e-05	8_loc_window_layer
1070	chr2	39455859	39472684	16826	*	1.88e-08	8_loc_window_layer
1071	chr2	42755932	42795486	39555	*	2.19e-05	8_loc_window_layer
1072	chr2	43295011	43295753	743	*	7.71e-10	8_loc_window_layer
1073	chr2	43327937	43328536	600	*	5.43e-10	8_loc_window_layer
1074	chr2	43876954	43986106	109153	*	1.11e-09	8_loc_window_layer
1075	chr2	44065056	44065627	572	*	1.3e-07	8_loc_window_layer
1076	chr2	45005364	45028604	23241	*	9.2e-05	8_loc_window_layer
1077	chr2	45173499	45178953	5455	*	7.17e-19	8_loc_window_layer
1078	chr2	45183110	45224505	41396	*	3.19e-06	8_loc_window_layer
1079	chr2	45397776	45411462	13687	*	2.29e-05	8_loc_window_layer
1080	chr2	47382287	47382739	453	*	7.06e-08	8_loc_window_layer
1081	chr2	47748042	47779198	31157	*	3.88e-07	8_loc_window_layer
1082	chr2	48828358	48920986	92629	*	8.78e-14	8_loc_window_layer
1083	chr2	48962273	48983679	21407	*	1.76e-10	8_loc_window_layer
1084	chr2	54086854	54087552	699	*	1.39e-11	8_loc_window_layer
1085	chr2	54935920	54936822	903	*	7.21e-06	8_loc_window_layer
1086	chr2	56410011	56410382	372	*	3.11e-06	8_loc_window_layer
1087	chr2	63276984	63277274	291	*	0.000746	8_loc_window_layer
1088	chr2	63278211	63280625	2415	*	1.26e-05	8_loc_window_layer
1089	chr2	66667946	66673449	5504	*	4.87e-09	8_loc_window_layer
1090	chr2	68545960	68546688	729	*	2.24e-05	8_loc_window_layer
1091	chr2	70996014	71017541	21528	*	3.55e-05	8_loc_window_layer
1092	chr2	71017887	71063282	45396	*	1.15e-11	8_loc_window_layer
1093	chr2	71116698	71125521	8824	*	6.5e-10	8_loc_window_layer
1094	chr2	71128997	71134190	5194	*	2.25e-14	8_loc_window_layer
1095	chr2	71137834	71206291	68458	*	8.96e-29	8_loc_window_layer
1096	chr2	71787663	71919857	132195	*	7.8e-06	8_loc_window_layer
1097	chr2	72076889	72156953	80065	*	2.18e-12	8_loc_window_layer
1098	chr2	73053289	73114314	61026	*	2.24e-12	8_loc_window_layer
1099	chr2	73298971	73299297	327	*	3.44e-05	8_loc_window_layer
1100	chr2	73403921	73419551	15631	*	0.000142	8_loc_window_layer
1101	chr2	74154363	74211440	57078	*	8.16e-06	8_loc_window_layer
1102	chr2	74641453	74647813	6361	*	1.17e-11	8_loc_window_layer
1103	chr2	74668072	74669516	1445	*	2.32e-18	8_loc_window_layer
1104	chr2	74728623	74729710	1088	*	6.31e-12	8_loc_window_layer
1105	chr2	74875227	74875548	322	*	9.6e-14	8_loc_window_layer
1106	chr2	84714510	84743743	29234	*	8.05e-10	8_loc_window_layer
1107	chr2	85436586	85483362	46777	*	6.04e-07	8_loc_window_layer
1108	chr2	85839507	85843044	3538	*	4.54e-05	8_loc_window_layer
1109	chr2	85981962	86012847	30886	*	1.54e-10	8_loc_window_layer
1110	chr2	86038423	86038802	380	*	3.07e-06	8_loc_window_layer
1111	chr2	87035982	87048489	12508	*	2.57e-06	8_loc_window_layer
1112	chr2	88491318	88583845	92528	*	4.75e-13	8_loc_window_layer
1113	chr2	88650618	88750864	100247	*	7.96e-07	8_loc_window_layer
1114	chr2	91787196	91848128	60933	*	7.55e-05	8_loc_window_layer
1115	chr2	91873076	91912063	38988	*	2.54e-06	8_loc_window_layer
1116	chr2	92308353	95403063	3094711	*	2.82e-07	8_loc_window_layer
1117	chr2	95537314	95539964	2651	*	3.24e-06	8_loc_window_layer
1118	chr2	95658954	95663987	5034	*	1.69e-05	8_loc_window_layer
1119	chr2	96012595	96067685	55091	*	7.57e-16	8_loc_window_layer
1120	chr2	96068839	96151370	82532	*	1.57e-06	8_loc_window_layer
1121	chr2	96765415	96781891	16477	*	7.83e-06	8_loc_window_layer
1122	chr2	97136508	97171137	34630	*	1.04e-09	8_loc_window_layer
1123	chr2	97174206	97175259	1054	*	1.13e-13	8_loc_window_layer
1124	chr2	97304219	97304450	232	*	5.35e-05	8_loc_window_layer
1125	chr2	97524767	97526122	1356	*	4.81e-06	8_loc_window_layer
1126	chr2	97761334	97778470	17137	*	0.000138	8_loc_window_layer
1127	chr2	98852781	98962207	109427	*	2.15e-13	8_loc_window_layer
1128	chr2	99439533	99552109	112577	*	1.41e-05	8_loc_window_layer
1129	chr2	101000000	101000000	63593	*	1.24e-05	8_loc_window_layer
1130	chr2	102000000	102000000	78825	*	4.8e-06	8_loc_window_layer
1131	chr2	103000000	103000000	10160	*	1.69e-06	8_loc_window_layer
1132	chr2	103000000	103000000	33585	*	3.67e-10	8_loc_window_layer
1133	chr2	103000000	103000000	91647	*	4.84e-08	8_loc_window_layer
1134	chr2	105000000	105000000	54910	*	0.000255	8_loc_window_layer
1135	chr2	105000000	105000000	2743	*	8.17e-11	8_loc_window_layer
1136	chr2	106000000	106000000	25202	*	2.97e-05	8_loc_window_layer
1137	chr2	106000000	106000000	57783	*	4.25e-15	8_loc_window_layer
1138	chr2	107000000	107000000	103607	*	0.000311	8_loc_window_layer
1139	chr2	107000000	107000000	72613	*	5.24e-07	8_loc_window_layer
1140	chr2	109000000	109000000	645	*	9.36e-09	8_loc_window_layer
1141	chr2	109000000	109000000	28140	*	0.000176	8_loc_window_layer
1142	chr2	109000000	109000000	685	*	8.51e-07	8_loc_window_layer
1143	chr2	110000000	110000000	517	*	4.44e-07	8_loc_window_layer
1144	chr2	111000000	111000000	47014	*	7.12e-14	8_loc_window_layer
1145	chr2	111000000	111000000	181011	*	3e-07	8_loc_window_layer
1146	chr2	111000000	111000000	9001	*	1.12e-05	8_loc_window_layer
1147	chr2	113000000	113000000	6649	*	1.74e-09	8_loc_window_layer
1148	chr2	113000000	113000000	24584	*	1.94e-06	8_loc_window_layer
1149	chr2	113000000	113000000	46562	*	3.09e-06	8_loc_window_layer
1150	chr2	114000000	114000000	20415	*	1.36e-10	8_loc_window_layer
1151	chr2	114000000	114000000	1274	*	1.37e-05	8_loc_window_layer
1152	chr2	114000000	114000000	1078	*	5.38e-08	8_loc_window_layer
1153	chr2	114000000	114000000	778	*	8.52e-08	8_loc_window_layer
1154	chr2	115000000	115000000	10744	*	3.61e-09	8_loc_window_layer
1155	chr2	119000000	119000000	22853	*	2.74e-08	8_loc_window_layer
1156	chr2	119000000	119000000	164	*	7.43e-06	8_loc_window_layer
1157	chr2	119000000	119000000	31653	*	0.000273	8_loc_window_layer
1158	chr2	120000000	120000000	3495	*	2.97e-06	8_loc_window_layer
1159	chr2	120000000	120000000	134012	*	1.86e-05	8_loc_window_layer
1160	chr2	121000000	121000000	48948	*	3.2e-09	8_loc_window_layer
1161	chr2	121000000	121000000	93330	*	3.89e-23	8_loc_window_layer
1162	chr2	121000000	121000000	121018	*	7.09e-54	8_loc_window_layer
1163	chr2	121000000	121000000	133889	*	7.04e-33	8_loc_window_layer
1164	chr2	121000000	121000000	4615	*	4.93e-08	8_loc_window_layer
1165	chr2	122000000	122000000	32486	*	4.66e-09	8_loc_window_layer
1166	chr2	122000000	122000000	43555	*	4.35e-06	8_loc_window_layer
1167	chr2	128000000	128000000	13285	*	2.61e-08	8_loc_window_layer
1168	chr2	128000000	128000000	195	*	1.22e-06	8_loc_window_layer
1169	chr2	128000000	128000000	5973	*	1.12e-05	8_loc_window_layer
1170	chr2	129000000	129000000	3207	*	2.13e-10	8_loc_window_layer
1171	chr2	129000000	130000000	165320	*	2.57e-17	8_loc_window_layer
1172	chr2	130000000	130000000	929	*	1.03e-11	8_loc_window_layer
1173	chr2	130000000	130000000	33140	*	4.63e-06	8_loc_window_layer
1174	chr2	131000000	131000000	15648	*	6.31e-05	8_loc_window_layer
1175	chr2	131000000	131000000	85504	*	3.98e-25	8_loc_window_layer
1176	chr2	131000000	131000000	79382	*	7.08e-05	8_loc_window_layer
1177	chr2	131000000	131000000	36729	*	4.7e-07	8_loc_window_layer
1178	chr2	131000000	132000000	27501	*	1.18e-08	8_loc_window_layer
1179	chr2	132000000	132000000	41135	*	5.11e-12	8_loc_window_layer
1180	chr2	132000000	132000000	3404	*	1.88e-21	8_loc_window_layer
1181	chr2	132000000	132000000	69431	*	1.44e-05	8_loc_window_layer
1182	chr2	132000000	132000000	5806	*	3.36e-11	8_loc_window_layer
1183	chr2	132000000	132000000	4573	*	3.48e-09	8_loc_window_layer
1184	chr2	132000000	132000000	3425	*	9.72e-16	8_loc_window_layer
1185	chr2	132000000	132000000	56285	*	2.82e-07	8_loc_window_layer
1186	chr2	133000000	133000000	22452	*	0.000334	8_loc_window_layer
1187	chr2	133000000	133000000	58501	*	0.000127	8_loc_window_layer
1188	chr2	133000000	133000000	63264	*	1.72e-15	8_loc_window_layer
1189	chr2	133000000	134000000	133278	*	4.41e-07	8_loc_window_layer
1190	chr2	135000000	135000000	44765	*	2.42e-06	8_loc_window_layer
1191	chr2	150000000	150000000	464	*	5.92e-06	8_loc_window_layer
1192	chr2	153000000	153000000	26559	*	6.17e-07	8_loc_window_layer
1193	chr2	154000000	154000000	636	*	4.69e-06	8_loc_window_layer
1194	chr2	157000000	157000000	866	*	1.89e-06	8_loc_window_layer
1195	chr2	158000000	158000000	954	*	1.05e-05	8_loc_window_layer
1196	chr2	158000000	158000000	802	*	1.5e-06	8_loc_window_layer
1197	chr2	160000000	160000000	70899	*	3.44e-05	8_loc_window_layer
1198	chr2	161000000	161000000	1384	*	2.49e-05	8_loc_window_layer
1199	chr2	162000000	162000000	197108	*	1.63e-12	8_loc_window_layer
1200	chr2	164000000	164000000	509551	*	2.25e-18	8_loc_window_layer
1201	chr2	166000000	166000000	176887	*	9.71e-07	8_loc_window_layer
1202	chr2	172000000	172000000	31245	*	0.000324	8_loc_window_layer
1203	chr2	172000000	172000000	9868	*	8.83e-06	8_loc_window_layer
1204	chr2	172000000	172000000	2883	*	6.76e-06	8_loc_window_layer
1205	chr2	173000000	173000000	2486	*	2.21e-11	8_loc_window_layer
1206	chr2	174000000	174000000	19130	*	4.1e-06	8_loc_window_layer
1207	chr2	177000000	177000000	1864	*	3.19e-05	8_loc_window_layer
1208	chr2	177000000	177000000	2327	*	1.58e-09	8_loc_window_layer
1209	chr2	177000000	177000000	2849	*	1.97e-05	8_loc_window_layer
1210	chr2	177000000	177000000	35387	*	2.07e-05	8_loc_window_layer
1211	chr2	178000000	178000000	31380	*	8.15e-06	8_loc_window_layer
1212	chr2	179000000	179000000	35335	*	2.15e-06	8_loc_window_layer
1213	chr2	187000000	187000000	320674	*	0.000311	8_loc_window_layer
1214	chr2	193000000	193000000	11462	*	0.000568	8_loc_window_layer
1215	chr2	202000000	202000000	543	*	1.6e-13	8_loc_window_layer
1216	chr2	209000000	209000000	759	*	1.12e-09	8_loc_window_layer
1217	chr2	209000000	209000000	12711	*	4.27e-10	8_loc_window_layer
1218	chr2	217000000	217000000	40029	*	1.01e-06	8_loc_window_layer
1219	chr2	218000000	218000000	988	*	4.24e-06	8_loc_window_layer
1220	chr2	218000000	218000000	1951	*	6.53e-07	8_loc_window_layer
1221	chr2	218000000	218000000	174708	*	1.97e-08	8_loc_window_layer
1222	chr2	219000000	219000000	34855	*	8.23e-06	8_loc_window_layer
1223	chr2	219000000	219000000	286	*	4.04e-06	8_loc_window_layer
1224	chr2	219000000	219000000	37721	*	2.16e-06	8_loc_window_layer
1225	chr2	220000000	220000000	44394	*	8.36e-11	8_loc_window_layer
1226	chr2	220000000	220000000	10544	*	3.08e-05	8_loc_window_layer
1227	chr2	220000000	220000000	6321	*	1.28e-05	8_loc_window_layer
1228	chr2	220000000	220000000	11645	*	6.5e-15	8_loc_window_layer
1229	chr2	220000000	220000000	62233	*	2.17e-12	8_loc_window_layer
1230	chr2	220000000	220000000	3266	*	4.61e-10	8_loc_window_layer
1231	chr2	220000000	220000000	16389	*	2.74e-05	8_loc_window_layer
1232	chr2	220000000	220000000	9579	*	2.93e-05	8_loc_window_layer
1233	chr2	220000000	220000000	15981	*	6.56e-08	8_loc_window_layer
1234	chr2	220000000	220000000	52818	*	1.67e-50	8_loc_window_layer
1235	chr2	220000000	220000000	4539	*	1.71e-11	8_loc_window_layer
1236	chr2	220000000	220000000	36099	*	1.23e-17	8_loc_window_layer
1237	chr2	220000000	220000000	25098	*	1.37e-20	8_loc_window_layer
1238	chr2	220000000	220000000	1089	*	0.00018	8_loc_window_layer
1239	chr2	220000000	220000000	346	*	7.43e-06	8_loc_window_layer
1240	chr2	221000000	221000000	227354	*	3.4e-05	8_loc_window_layer
1241	chr2	223000000	223000000	103076	*	7.66e-07	8_loc_window_layer
1242	chr2	223000000	223000000	130116	*	7.64e-10	8_loc_window_layer
1243	chr2	224000000	224000000	66979	*	2.74e-10	8_loc_window_layer
1244	chr2	225000000	225000000	102060	*	1.11e-06	8_loc_window_layer
1245	chr2	232000000	232000000	5191	*	3.87e-05	8_loc_window_layer
1246	chr2	232000000	232000000	16007	*	5.62e-14	8_loc_window_layer
1247	chr2	232000000	232000000	6014	*	5.93e-06	8_loc_window_layer
1248	chr2	232000000	232000000	14514	*	5.04e-08	8_loc_window_layer
1249	chr2	232000000	232000000	29932	*	2.44e-06	8_loc_window_layer
1250	chr2	232000000	232000000	873	*	4.08e-08	8_loc_window_layer
1251	chr2	232000000	233000000	46744	*	0.000464	8_loc_window_layer
1252	chr2	233000000	233000000	243	*	3.6e-06	8_loc_window_layer
1253	chr2	233000000	233000000	33674	*	8.57e-06	8_loc_window_layer
1254	chr2	233000000	233000000	19524	*	9.53e-09	8_loc_window_layer
1255	chr2	233000000	233000000	8876	*	3.09e-19	8_loc_window_layer
1256	chr2	233000000	233000000	3630	*	6.23e-07	8_loc_window_layer
1257	chr2	233000000	233000000	38915	*	2.71e-22	8_loc_window_layer
1258	chr2	233000000	233000000	16771	*	1.12e-15	8_loc_window_layer
1259	chr2	233000000	233000000	15159	*	7.15e-10	8_loc_window_layer
1260	chr2	233000000	233000000	22817	*	1.05e-18	8_loc_window_layer
1261	chr2	234000000	234000000	54062	*	5.46e-05	8_loc_window_layer
1262	chr2	235000000	235000000	13173	*	8.19e-10	8_loc_window_layer
1263	chr2	235000000	235000000	10180	*	0.000205	8_loc_window_layer
1264	chr2	235000000	235000000	77590	*	0.000456	8_loc_window_layer
1265	chr2	235000000	235000000	266	*	4.04e-06	8_loc_window_layer
1266	chr2	236000000	236000000	19422	*	1.19e-06	8_loc_window_layer
1267	chr2	237000000	237000000	6115	*	5.68e-05	8_loc_window_layer
1268	chr2	237000000	237000000	9311	*	2.87e-08	8_loc_window_layer
1269	chr2	238000000	238000000	59848	*	0.000323	8_loc_window_layer
1270	chr2	238000000	238000000	65928	*	5.31e-09	8_loc_window_layer
1271	chr2	239000000	239000000	1652	*	1.39e-05	8_loc_window_layer
1272	chr2	239000000	239000000	20018	*	2.11e-23	8_loc_window_layer
1273	chr2	239000000	239000000	5285	*	2.82e-06	8_loc_window_layer
1274	chr2	239000000	239000000	571	*	3.22e-05	8_loc_window_layer
1275	chr2	239000000	239000000	30280	*	8.76e-05	8_loc_window_layer
1276	chr2	239000000	239000000	1196	*	2.29e-05	8_loc_window_layer
1277	chr2	239000000	239000000	35743	*	4.28e-05	8_loc_window_layer
1278	chr2	240000000	240000000	122185	*	1.17e-05	8_loc_window_layer
1279	chr2	241000000	241000000	11618	*	5.81e-08	8_loc_window_layer
1280	chr2	241000000	241000000	8836	*	5.43e-36	8_loc_window_layer
1281	chr2	241000000	241000000	7410	*	5.69e-07	8_loc_window_layer
1282	chr2	241000000	241000000	3654	*	4.03e-12	8_loc_window_layer
1283	chr2	242000000	242000000	35669	*	1.27e-16	8_loc_window_layer
1284	chr2	242000000	242000000	10032	*	1.3e-11	8_loc_window_layer
1285	chr2	242000000	242000000	7203	*	5.97e-06	8_loc_window_layer
1286	chr2	242000000	242000000	4236	*	2.36e-07	8_loc_window_layer
1287	chr2	242000000	242000000	39258	*	3.05e-07	8_loc_window_layer
1288	chr2	242000000	242000000	5608	*	0.000111	8_loc_window_layer
1289	chr2	242000000	242000000	13792	*	4.01e-06	8_loc_window_layer
1290	chr2	242000000	242000000	5760	*	1.06e-07	8_loc_window_layer
1291	chr2	242000000	242000000	17659	*	7.7e-06	8_loc_window_layer
1292	chr2	242000000	243000000	10221	*	5.62e-05	8_loc_window_layer
1293	chr2	243000000	243000000	28458	*	7.25e-20	8_loc_window_layer
1294	chr2	243000000	243000000	10557	*	5.01e-13	8_loc_window_layer
1295	chr2	243000000	243000000	2774	*	0.000482	8_loc_window_layer
1296	chr2	243000000	243000000	3307	*	1.72e-05	8_loc_window_layer
1297	chr2	243000000	243000000	16663	*	1.81e-36	8_loc_window_layer
1298	chr2	243000000	243000000	4971	*	3.63e-09	8_loc_window_layer
1299	chr3	240139	447414	207276	*	7.17e-13	8_loc_window_layer
1300	chr3	5095248	5163620	68373	*	2.8e-07	8_loc_window_layer
1301	chr3	8769188	8786784	17597	*	4.33e-07	8_loc_window_layer
1302	chr3	9273803	9291212	17410	*	3.23e-05	8_loc_window_layer
1303	chr3	9291499	9358914	67416	*	3.53e-08	8_loc_window_layer
1304	chr3	9811407	9811990	584	*	8.96e-09	8_loc_window_layer
1305	chr3	10149803	10150139	337	*	2.31e-15	8_loc_window_layer
1306	chr3	10365848	10371553	5706	*	4.01e-06	8_loc_window_layer
1307	chr3	10436325	10465412	29088	*	4.02e-06	8_loc_window_layer
1308	chr3	10547555	10594951	47397	*	8.39e-06	8_loc_window_layer
1309	chr3	10780651	10857456	76806	*	2.2e-13	8_loc_window_layer
1310	chr3	11102832	11159610	56779	*	6.94e-05	8_loc_window_layer
1311	chr3	11746183	11759992	13810	*	7.29e-06	8_loc_window_layer
1312	chr3	12200236	12200835	600	*	5.38e-08	8_loc_window_layer
1313	chr3	12595473	12598413	2941	*	1.31e-06	8_loc_window_layer
1314	chr3	12909976	12923969	13994	*	2.03e-05	8_loc_window_layer
1315	chr3	13060741	13060974	234	*	6.74e-06	8_loc_window_layer
1316	chr3	13115104	13324132	209029	*	4.13e-27	8_loc_window_layer
1317	chr3	13590221	13590450	230	*	2.1e-06	8_loc_window_layer
1318	chr3	13692343	13894328	201986	*	5.14e-15	8_loc_window_layer
1319	chr3	13896256	13920689	24434	*	1.53e-05	8_loc_window_layer
1320	chr3	14331576	14359266	27691	*	1.05e-07	8_loc_window_layer
1321	chr3	14553826	14605870	52045	*	4.63e-27	8_loc_window_layer
1322	chr3	14615579	14642025	26447	*	5.8e-06	8_loc_window_layer
1323	chr3	23243625	23244125	501	*	8.33e-08	8_loc_window_layer
1324	chr3	23713275	23792669	79395	*	6.97e-07	8_loc_window_layer
1325	chr3	24537277	24538388	1112	*	6.7e-05	8_loc_window_layer
1326	chr3	27756421	27762636	6216	*	3.48e-06	8_loc_window_layer
1327	chr3	27766284	27770995	4712	*	0.000108	8_loc_window_layer
1328	chr3	30936070	30936531	462	*	3.04e-06	8_loc_window_layer
1329	chr3	32023351	32026021	2671	*	1.11e-06	8_loc_window_layer
1330	chr3	33260934	33318859	57926	*	9.33e-10	8_loc_window_layer
1331	chr3	37494403	37600159	105757	*	0.000657	8_loc_window_layer
1332	chr3	38388808	38495016	106209	*	0.000288	8_loc_window_layer
1333	chr3	38664257	38690410	26154	*	0.000153	8_loc_window_layer
1334	chr3	39542821	39544326	1506	*	3.05e-06	8_loc_window_layer
1335	chr3	40428330	40429014	685	*	3.8e-05	8_loc_window_layer
1336	chr3	40657083	40661229	4147	*	4.78e-06	8_loc_window_layer
1337	chr3	42705828	42733759	27932	*	1.87e-16	8_loc_window_layer
1338	chr3	42743794	42803396	59603	*	9.29e-06	8_loc_window_layer
1339	chr3	42846907	42847116	210	*	3.07e-06	8_loc_window_layer
1340	chr3	42905968	42922351	16384	*	1.14e-07	8_loc_window_layer
1341	chr3	42923116	42948169	25054	*	2.56e-08	8_loc_window_layer
1342	chr3	42976884	43018298	41415	*	3.56e-08	8_loc_window_layer
1343	chr3	44106937	44155764	48828	*	0.000252	8_loc_window_layer
1344	chr3	44283202	44283837	636	*	2.89e-08	8_loc_window_layer
1345	chr3	44753865	44754131	267	*	1.39e-05	8_loc_window_layer
1346	chr3	45067713	45078075	10363	*	1.74e-09	8_loc_window_layer
1347	chr3	46506206	46506864	659	*	1.66e-06	8_loc_window_layer
1348	chr3	46607965	46621556	13592	*	3.93e-29	8_loc_window_layer
1349	chr3	46743078	46768322	25245	*	6.26e-11	8_loc_window_layer
1350	chr3	46854311	46876354	22044	*	2.06e-19	8_loc_window_layer
1351	chr3	47397852	47421564	23713	*	1.93e-05	8_loc_window_layer
1352	chr3	47620536	47624064	3529	*	5.86e-05	8_loc_window_layer
1353	chr3	48598236	48602040	3805	*	0.0001	8_loc_window_layer
1354	chr3	48617880	48633441	15562	*	6.74e-17	8_loc_window_layer
1355	chr3	49162453	49193200	30748	*	3.81e-15	8_loc_window_layer
1356	chr3	49235465	49296857	61393	*	6.97e-09	8_loc_window_layer
1357	chr3	49459855	49460177	323	*	8.35e-08	8_loc_window_layer
1358	chr3	49723245	49726785	3541	*	2.79e-05	8_loc_window_layer
1359	chr3	49907468	49938004	30537	*	2.84e-10	8_loc_window_layer
1360	chr3	49967517	49967713	197	*	4.08e-08	8_loc_window_layer
1361	chr3	50304234	50307037	2804	*	1.15e-09	8_loc_window_layer
1362	chr3	50359583	50360041	459	*	4.08e-08	8_loc_window_layer
1363	chr3	50397379	50408111	10733	*	8.26e-08	8_loc_window_layer
1364	chr3	50541407	50578357	36951	*	2.59e-09	8_loc_window_layer
1365	chr3	51897222	51931805	34584	*	1.51e-08	8_loc_window_layer
1366	chr3	52007678	52009371	1694	*	8.39e-12	8_loc_window_layer
1367	chr3	52351355	52351963	609	*	1.41e-06	8_loc_window_layer
1368	chr3	52528714	52529524	811	*	7.84e-12	8_loc_window_layer
1369	chr3	52568218	52569169	952	*	2.9e-06	8_loc_window_layer
1370	chr3	53189890	53194728	4839	*	2.72e-05	8_loc_window_layer
1371	chr3	53530016	53698952	168937	*	1.77e-08	8_loc_window_layer
1372	chr3	57134628	57198244	63617	*	1.58e-08	8_loc_window_layer
1373	chr3	58570605	58619867	49263	*	1.01e-08	8_loc_window_layer
1374	chr3	64210991	64225108	14118	*	1.03e-07	8_loc_window_layer
1375	chr3	64251663	64254112	2450	*	1.41e-08	8_loc_window_layer
1376	chr3	65342216	65342971	756	*	1.11e-05	8_loc_window_layer
1377	chr3	66623945	66680257	56313	*	0.000137	8_loc_window_layer
1378	chr3	70048672	70231495	182824	*	5.15e-05	8_loc_window_layer
1379	chr3	71804005	71820909	16905	*	8.59e-05	8_loc_window_layer
1380	chr3	72226488	72320634	94147	*	4.77e-05	8_loc_window_layer
1381	chr3	72704324	72706849	2526	*	3.6e-08	8_loc_window_layer
1382	chr3	75443047	75445738	2692	*	1.77e-06	8_loc_window_layer
1383	chr3	87137933	87141719	3787	*	6.18e-06	8_loc_window_layer
1384	chr3	96494778	96496135	1358	*	1.34e-05	8_loc_window_layer
1385	chr3	100000000	100000000	26834	*	3.04e-05	8_loc_window_layer
1386	chr3	109000000	109000000	79711	*	2.71e-07	8_loc_window_layer
1387	chr3	112000000	112000000	56189	*	1.22e-05	8_loc_window_layer
1388	chr3	112000000	112000000	15018	*	1.27e-11	8_loc_window_layer
1389	chr3	112000000	112000000	154	*	5.12e-06	8_loc_window_layer
1390	chr3	112000000	112000000	118393	*	4.54e-08	8_loc_window_layer
1391	chr3	112000000	112000000	1465	*	6.42e-06	8_loc_window_layer
1392	chr3	113000000	113000000	5593	*	2.67e-10	8_loc_window_layer
1393	chr3	119000000	119000000	49010	*	2.26e-06	8_loc_window_layer
1394	chr3	120000000	120000000	62358	*	2.02e-16	8_loc_window_layer
1395	chr3	122000000	122000000	34154	*	1.07e-07	8_loc_window_layer
1396	chr3	122000000	122000000	81784	*	3.24e-06	8_loc_window_layer
1397	chr3	122000000	122000000	45789	*	9.72e-06	8_loc_window_layer
1398	chr3	122000000	122000000	585	*	6.28e-05	8_loc_window_layer
1399	chr3	123000000	123000000	6358	*	1.3e-06	8_loc_window_layer
1400	chr3	123000000	123000000	64982	*	2.12e-07	8_loc_window_layer
1401	chr3	123000000	123000000	15716	*	3.91e-09	8_loc_window_layer
1402	chr3	124000000	124000000	72033	*	8.53e-11	8_loc_window_layer
1403	chr3	125000000	125000000	276	*	2.73e-06	8_loc_window_layer
1404	chr3	126000000	126000000	21694	*	6.17e-05	8_loc_window_layer
1405	chr3	126000000	126000000	7067	*	3.25e-05	8_loc_window_layer
1406	chr3	126000000	126000000	2120	*	6.68e-05	8_loc_window_layer
1407	chr3	126000000	126000000	53285	*	3.75e-05	8_loc_window_layer
1408	chr3	126000000	126000000	68061	*	2.34e-24	8_loc_window_layer
1409	chr3	126000000	126000000	6847	*	5.57e-08	8_loc_window_layer
1410	chr3	126000000	126000000	21469	*	8.36e-06	8_loc_window_layer
1411	chr3	126000000	126000000	25874	*	2.62e-11	8_loc_window_layer
1412	chr3	127000000	127000000	57021	*	6.41e-08	8_loc_window_layer
1413	chr3	127000000	127000000	58972	*	1.47e-11	8_loc_window_layer
1414	chr3	127000000	127000000	71122	*	1.02e-07	8_loc_window_layer
1415	chr3	128000000	128000000	6053	*	1.9e-08	8_loc_window_layer
1416	chr3	128000000	128000000	1033	*	0.000141	8_loc_window_layer
1417	chr3	128000000	128000000	20962	*	1.32e-11	8_loc_window_layer
1418	chr3	129000000	129000000	6715	*	0.000192	8_loc_window_layer
1419	chr3	129000000	129000000	16729	*	3.56e-06	8_loc_window_layer
1420	chr3	129000000	129000000	19990	*	8.53e-07	8_loc_window_layer
1421	chr3	131000000	131000000	16730	*	3.1e-09	8_loc_window_layer
1422	chr3	133000000	134000000	105519	*	1.07e-20	8_loc_window_layer
1423	chr3	134000000	134000000	30977	*	1.33e-06	8_loc_window_layer
1424	chr3	134000000	134000000	35242	*	2.35e-09	8_loc_window_layer
1425	chr3	134000000	134000000	33737	*	2.89e-14	8_loc_window_layer
1426	chr3	138000000	138000000	306	*	2.29e-05	8_loc_window_layer
1427	chr3	138000000	138000000	2900	*	7.85e-05	8_loc_window_layer
1428	chr3	139000000	139000000	6901	*	5.23e-06	8_loc_window_layer
1429	chr3	139000000	139000000	1469	*	4.08e-08	8_loc_window_layer
1430	chr3	139000000	139000000	15495	*	1.06e-10	8_loc_window_layer
1431	chr3	139000000	139000000	20818	*	0.000696	8_loc_window_layer
1432	chr3	141000000	141000000	177	*	4.8e-08	8_loc_window_layer
1433	chr3	143000000	143000000	57579	*	0.000105	8_loc_window_layer
1434	chr3	146000000	146000000	281	*	3.72e-06	8_loc_window_layer
1435	chr3	147000000	147000000	552	*	7.77e-06	8_loc_window_layer
1436	chr3	147000000	147000000	7924	*	6.28e-10	8_loc_window_layer
1437	chr3	149000000	149000000	329	*	8.16e-08	8_loc_window_layer
1438	chr3	155000000	155000000	2652	*	0.000145	8_loc_window_layer
1439	chr3	156000000	156000000	118597	*	6.43e-08	8_loc_window_layer
1440	chr3	157000000	157000000	11265	*	1.83e-16	8_loc_window_layer
1441	chr3	159000000	159000000	523	*	4.08e-08	8_loc_window_layer
1442	chr3	160000000	160000000	480	*	6.26e-06	8_loc_window_layer
1443	chr3	160000000	160000000	302	*	5.38e-08	8_loc_window_layer
1444	chr3	170000000	170000000	7797	*	6.95e-07	8_loc_window_layer
1445	chr3	170000000	170000000	27921	*	1.03e-06	8_loc_window_layer
1446	chr3	172000000	172000000	1572	*	0.000411	8_loc_window_layer
1447	chr3	181000000	181000000	42318	*	2.17e-08	8_loc_window_layer
1448	chr3	184000000	184000000	6383	*	0.000343	8_loc_window_layer
1449	chr3	184000000	184000000	30471	*	9.93e-24	8_loc_window_layer
1450	chr3	184000000	184000000	105987	*	4.08e-16	8_loc_window_layer
1451	chr3	184000000	184000000	10337	*	3.47e-07	8_loc_window_layer
1452	chr3	184000000	185000000	48415	*	3.18e-10	8_loc_window_layer
1453	chr3	185000000	185000000	971	*	8.27e-09	8_loc_window_layer
1454	chr3	185000000	185000000	23859	*	1.7e-05	8_loc_window_layer
1455	chr3	186000000	186000000	76589	*	9.08e-06	8_loc_window_layer
1456	chr3	187000000	187000000	2793	*	3.24e-05	8_loc_window_layer
1457	chr3	189000000	189000000	9786	*	3.02e-13	8_loc_window_layer
1458	chr3	190000000	190000000	478	*	1.74e-08	8_loc_window_layer
1459	chr3	191000000	191000000	942	*	3.89e-05	8_loc_window_layer
1460	chr3	194000000	194000000	4978	*	1.01e-05	8_loc_window_layer
1461	chr3	194000000	194000000	29019	*	3.51e-07	8_loc_window_layer
1462	chr3	194000000	194000000	16497	*	6.4e-16	8_loc_window_layer
1463	chr3	194000000	194000000	38387	*	5.39e-07	8_loc_window_layer
1464	chr3	194000000	194000000	39438	*	4.84e-19	8_loc_window_layer
1465	chr3	194000000	194000000	2561	*	5.32e-05	8_loc_window_layer
1466	chr3	195000000	195000000	51146	*	1.11e-06	8_loc_window_layer
1467	chr3	195000000	195000000	32936	*	6.29e-07	8_loc_window_layer
1468	chr3	195000000	195000000	7131	*	1.12e-15	8_loc_window_layer
1469	chr3	196000000	196000000	33813	*	2.44e-09	8_loc_window_layer
1470	chr3	196000000	196000000	9048	*	3.26e-10	8_loc_window_layer
1471	chr3	196000000	196000000	997	*	2.58e-17	8_loc_window_layer
1472	chr3	197000000	197000000	20635	*	7.53e-08	8_loc_window_layer
1473	chr3	197000000	197000000	1870	*	1.46e-09	8_loc_window_layer
1474	chr3	197000000	197000000	79116	*	1.22e-11	8_loc_window_layer
1475	chr3	197000000	197000000	45707	*	1.75e-07	8_loc_window_layer
1476	chr3	197000000	197000000	39235	*	1.03e-09	8_loc_window_layer
1477	chr3	197000000	197000000	8511	*	3.79e-11	8_loc_window_layer
1478	chr4	205522	209682	4161	*	3.91e-10	8_loc_window_layer
1479	chr4	572484	614552	42069	*	3.73e-09	8_loc_window_layer
1480	chr4	618497	646853	28357	*	6.9e-29	8_loc_window_layer
1481	chr4	682834	687023	4190	*	3.51e-08	8_loc_window_layer
1482	chr4	776504	812387	35884	*	2.09e-36	8_loc_window_layer
1483	chr4	938102	941054	2953	*	1.24e-07	8_loc_window_layer
1484	chr4	1022647	1049609	26963	*	9.61e-35	8_loc_window_layer
1485	chr4	1050996	1052717	1722	*	1.19e-06	8_loc_window_layer
1486	chr4	1166531	1167423	893	*	2.37e-16	8_loc_window_layer
1487	chr4	1300163	1304048	3886	*	0.000512	8_loc_window_layer
1488	chr4	1402434	1404446	2013	*	0.000107	8_loc_window_layer
1489	chr4	1512820	1514621	1802	*	2.29e-05	8_loc_window_layer
1490	chr4	1541596	1556006	14411	*	2.56e-14	8_loc_window_layer
1491	chr4	1564221	1573613	9393	*	1.94e-10	8_loc_window_layer
1492	chr4	1579572	1580377	806	*	0.000117	8_loc_window_layer
1493	chr4	1585454	1608472	23019	*	2.63e-26	8_loc_window_layer
1494	chr4	1769731	1794639	24909	*	9.06e-10	8_loc_window_layer
1495	chr4	2044414	2060112	15699	*	5.54e-14	8_loc_window_layer
1496	chr4	2062392	2066320	3929	*	7.97e-05	8_loc_window_layer
1497	chr4	2068254	2163032	94779	*	6.98e-08	8_loc_window_layer
1498	chr4	2324011	2343391	19381	*	1.37e-06	8_loc_window_layer
1499	chr4	2361876	2369577	7702	*	1.24e-12	8_loc_window_layer
1500	chr4	2388906	2418311	29406	*	2.42e-14	8_loc_window_layer
1501	chr4	2435698	2439740	4043	*	5.48e-10	8_loc_window_layer
1502	chr4	3043019	3043752	734	*	3.07e-06	8_loc_window_layer
1503	chr4	3250690	3251105	416	*	2.02e-07	8_loc_window_layer
1504	chr4	3265763	3289826	24064	*	2.7e-09	8_loc_window_layer
1505	chr4	3372123	3373555	1433	*	3.55e-05	8_loc_window_layer
1506	chr4	3462498	3464998	2501	*	6.72e-07	8_loc_window_layer
1507	chr4	3465367	3494883	29517	*	1.79e-34	8_loc_window_layer
1508	chr4	3652433	3667715	15283	*	4.34e-05	8_loc_window_layer
1509	chr4	3680721	3685357	4637	*	0.000162	8_loc_window_layer
1510	chr4	3691908	3726450	34543	*	1.11e-08	8_loc_window_layer
1511	chr4	3742224	3747401	5178	*	3.98e-08	8_loc_window_layer
1512	chr4	3749615	3768081	18467	*	5.14e-09	8_loc_window_layer
1513	chr4	3769558	3775787	6230	*	1.52e-06	8_loc_window_layer
1514	chr4	3824093	3867601	43509	*	4.03e-07	8_loc_window_layer
1515	chr4	3874143	3881653	7511	*	7.98e-07	8_loc_window_layer
1516	chr4	4250085	4253223	3139	*	6.59e-06	8_loc_window_layer
1517	chr4	4323265	4341544	18280	*	4.89e-06	8_loc_window_layer
1518	chr4	4763259	4854923	91665	*	2.06e-16	8_loc_window_layer
1519	chr4	4864488	4866047	1560	*	0.000259	8_loc_window_layer
1520	chr4	4996940	5021328	24389	*	1.4e-06	8_loc_window_layer
1521	chr4	5710319	5712676	2358	*	1.25e-09	8_loc_window_layer
1522	chr4	6024955	6052527	27573	*	5.79e-07	8_loc_window_layer
1523	chr4	6072170	6114572	42403	*	2.4e-13	8_loc_window_layer
1524	chr4	6247640	6271139	23500	*	6.96e-07	8_loc_window_layer
1525	chr4	6379482	6384908	5427	*	1.51e-09	8_loc_window_layer
1526	chr4	6473529	6475182	1654	*	0.00016	8_loc_window_layer
1527	chr4	6659194	6666711	7518	*	6.86e-18	8_loc_window_layer
1528	chr4	6728799	6751457	22659	*	5.89e-10	8_loc_window_layer
1529	chr4	6888038	6910926	22889	*	1.55e-11	8_loc_window_layer
1530	chr4	7105272	7137270	31999	*	1.3e-06	8_loc_window_layer
1531	chr4	7486195	7549108	62914	*	2.2e-14	8_loc_window_layer
1532	chr4	7650318	7665770	15453	*	6.05e-08	8_loc_window_layer
1533	chr4	7706547	7720788	14242	*	8.65e-08	8_loc_window_layer
1534	chr4	7940389	7941837	1449	*	8.17e-05	8_loc_window_layer
1535	chr4	8062590	8074192	11603	*	0.000568	8_loc_window_layer
1536	chr4	8271196	8272247	1052	*	1.04e-05	8_loc_window_layer
1537	chr4	8651068	8689852	38785	*	1.67e-07	8_loc_window_layer
1538	chr4	10459219	10467319	8101	*	2.5e-16	8_loc_window_layer
1539	chr4	11370015	11370872	858	*	1.25e-09	8_loc_window_layer
1540	chr4	15907489	15964950	57462	*	4.77e-08	8_loc_window_layer
1541	chr4	17710804	17782643	71840	*	1.51e-07	8_loc_window_layer
1542	chr4	21699209	21699988	780	*	9.37e-09	8_loc_window_layer
1543	chr4	23891486	23892621	1136	*	0.000138	8_loc_window_layer
1544	chr4	24771586	24803042	31457	*	4.26e-20	8_loc_window_layer
1545	chr4	25033126	25071580	38455	*	1.71e-05	8_loc_window_layer
1546	chr4	25090198	25115729	25532	*	3.65e-11	8_loc_window_layer
1547	chr4	25989982	26030582	40601	*	0.000124	8_loc_window_layer
1548	chr4	26491963	26492870	908	*	3.06e-06	8_loc_window_layer
1549	chr4	27102875	27465988	363114	*	9.86e-05	8_loc_window_layer
1550	chr4	38869436	38897556	28121	*	2.98e-06	8_loc_window_layer
1551	chr4	39447968	39449130	1163	*	3.9e-09	8_loc_window_layer
1552	chr4	40632299	40664171	31873	*	4.94e-05	8_loc_window_layer
1553	chr4	41754125	41867178	113054	*	1.69e-06	8_loc_window_layer
1554	chr4	41878119	41880987	2869	*	3.15e-11	8_loc_window_layer
1555	chr4	45603780	46388320	784541	*	8.91e-09	8_loc_window_layer
1556	chr4	46996057	47033248	37192	*	4.36e-05	8_loc_window_layer
1557	chr4	47839218	47840162	945	*	0.000146	8_loc_window_layer
1558	chr4	52917875	52924627	6753	*	0.000435	8_loc_window_layer
1559	chr4	54452606	54458246	5641	*	1.67e-08	8_loc_window_layer
1560	chr4	54959419	54965109	5691	*	5.98e-08	8_loc_window_layer
1561	chr4	56023423	56047829	24407	*	4.33e-08	8_loc_window_layer
1562	chr4	56502849	56708175	205327	*	6.44e-19	8_loc_window_layer
1563	chr4	57411000	57472544	61545	*	9.19e-08	8_loc_window_layer
1564	chr4	58035366	58064691	29326	*	2.66e-08	8_loc_window_layer
1565	chr4	69215920	69239481	23562	*	8.26e-05	8_loc_window_layer
1566	chr4	74718978	74734874	15897	*	1.52e-07	8_loc_window_layer
1567	chr4	74864165	74864725	561	*	1.61e-05	8_loc_window_layer
1568	chr4	77341841	77406773	64933	*	1.26e-12	8_loc_window_layer
1569	chr4	77506682	77511003	4322	*	2.3e-09	8_loc_window_layer
1570	chr4	77723057	77723415	359	*	3.07e-06	8_loc_window_layer
1571	chr4	79861272	80166298	305027	*	3.74e-06	8_loc_window_layer
1572	chr4	81106663	81117647	10985	*	1.87e-08	8_loc_window_layer
1573	chr4	81127819	81187198	59380	*	1.96e-18	8_loc_window_layer
1574	chr4	81952099	81961493	9395	*	8.49e-05	8_loc_window_layer
1575	chr4	90757139	90757814	676	*	0.000268	8_loc_window_layer
1576	chr4	99008595	99064904	56310	*	1.47e-08	8_loc_window_layer
1577	chr4	99850587	99851281	695	*	1.31e-09	8_loc_window_layer
1578	chr4	104000000	104000000	2557	*	1.13e-05	8_loc_window_layer
1579	chr4	111000000	111000000	2360	*	1.15e-11	8_loc_window_layer
1580	chr4	116000000	117000000	949193	*	9.32e-05	8_loc_window_layer
1581	chr4	118000000	118000000	428	*	3.95e-05	8_loc_window_layer
1582	chr4	123000000	123000000	62450	*	1.18e-13	8_loc_window_layer
1583	chr4	123000000	123000000	685	*	2.52e-13	8_loc_window_layer
1584	chr4	124000000	124000000	43004	*	3.12e-09	8_loc_window_layer
1585	chr4	140000000	140000000	588	*	9.01e-06	8_loc_window_layer
1586	chr4	140000000	141000000	75801	*	5.76e-05	8_loc_window_layer
1587	chr4	141000000	141000000	69756	*	1.09e-05	8_loc_window_layer
1588	chr4	145000000	145000000	109399	*	3.42e-05	8_loc_window_layer
1589	chr4	145000000	146000000	291405	*	2.6e-06	8_loc_window_layer
1590	chr4	147000000	147000000	123694	*	0.000142	8_loc_window_layer
1591	chr4	147000000	147000000	65337	*	7.69e-08	8_loc_window_layer
1592	chr4	153000000	153000000	79580	*	6.17e-05	8_loc_window_layer
1593	chr4	154000000	154000000	757	*	3.3e-10	8_loc_window_layer
1594	chr4	154000000	154000000	18487	*	3.55e-13	8_loc_window_layer
1595	chr4	155000000	155000000	946	*	1.71e-20	8_loc_window_layer
1596	chr4	156000000	156000000	1464	*	2.79e-06	8_loc_window_layer
1597	chr4	156000000	156000000	1305	*	6.8e-06	8_loc_window_layer
1598	chr4	156000000	156000000	17984	*	1e-14	8_loc_window_layer
1599	chr4	166000000	166000000	22411	*	6.5e-17	8_loc_window_layer
1600	chr4	171000000	171000000	19702	*	3.42e-08	8_loc_window_layer
1601	chr4	174000000	174000000	10438	*	5.58e-36	8_loc_window_layer
1602	chr4	174000000	174000000	5604	*	8.12e-06	8_loc_window_layer
1603	chr4	174000000	174000000	1827	*	1.34e-05	8_loc_window_layer
1604	chr4	174000000	174000000	3047	*	5.6e-06	8_loc_window_layer
1605	chr4	183000000	183000000	75211	*	1.69e-05	8_loc_window_layer
1606	chr4	184000000	184000000	3746	*	2.43e-10	8_loc_window_layer
1607	chr4	184000000	184000000	52882	*	1.23e-07	8_loc_window_layer
1608	chr4	185000000	185000000	450	*	4.65e-06	8_loc_window_layer
1609	chr4	185000000	185000000	2803	*	9.53e-09	8_loc_window_layer
1610	chr4	186000000	186000000	257	*	4.65e-06	8_loc_window_layer
1611	chr4	186000000	186000000	1779	*	1.34e-07	8_loc_window_layer
1612	chr4	186000000	186000000	41336	*	1.77e-05	8_loc_window_layer
1613	chr4	187000000	187000000	8890	*	2.27e-11	8_loc_window_layer
1614	chr4	187000000	187000000	41559	*	3.73e-05	8_loc_window_layer
1615	chr4	187000000	187000000	337	*	9.78e-07	8_loc_window_layer
1616	chr4	189000000	189000000	55472	*	5.8e-06	8_loc_window_layer
1617	chr4	190000000	190000000	140171	*	0.000263	8_loc_window_layer
1618	chr4	191000000	191000000	2302	*	7.71e-08	8_loc_window_layer
1619	chr4	191000000	191000000	5464	*	1.53e-10	8_loc_window_layer
1620	chr5	185589	192103	6515	*	3.07e-16	8_loc_window_layer
1621	chr5	322735	346987	24253	*	6.54e-13	8_loc_window_layer
1622	chr5	399360	403213	3854	*	0.000352	8_loc_window_layer
1623	chr5	475205	480033	4829	*	0.00012	8_loc_window_layer
1624	chr5	488527	498425	9899	*	4.44e-24	8_loc_window_layer
1625	chr5	502436	506472	4037	*	1.61e-06	8_loc_window_layer
1626	chr5	530963	536452	5490	*	8.48e-11	8_loc_window_layer
1627	chr5	538582	548499	9918	*	0.000136	8_loc_window_layer
1628	chr5	555251	561954	6704	*	6.6e-06	8_loc_window_layer
1629	chr5	978293	1001881	23589	*	2.53e-06	8_loc_window_layer
1630	chr5	1003504	1008558	5055	*	2.32e-08	8_loc_window_layer
1631	chr5	1144950	1155853	10904	*	2.84e-07	8_loc_window_layer
1632	chr5	1196279	1212545	16267	*	4.29e-21	8_loc_window_layer
1633	chr5	1245669	1247290	1622	*	2.96e-05	8_loc_window_layer
1634	chr5	1294576	1299356	4781	*	1.26e-11	8_loc_window_layer
1635	chr5	1379957	1386005	6049	*	2.62e-09	8_loc_window_layer
1636	chr5	1549475	1555887	6413	*	1.97e-08	8_loc_window_layer
1637	chr5	1634460	1643655	9196	*	1.84e-23	8_loc_window_layer
1638	chr5	1645459	1661865	16407	*	5.82e-14	8_loc_window_layer
1639	chr5	1668061	1702470	34410	*	5.14e-11	8_loc_window_layer
1640	chr5	1709413	1728044	18632	*	2.63e-11	8_loc_window_layer
1641	chr5	1831280	1836569	5290	*	4.86e-07	8_loc_window_layer
1642	chr5	1840347	1858828	18482	*	4.59e-26	8_loc_window_layer
1643	chr5	1865662	1873961	8300	*	2.34e-14	8_loc_window_layer
1644	chr5	2007375	2012303	4929	*	1.24e-06	8_loc_window_layer
1645	chr5	2304028	2338565	34538	*	9.11e-05	8_loc_window_layer
1646	chr5	3092821	3122162	29342	*	2.88e-11	8_loc_window_layer
1647	chr5	3180947	3188374	7428	*	7.52e-10	8_loc_window_layer
1648	chr5	3602558	3609364	6807	*	1.35e-10	8_loc_window_layer
1649	chr5	3768103	3858275	90173	*	5.14e-16	8_loc_window_layer
1650	chr5	4207689	4295348	87660	*	3.03e-10	8_loc_window_layer
1651	chr5	5494730	5497464	2735	*	9.39e-06	8_loc_window_layer
1652	chr5	6452065	6584977	132913	*	1.44e-17	8_loc_window_layer
1653	chr5	6766613	6823241	56629	*	7.47e-07	8_loc_window_layer
1654	chr5	7851231	7852098	868	*	3.43e-06	8_loc_window_layer
1655	chr5	10562456	10563856	1401	*	6.54e-06	8_loc_window_layer
1656	chr5	14993597	15498033	504437	*	1.92e-06	8_loc_window_layer
1657	chr5	19988592	19988944	353	*	4.84e-07	8_loc_window_layer
1658	chr5	23411506	23951555	540050	*	2.29e-18	8_loc_window_layer
1659	chr5	26669610	27038836	369227	*	2.49e-08	8_loc_window_layer
1660	chr5	28809997	28810645	649	*	5.47e-06	8_loc_window_layer
1661	chr5	33855241	33893097	37857	*	9.45e-05	8_loc_window_layer
1662	chr5	35925474	35991979	66506	*	2.88e-19	8_loc_window_layer
1663	chr5	37814381	37834171	19791	*	8.39e-05	8_loc_window_layer
1664	chr5	37835506	37836748	1243	*	1.66e-10	8_loc_window_layer
1665	chr5	38426404	38464319	37916	*	5.2e-14	8_loc_window_layer
1666	chr5	40835557	40841315	5759	*	5.16e-07	8_loc_window_layer
1667	chr5	41509352	41510519	1168	*	0.000969	8_loc_window_layer
1668	chr5	42756786	42757171	386	*	4.8e-08	8_loc_window_layer
1669	chr5	42813842	42949610	135769	*	9.03e-24	8_loc_window_layer
1670	chr5	42951935	42992555	40621	*	5.56e-15	8_loc_window_layer
1671	chr5	43000303	43001210	908	*	1.9e-07	8_loc_window_layer
1672	chr5	43034043	43038611	4569	*	8.39e-16	8_loc_window_layer
1673	chr5	50070402	50219467	149066	*	2.95e-06	8_loc_window_layer
1674	chr5	54162153	54287462	125310	*	1.59e-17	8_loc_window_layer
1675	chr5	54448226	54468913	20688	*	4.13e-07	8_loc_window_layer
1676	chr5	55529124	55543927	14804	*	8.35e-06	8_loc_window_layer
1677	chr5	61028265	61099283	71019	*	4.8e-07	8_loc_window_layer
1678	chr5	63257941	63461582	203642	*	5.33e-05	8_loc_window_layer
1679	chr5	64330880	64331196	317	*	6.85e-08	8_loc_window_layer
1680	chr5	66461884	66486419	24536	*	1.54e-06	8_loc_window_layer
1681	chr5	68787696	68788117	422	*	2.73e-05	8_loc_window_layer
1682	chr5	70741802	70750152	8351	*	5.73e-08	8_loc_window_layer
1683	chr5	71188518	71316797	128280	*	2.4e-06	8_loc_window_layer
1684	chr5	71713118	71713858	741	*	6.4e-06	8_loc_window_layer
1685	chr5	71803282	71907094	103813	*	1.58e-05	8_loc_window_layer
1686	chr5	72470395	72511623	41229	*	8.4e-06	8_loc_window_layer
1687	chr5	72530105	72593048	62944	*	4.69e-10	8_loc_window_layer
1688	chr5	72607540	72677230	69691	*	6.16e-09	8_loc_window_layer
1689	chr5	74162458	74199422	36965	*	2.79e-09	8_loc_window_layer
1690	chr5	76114933	76116169	1237	*	2.42e-05	8_loc_window_layer
1691	chr5	77080995	77140808	59814	*	1.9e-05	8_loc_window_layer
1692	chr5	77142620	77178418	35799	*	4.03e-20	8_loc_window_layer
1693	chr5	77219859	77267915	48057	*	1.19e-09	8_loc_window_layer
1694	chr5	77943786	77949077	5292	*	4.67e-07	8_loc_window_layer
1695	chr5	78365255	78366076	822	*	9.43e-10	8_loc_window_layer
1696	chr5	78407153	78408347	1195	*	2.2e-17	8_loc_window_layer
1697	chr5	78985425	79070077	84653	*	8.54e-19	8_loc_window_layer
1698	chr5	79378709	79408435	29727	*	1.42e-06	8_loc_window_layer
1699	chr5	79552470	79596224	43755	*	3.72e-05	8_loc_window_layer
1700	chr5	80501544	80530213	28670	*	8.05e-10	8_loc_window_layer
1701	chr5	80655015	80716263	61249	*	5.47e-05	8_loc_window_layer
1702	chr5	83016630	83017921	1292	*	9.57e-10	8_loc_window_layer
1703	chr5	92923623	92928615	4993	*	2.71e-05	8_loc_window_layer
1704	chr5	100000000	102000000	1312493	*	6.44e-10	8_loc_window_layer
1705	chr5	102000000	102000000	7458	*	2.71e-06	8_loc_window_layer
1706	chr5	113000000	113000000	594	*	0.000206	8_loc_window_layer
1707	chr5	113000000	113000000	376261	*	3.76e-05	8_loc_window_layer
1708	chr5	116000000	116000000	483	*	5.71e-07	8_loc_window_layer
1709	chr5	121000000	121000000	572	*	6.58e-06	8_loc_window_layer
1710	chr5	122000000	122000000	3206	*	3.56e-06	8_loc_window_layer
1711	chr5	126000000	126000000	798	*	2.91e-14	8_loc_window_layer
1712	chr5	127000000	127000000	118169	*	8.4e-05	8_loc_window_layer
1713	chr5	131000000	131000000	432	*	7.63e-08	8_loc_window_layer
1714	chr5	131000000	131000000	16701	*	6.27e-05	8_loc_window_layer
1715	chr5	132000000	132000000	1377	*	4.69e-12	8_loc_window_layer
1716	chr5	132000000	132000000	12354	*	6.46e-08	8_loc_window_layer
1717	chr5	132000000	132000000	2951	*	2.86e-05	8_loc_window_layer
1718	chr5	132000000	132000000	9145	*	8.66e-05	8_loc_window_layer
1719	chr5	132000000	132000000	24237	*	6.12e-07	8_loc_window_layer
1720	chr5	132000000	132000000	34579	*	3.75e-15	8_loc_window_layer
1721	chr5	132000000	132000000	11538	*	2.37e-16	8_loc_window_layer
1722	chr5	133000000	133000000	2371	*	5.64e-05	8_loc_window_layer
1723	chr5	133000000	133000000	244981	*	6.65e-05	8_loc_window_layer
1724	chr5	134000000	134000000	88495	*	2.61e-16	8_loc_window_layer
1725	chr5	135000000	135000000	629	*	4.08e-08	8_loc_window_layer
1726	chr5	135000000	135000000	9333	*	1.56e-06	8_loc_window_layer
1727	chr5	135000000	135000000	811	*	1.4e-09	8_loc_window_layer
1728	chr5	135000000	135000000	35842	*	2.13e-10	8_loc_window_layer
1729	chr5	135000000	135000000	41667	*	6.66e-10	8_loc_window_layer
1730	chr5	135000000	135000000	32593	*	1.15e-10	8_loc_window_layer
1731	chr5	135000000	135000000	5855	*	5.12e-07	8_loc_window_layer
1732	chr5	135000000	135000000	34280	*	0.000292	8_loc_window_layer
1733	chr5	135000000	135000000	5556	*	9.92e-05	8_loc_window_layer
1734	chr5	135000000	135000000	827	*	1.35e-05	8_loc_window_layer
1735	chr5	137000000	137000000	193684	*	3.07e-06	8_loc_window_layer
1736	chr5	137000000	137000000	21870	*	2.87e-11	8_loc_window_layer
1737	chr5	137000000	137000000	36557	*	3.64e-06	8_loc_window_layer
1738	chr5	138000000	138000000	166	*	5.74e-06	8_loc_window_layer
1739	chr5	138000000	138000000	4086	*	1.18e-06	8_loc_window_layer
1740	chr5	138000000	138000000	142505	*	4.62e-09	8_loc_window_layer
1741	chr5	139000000	139000000	9847	*	4.09e-05	8_loc_window_layer
1742	chr5	139000000	139000000	31007	*	0.000175	8_loc_window_layer
1743	chr5	139000000	139000000	5799	*	5.5e-09	8_loc_window_layer
1744	chr5	139000000	139000000	61029	*	3.67e-17	8_loc_window_layer
1745	chr5	139000000	139000000	54958	*	7.48e-08	8_loc_window_layer
1746	chr5	139000000	139000000	5175	*	3.96e-11	8_loc_window_layer
1747	chr5	140000000	140000000	29487	*	1.18e-11	8_loc_window_layer
1748	chr5	140000000	140000000	3589	*	4.1e-06	8_loc_window_layer
1749	chr5	140000000	140000000	7098	*	2.58e-05	8_loc_window_layer
1750	chr5	140000000	140000000	154897	*	1.41e-140	8_loc_window_layer
1751	chr5	140000000	140000000	2296	*	3.67e-06	8_loc_window_layer
1752	chr5	140000000	141000000	82320	*	4.41e-109	8_loc_window_layer
1753	chr5	141000000	141000000	6906	*	3.8e-21	8_loc_window_layer
1754	chr5	141000000	141000000	4808	*	2.46e-09	8_loc_window_layer
1755	chr5	141000000	141000000	36033	*	9.17e-48	8_loc_window_layer
1756	chr5	141000000	141000000	68914	*	1.25e-34	8_loc_window_layer
1757	chr5	141000000	141000000	2477	*	1.84e-06	8_loc_window_layer
1758	chr5	141000000	141000000	94154	*	1.35e-276	8_loc_window_layer
1759	chr5	141000000	141000000	7552	*	5.74e-13	8_loc_window_layer
1760	chr5	141000000	141000000	9719	*	9.39e-07	8_loc_window_layer
1761	chr5	141000000	141000000	49741	*	1.59e-17	8_loc_window_layer
1762	chr5	141000000	141000000	10329	*	1.62e-05	8_loc_window_layer
1763	chr5	142000000	142000000	30685	*	1.74e-05	8_loc_window_layer
1764	chr5	145000000	145000000	20717	*	8.21e-07	8_loc_window_layer
1765	chr5	146000000	146000000	296	*	4.08e-08	8_loc_window_layer
1766	chr5	149000000	149000000	34155	*	2.76e-06	8_loc_window_layer
1767	chr5	149000000	149000000	300	*	3.01e-06	8_loc_window_layer
1768	chr5	149000000	149000000	21339	*	1.33e-06	8_loc_window_layer
1769	chr5	150000000	150000000	860	*	2.83e-15	8_loc_window_layer
1770	chr5	150000000	150000000	32129	*	2.68e-07	8_loc_window_layer
1771	chr5	150000000	150000000	25140	*	3.58e-07	8_loc_window_layer
1772	chr5	150000000	150000000	307	*	9.04e-08	8_loc_window_layer
1773	chr5	150000000	150000000	54190	*	7.2e-10	8_loc_window_layer
1774	chr5	150000000	150000000	15878	*	3.07e-06	8_loc_window_layer
1775	chr5	150000000	150000000	299	*	9.67e-07	8_loc_window_layer
1776	chr5	150000000	150000000	59582	*	1.34e-07	8_loc_window_layer
1777	chr5	151000000	151000000	17325	*	0.000176	8_loc_window_layer
1778	chr5	151000000	151000000	37319	*	1.72e-05	8_loc_window_layer
1779	chr5	154000000	154000000	9041	*	0.00013	8_loc_window_layer
1780	chr5	154000000	154000000	118193	*	2.06e-11	8_loc_window_layer
1781	chr5	154000000	154000000	1111	*	3.16e-06	8_loc_window_layer
1782	chr5	154000000	154000000	923	*	8.41e-10	8_loc_window_layer
1783	chr5	157000000	157000000	3224	*	7.49e-07	8_loc_window_layer
1784	chr5	157000000	157000000	18927	*	3.56e-07	8_loc_window_layer
1785	chr5	158000000	159000000	35991	*	6.71e-09	8_loc_window_layer
1786	chr5	159000000	159000000	5394	*	4.12e-14	8_loc_window_layer
1787	chr5	159000000	159000000	128431	*	6.85e-05	8_loc_window_layer
1788	chr5	159000000	159000000	54882	*	3.18e-07	8_loc_window_layer
1789	chr5	160000000	160000000	79488	*	1.97e-14	8_loc_window_layer
1790	chr5	160000000	160000000	170	*	1.67e-08	8_loc_window_layer
1791	chr5	168000000	168000000	21958	*	0.000129	8_loc_window_layer
1792	chr5	168000000	168000000	72155	*	1.66e-07	8_loc_window_layer
1793	chr5	171000000	171000000	18541	*	1.04e-05	8_loc_window_layer
1794	chr5	171000000	171000000	17851	*	1.03e-07	8_loc_window_layer
1795	chr5	171000000	171000000	109443	*	1.03e-08	8_loc_window_layer
1796	chr5	171000000	171000000	55230	*	1.62e-10	8_loc_window_layer
1797	chr5	172000000	172000000	322	*	3.07e-06	8_loc_window_layer
1798	chr5	172000000	172000000	78747	*	2.49e-05	8_loc_window_layer
1799	chr5	172000000	172000000	14592	*	2.3e-12	8_loc_window_layer
1800	chr5	172000000	172000000	28069	*	1.04e-10	8_loc_window_layer
1801	chr5	172000000	172000000	13995	*	5.78e-06	8_loc_window_layer
1802	chr5	173000000	173000000	1322	*	1.61e-06	8_loc_window_layer
1803	chr5	173000000	173000000	37997	*	1.53e-15	8_loc_window_layer
1804	chr5	173000000	173000000	124835	*	1.08e-16	8_loc_window_layer
1805	chr5	174000000	174000000	25790	*	0.000488	8_loc_window_layer
1806	chr5	174000000	174000000	3150	*	0.000124	8_loc_window_layer
1807	chr5	175000000	175000000	42885	*	1.67e-05	8_loc_window_layer
1808	chr5	176000000	176000000	26221	*	2.6e-09	8_loc_window_layer
1809	chr5	176000000	176000000	12036	*	3.12e-05	8_loc_window_layer
1810	chr5	176000000	176000000	8001	*	2.03e-06	8_loc_window_layer
1811	chr5	176000000	176000000	42007	*	6.86e-13	8_loc_window_layer
1812	chr5	176000000	176000000	39051	*	2.06e-12	8_loc_window_layer
1813	chr5	176000000	176000000	45588	*	7.57e-06	8_loc_window_layer
1814	chr5	176000000	176000000	25121	*	3.71e-05	8_loc_window_layer
1815	chr5	176000000	176000000	10463	*	1.68e-16	8_loc_window_layer
1816	chr5	177000000	177000000	16212	*	1.62e-13	8_loc_window_layer
1817	chr5	177000000	177000000	4370	*	4.93e-10	8_loc_window_layer
1818	chr5	177000000	177000000	33990	*	8.44e-08	8_loc_window_layer
1819	chr5	177000000	177000000	10578	*	4.67e-09	8_loc_window_layer
1820	chr5	178000000	178000000	11801	*	1.29e-11	8_loc_window_layer
1821	chr5	178000000	178000000	22514	*	0.000239	8_loc_window_layer
1822	chr5	178000000	178000000	28379	*	1.07e-08	8_loc_window_layer
1823	chr5	179000000	179000000	6265	*	7.02e-10	8_loc_window_layer
1824	chr5	179000000	179000000	50657	*	1.34e-16	8_loc_window_layer
1825	chr5	179000000	179000000	29794	*	1.39e-09	8_loc_window_layer
1826	chr5	179000000	179000000	27966	*	1.61e-11	8_loc_window_layer
1827	chr5	179000000	179000000	97978	*	1.23e-11	8_loc_window_layer
1828	chr5	179000000	179000000	4351	*	5.11e-06	8_loc_window_layer
1829	chr5	179000000	179000000	3347	*	2.91e-05	8_loc_window_layer
1830	chr5	179000000	179000000	9397	*	2.75e-05	8_loc_window_layer
1831	chr5	180000000	180000000	37454	*	2.04e-08	8_loc_window_layer
1832	chr5	180000000	180000000	33631	*	1.83e-10	8_loc_window_layer
1833	chr5	180000000	180000000	212	*	7.14e-06	8_loc_window_layer
1834	chr5	180000000	180000000	16637	*	1.37e-12	8_loc_window_layer
1835	chr5	180000000	180000000	525	*	3.07e-06	8_loc_window_layer
1836	chr5	180000000	180000000	15517	*	2.5e-06	8_loc_window_layer
1837	chr5	180000000	181000000	50833	*	2.04e-16	8_loc_window_layer
1838	chr5	181000000	181000000	72744	*	1.89e-27	8_loc_window_layer
1839	chr5	181000000	181000000	9533	*	5.74e-15	8_loc_window_layer
1840	chr5	181000000	181000000	2236	*	7.9e-16	8_loc_window_layer
1841	chr6	653616	657150	3535	*	1.69e-05	8_loc_window_layer
1842	chr6	885298	901081	15784	*	5.45e-07	8_loc_window_layer
1843	chr6	1312517	1313730	1214	*	7.56e-05	8_loc_window_layer
1844	chr6	1315143	1321767	6625	*	1.12e-05	8_loc_window_layer
1845	chr6	1400797	1446388	45592	*	1.68e-10	8_loc_window_layer
1846	chr6	1522087	1578093	56007	*	1.09e-16	8_loc_window_layer
1847	chr6	1581740	1604212	22473	*	4.68e-51	8_loc_window_layer
1848	chr6	1615236	1621093	5858	*	1.24e-20	8_loc_window_layer
1849	chr6	3053528	3064338	10811	*	7.74e-08	8_loc_window_layer
1850	chr6	3160547	3170832	10286	*	5.9e-06	8_loc_window_layer
1851	chr6	4078943	4079572	630	*	1.71e-13	8_loc_window_layer
1852	chr6	4459669	4612064	152396	*	3.69e-07	8_loc_window_layer
1853	chr6	5086610	5108925	22316	*	3.22e-08	8_loc_window_layer
1854	chr6	5969260	5994956	25697	*	2.09e-05	8_loc_window_layer
1855	chr6	6057114	6320710	263597	*	4.64e-10	8_loc_window_layer
1856	chr6	7427301	7481826	54526	*	3.67e-10	8_loc_window_layer
1857	chr6	10099432	10312977	213546	*	5.29e-10	8_loc_window_layer
1858	chr6	10398698	10404363	5666	*	0.000174	8_loc_window_layer
1859	chr6	10416508	10419016	2509	*	5.17e-05	8_loc_window_layer
1860	chr6	13511451	13574091	62641	*	1.5e-07	8_loc_window_layer
1861	chr6	13915058	13924570	9513	*	9.98e-05	8_loc_window_layer
1862	chr6	16168458	16217234	48777	*	3.78e-06	8_loc_window_layer
1863	chr6	16306096	16323285	17190	*	0.000929	8_loc_window_layer
1864	chr6	16965070	17102310	137241	*	3.3e-13	8_loc_window_layer
1865	chr6	17282700	17393822	111123	*	2.13e-21	8_loc_window_layer
1866	chr6	17394417	17581248	186832	*	3.93e-05	8_loc_window_layer
1867	chr6	17988861	18020644	31784	*	4.21e-07	8_loc_window_layer
1868	chr6	18368844	18387471	18628	*	0.000957	8_loc_window_layer
1869	chr6	24313867	24358308	44442	*	1.7e-06	8_loc_window_layer
1870	chr6	26016674	26018185	1512	*	5.84e-20	8_loc_window_layer
1871	chr6	26180928	26183684	2757	*	1.22e-07	8_loc_window_layer
1872	chr6	26319377	26331295	11919	*	1.26e-06	8_loc_window_layer
1873	chr6	26521385	26528628	7244	*	1.78e-05	8_loc_window_layer
1874	chr6	26987575	26988150	576	*	1.45e-05	8_loc_window_layer
1875	chr6	27179037	27197402	18366	*	5.61e-09	8_loc_window_layer
1876	chr6	27205325	27219317	13993	*	7.96e-18	8_loc_window_layer
1877	chr6	27219812	27228188	8377	*	9.31e-05	8_loc_window_layer
1878	chr6	27236324	27236866	543	*	6.73e-06	8_loc_window_layer
1879	chr6	27258540	27259237	698	*	4.62e-07	8_loc_window_layer
1880	chr6	27280603	27338602	58000	*	2.88e-06	8_loc_window_layer
1881	chr6	27390647	27439931	49285	*	0.000222	8_loc_window_layer
1882	chr6	27598947	27635849	36903	*	0.000126	8_loc_window_layer
1883	chr6	27647713	27653584	5872	*	4.64e-16	8_loc_window_layer
1884	chr6	27706275	27740120	33846	*	2.22e-15	8_loc_window_layer
1885	chr6	27782658	27791712	9055	*	1.08e-07	8_loc_window_layer
1886	chr6	28058715	28059208	494	*	2.93e-08	8_loc_window_layer
1887	chr6	28220797	28227220	6424	*	1.02e-15	8_loc_window_layer
1888	chr6	28436690	28447115	10426	*	8.17e-06	8_loc_window_layer
1889	chr6	28457925	28474513	16589	*	7.57e-07	8_loc_window_layer
1890	chr6	28479410	28479712	303	*	0.000919	8_loc_window_layer
1891	chr6	28493500	28494863	1364	*	4.87e-08	8_loc_window_layer
1892	chr6	28497278	28504946	7669	*	6.19e-18	8_loc_window_layer
1893	chr6	28510281	28540487	30207	*	6.85e-23	8_loc_window_layer
1894	chr6	28551812	28554680	2869	*	5.27e-16	8_loc_window_layer
1895	chr6	28554964	28555440	477	*	1.48e-10	8_loc_window_layer
1896	chr6	28555601	28557080	1480	*	1.73e-08	8_loc_window_layer
1897	chr6	28557291	28557765	475	*	1.08e-10	8_loc_window_layer
1898	chr6	28557846	28565403	7558	*	0.000328	8_loc_window_layer
1899	chr6	28583971	28602791	18821	*	2.75e-51	8_loc_window_layer
1900	chr6	28603059	28616368	13310	*	6.66e-12	8_loc_window_layer
1901	chr6	28641729	28664226	22498	*	8.09e-15	8_loc_window_layer
1902	chr6	28677698	28733419	55722	*	6.49e-16	8_loc_window_layer
1903	chr6	28783371	28785021	1651	*	4.8e-06	8_loc_window_layer
1904	chr6	28827692	28831507	3816	*	7.65e-58	8_loc_window_layer
1905	chr6	28832274	28834404	2131	*	6.19e-12	8_loc_window_layer
1906	chr6	28834513	28861423	26911	*	1.02e-11	8_loc_window_layer
1907	chr6	28889682	28890628	947	*	2.52e-05	8_loc_window_layer
1908	chr6	28908623	28962971	54349	*	3.4e-63	8_loc_window_layer
1909	chr6	28979498	28984269	4772	*	9.53e-09	8_loc_window_layer
1910	chr6	28984832	29055885	71054	*	1.42e-13	8_loc_window_layer
1911	chr6	29080040	29141565	61526	*	1.8e-12	8_loc_window_layer
1912	chr6	29274617	29310293	35677	*	6.43e-11	8_loc_window_layer
1913	chr6	29342286	29342815	530	*	5.49e-05	8_loc_window_layer
1914	chr6	29407834	29408232	399	*	0.001054	8_loc_window_layer
1915	chr6	29518072	29521138	3067	*	4.02e-07	8_loc_window_layer
1916	chr6	29595002	29595335	334	*	0.000375	8_loc_window_layer
1917	chr6	29600642	29604148	3507	*	3.03e-07	8_loc_window_layer
1918	chr6	29632605	29635692	3088	*	8.4e-11	8_loc_window_layer
1919	chr6	29648225	29648628	404	*	2.63e-08	8_loc_window_layer
1920	chr6	29717223	29718119	897	*	2.02e-06	8_loc_window_layer
1921	chr6	29759197	29760158	962	*	3.87e-09	8_loc_window_layer
1922	chr6	29761862	29796363	34502	*	1.22e-31	8_loc_window_layer
1923	chr6	29838356	29855490	17135	*	9.2e-17	8_loc_window_layer
1924	chr6	29942951	29944130	1180	*	1.51e-08	8_loc_window_layer
1925	chr6	29944980	29948514	3535	*	1.05e-13	8_loc_window_layer
1926	chr6	29973557	29974319	763	*	6.38e-07	8_loc_window_layer
1927	chr6	30038929	30039027	99	*	2.18e-05	8_loc_window_layer
1928	chr6	30041727	30042626	900	*	9.25e-09	8_loc_window_layer
1929	chr6	30043293	30067855	24563	*	3.1e-23	8_loc_window_layer
1930	chr6	30070074	30070738	665	*	8.14e-07	8_loc_window_layer
1931	chr6	30072384	30078632	6249	*	7.13e-15	8_loc_window_layer
1932	chr6	30078754	30095570	16817	*	2.24e-63	8_loc_window_layer
1933	chr6	30130819	30132226	1408	*	1.09e-28	8_loc_window_layer
1934	chr6	30137629	30139573	1945	*	6.96e-08	8_loc_window_layer
1935	chr6	30140231	30140417	187	*	1.24e-07	8_loc_window_layer
1936	chr6	30228007	30228431	425	*	3.45e-11	8_loc_window_layer
1937	chr6	30458149	30458730	582	*	0.000366	8_loc_window_layer
1938	chr6	30687159	30687707	549	*	2.86e-06	8_loc_window_layer
1939	chr6	30696029	30698987	2959	*	9.39e-07	8_loc_window_layer
1940	chr6	30711090	30711586	497	*	1.83e-07	8_loc_window_layer
1941	chr6	30848807	30851753	2947	*	4.01e-33	8_loc_window_layer
1942	chr6	30852587	30856693	4107	*	4.25e-34	8_loc_window_layer
1943	chr6	30859855	30862471	2617	*	1.01e-17	8_loc_window_layer
1944	chr6	30898937	30908706	9770	*	1.12e-11	8_loc_window_layer
1945	chr6	30920836	30922981	2146	*	4.09e-12	8_loc_window_layer
1946	chr6	30950282	30951917	1636	*	2.25e-07	8_loc_window_layer
1947	chr6	30955382	30968402	13021	*	1.27e-11	8_loc_window_layer
1948	chr6	31026215	31047558	21344	*	4.94e-05	8_loc_window_layer
1949	chr6	31105711	31106045	335	*	9.65e-05	8_loc_window_layer
1950	chr6	31106941	31108541	1601	*	0.000528	8_loc_window_layer
1951	chr6	31139252	31144068	4817	*	3.45e-06	8_loc_window_layer
1952	chr6	31146889	31150920	4032	*	3.34e-13	8_loc_window_layer
1953	chr6	31240050	31275767	35718	*	1.02e-12	8_loc_window_layer
1954	chr6	31507785	31508923	1139	*	9.11e-08	8_loc_window_layer
1955	chr6	31543169	31543686	518	*	3.65e-11	8_loc_window_layer
1956	chr6	31546769	31548437	1669	*	5.63e-08	8_loc_window_layer
1957	chr6	31630819	31632248	1430	*	1.1e-07	8_loc_window_layer
1958	chr6	31649335	31654389	5055	*	1.28e-34	8_loc_window_layer
1959	chr6	31690725	31692375	1651	*	5.85e-42	8_loc_window_layer
1960	chr6	31733619	31734580	962	*	1.98e-23	8_loc_window_layer
1961	chr6	31744339	31744816	478	*	2.66e-07	8_loc_window_layer
1962	chr6	31760383	31761076	694	*	1.95e-08	8_loc_window_layer
1963	chr6	31762442	31762776	335	*	7.51e-09	8_loc_window_layer
1964	chr6	31803718	31805329	1612	*	1.2e-06	8_loc_window_layer
1965	chr6	31837439	31838684	1246	*	1.5e-07	8_loc_window_layer
1966	chr6	31838973	31842729	3757	*	9.61e-06	8_loc_window_layer
1967	chr6	31846249	31847633	1385	*	3.76e-09	8_loc_window_layer
1968	chr6	31867915	31868144	230	*	7.57e-05	8_loc_window_layer
1969	chr6	31868813	31869120	308	*	0.00011	8_loc_window_layer
1970	chr6	31870600	31873772	3173	*	3.56e-08	8_loc_window_layer
1971	chr6	31895179	31913250	18072	*	1.54e-07	8_loc_window_layer
1972	chr6	31913759	31913995	237	*	6.4e-06	8_loc_window_layer
1973	chr6	32013710	32015688	1979	*	1.67e-25	8_loc_window_layer
1974	chr6	32016239	32016602	364	*	2.5e-16	8_loc_window_layer
1975	chr6	32038027	32039176	1150	*	7.17e-09	8_loc_window_layer
1976	chr6	32042658	32043739	1082	*	0.000956	8_loc_window_layer
1977	chr6	32053100	32055370	2271	*	1.7e-25	8_loc_window_layer
1978	chr6	32055711	32056667	957	*	5.88e-07	8_loc_window_layer
1979	chr6	32062885	32067642	4758	*	1.6e-64	8_loc_window_layer
1980	chr6	32075763	32076592	830	*	1.03e-07	8_loc_window_layer
1981	chr6	32086425	32087190	766	*	1.64e-10	8_loc_window_layer
1982	chr6	32094905	32095545	641	*	8.84e-07	8_loc_window_layer
1983	chr6	32098346	32116875	18530	*	4.43e-23	8_loc_window_layer
1984	chr6	32116918	32121837	4920	*	1.31e-120	8_loc_window_layer
1985	chr6	32164369	32165237	869	*	6.35e-24	8_loc_window_layer
1986	chr6	32202748	32227480	24733	*	1.12e-08	8_loc_window_layer
1987	chr6	32367750	32372310	4561	*	0.000124	8_loc_window_layer
1988	chr6	32373022	32376095	3074	*	1.67e-09	8_loc_window_layer
1989	chr6	32712930	32726567	13638	*	2.66e-06	8_loc_window_layer
1990	chr6	32728953	32732764	3812	*	1.39e-38	8_loc_window_layer
1991	chr6	32847210	32852998	5789	*	1.02e-34	8_loc_window_layer
1992	chr6	32941163	32944067	2905	*	3.85e-13	8_loc_window_layer
1993	chr6	33084479	33088941	4463	*	5.07e-28	8_loc_window_layer
1994	chr6	33091407	33091841	435	*	0.001544	8_loc_window_layer
1995	chr6	33129765	33134220	4456	*	5.65e-53	8_loc_window_layer
1996	chr6	33139810	33142317	2508	*	1.74e-17	8_loc_window_layer
1997	chr6	33156845	33160192	3348	*	1.28e-19	8_loc_window_layer
1998	chr6	33165404	33165899	496	*	1.13e-07	8_loc_window_layer
1999	chr6	33205676	33215838	10163	*	4.37e-07	8_loc_window_layer
[truncated: 13,331 more rows]

## Sheet: bumphunter_default
seqnames	start	end	width	strand	pval_region
chr6	32120773	32121471	699	*	0
chr6	28829197	28829528	332	*	0
chr6	32847441	32847845	405	*	0
chr6	30094960	30095349	390	*	0
chr6	28601269	28601519	251	*	0
chr6	41374532	41377288	2757	*	0
chr6	31650735	31651291	557	*	0
chr6	32063439	32064148	710	*	0
chr17	48912075	48912764	690	*	0
chr21	45705267	45706043	777	*	0
chr6	30853258	30854551	1294	*	0
chr6	1594034	1596254	2221	*	0
chr11	73356316	73358107	1792	*	0
chr1	227746111	227748719	2609	*	0
chr13	23309774	23310675	902	*	0
chr4	24795830	24797176	1347	*	0
chr12	123214864	123215684	821	*	0
chr5	78985425	78986160	736	*	0
chr8	124217698	124219725	2028	*	0
chr1	27189270	27190639	1370	*	0
chr16	3062349	3062975	627	*	0
chr19	11784344	11785337	994	*	0
chr8	143859669	143859990	322	*	0
chr6	33282867	33283184	318	*	0
chr6	32118204	32118420	217	*	0
chr22	51016501	51017162	662	*	0
chr19	55887704	55889387	1684	*	0
chr2	21266500	21267334	835	*	0
chr5	77145356	77147141	1786	*	0
chr6	31734106	31734580	475	*	0
chr6	156718177	156718546	370	*	0
chr1	92011732	92012736	1005	*	0
chr3	195942717	195943713	997	*	0
chr22	50985117	50986813	1697	*	0
chr20	30225517	30225851	335	*	0
chr3	195488922	195490309	1388	*	0
chr11	2292890	2293181	292	*	0
chr13	31506685	31507139	455	*	0
chr17	36997420	36997740	321	*	0
chr5	149546087	149546946	860	*	0
chr15	31515750	31516481	732	*	0
chr1	10709185	10711695	2511	*	0
chr16	54227790	54228582	793	*	0
chr3	194014481	194015171	691	*	0
chr2	121223534	121224009	476	*	0
chr20	50418952	50419248	297	*	0
chr7	127910927	127912372	1446	*	0
chr3	46875226	46875768	543	*	0
chr2	105852798	105854051	1254	*	0
chr4	154125208	154126481	1274	*	0
chr3	46618325	46619364	1040	*	0
chr6	49681178	49681774	597	*	0
chr6	1602137	1604212	2076	*	0
chr8	22132665	22133076	412	*	0
chr18	44236847	44237801	955	*	0
chr17	58499679	58499911	233	*	0
chr5	134526124	134526752	629	*	0
chr13	113776873	113777160	288	*	0
chr6	32164723	32165321	599	*	0
chr1	147781600	147782558	959	*	0
chr6	1598558	1599401	844	*	0
chr1	1099630	1101348	1719	*	0
chr5	38445522	38446192	671	*	0
chr7	55072042	55073797	1756	*	0
chr8	61325803	61326925	1123	*	0
chr3	10149803	10150139	337	*	0
chr8	39171866	39172120	255	*	0
chr22	30476089	30476525	437	*	0
chr6	74072242	74073424	1183	*	0
chr11	68781279	68782211	933	*	0
chr11	73668626	73669449	824	*	0
chrX	118284586	118285788	1203	*	0
chr6	74063982	74064594	613	*	0
chr6	110720501	110721629	1129	*	0
chr7	48494156	48495072	917	*	0
chr17	20799162	20799769	608	*	0
chr20	61002595	61002866	272	*	0
chr11	62783123	62783573	451	*	0
chr15	62515771	62516966	1196	*	0
chr11	6291625	6292896	1272	*	0
chr10	81966990	81967666	677	*	0
chr13	100217962	100219013	1052	*	0
chr19	36484731	36485360	630	*	0
chr5	1855899	1857828	1930	*	0
chr13	51417846	51418092	247	*	0
chr5	140810106	140811253	1148	*	0
chr18	23713595	23714084	490	*	0
chr10	99734081	99735202	1122	*	0
chr1	95698378	95699097	720	*	0
chr10	5406890	5407119	230	*	0
chr10	48416510	48416977	468	*	0
chr22	25159879	25160406	528	*	0
chr1	147801025	147801789	765	*	0
chr15	67356310	67356942	633	*	0
chr10	88728361	88730481	2121	*	0
chr1	46088336	46089045	710	*	0
chr11	32421514	32421845	332	*	0
chr1	40598394	40599011	618	*	0
chr1	57285156	57285466	311	*	0
chr22	19750918	19752869	1952	*	0
chr10	50649666	50650248	583	*	0
chr2	131009324	131010871	1548	*	0
chr11	62688748	62690717	1970	*	0
chr8	67454340	67454892	553	*	0
chr2	43327937	43328536	600	*	0
chr15	40571997	40572794	798	*	0
chr5	54281198	54282459	1262	*	0
chr1	153599479	153600156	678	*	0
chr8	120684921	120685686	766	*	0
chr1	145384929	145385771	843	*	0
chrX	8751190	8751687	498	*	0
chr17	40274524	40274811	288	*	0
chr7	24797656	24798175	520	*	0
chr17	79495006	79495664	659	*	0
chr6	32016214	32016426	213	*	0
chr2	129659018	129659946	929	*	0
chr1	59042931	59043370	440	*	0
chr10	135059165	135060549	1385	*	0
chr1	205818956	205819609	654	*	0
chr1	202778443	202778869	427	*	0
chr2	48844728	48845068	341	*	0
chr5	23507450	23507656	207	*	0
chr1	228890820	228891306	487	*	0
chr1	3605087	3606082	996	*	0
chr2	232347922	232348794	873	*	0
chr1	178455607	178456270	664	*	0
chr10	77871618	77872170	553	*	0
chr16	10912331	10912718	388	*	0
chr16	31159558	31159920	363	*	0
chr17	19314299	19314618	320	*	0
chr6	28554262	28554680	419	*	0
chr6	30850543	30850977	435	*	0
chr12	133178856	133180698	1843	*	0
chr7	150643915	150646704	2790	*	0
chr7	156735383	156736159	777	*	0
chr11	67383377	67384040	664	*	0
chr22	45704988	45705265	278	*	0
chr12	14720938	14721288	351	*	0
chr6	26016674	26017619	946	*	0
chr2	43295011	43295753	743	*	0
chr16	2848275	2849144	870	*	0
chr19	14376360	14376960	601	*	0
chr7	150705000	150707313	2314	*	0
chr20	25128211	25128807	597	*	0
chr11	1769152	1769522	371	*	0
chr13	20805094	20805460	367	*	0
chr20	55836676	55838478	1803	*	0
chr11	111250129	111250431	303	*	0
chr8	48675647	48676092	446	*	0
chr6	4078959	4079704	746	*	0
chr12	10095902	10096794	893	*	0
chr17	37895424	37897246	1823	*	0
chr6	170553133	170555857	2725	*	0
chr2	25427108	25427652	545	*	0
chr15	75019143	75019376	234	*	0
chr14	101035818	101037264	1447	*	0
chr2	74668072	74668976	905	*	0
chr18	19476805	19477059	255	*	0
chr3	49170496	49171051	556	*	0
chr13	47126023	47126551	529	*	0
chr5	180622072	180622643	572	*	0
chr8	22223852	22224272	421	*	0
chr17	35423405	35424933	1529	*	0
chr7	99195788	99196468	681	*	0
chr2	3642400	3642967	568	*	0
chr19	51165207	51165845	639	*	0
chr1	247694041	247694531	491	*	0
chr11	13983784	13983986	203	*	0
chr8	48172746	48172992	247	*	0
chr15	30336678	30337875	1198	*	0
chr8	21908022	21910989	2968	*	0
chr6	17282700	17283113	414	*	0
chr10	115938729	115939579	851	*	0
chr15	59156878	59157857	980	*	0
chr2	132152429	132152960	532	*	0
chr11	128693961	128694915	955	*	0
chr12	95945082	95945767	686	*	0
chr4	6659194	6660482	1289	*	0
chr2	74875227	74875548	322	*	0
chr4	11369349	11370872	1524	*	0
chr15	42371511	42371967	457	*	0
chr11	3253769	3254065	297	*	0
chr5	61028265	61028899	635	*	0
chr14	69095057	69095679	623	*	0
chr6	30079102	30079280	179	*	0
chr11	18477153	18477753	601	*	0
chr10	88024529	88024673	145	*	0
chr3	112359488	112359935	448	*	0
chr11	116661043	116662012	970	*	0
chr3	50359583	50360097	515	*	0
chr13	77461279	77461426	148	*	0
chr17	1395371	1396395	1025	*	0
chr17	37123638	37123949	312	*	0
chr16	57406074	57406955	882	*	0
chr9	90439478	90440066	589	*	0
chr12	1904502	1905096	595	*	0
chr1	2885085	2885244	160	*	0
chr2	241640172	241640826	655	*	0
chr10	131989303	131989849	547	*	0
chr2	113191815	113192561	747	*	0
chr2	105275613	105276153	541	*	0
chr1	2466275	2467281	1007	*	0
chr7	65969653	65971099	1447	*	0
chr4	155661691	155662438	748	*	0
chr5	131281008	131281439	432	*	0
chr17	39019545	39020053	509	*	0
chr7	114055074	114055419	346	*	0
chr19	49000743	49002477	1735	*	0
chr2	202483704	202484320	617	*	0
chr14	55907007	55907427	421	*	0
chr19	36004632	36004994	363	*	0
chr6	30131361	30131719	359	*	0
chr5	78365255	78366076	822	*	0
chr10	88717926	88719259	1334	*	0
chr5	83016779	83017553	775	*	0
chr15	27819306	27819924	619	*	0
chr2	233390035	233391274	1240	*	0
chr3	12199836	12200856	1021	*	0
chr7	55516436	55517132	697	*	0
chr1	42611607	42612518	912	*	0
chr17	79283300	79283959	660	*	0
chr3	42846907	42847116	210	*	0
chr1	160084833	160085581	749	*	0
chr15	90543224	90543813	590	*	0
chr16	58533743	58534708	966	*	0
chr6	30043820	30044259	440	*	0
chr3	184104115	184104688	574	*	0
chr1	1361216	1361729	514	*	0
chr11	70048796	70048921	126	*	0
chr5	77142469	77142695	227	*	0
chr1	147718157	147719101	945	*	0
chr10	43818603	43818911	309	*	0
chr9	38487169	38489046	1878	*	0
chr21	45246252	45247038	787	*	0
chr3	49967517	49967713	197	*	0
chr6	159359940	159360705	766	*	0
chr17	75789279	75790091	813	*	0
chr19	56002240	56003211	972	*	0
chr17	30243828	30244630	803	*	0
chr13	41496235	41496782	548	*	0
chr11	8832817	8833095	279	*	0
chr17	9550137	9550545	409	*	0
chr12	100750473	100750899	427	*	0
chr10	2978022	2978687	666	*	0
chr17	4648949	4649333	385	*	0
chr17	47589594	47590326	733	*	0
chr6	30851417	30851753	337	*	0
chr12	95840313	95841414	1102	*	0
chr20	5485144	5485475	332	*	0
chr4	2366485	2367137	653	*	0
chr13	24882099	24883014	916	*	0
chr19	39523158	39523626	469	*	0
chr8	41504763	41505495	733	*	0
chr2	88583529	88583845	317	*	0
chr16	86766712	86768117	1406	*	0
chr11	68920466	68920771	306	*	0
chr19	49243427	49244674	1248	*	0
chr2	86038423	86038802	380	*	0
chr2	150176791	150177277	487	*	0
chr15	74494781	74495354	574	*	0
chr1	242220301	242220925	625	*	0
chr12	50475035	50475372	338	*	0
chr7	134464123	134464411	289	*	0
chr5	42756786	42757171	386	*	0
chr19	45417526	45418020	495	*	0
chr2	164204628	164205343	716	*	0
chr17	171006	172159	1154	*	0
chr3	133502540	133502952	413	*	0
chr11	69285899	69286352	454	*	0
chr4	165898666	165898967	302	*	0
chr1	26503778	26504019	242	*	0
chr16	4665248	4666047	800	*	0
chr17	48858534	48858873	340	*	0
chr7	5292696	5293333	638	*	0
chrX	46937571	46938229	659	*	0
chr13	20989142	20989818	677	*	0
chr6	160023581	160024144	564	*	0
chr2	239035964	239037533	1570	*	0
chr6	28829640	28829931	292	*	0
chr1	117317838	117318232	395	*	0
chr6	30852823	30853073	251	*	0
chr1	234367145	234367586	442	*	0
chrX	102585107	102585354	248	*	0
chr2	74669349	74669516	168	*	0
chr11	44328154	44330474	2321	*	0
chr5	179634578	179634789	212	*	0
chr2	8596908	8597923	1016	*	0
chr3	158518888	158519410	523	*	0
chr15	99974881	99975470	590	*	0
chr13	112986154	112986978	825	*	0
chr12	48399140	48399493	354	*	0
chr5	154070325	154071247	923	*	0
chr17	46685292	46685448	157	*	0
chr15	42328501	42328988	488	*	0
chr1	29460817	29461070	254	*	0
chr1	1097233	1098380	1148	*	0
chr16	57831745	57832230	486	*	0
chr18	72837386	72837782	397	*	0
chr6	27729346	27730563	1218	*	0
chr22	18063857	18064224	368	*	0
chr8	102235927	102236831	905	*	0
chr16	55866522	55867072	551	*	0
chr5	43037123	43038611	1489	*	0
chr1	26233538	26233709	172	*	0
chr13	20751257	20751945	689	*	0
chr10	76573155	76573506	352	*	0
chr11	76838749	76839476	728	*	0
chr2	165811816	165812159	344	*	0
chr20	2517085	2517613	529	*	0
chr8	41654331	41655078	748	*	0
chr22	31536431	31536585	155	*	0
chr12	51236582	51236768	187	*	0
chr6	27185676	27186199	524	*	0
chr17	79465866	79466438	573	*	0
chr4	77723057	77723415	359	*	0
chr6	34024220	34024479	260	*	0
chr15	101084507	101085111	605	*	0
chr10	111765673	111766879	1207	*	0
chr15	29968032	29969096	1065	*	0
chr17	38517641	38518714	1074	*	0
chr3	100401200	100401284	85	*	0
chr7	1329016	1329462	447	*	0
chr5	115697214	115697696	483	*	0
chr11	102638432	102638778	347	*	0
chr17	72357992	72359190	1199	*	0
chr16	50278722	50279175	454	*	0
chr10	102090297	102090589	293	*	0
chr15	99987288	99987955	668	*	0
chr2	72079276	72079609	334	*	0
chr3	126061950	126062822	873	*	0
chr14	95156546	95157380	835	*	0
chr17	45949677	45949878	202	*	0
chr1	2345368	2345475	108	*	0
chr11	64405452	64406051	600	*	0
chr1	2063799	2064216	418	*	0
chr1	212688417	212688997	581	*	0
chr6	163570371	163570860	490	*	0
chr11	62272972	62273418	447	*	0
chr12	120835663	120835778	116	*	0
chr20	3643863	3644192	330	*	0
chr15	69325271	69325560	290	*	0
chr3	134031551	134031685	135	*	0
chr6	5087031	5087749	719	*	0
chr6	28499379	28499825	447	*	0
chr11	315908	316456	549	*	0
chr5	180646608	180646976	369	*	0
chr1	150947896	150948030	135	*	0
chr1	155043883	155044345	463	*	0
chr4	2341196	2341440	245	*	0
chr2	27301195	27301943	749	*	0
chr2	121279483	121280106	624	*	0
chr19	3480363	3480672	310	*	0
chr6	164393165	164393796	632	*	0
chr19	49222892	49223814	923	*	0
chr19	46417551	46418069	519	*	0
chr7	39170497	39171113	617	*	0
chr2	731073	732037	965	*	0
chr13	24519920	24520348	429	*	0
chr13	112996588	112998074	1487	*	0
chr4	81128029	81128845	817	*	0
chr16	66955873	66956242	370	*	0
chr22	38199759	38200221	463	*	0
chr19	56686707	56687388	682	*	0
chr22	46508454	46508604	151	*	0
chr4	184679386	184679835	450	*	0
chr14	74814251	74815316	1066	*	0
chr1	32054460	32055006	547	*	0
chr21	46493169	46493436	268	*	0
chr11	63687223	63688531	1309	*	0
chr2	233323381	233324053	673	*	0
chr8	496327	496739	413	*	0
chr7	23245557	23246146	590	*	0
chr19	36024279	36024685	407	*	0
chr1	23003462	23003692	231	*	0
chr3	120025256	120026692	1437	*	0
chr20	35169260	35169609	350	*	0
chr1	147825750	147826960	1211	*	0
chr11	125366499	125366590	92	*	0
chr1	153762201	153762564	364	*	0
chr12	89748726	89749033	308	*	0
chr16	85845626	85846184	559	*	0
chr5	101119084	101119766	683	*	0
chr19	2525231	2525634	404	*	0
chr5	171616253	171616574	322	*	0
chr7	92672812	92673176	365	*	0
chr2	129076914	129077561	648	*	0
chr2	24397649	24398170	522	*	0
chr13	25212248	25212556	309	*	0
chr17	14201321	14201938	618	*	0
chr10	72218900	72219819	920	*	0
chr4	74718978	74719597	620	*	0
chr2	131797438	131798869	1432	*	0
chr4	3043019	3043752	734	*	0
chr1	86968087	86968543	457	*	0
chr10	70321874	70322442	569	*	0
chr1	147789480	147789973	494	*	0
chr1	244094869	244094935	67	*	0
chr2	217500594	217501581	988	*	0
chr15	69744390	69744684	295	*	0
chr10	101282572	101283090	519	*	0
chr8	58172571	58173162	592	*	0
chr1	228395660	228396098	439	*	0
chr5	176559334	176559563	230	*	0
chr8	65711522	65711916	395	*	0
chr1	59280370	59280841	472	*	0
chr6	1615843	1616430	588	*	0
chr2	25383851	25384809	959	*	0
chr11	68924577	68925191	615	*	0
chr11	44541718	44541999	282	*	0
chr17	7037098	7037406	309	*	0
chr1	200841944	200842282	339	*	0
chr1	16860563	16862212	1650	*	0
chr14	102990211	102990501	291	*	0
chr2	121269292	121269372	81	*	0
chr16	68269295	68269763	469	*	0
chr1	143663862	143664131	270	*	0
chr13	24914324	24915099	776	*	0
chr14	100631741	100631897	157	*	0
chr12	2339235	2339614	380	*	0
chr2	1609062	1609832	771	*	0
chr7	50861739	50862035	297	*	0
chr7	73894730	73895278	549	*	0
chr17	35241844	35242805	962	*	0
chr12	50497732	50498016	285	*	0
chr16	75568999	75569527	529	*	0
chr10	1975000	1975631	632	*	0
chr2	233251770	233253024	1255	*	0
chr7	157405010	157406737	1728	*	0
chr7	25991654	25992424	771	*	0
chr6	33132611	33132705	95	*	0
chr14	104940229	104940939	711	*	0
chr12	54448729	54449761	1033	*	0
chr17	48051089	48052682	1594	*	0
chr16	86337418	86337750	333	*	0
chr6	26323437	26323586	150	*	0
chr11	76849101	76849564	464	*	0
chr4	56660143	56660460	318	*	0
chr5	980580	980997	418	*	0
chr2	468934	469214	281	*	0
chr12	121087689	121088408	720	*	0
chr19	49699879	49700021	143	*	0
chr1	149670057	149670557	501	*	0
chr2	173539091	173539621	531	*	0
chr19	51330265	51330469	205	*	0
chr18	10453624	10454085	462	*	0
chr1	147737016	147737207	192	*	0
chr1	211652276	211652741	466	*	0
chr12	51786038	51786547	510	*	0
chr1	157948536	157948893	358	*	0
chr17	37782302	37782685	384	*	0
chr11	64374653	64375765	1113	*	0
chr12	31479853	31480300	448	*	0
chr10	89167457	89167971	515	*	0
chr7	154706045	154706964	920	*	0
chr1	12600225	12600744	520	*	0
chr1	175856781	175857819	1039	*	0
chr3	126911727	126911953	227	*	0
chr4	940614	941054	441	*	0
chr1	39407387	39407651	265	*	0
chr12	107348689	107348944	256	*	0
chr9	116861288	116861532	245	*	0
chr5	42924215	42924694	480	*	0
chr16	49499006	49499385	380	*	0
chr22	50737978	50738890	913	*	0
chr22	50451054	50451245	192	*	0
chr20	30437284	30437731	448	*	0
chr5	137593418	137593583	166	*	0
chr7	140135299	140135611	313	*	0
chr11	2930322	2930995	674	*	0
chr17	2951666	2951736	71	*	0
chr18	74240460	74240902	443	*	0
chr8	22642322	22642638	317	*	0
chr19	46443657	46444017	361	*	0
chr3	16216094	16216215	122	*	0
chr3	184491236	184491765	530	*	0
chr2	121776314	121776604	291	*	0
chr21	38362725	38362754	30	*	0
chr12	113587340	113587690	351	*	0
chr10	13275430	13276466	1037	*	0
chr17	7643798	7644241	444	*	0
chr6	116886211	116886349	139	*	0
chr3	109056349	109056897	549	*	0
chr7	149484880	149485740	861	*	0
chr10	129947756	129947858	103	*	0
chr7	73157217	73157788	572	*	0
chr6	28828946	28829171	226	*	0
chr1	26527870	26527928	59	*	0
chr12	113549832	113550113	282	*	0
chr10	91296252	91296457	206	*	0
chr16	8619531	8619943	413	*	0
chr22	36960499	36960937	439	*	0
chr1	235256863	235257141	279	*	0
chr10	43698834	43699070	237	*	0
chr1	179713788	179713950	163	*	0
chr8	514736	514821	86	*	0
chr8	11471571	11471881	311	*	0
chr15	93614758	93615146	389	*	0
chr13	113121280	113121787	508	*	0
chr20	6033516	6034888	1373	*	0
chr15	99548859	99549047	189	*	0
chr21	34405553	34405997	445	*	0
chr11	68779817	68780136	320	*	0
chr16	88448143	88448561	419	*	0
chr14	23351876	23352488	613	*	0
chr2	121338498	121338607	110	*	0
chr12	116919971	116920304	334	*	0
chr13	27316496	27317381	886	*	0
chr1	151967021	151967697	677	*	0
chr17	19883326	19883716	391	*	0
chr12	54473276	54474036	761	*	0
chr7	99067143	99067368	226	*	0
chr17	77924582	77924733	152	*	0
chr12	52473422	52473731	310	*	0
chr19	54515169	54515341	173	*	0
chr2	170624685	170625479	795	*	0
chr7	112727423	112727914	492	*	0
chr6	13924355	13924425	71	*	0
chr1	40388223	40388395	173	*	0
chr8	38508335	38508780	446	*	0
chr10	102777131	102778743	1613	*	0
chr22	37499451	37499859	409	*	0
chr11	113929164	113929287	124	*	0
chr5	134813213	134813329	117	*	0
chr5	180408785	180408813	29	*	0
chr10	102806871	102807587	717	*	0
chr19	48048129	48049233	1105	*	0
chr6	10099432	10099656	225	*	0
chr3	142666108	142666476	369	*	0
chr11	2187921	2188244	324	*	0
chr5	150618048	150618077	30	*	0
chr10	3215771	3216063	293	*	0
chr1	111218079	111218287	209	*	0
chr3	14339534	14339700	167	*	0
chr20	6104215	6104274	60	*	0
chr18	48255506	48256146	641	*	0
chr7	5183992	5184295	304	*	0
chr1	10764512	10764896	385	*	0
chr6	1601229	1601509	281	*	0
chr2	382090	382356	267	*	0
chr17	45944339	45944464	126	*	0
chr19	56061106	56061348	243	*	0
chr11	8101793	8102016	224	*	0
chr7	12725352	12726089	738	*	0
chr17	38084377	38084459	83	*	0
chr11	123940566	123940679	114	*	0
chr6	168773658	168773775	118	*	0
chr7	21209509	21209781	273	*	0
chr3	113417997	113418063	67	*	0
chr11	46317859	46318527	669	*	0
chr10	45359611	45359721	111	*	0
chr17	47571963	47572132	170	*	0
chr6	3054716	3054884	169	*	0
chr9	139949063	139949577	515	*	0
chr10	63657059	63657363	305	*	0
chr7	156741514	156741538	25	*	0
chr1	217306590	217306763	174	*	0
chr1	228634265	228634806	542	*	0
chr10	7517765	7517833	69	*	0
chr6	158375684	158375814	131	*	0
chr17	37011491	37011626	136	*	0
chr1	39547881	39548001	121	*	0
chr22	46457384	46457998	615	*	0
chr17	47967818	47968352	535	*	0
chr10	88428117	88428177	61	*	0
chr1	110614161	110614777	617	*	0
chr5	134827643	134828036	394	*	0
chr1	154839813	154839983	171	*	0
chr1	21966310	21966500	191	*	0
chr5	131607097	131607372	276	*	0
chr19	39466716	39467258	543	*	0
chr1	110752047	110752307	261	*	0
chr10	49879704	49879914	211	*	0
chr10	118429452	118429485	34	*	0
chr6	36929838	36930062	225	*	0
chr9	139258524	139259074	551	*	0
chr16	49902342	49902436	95	*	0
chr19	45825730	45826341	612	*	0
chr12	5621096	5621261	166	*	0
chr5	71713446	71713858	413	*	0
chr16	3988694	3988869	176	*	0
chr19	56000201	56000944	744	*	0
chr6	106773949	106774172	224	*	0
chr12	22777409	22777465	57	*	0
chr12	131237654	131237708	55	*	0
chr13	21009861	21010223	363	*	0
chr15	23157727	23157832	106	*	0
chr10	43522143	43522343	201	*	0
chr4	184018031	184018637	607	*	0
chr1	156828202	156828693	492	*	0
chr16	54404353	54404408	56	*	0
chr1	248300255	248300479	225	*	0
chr1	40783185	40783264	80	*	0
chr4	103683115	103683140	26	*	0
chr11	8361190	8361530	341	*	0
chr8	1994419	1994574	156	*	0
chr12	56617576	56617737	162	*	0
chr11	58667960	58668068	109	*	0
chr16	88706241	88706426	186	*	0
chr5	77139388	77139492	105	*	0
chr17	48153934	48154356	423	*	0
chr7	4877433	4877609	177	*	0
chr3	169683976	169684056	81	*	0
chr1	116021925	116022091	167	*	0
chr1	10949192	10949944	753	*	0
chr12	52685221	52685334	114	*	0
chr14	103011800	103012356	557	*	0
chr9	100000026	100000033	8	*	0
chr5	70746259	70746330	72	*	0
chr19	51815359	51815658	300	*	0
chr4	2062392	2063036	645	*	0
chr15	90291141	90292483	1343	*	0
chr6	27018041	27018112	72	*	0
chr1	12039712	12039985	274	*	0
chr15	29034669	29034950	282	*	0
chr6	106434396	106434623	228	*	0
chr1	3574704	3575147	444	*	0
chr2	233384489	233384768	280	*	0
chr6	41650636	41651066	431	*	0
chr3	194756349	194757099	751	*	0
chr21	30565636	30565706	71	*	0
chr16	30907246	30907679	434	*	0
chr7	55430948	55431276	329	*	0
chr10	127059333	127059374	42	*	0
chr18	12254976	12255318	343	*	0
chr7	128094710	128095027	318	*	0
chr2	233765872	233766118	247	*	0
chr3	142837472	142837564	93	*	0
chr10	123909356	123909456	101	*	0
chr3	23713275	23713773	499	*	0
chr1	2137307	2137665	359	*	0
chr20	642436	642782	347	*	0
chr7	150497065	150497157	93	*	0
chr6	42695332	42695674	343	*	0
chr11	119019361	119019412	52	*	0
chr17	43198278	43198610	333	*	0
chr6	41338082	41338895	814	*	0
chr17	8213328	8213813	486	*	0
chr1	147851370	147851606	237	*	0
chr6	28830310	28830902	593	*	0
chr9	129884026	129884457	432	*	0
chr2	11123476	11123616	141	*	0
chr1	158149705	158149974	270	*	0
chr9	98314632	98315369	738	*	0
chr15	83317306	83317526	221	*	0
chr11	2891360	2891495	136	*	0
chr1	156393461	156394727	1267	*	0
chr5	5495215	5495359	145	*	0
chr1	61517807	61517876	70	*	0
chr17	75537017	75537444	428	*	0
chr22	38379218	38379749	532	*	0
chr8	25812278	25812500	223	*	0
chr10	130726406	130726701	296	*	0
chr1	175122830	175123194	365	*	0
chr1	40075124	40075810	687	*	0
chr7	89873797	89873891	95	*	0
chr2	238065252	238065650	399	*	0
chr1	234350834	234350988	155	*	0
chr8	61835620	61835708	89	*	0
chr8	55087084	55087400	317	*	0
chr1	39546511	39546656	146	*	0
chr14	70826997	70827336	340	*	0
chr7	73442487	73443113	627	*	0
chr13	23270685	23270850	166	*	0
chr7	45187902	45188275	374	*	0
chrX	49013750	49013901	152	*	0
chr17	42452426	42452994	569	*	0
chr7	32358064	32358540	477	*	0
chr7	156786077	156786278	202	*	0
chr20	34025927	34026478	552	*	0
chr1	202182417	202182642	226	*	0
chr10	103500093	103500682	590	*	0
chr16	3148536	3149195	660	*	0
chr17	80292079	80292252	174	*	0
chr11	2036573	2036771	199	*	0
chr11	111154934	111155021	88	*	0
chr17	77834118	77834299	182	*	0
chr10	79470169	79470820	652	*	0
chr9	133567903	133568226	324	*	0
chr2	214148	214353	206	*	0
chr19	46713446	46713473	28	*	0
chr16	56681544	56681945	402	*	0
chr1	221051066	221051188	123	*	0
chr12	113787113	113787273	161	*	0
chr12	19936477	19936663	187	*	0
chr9	140473680	140473704	25	*	0
chr5	42953543	42954090	548	*	0
chr7	29923883	29924165	283	*	0
chr9	93922330	93922525	196	*	0
chr19	22700397	22701260	864	*	0
chr2	1166067	1166311	245	*	0
chr3	156807379	156807691	313	*	0
chr5	180648409	180648843	435	*	0
chr5	178692691	178692806	116	*	0
chr5	70741802	70742893	1092	*	0
chr3	46617183	46617303	121	*	0
chr10	123778998	123779362	365	*	0
chr16	58019866	58019984	119	*	0
chr6	168216358	168216661	304	*	0
chr3	148664701	148664839	139	*	0
chr11	46164652	46164796	145	*	0
chr6	52858998	52859107	110	*	0
chr15	100272053	100272751	699	*	0
chr21	22368940	22369310	371	*	0
chr14	97205952	97206170	219	*	0
chr17	75692478	75692571	94	*	0
chr15	40364524	40364740	217	*	0
chr11	77299805	77299962	158	*	0
chr14	92787905	92788580	676	*	0
chr17	48287888	48288538	651	*	0
chr14	103227298	103227646	349	*	0
chr17	8928012	8928451	440	*	0
chr16	56650508	56651049	542	*	0
chr7	128696150	128696229	80	*	0
chr14	95786663	95786801	139	*	0
chrX	118357077	118357181	105	*	0
chr12	41087459	41087584	126	*	0
chr17	74524371	74524852	482	*	0
chr19	30863260	30863349	90	*	0
chr10	43447071	43447618	548	*	0
chr19	49249123	49250080	958	*	0
chr14	73209128	73209188	61	*	0
chr8	47866183	47866784	602	*	0
chr1	12656114	12656315	202	*	0
chr17	30591850	30592406	557	*	0
chr19	551401	551536	136	*	0
chrX	99194922	99195115	194	*	0
chr17	60828157	60828406	250	*	0
chr15	76005861	76006143	283	*	0
chr7	5278117	5278467	351	*	0
chr6	25218680	25218855	176	*	0
chr1	50574383	50574517	135	*	0
chr11	7052239	7052637	399	*	0
chr15	69755671	69755745	75	*	0
chr12	53722177	53722253	77	*	0
chr8	144267518	144267725	208	*	0
chr6	110677913	110678179	267	*	0
chr19	18888081	18889003	923	*	0
chr3	187009486	187009575	90	*	0
chr19	56004925	56005437	513	*	0
chr5	1641593	1641647	55	*	0
chr5	421317	421733	417	*	0
chr1	15711443	15712019	577	*	0
chr13	95086146	95086158	13	*	0
chr17	71739339	71739385	47	*	0
chr2	74642838	74643251	414	*	0
chr17	18553533	18553663	131	*	0
chr2	74729100	74729279	180	*	0
chr1	227635322	227635558	237	*	0
chr2	240362425	240362550	126	*	0
chr20	45170254	45170494	241	*	0
chr22	42313569	42313943	375	*	0
chr2	26205865	26205876	12	*	0
chr1	226127113	226127290	178	*	0
chr2	38762714	38762739	26	*	0
chr22	17564994	17565149	156	*	0
chr4	108745279	108745325	47	*	0
chr12	110044531	110044639	109	*	0
chrX	85303309	85303427	119	*	0
chr14	94360096	94360154	59	*	0
chr12	109711141	109711293	153	*	0
chr13	99737448	99737585	138	*	0
chr7	149120622	149120687	66	*	0
chr11	59325534	59325950	417	*	0
chr9	95675274	95675546	273	*	0
chr12	54521807	54521977	171	*	0
chr1	22580632	22581534	903	*	0
chr11	94245224	94245350	127	*	0
chr16	86611690	86611714	25	*	0
chr12	31405369	31405499	131	*	0
chr9	127249562	127249749	188	*	0
chr1	150897856	150898437	582	*	0
chr6	36628087	36628103	17	*	0
chr22	42760647	42761285	639	*	0
chr1	151701251	151701849	599	*	0
chr8	11578850	11579013	164	*	0
chr15	101421249	101421391	143	*	0
chr4	26806179	26806309	131	*	0
chr17	39203621	39203641	21	*	0
chr6	82958011	82958230	220	*	0
chr6	34482411	34482479	69	*	0
chr1	50489240	50489319	80	*	0
chr19	55874586	55874700	115	*	0
chr5	177592761	177592922	162	*	0
chr7	149410923	149411256	334	*	0
chr9	130700442	130700866	425	*	0
chr17	39215894	39216457	564	*	0
chr16	87609078	87609929	852	*	0
chr10	131927449	131927554	106	*	0
chr17	59494040	59494129	90	*	0
chr12	106534217	106534276	60	*	0
chr1	40098595	40098811	217	*	0
chr11	69974745	69974745	1	*	0
chr10	45374841	45374906	66	*	0
chr17	7906847	7907007	161	*	0
chr11	62676929	62677251	323	*	0
chr14	99988654	99988776	123	*	0
chr2	127782651	127782813	163	*	0
chr5	177811198	177811349	152	*	0
chr9	72027019	72027409	391	*	0
chr4	15657657	15657820	164	*	0
chr7	99588273	99588335	63	*	0
chr11	19138045	19138243	199	*	0
chr1	17766917	17766995	79	*	0
chr17	48698761	48698799	39	*	0
chr15	79164541	79164714	174	*	0
chr1	156646065	156646293	229	*	0
chr16	67430099	67430454	356	*	0
chr12	53358946	53359155	210	*	0
chr7	64403162	64403228	67	*	0
chr16	70484978	70485214	237	*	0
chr10	102494320	102494880	561	*	0
chr17	26835115	26835115	1	*	0
chr7	89841692	89841767	76	*	0
chr22	37820236	37820667	432	*	0
chr4	78977223	78977322	100	*	0
chr19	45978153	45978434	282	*	0
chr2	220350567	220351040	474	*	0
chr3	123751269	123751655	387	*	0
chr20	691098	691211	114	*	0
chr6	36308389	36308494	106	*	0
chr9	34988294	34988588	295	*	0
chr15	53083978	53084679	702	*	0
chr4	183935060	183935233	174	*	0
chr11	35683421	35683551	131	*	0
chr5	145215546	145215629	84	*	0
chr10	102890145	102890296	152	*	0
chr7	14031822	14031941	120	*	0
chr1	145714124	145714143	20	*	0
chr6	18020115	18020357	243	*	0
chr7	155790277	155790392	116	*	0
chr18	60278098	60278353	256	*	0
chr17	78955599	78955884	286	*	0
chr22	37815264	37815264	1	*	0
chr12	57943261	57943326	66	*	0
chr6	1597525	1597525	1	*	0
chr7	75897549	75897850	302	*	0
chr17	72931569	72931632	64	*	0
chr6	16181250	16181330	81	*	0
chr7	1233285	1233469	185	*	0
chr1	16374768	16374846	79	*	0
chr19	6739184	6739192	9	*	0
chr5	40835760	40836182	423	*	0
chr22	21387055	21387058	4	*	0
chr10	1981436	1981558	123	*	0
chr18	55289797	55289815	19	*	0
chr8	37350981	37351056	76	*	0
chr3	113234510	113235015	506	*	0
chr5	172673715	172674513	799	*	0
chrX	19531688	19532166	479	*	0
chr18	46064816	46064992	177	*	0
chr17	43049442	43049895	454	*	0
chr7	4671391	4671479	89	*	0
chr10	86016597	86016643	47	*	0
chr17	17626019	17626127	109	*	0
chr17	8012841	8013202	362	*	0
chr11	13508769	13509032	264	*	0
chr11	120040616	120040616	1	*	0
chr15	99557464	99557464	1	*	0
chr1	161349006	161349116	111	*	0
chr2	167466717	167467305	589	*	0
chr11	32112091	32112154	64	*	0
chr7	129415968	129415994	27	*	0
chr11	64478343	64478374	32	*	0
chr17	43679265	43679667	403	*	0
chr2	233793921	233794334	414	*	0
chr10	102496500	102496915	416	*	0
chr14	63671356	63671737	382	*	0
chr3	32634341	32634406	66	*	0
chr17	79306875	79306957	83	*	0
chr1	33337112	33337257	146	*	0
chr2	113542091	113542117	27	*	0
chr5	159560548	159560692	145	*	0
chr16	87915396	87915807	412	*	0
chr21	44061403	44061597	195	*	0
chr6	32427751	32427868	118	*	0
chr6	33215649	33215685	37	*	0
chr7	158823799	158824108	310	*	0
chr11	102702624	102702656	33	*	0
chr1	40626599	40626736	138	*	0
chr3	126422536	126422575	40	*	0
chr19	33361032	33361127	96	*	0
chr1	211872318	211872653	336	*	0
chr5	72922873	72922957	85	*	0
chr20	44934509	44934712	204	*	0
chr9	139138057	139138751	695	*	0
chr6	26233352	26233442	91	*	0
chr12	54146133	54146572	440	*	0
chr16	57294356	57294639	284	*	0
chr16	3210357	3211341	985	*	0
chr1	203242601	203242638	38	*	0
chr9	139582585	139582673	89	*	0
chr14	75536434	75536561	128	*	0
chr6	167171394	167171727	334	*	0
chr1	157248566	157248950	385	*	0
chr7	44163941	44163975	35	*	0
chr22	17640812	17640972	161	*	0
chr1	47881404	47881737	334	*	0
chr10	134885969	134886006	38	*	0
chr17	42705761	42706084	324	*	0
chr10	128165040	128165159	120	*	0
chr1	89357908	89357911	4	*	0
chr16	86703935	86704016	82	*	0
chr7	1258449	1258581	133	*	0
chrX	39378476	39378734	259	*	0
chr17	1182702	1183159	458	*	0
chr10	60086738	60086891	154	*	0
chr14	65345381	65345681	301	*	0
chr11	70760166	70760166	1	*	0
chr13	25875020	25875133	114	*	0
chr17	29717946	29718129	184	*	0
chr19	6534760	6534774	15	*	0
chr5	33892621	33892705	85	*	0
chr5	110407157	110407538	382	*	0
chr1	1365911	1366206	296	*	0
chr14	22216296	22217085	790	*	0
chr1	2792704	2792744	41	*	0
chr12	49734595	49735444	850	*	0
chr1	71172133	71172486	354	*	0
chr1	21913458	21913557	100	*	0
chr7	155592263	155592408	146	*	0
chr19	51020297	51020534	238	*	0
chr15	71406783	71407484	702	*	0
chr12	121106640	121107042	403	*	0
chr16	84538885	84538889	5	*	0
chr7	99066398	99066497	100	*	0
chr8	54605566	54605613	48	*	0
chr14	21148814	21148957	144	*	0
chr15	65066231	65066710	480	*	0
chr22	46423449	46423604	156	*	0
chr9	125109046	125109120	75	*	0
chr3	46615549	46615549	1	*	0
chr14	90167459	90167635	177	*	0
chr17	7966326	7967154	829	*	0
chr8	49468296	49468341	46	*	0
chr9	35036078	35036350	273	*	0
chr11	64334217	64334217	1	*	0
chr2	161504772	161504834	63	*	0
chr20	6747166	6747409	244	*	0
chr7	54955929	54955965	37	*	0
chr19	8273505	8273505	1	*	0
chr16	67143304	67143304	1	*	0
chr3	15107309	15107309	1	*	0
chr1	3616498	3616642	145	*	0
chr1	149193965	149194379	415	*	0
chr1	149186391	149186607	217	*	0
chr16	3931489	3931885	397	*	0
chr8	27115867	27115956	90	*	0
chr19	19216451	19217217	767	*	0
chr4	122685145	122685352	208	*	0
chr2	121467863	121468081	219	*	0
chr11	6340283	6340486	204	*	0
chr2	10571959	10572392	434	*	0
chr5	74350132	74350214	83	*	0
chr20	57766574	57766896	323	*	0
chr1	26233376	26233404	29	*	0
chr11	925416	925521	106	*	0
chr1	58089001	58089357	357	*	0
chr2	80551413	80551812	400	*	0
chr7	128556140	128556540	401	*	0
chr15	72447967	72448319	353	*	0
chr19	17918795	17918927	133	*	0
chr11	134632242	134632361	120	*	0
chr17	74350942	74350942	1	*	0
chr16	87616174	87616248	75	*	0
chr6	27739947	27740120	174	*	0
chr17	30669476	30669494	19	*	0
chr22	38485720	38485757	38	*	0
chr7	73011308	73011675	368	*	0
chr5	180627941	180627973	33	*	0
chr6	106429769	106430134	366	*	0
chr4	54457645	54457737	93	*	0
chr16	69457218	69457652	435	*	0
chr6	27783226	27783331	106	*	0
chr11	59437344	59437416	73	*	0
chr14	104888911	104889005	95	*	0
chr4	1042018	1042225	208	*	0
chr15	34516488	34516640	153	*	0
chr5	132158560	132158625	66	*	0
chr1	225964856	225964937	82	*	0
chr3	47397852	47398007	156	*	0
chr1	114521775	114521853	79	*	0
chr12	124702221	124702334	114	*	0
chr19	30864867	30865486	620	*	0
chr1	30240119	30240265	147	*	0
chr2	162284644	162284894	251	*	0
chr12	58022542	58022620	79	*	0
chr8	48910636	48910778	143	*	0
chr2	208890779	208890802	24	*	0
chr4	88142275	88142277	3	*	0
chr4	14864757	14864863	107	*	0
chr14	31343146	31343283	138	*	0
chr2	20644371	20645320	950	*	0
chr10	118885636	118885753	118	*	0
chr9	98981433	98981500	68	*	0
chr13	20711574	20711637	64	*	0
chr2	128438947	128439171	225	*	0
chr3	46621556	46621686	131	*	0
chr16	2975209	2975552	344	*	0
chr15	70878659	70878785	127	*	0
chr10	101825118	101825185	68	*	0
chr6	110680085	110680256	172	*	0
chr13	21295590	21295612	23	*	0
chr3	138152837	138152902	66	*	0
chr2	10971308	10971446	139	*	0
chr11	77734334	77734490	157	*	0
chr10	102637177	102637197	21	*	0
chr11	33721714	33721847	134	*	0
chr5	79378955	79379309	355	*	0
chr22	42734458	42734612	155	*	0
chr20	48626437	48626621	185	*	0
chr6	17280551	17280740	190	*	0
chr15	79092743	79092878	136	*	0
chr1	149137747	149137869	123	*	0
chr6	28226885	28226905	21	*	0
chr12	58024478	58025315	838	*	0
chr17	28562142	28562220	79	*	0
chr19	47157825	47158242	418	*	0
chr8	142986649	142986670	22	*	0
chr5	14108369	14108432	64	*	0
chr3	23784916	23785035	120	*	0
chr2	132151313	132152167	855	*	0
chr14	71022665	71022823	159	*	0
chr17	61958756	61959271	516	*	0
chrX	8700842	8701002	161	*	0
chr10	93643678	93643678	1	*	0
chr12	54071672	54071672	1	*	0
chr12	116944220	116944220	1	*	0
chr2	127643360	127643360	1	*	0
chr14	61083516	61083516	1	*	0
chr4	54458246	54458246	1	*	0
chr9	139023169	139023169	1	*	0
chr8	145701192	145701192	1	*	0
chr17	32925561	32925561	1	*	0
chr16	86066714	86066714	1	*	0
chr1	150335507	150335507	1	*	0
chr1	210468650	210468650	1	*	0
chr8	10709415	10709415	1	*	0
chr11	120581355	120581355	1	*	0
chr1	46945595	46945595	1	*	0
chr16	31541298	31541298	1	*	0
chr2	660856	660856	1	*	0
chr10	1796742	1796742	1	*	0
chr1	39212920	39212920	1	*	0
chr9	96720562	96720562	1	*	0
chr6	36744880	36744880	1	*	0
chr9	124344221	124344221	1	*	0
chr5	77144016	77144016	1	*	0
chr15	68549178	68549178	1	*	0
chr2	62422351	62422351	1	*	0
chr12	54523294	54523294	1	*	0
chr10	44885910	44885910	1	*	0
chr10	112427911	112427911	1	*	0
chr9	130700954	130700954	1	*	0
chr19	289902	289902	1	*	0
chr5	134408820	134408820	1	*	0
chr2	220716794	220716794	1	*	0
chr9	36036514	36036514	1	*	0
chr11	64479496	64479496	1	*	0
chr10	44894102	44894102	1	*	0
chr15	82355828	82355828	1	*	0
chr1	26421349	26421349	1	*	0
chr17	1835735	1835735	1	*	0
chr20	34127524	34127524	1	*	0
chr7	151594392	151594392	1	*	0
chr6	36772775	36772775	1	*	0
chrX	103502294	103502294	1	*	0
chr11	119234198	119234198	1	*	0
chr11	9780844	9780844	1	*	0
chr15	40883034	40883034	1	*	0
chr21	46449961	46449961	1	*	0
chr3	50194470	50194470	1	*	0
chr6	111936529	111936529	1	*	0
chr15	98648111	98648111	1	*	0
chr1	17186138	17186138	1	*	0
chr10	71672083	71672083	1	*	0
chr6	35458416	35458416	1	*	0
chr10	134281626	134281626	1	*	0
chr5	173947646	173947646	1	*	0
chr9	135058277	135058277	1	*	0
chr21	34402565	34402565	1	*	0
chr11	33800056	33800056	1	*	0
chr10	71712830	71712830	1	*	0
chr8	144099482	144099482	1	*	0
chr15	41788368	41788368	1	*	0
chr6	10720630	10720630	1	*	0
chr5	172013425	172013425	1	*	0
chr16	87047010	87047010	1	*	0
chr9	72658358	72658358	1	*	0
chr12	80086054	80086054	1	*	0
chr22	46365647	46365647	1	*	0
chr8	61563866	61563866	1	*	0
chr5	178014801	178014801	1	*	0
chr16	50493166	50493166	1	*	0
chr6	166610956	166610956	1	*	0
chr7	96221849	96221849	1	*	0
chr9	37905113	37905113	1	*	0
chr7	47674905	47674905	1	*	0
chr18	45683841	45683841	1	*	0
chr2	25921151	25921151	1	*	0
chr3	12486114	12486114	1	*	0
chr1	68695183	68695183	1	*	0
chr2	121322010	121322010	1	*	0
chr9	98931801	98931801	1	*	0
chr2	71123233	71123233	1	*	0
chr17	48070354	48070354	1	*	0
chr1	156856513	156856513	1	*	0
chr15	65068885	65068885	1	*	0
chr17	2615720	2615720	1	*	0
chr11	15672856	15672856	1	*	0
chr5	38168076	38168076	1	*	0
chr15	78697933	78697933	1	*	0
chr9	132140795	132140795	1	*	0
chrX	68525883	68525883	1	*	0
chr7	27703436	27703436	1	*	0
chr22	35944645	35944645	1	*	0
chr11	12845864	12845864	1	*	0
chr22	38669495	38669495	1	*	0
chr7	100187399	100187399	1	*	0
chr17	42029727	42029727	1	*	0
chr6	164366085	164366085	1	*	0
chr2	121303745	121303745	1	*	0
chr19	54931632	54931632	1	*	0
chr1	209373448	209373448	1	*	0
chr6	75954053	75954053	1	*	0
chr17	48706075	48706075	1	*	0
chr3	44010115	44010115	1	*	0
chr7	149119133	149119133	1	*	0
chr2	138722326	138722326	1	*	0
chr1	156846336	156846336	1	*	0
chr2	11049855	11049855	1	*	0
chr17	47979069	47979069	1	*	0
chr12	8756853	8756853	1	*	0
chr3	124304960	124304960	1	*	0
chr14	100151561	100151561	1	*	0
chr17	8019912	8019912	1	*	0
chr4	7337225	7337225	1	*	0
chr1	55463592	55463592	1	*	0
chr15	49267825	49267825	1	*	0
chr9	37040454	37040454	1	*	0
chr11	126976228	126976228	1	*	0
chr1	54151053	54151053	1	*	0
chr1	55460884	55460884	1	*	0
chr1	8130665	8130665	1	*	0
chr1	156361263	156361263	1	*	0
chr5	76942048	76942048	1	*	0
chr2	220325369	220325369	1	*	0
chr14	45723353	45723353	1	*	0
chr8	36957379	36957379	1	*	0
chr5	151076195	151076195	1	*	0
chr14	21095414	21095414	1	*	0
chr16	85206653	85206653	1	*	0
chr15	71807797	71807797	1	*	0
chr20	45526613	45526613	1	*	0
chr7	150653195	150653195	1	*	0
chr3	197081654	197081654	1	*	0
chr9	132016282	132016282	1	*	0
chr18	19191718	19191718	1	*	0
chr10	118368634	118368634	1	*	0
chr1	46952054	46952054	1	*	0
chr1	152079713	152079713	1	*	0
chr10	71626580	71626580	1	*	0
chr9	89193057	89193057	1	*	0
chr20	591400	591400	1	*	0
chr16	57916919	57916919	1	*	0
chr11	126322576	126322576	1	*	0
chr21	47566968	47566968	1	*	0
chr17	76338660	76338660	1	*	0
chr19	7923041	7923041	1	*	0
chr11	17623131	17623131	1	*	0
chr12	114203961	114203961	1	*	0
chr6	7532666	7532666	1	*	0
chr5	141205206	141205206	1	*	0
chr15	93823645	93823645	1	*	0
chr5	170877540	170877540	1	*	0
chr2	239029375	239029375	1	*	0
chr9	98343728	98343728	1	*	0
chr6	32843055	32843055	1	*	0
chrX	24390246	24390246	1	*	0
chr17	46604774	46604774	1	*	0
chr18	76399434	76399434	1	*	0
chr2	182520919	182520919	1	*	0
chr3	123103936	123103936	1	*	0
chr13	44362093	44362093	1	*	0
chr2	121187910	121187910	1	*	0
chr7	15055459	15055459	1	*	0
chr1	10920786	10920786	1	*	0
chr9	136399386	136399386	1	*	0
chr17	71953083	71953083	1	*	0
chr2	162096032	162096032	1	*	0
chr1	46940516	46940516	1	*	0
chr5	72793693	72793693	1	*	0
chr19	1406661	1406661	1	*	0
chr6	37732313	37732313	1	*	0
chr11	111101517	111101517	1	*	0
chr15	44068668	44068668	1	*	0
chr2	96774492	96774492	1	*	0
chr1	2931557	2931557	1	*	0
chr1	226112534	226112534	1	*	0
chr6	36391852	36391852	1	*	0
chr1	3713580	3713580	1	*	0
chr12	54148217	54148217	1	*	0
chr1	151965283	151965283	1	*	0
chr8	48100957	48100957	1	*	0
chr15	89987792	89987792	1	*	0
chr5	141706213	141706213	1	*	0
chr1	26371865	26371865	1	*	0
chr6	50820135	50820135	1	*	0
chr15	76400783	76400783	1	*	0
chr12	13045938	13045938	1	*	0
chr17	29753081	29753081	1	*	0
chr4	63682393	63682393	1	*	0
chr12	50676705	50676705	1	*	0
chr7	70962720	70962720	1	*	0
chr12	54590808	54590808	1	*	0
chr18	30349111	30349111	1	*	0
chr1	155098827	155098827	1	*	0
chr11	125974404	125974404	1	*	0
chr1	147534061	147534061	1	*	0
chr19	53500997	53500997	1	*	0
chr9	89518557	89518557	1	*	0
chr4	8727474	8727474	1	*	0
chr19	42760742	42760742	1	*	0
chr1	24514557	24514557	1	*	0
chr16	84876665	84876665	1	*	0
chr17	48054048	48054048	1	*	0
chr9	98534327	98534327	1	*	0
chr1	91227319	91227319	1	*	0
chr17	36070600	36070600	1	*	0
chr12	96883863	96883863	1	*	0
chr11	126477878	126477878	1	*	0
chr17	40806193	40806193	1	*	0
chr22	28199338	28199338	1	*	0
chr6	41462541	41462541	1	*	0
chr2	239066990	239066990	1	*	0
chr14	103393970	103393970	1	*	0
chr15	96590566	96590566	1	*	0
chr2	71167117	71167117	1	*	0
chr21	43189892	43189892	1	*	0
chr4	99064102	99064102	1	*	0
chr16	87098542	87098542	1	*	0
chr16	23798532	23798532	1	*	0
chr1	1841314	1841314	1	*	0
chr1	91027278	91027278	1	*	0
chr1	44011587	44011587	1	*	0
chr1	38519255	38519255	1	*	0
chr19	39970821	39970821	1	*	0
chr4	35527016	35527016	1	*	0
chr2	38334178	38334178	1	*	0
chr10	100055918	100055918	1	*	0
chr10	102884087	102884087	1	*	0
chr5	170889300	170889300	1	*	0
chr1	7449057	7449057	1	*	0
chr2	1841068	1841068	1	*	0
chr8	111214984	111214984	1	*	0
chr1	225864873	225864873	1	*	0
chr2	88302939	88302939	1	*	0
chr8	143537415	143537415	1	*	0
chr10	44788044	44788044	1	*	0
chr17	47651453	47651453	1	*	0
chr4	154680808	154680808	1	*	0
chr17	2654874	2654874	1	*	0
chr15	79124168	79124168	1	*	0
chr18	12306837	12306837	1	*	0
chr6	24774877	24774877	1	*	0
chr12	3490214	3490214	1	*	0
chr12	59478783	59478783	1	*	0
chr17	43084426	43084426	1	*	0
chr15	38746048	38746048	1	*	0
chr11	133099168	133099168	1	*	0
chr6	166585954	166585954	1	*	0
chr3	53530247	53530247	1	*	0
chr3	14576099	14576099	1	*	0
chr4	39183353	39183353	1	*	0
chr5	153989231	153989231	1	*	0
chr3	390449	390449	1	*	0
chr1	24522592	24522592	1	*	0
chr19	43912227	43912227	1	*	0
chr19	50394298	50394298	1	*	0
chr1	200380059	200380059	1	*	0
chr1	149860711	149860711	1	*	0
chr1	152077402	152077402	1	*	0
chr12	80907159	80907159	1	*	0
chr9	99382466	99382466	1	*	0
chr7	132160221	132160221	1	*	0
chr19	4534986	4534986	1	*	0
chr20	43435091	43435091	1	*	0
chr13	20875399	20875399	1	*	0
chr10	95361933	95361933	1	*	0
chr7	95402733	95402733	1	*	0
chr5	54530375	54530375	1	*	0
chr5	134372398	134372398	1	*	0
chr7	89975159	89975159	1	*	0
chr11	119928838	119928838	1	*	0
chr17	42908410	42908410	1	*	0
chr11	131526811	131526811	1	*	0
chr1	8407891	8407891	1	*	0
chr9	132387805	132387805	1	*	0
chr9	136435554	136435554	1	*	0
chr1	46943714	46943714	1	*	0
chr9	135380213	135380213	1	*	0
chr19	34971543	34971543	1	*	0
chr12	81103680	81103680	1	*	0
chr6	33942413	33942413	1	*	0
chr13	112730681	112730681	1	*	0
chr11	125040416	125040416	1	*	0
chr9	96590527	96590527	1	*	0
chr17	39957639	39957639	1	*	0
chr9	36818572	36818572	1	*	0
chr19	18706136	18706136	1	*	0
chr2	238224257	238224257	1	*	0
chr10	44878373	44878373	1	*	0
chr14	52536893	52536893	1	*	0
chr14	96890120	96890120	1	*	0
chr1	21824391	21824391	1	*	0
chr6	76644222	76644222	1	*	0
chr14	21110908	21110908	1	*	0
chr2	131913247	131913247	1	*	0
chr8	11577758	11577758	1	*	0
chr22	17848581	17848581	1	*	0
chr1	232442534	232442534	1	*	0
chr6	26595126	26595126	1	*	0
chr1	224363575	224363575	1	*	0
chr1	40123717	40123717	1	*	0
chr1	201096289	201096289	1	*	0
chr10	99648780	99648780	1	*	0
chr17	42357520	42357520	1	*	0
chr2	660692	660692	1	*	0
chr1	16087752	16087752	1	*	0
chr17	45798257	45798257	1	*	0
chr7	150723904	150723904	1	*	0
chr11	67029374	67029374	1	*	0
chrX	56260186	56260186	1	*	0
chr4	24913973	24913973	1	*	0
chr12	131190045	131190045	1	*	0
chr7	36011406	36011406	1	*	0
chr1	44024150	44024150	1	*	0
chr8	12829807	12829807	1	*	0
chr2	88527345	88527345	1	*	0
chr13	25777762	25777762	1	*	0
chr22	46287028	46287028	1	*	0
chr10	134785521	134785521	1	*	0
chr22	37726676	37726676	1	*	0
chr6	168788815	168788815	1	*	0
chr6	3165885	3165885	1	*	0
chr9	32525315	32525315	1	*	0
chr8	97156081	97156081	1	*	0
chr20	59826207	59826207	1	*	0
chr19	41725332	41725332	1	*	0
chr20	49630819	49630819	1	*	0
chr1	247242539	247242539	1	*	0
chr11	124932624	124932624	1	*	0
chr18	56436255	56436255	1	*	0
chr14	55707866	55707866	1	*	0
chr1	63466707	63466707	1	*	0
chr22	41941494	41941494	1	*	0
chr21	47399648	47399648	1	*	0
chr6	30072616	30072616	1	*	0
chr1	204679626	204679626	1	*	0
chr19	1673498	1673498	1	*	0
chr11	69312202	69312202	1	*	0
chr19	48364243	48364243	1	*	0
chr17	56124169	56124169	1	*	0
chr14	74793271	74793271	1	*	0
chr11	46934663	46934663	1	*	0
chr1	156822430	156822430	1	*	0
chr4	81260418	81260418	1	*	0
chr19	33723713	33723713	1	*	0
chr2	190984844	190984844	1	*	0
chr17	8066669	8066669	1	*	0
chr14	62583388	62583388	1	*	0
chr2	900218	900218	1	*	0
chr2	121324526	121324526	1	*	0
chr8	21923841	21923841	1	*	0
chr16	30020843	30020843	1	*	0
chr15	63312170	63312170	1	*	0
chr11	120011770	120011770	1	*	0
chr17	18046564	18046564	1	*	0
chr2	11056425	11056425	1	*	0
chr16	1353627	1353627	1	*	0
chr2	178936951	178936951	1	*	0
chr8	82530967	82530967	1	*	0
chr1	40177469	40177469	1	*	0
chr2	120188912	120188912	1	*	0
chr5	79070077	79070077	1	*	0
chr7	74058031	74058031	1	*	0
chr8	53471884	53471884	1	*	0
chr14	74111075	74111075	1	*	0
chr11	119303807	119303807	1	*	0
chr15	68133972	68133972	1	*	0
chr10	35195138	35195138	1	*	0
chr1	160340708	160340708	1	*	0
chr6	44237813	44237813	1	*	0
chr5	522363	522363	1	*	0
chr1	26482755	26482755	1	*	0
chr12	49686619	49686619	1	*	0
chr4	122686667	122686667	1	*	0
chr10	99791663	99791663	1	*	0
chr21	34444584	34444584	1	*	0
chr9	128985576	128985576	1	*	0
chr19	54370016	54370016	1	*	0
chr14	76932055	76932055	1	*	0
chr11	45308098	45308098	1	*	0
chr4	83934956	83934956	1	*	0
chr6	33797086	33797086	1	*	0
chr8	56494607	56494607	1	*	0
chr6	150329845	150329845	1	*	0
chr9	100564659	100564659	1	*	0
chr1	18503103	18503103	1	*	0
chr14	70014548	70014548	1	*	0
chr4	183637135	183637135	1	*	0
chr9	89411000	89411000	1	*	0
chr5	139284774	139284774	1	*	0
chr3	14258049	14258049	1	*	0
chr6	132075947	132075947	1	*	0
chr16	56391437	56391437	1	*	0
chr10	118453649	118453649	1	*	0
chr22	50607681	50607681	1	*	0
chr8	144822917	144822917	1	*	0
chr15	93679543	93679543	1	*	0
chr2	10090656	10090656	1	*	0
chr1	11743020	11743020	1	*	0
chr16	28270238	28270238	1	*	0
chr17	71810497	71810497	1	*	0
chr8	21775764	21775764	1	*	0
chr10	119480849	119480849	1	*	0
chr11	133900924	133900924	1	*	0
chr2	223288331	223288331	1	*	0
chr11	304351	304351	1	*	0
chr5	170947897	170947897	1	*	0
chr18	56435611	56435611	1	*	0
chr22	41776843	41776843	1	*	0
chr22	42896985	42896985	1	*	0
chr17	48475522	48475522	1	*	0
chr14	104690244	104690244	1	*	0
chr8	87081553	87081553	1	*	0
chr14	60783238	60783238	1	*	0
chr9	113344615	113344615	1	*	0
chr12	108851556	108851556	1	*	0
chr7	151113760	151113760	1	*	0
chr6	105958178	105958178	1	*	0
chr9	21801897	21801897	1	*	0
chr17	36731152	36731152	1	*	0
chr1	245607970	245607970	1	*	0
chr17	48067475	48067475	1	*	0
chr2	70960959	70960959	1	*	0
chr10	94334836	94334836	1	*	0
chr10	87676527	87676527	1	*	0
chr6	33714631	33714631	1	*	0
chr14	62331131	62331131	1	*	0
chr1	21763975	21763975	1	*	0
chr3	184475074	184475074	1	*	0
chr1	23750101	23750101	1	*	0
chr1	161147718	161147718	1	*	0
chr12	49379062	49379062	1	*	0
chr12	53627106	53627106	1	*	0
chr21	46169242	46169242	1	*	0
chr1	7259290	7259290	1	*	0
chr19	55630336	55630336	1	*	0
chr1	50574837	50574837	1	*	0
chr5	4213084	4213084	1	*	0
chr1	181159001	181159001	1	*	0
chr7	30939723	30939723	1	*	0
chr1	8076599	8076599	1	*	0
chr6	7432666	7432666	1	*	0
chr19	46268509	46268509	1	*	0
chr15	71685353	71685353	1	*	0
chr3	192129276	192129276	1	*	0
chr1	98520089	98520089	1	*	0
chr4	77342104	77342104	1	*	0
chr19	51050258	51050258	1	*	0
chr22	25082111	25082111	1	*	0
chr5	1021831	1021831	1	*	0
chr2	45005364	45005364	1	*	0
chr2	71129289	71129289	1	*	0
chr16	58496542	58496542	1	*	0
chr5	92925721	92925721	1	*	0
chr7	4050875	4050875	1	*	0
chr20	6035139	6035139	1	*	0
chr5	157741029	157741029	1	*	0
chr19	34285737	34285737	1	*	0
chr10	102854188	102854188	1	*	0
chr3	170746586	170746586	1	*	0
chr21	45971503	45971503	1	*	0
chr11	569587	569587	1	*	0
chr11	124740965	124740965	1	*	0
chr1	7973298	7973298	1	*	0
chr6	75795679	75795679	1	*	0
chr8	13372483	13372483	1	*	0
chr1	36591237	36591237	1	*	0
chr2	202879585	202879585	1	*	0
chr4	144256835	144256835	1	*	0
chr12	52604025	52604025	1	*	0
chr13	28319144	28319144	1	*	0
chr11	126471892	126471892	1	*	0
chr1	49085506	49085506	1	*	0
chr10	79325320	79325320	1	*	0
chr1	94514548	94514548	1	*	0
chr9	78912437	78912437	1	*	0
chr7	137505606	137505606	1	*	0
chr10	78392320	78392320	1	*	0
chr2	45203363	45203363	1	*	0
chr16	84318109	84318109	1	*	0
chr6	108169200	108169200	1	*	0
chr1	158086146	158086146	1	*	0
chr3	126700750	126700750	1	*	0
chr2	9878816	9878816	1	*	0
chr14	76781080	76781080	1	*	0
chr11	125386885	125386885	1	*	0
chr1	91275170	91275170	1	*	0
chr1	229706242	229706242	1	*	0
chr11	75916460	75916460	1	*	0
chr18	12907446	12907446	1	*	0
chr3	127725522	127725522	1	*	0
chr3	10408402	10408402	1	*	0
chr12	50303785	50303785	1	*	0
chr5	3598319	3598319	1	*	0
chr2	231865097	231865097	1	*	0
chr15	45669010	45669010	1	*	0
chr12	5589444	5589444	1	*	0
chr18	56514573	56514573	1	*	0
chr4	1035462	1035462	1	*	0
chr4	128981486	128981486	1	*	0
chr11	126572385	126572385	1	*	0
chr9	132514582	132514582	1	*	0
chr7	75887380	75887380	1	*	0
chr5	171043406	171043406	1	*	0
chr10	88555339	88555339	1	*	0
chr12	48336655	48336655	1	*	0
chr11	101783583	101783583	1	*	0
chr2	527786	527786	1	*	0
chr5	35198290	35198290	1	*	0
chr13	20879896	20879896	1	*	0
chr17	43890749	43890749	1	*	0
chr17	46114237	46114237	1	*	0
chr22	31032613	31032613	1	*	0
chr1	41851836	41851836	1	*	0
chr12	50276512	50276512	1	*	0
chr2	239907658	239907658	1	*	0
chr8	37186030	37186030	1	*	0
chr2	233366275	233366275	1	*	0
chr10	47967085	47967085	1	*	0
chr17	46755422	46755422	1	*	0
chr17	8250623	8250623	1	*	0
chr3	142608898	142608898	1	*	0
chr12	85307424	85307424	1	*	0
chr16	56581212	56581212	1	*	0
chr15	72977851	72977851	1	*	0
chr17	8036816	8036816	1	*	0
chr3	12597720	12597720	1	*	0
chr11	124628888	124628888	1	*	0
chr10	133811612	133811612	1	*	0
chr7	31533786	31533786	1	*	0
chr14	62280172	62280172	1	*	0
chr16	75019382	75019382	1	*	0
chr1	153467760	153467760	1	*	0
chr11	15692519	15692519	1	*	0
chrX	151810246	151810246	1	*	0
chr8	21644216	21644216	1	*	0
chr10	134965215	134965215	1	*	0
chr9	19032778	19032778	1	*	0
chr4	6909853	6909853	1	*	0
chr8	2012595	2012595	1	*	0
chr1	116370764	116370764	1	*	0
chr7	51383119	51383119	1	*	0
chr6	166986562	166986562	1	*	0
chr12	52702819	52702819	1	*	0
chr5	178712636	178712636	1	*	0
chr2	145280523	145280523	1	*	0
chr1	223674115	223674115	1	*	0
chr2	237766048	237766048	1	*	0
chr16	54685651	54685651	1	*	0
chr19	13202507	13202507	1	*	0
chr5	71853215	71853215	1	*	0
chr9	99776416	99776416	1	*	0
chr10	44184868	44184868	1	*	0
chr9	128170166	128170166	1	*	0
chr1	159157066	159157066	1	*	0
chr10	1422865	1422865	1	*	0
chr1	12675968	12675968	1	*	0
chr9	132383362	132383362	1	*	0
chr11	724525	724525	1	*	0
chr1	38126628	38126628	1	*	0
chr1	36915864	36915864	1	*	0
chr1	105031120	105031120	1	*	0
chr7	49619841	49619841	1	*	0
chr11	64815744	64815744	1	*	0
chr20	62288950	62288950	1	*	0
chr6	137114513	137114513	1	*	0
chr6	50821399	50821399	1	*	0
chr6	27065428	27065428	1	*	0
chr8	11323474	11323474	1	*	0
chr8	133688377	133688377	1	*	0
chr3	181045270	181045270	1	*	0
chr7	73225760	73225760	1	*	0
chr19	2987082	2987082	1	*	0
chr4	176349171	176349171	1	*	0
chr5	102559788	102559788	1	*	0
chr18	34839039	34839039	1	*	0
chr11	124747263	124747263	1	*	0
chr10	102491731	102491731	1	*	0
chr2	220375605	220375605	1	*	0
chr11	111325754	111325754	1	*	0
chr11	119190850	119190850	1	*	0
chr7	55224743	55224743	1	*	0
chr1	156561754	156561754	1	*	0
chr7	68697651	68697651	1	*	0
chr2	1596054	1596054	1	*	0
chr12	53729659	53729659	1	*	0
chr16	85369038	85369038	1	*	0
chr15	89285170	89285170	1	*	0
chr15	40573976	40573976	1	*	0
chr9	126123344	126123344	1	*	0
chr12	54954941	54954941	1	*	0
chr1	148526939	148526939	1	*	0
chr2	105406666	105406666	1	*	0
chr9	35080812	35080812	1	*	0
chr20	23969237	23969237	1	*	0
chr2	189158094	189158094	1	*	0
chr16	73104388	73104388	1	*	0
chr12	10364834	10364834	1	*	0
chr10	112259305	112259305	1	*	0
chr20	42806000	42806000	1	*	0
chr13	26761337	26761337	1	*	0
chr18	20137449	20137449	1	*	0
chr11	8862019	8862019	1	*	0
chr6	39196340	39196340	1	*	0
chr14	73602752	73602752	1	*	0
chr2	1054787	1054787	1	*	0
chr7	156870822	156870822	1	*	0
chr6	137735045	137735045	1	*	0
chr3	194085842	194085842	1	*	0
chr4	17325429	17325429	1	*	0
chr1	175116228	175116228	1	*	0
chr8	80580478	80580478	1	*	0
chr19	48823880	48823880	1	*	0
chr14	73362214	73362214	1	*	0
chr11	27270390	27270390	1	*	0
chr16	2895093	2895093	1	*	0
chr16	75279566	75279566	1	*	0
chr14	69968273	69968273	1	*	0
chr7	1448570	1448570	1	*	0
chr2	32502699	32502699	1	*	0
chr16	86334058	86334058	1	*	0
chr16	87174624	87174624	1	*	0
chr11	44410456	44410456	1	*	0
chr8	49309094	49309094	1	*	0
chr19	48342875	48342875	1	*	0
chr3	197301250	197301250	1	*	0
chr6	166263710	166263710	1	*	0
chr9	116859631	116859631	1	*	0
chr11	79197548	79197548	1	*	0
chr20	40247916	40247916	1	*	0
chr4	58309519	58309519	1	*	0
chr14	101967780	101967780	1	*	0
chr5	150017204	150017204	1	*	0
chr1	31375133	31375133	1	*	0
chr15	71704440	71704440	1	*	0
chr2	131449749	131449749	1	*	0
chrX	71289025	71289025	1	*	0
chr2	121298039	121298039	1	*	0
chr10	102634946	102634946	1	*	0
chr3	13914731	13914731	1	*	0
chr14	25520721	25520721	1	*	0
chr10	112113375	112113375	1	*	0
chr5	135538704	135538704	1	*	0
chr11	45908036	45908036	1	*	0
chr6	34123215	34123215	1	*	0
chr12	52717725	52717725	1	*	0
chr11	8106632	8106632	1	*	0
chr13	100650387	100650387	1	*	0
chr16	11035542	11035542	1	*	0
chr1	159506559	159506559	1	*	0
chr10	133584057	133584057	1	*	0
chr8	19794539	19794539	1	*	0
chr1	170899285	170899285	1	*	0
chr4	4840199	4840199	1	*	0
chr17	48640257	48640257	1	*	0
chr8	27441373	27441373	1	*	0
chr16	48125057	48125057	1	*	0
chr17	44909987	44909987	1	*	0
chr10	134756994	134756994	1	*	0
chr8	142362180	142362180	1	*	0
chr12	131527216	131527216	1	*	0
chr2	54558352	54558352	1	*	0
chr19	49628740	49628740	1	*	0
chr1	3388196	3388196	1	*	0
chr15	69328155	69328155	1	*	0
chr2	119954389	119954389	1	*	0
chr6	123182996	123182996	1	*	0
chr6	28498759	28498759	1	*	0
chr15	96303955	96303955	1	*	0
chr5	140554819	140554819	1	*	0
chr5	158104558	158104558	1	*	0
chr15	78031418	78031418	1	*	0
chr8	143822543	143822543	1	*	0
chr20	61584850	61584850	1	*	0
chr7	89839865	89839865	1	*	0
chr11	35499741	35499741	1	*	0
chr3	125985563	125985563	1	*	0
chr11	130029212	130029212	1	*	0
chr2	11118414	11118414	1	*	0
chr16	54625690	54625690	1	*	0
chr11	119613957	119613957	1	*	0
chr19	1311811	1311811	1	*	0
chr11	64176993	64176993	1	*	0
chr20	43929629	43929629	1	*	0
chr17	4560136	4560136	1	*	0
chr6	108499426	108499426	1	*	0
chr18	501513	501513	1	*	0
chr10	1449028	1449028	1	*	0
chr15	66318701	66318701	1	*	0
chr1	10961257	10961257	1	*	0
chr10	98156120	98156120	1	*	0
chr2	233370823	233370823	1	*	0
chr9	138876879	138876879	1	*	0
chr1	205460879	205460879	1	*	0
chr12	49359996	49359996	1	*	0
chr1	38495051	38495051	1	*	0
chr5	172769199	172769199	1	*	0
chr12	95941571	95941571	1	*	0
chr6	131457506	131457506	1	*	0
chr3	101406220	101406220	1	*	0
chr17	42215609	42215609	1	*	0
chr8	144489567	144489567	1	*	0
chr1	2470965	2470965	1	*	0
chr1	109418898	109418898	1	*	0
chr11	8888814	8888814	1	*	0
chr7	83825219	83825219	1	*	0
chr7	127227857	127227857	1	*	0
chr9	36135812	36135812	1	*	0
chr14	74895911	74895911	1	*	0
chr3	62401106	62401106	1	*	0
chr1	1917911	1917911	1	*	0
chr3	169531864	169531864	1	*	0
chr1	205539221	205539221	1	*	0
chr2	10360265	10360265	1	*	0
chr13	23387932	23387932	1	*	0
chr15	72964110	72964110	1	*	0
chr12	5152546	5152546	1	*	0
chr17	47964664	47964664	1	*	0
chr5	157078573	157078573	1	*	0
chr11	45539734	45539734	1	*	0
chr12	50368110	50368110	1	*	0
chr4	7652103	7652103	1	*	0
chr8	73794096	73794096	1	*	0
chr8	127837199	127837199	1	*	0
chr17	45935359	45935359	1	*	0
chr12	106458455	106458455	1	*	0
chr5	74199422	74199422	1	*	0
chr14	100069535	100069535	1	*	0
chr14	61191253	61191253	1	*	0
chr17	37893005	37894636	1632	*	1.77907e-05
chr6	31691506	31691870	365	*	1.77907e-05
chr17	6899085	6899577	493	*	1.77907e-05
chr19	46998383	46999444	1062	*	1.77907e-05
chr12	54446019	54446576	558	*	3.55815e-05
chr7	94953653	94954202	550	*	3.55815e-05
chr20	3218145	3218579	435	*	3.55815e-05
chr4	122853464	122854405	942	*	3.55815e-05
chr22	24890809	24891166	358	*	3.55815e-05
chr17	56769387	56769767	381	*	1.77907e-05
chr12	16761002	16763480	2479	*	3.55815e-05
chr1	110254692	110255096	405	*	3.55815e-05
chr1	17198526	17200163	1638	*	3.55815e-05
chr4	155702351	155703138	788	*	1.77907e-05
chr19	17931932	17932331	400	*	1.77907e-05
chr5	78407153	78407566	414	*	1.77907e-05
chr20	62178498	62179752	1255	*	3.55815e-05
chr2	242843821	242844943	1123	*	3.55815e-05
chr6	32729498	32729596	99	*	3.55815e-05
chr12	52281652	52282079	428	*	3.55815e-05
chr1	247681242	247681931	690	*	3.55815e-05
chr13	112626876	112628448	1573	*	3.55815e-05
chr7	51538921	51539678	758	*	3.55815e-05
chr14	70316670	70317582	913	*	3.55815e-05
chr11	32450692	32452513	1822	*	3.55815e-05
chr8	16859636	16860121	486	*	3.55815e-05
chr2	121496398	121498812	2415	*	7.1163e-05
chr1	228657762	228659399	1638	*	7.1163e-05
chr11	66822853	66823684	832	*	1.77907e-05
chr17	19651190	19652257	1068	*	7.1163e-05
chr2	16153454	16154325	872	*	1.77907e-05
chr2	118942638	118943004	367	*	1.77907e-05
chr10	14372431	14372913	483	*	1.77907e-05
chr5	145758586	145758881	296	*	1.77907e-05
chr1	205325859	205326437	579	*	1.77907e-05
chr5	42943857	42944494	638	*	1.77907e-05
chr17	26633895	26634469	575	*	1.77907e-05
chr4	103998289	103998497	209	*	1.77907e-05
chr5	132113601	132113734	134	*	1.77907e-05
chr4	174912071	174912278	208	*	1.77907e-05
chr21	43185385	43186286	902	*	1.77907e-05
chr1	1003126	1003755	630	*	1.77907e-05
chr12	113495386	113495839	454	*	1.77907e-05
chr1	236686564	236686804	241	*	1.77907e-05
chr2	45177632	45178953	1322	*	1.77907e-05
chr8	144222015	144222455	441	*	1.77907e-05
chr2	121071092	121071904	813	*	1.77907e-05
chr14	93698053	93698944	892	*	1.77907e-05
chr1	161049443	161049677	235	*	1.77907e-05
chr13	76444798	76445055	258	*	1.77907e-05
chr3	141087187	141087363	177	*	1.77907e-05
chr19	2717293	2717932	640	*	1.77907e-05
chr1	144994542	144995101	560	*	1.77907e-05
chr5	178547695	178548700	1006	*	1.77907e-05
chr1	78511140	78511433	294	*	1.77907e-05
chr5	171094783	171095097	315	*	1.77907e-05
chr2	11101032	11101592	561	*	1.77907e-05
chr3	112012867	112013231	365	*	1.77907e-05
chr14	102050490	102051071	582	*	1.77907e-05
chr10	1404828	1406508	1681	*	1.77907e-05
chr6	29795411	29795583	173	*	1.77907e-05
chr7	98335163	98335488	326	*	1.77907e-05
chr11	117069780	117070046	267	*	1.77907e-05
chr8	143580770	143581481	712	*	1.77907e-05
chr3	196750426	196751186	761	*	1.77907e-05
chr4	187422005	187422341	337	*	1.77907e-05
chr11	64335305	64335895	591	*	1.77907e-05
chr7	155284062	155284759	698	*	1.77907e-05
chr6	39760607	39761595	989	*	3.55815e-05
chr20	43936663	43937155	493	*	1.77907e-05
chr12	130821453	130821962	510	*	1.77907e-05
chr7	44185986	44187310	1325	*	1.77907e-05
chr2	200468445	200469026	582	*	1.77907e-05
chr6	112575705	112576119	415	*	3.55815e-05
chr2	109746691	109747003	313	*	1.77907e-05
chr15	65368982	65369801	820	*	3.55815e-05
chr2	1817263	1817951	689	*	1.77907e-05
chr3	156837590	156838228	639	*	1.77907e-05
chr6	31733799	31733908	110	*	1.77907e-05
chr12	247963	249109	1147	*	1.77907e-05
chr2	152830505	152830665	161	*	1.77907e-05
chr8	105379368	105379985	618	*	3.55815e-05
chr18	74499372	74499584	213	*	1.77907e-05
chr6	112688010	112688930	921	*	1.77907e-05
chr4	10459435	10460237	803	*	1.77907e-05
chr6	33132163	33132442	280	*	3.55815e-05
chr22	32438947	32439391	445	*	1.77907e-05
chr7	117067416	117067752	337	*	5.33722e-05
chr6	28227091	28227482	392	*	7.1163e-05
chr14	103604700	103605358	659	*	1.77907e-05
chr1	3774827	3775206	380	*	7.1163e-05
chr6	76203530	76203675	146	*	7.1163e-05
chr21	43098598	43099460	863	*	7.1163e-05
chr10	22766081	22767076	996	*	1.77907e-05
chr1	159869927	159870134	208	*	7.1163e-05
chr6	167559851	167560727	877	*	1.77907e-05
chr11	18433564	18433887	324	*	1.77907e-05
chr11	60414615	60415111	497	*	1.77907e-05
chr5	80529067	80529340	274	*	7.1163e-05
chr10	43846281	43846705	425	*	1.77907e-05
chr6	138892911	138893673	763	*	1.77907e-05
chr11	63827361	63828039	679	*	1.77907e-05
chr6	150378738	150379047	310	*	1.77907e-05
chr12	52995250	52995634	385	*	7.1163e-05
chr5	110062384	110062837	454	*	7.1163e-05
chr12	122019006	122019117	112	*	7.1163e-05
chr7	1753396	1753659	264	*	7.1163e-05
chr10	125033932	125034450	519	*	1.77907e-05
chr5	179815975	179817027	1053	*	1.77907e-05
chr22	42548153	42549153	1001	*	8.89537e-05
chr16	55794031	55794910	880	*	8.89537e-05
chr19	610955	611506	552	*	1.77907e-05
chr1	181056650	181057452	803	*	1.77907e-05
chr1	248854887	248855545	659	*	0.000106744
chr8	22084861	22086413	1553	*	0.000106744
chr13	46425904	46426263	360	*	0.000106744
chr1	55246867	55247408	542	*	1.77907e-05
chr2	3704363	3704751	389	*	1.77907e-05
chr2	114048264	114049041	778	*	1.77907e-05
chr19	54495525	54496611	1087	*	0.000124535
chr17	29297380	29297478	99	*	0.000124535
chr12	133177075	133178028	954	*	0.000124535
chr14	92041398	92042333	936	*	0.000124535
chr3	11746183	11746765	583	*	1.77907e-05
chr1	86081443	86081894	452	*	1.77907e-05
chr10	88295210	88296171	962	*	1.77907e-05
chr17	42247910	42248358	449	*	1.77907e-05
chr1	949392	949893	502	*	1.77907e-05
chr18	59221320	59222050	731	*	1.77907e-05
chr19	51774377	51774666	290	*	1.77907e-05
chr19	2493740	2494595	856	*	1.77907e-05
chr1	157164556	157165335	780	*	1.77907e-05
chr12	64782908	64784070	1163	*	1.77907e-05
chr22	22987059	22987126	68	*	1.77907e-05
chr14	95826570	95826997	428	*	1.77907e-05
chr6	170411557	170411909	353	*	1.77907e-05
chr12	96350519	96350795	277	*	1.77907e-05
chr5	35938675	35940037	1363	*	1.77907e-05
chr6	123100189	123101437	1249	*	1.77907e-05
chr5	64330880	64331196	317	*	3.55815e-05
chrX	11157142	11157610	469	*	3.55815e-05
chr13	24144486	24144985	500	*	3.55815e-05
chr8	57029877	57030824	948	*	1.77907e-05
chr2	114035983	114036685	703	*	1.77907e-05
chr15	29210444	29210949	506	*	1.77907e-05
chr10	99338056	99338240	185	*	1.77907e-05
chr17	1819770	1820533	764	*	1.77907e-05
chr12	3445716	3446251	536	*	3.55815e-05
chr3	120003292	120003702	411	*	1.77907e-05
chr13	23412250	23412622	373	*	1.77907e-05
chr2	863889	865075	1187	*	1.77907e-05
chr6	170589483	170590562	1080	*	5.33722e-05
chr12	5936877	5937409	533	*	5.33722e-05
chrX	152954603	152954859	257	*	5.33722e-05
chr3	10369677	10370704	1028	*	5.33722e-05
chr1	227974177	227974704	528	*	1.77907e-05
chr14	61748243	61748440	198	*	1.77907e-05
chr2	220282914	220283156	243	*	1.77907e-05
chr8	58192502	58193284	783	*	1.77907e-05
chr6	27236324	27236866	543	*	5.33722e-05
chr17	8957664	8958090	427	*	1.77907e-05
chr7	28452066	28452289	224	*	5.33722e-05
chr10	45922877	45923705	829	*	5.33722e-05
chr10	102789274	102789979	706	*	1.77907e-05
chr20	57041622	57042703	1082	*	1.77907e-05
chr6	28446794	28447115	322	*	5.33722e-05
chr6	31913759	31913995	237	*	1.77907e-05
chr7	54900801	54901239	439	*	5.33722e-05
chr16	29912460	29913007	548	*	1.77907e-05
chr2	26781231	26782726	1496	*	5.33722e-05
chr1	20396560	20396750	191	*	1.77907e-05
chr19	49176322	49177504	1183	*	1.77907e-05
chr11	120433996	120434880	885	*	1.77907e-05
chr10	112256517	112256825	309	*	1.77907e-05
chr15	28147928	28148431	504	*	1.77907e-05
chr16	47047897	47048107	211	*	1.77907e-05
chr12	96251729	96252066	338	*	1.77907e-05
chr20	44838776	44839734	959	*	1.77907e-05
chr16	86603761	86605100	1340	*	1.77907e-05
chr20	2675072	2676474	1403	*	1.77907e-05
chr11	129488102	129488650	549	*	1.77907e-05
chr2	97174815	97175259	445	*	1.77907e-05
chr12	49687715	49688844	1130	*	1.77907e-05
chr10	134915277	134916087	811	*	1.77907e-05
chr4	170695598	170696369	772	*	1.77907e-05
chr8	21640100	21640304	205	*	1.77907e-05
chr17	72915784	72916509	726	*	1.77907e-05
chr5	28809997	28810645	649	*	1.77907e-05
chr1	149908313	149908781	469	*	1.77907e-05
chr11	94883242	94883516	275	*	1.77907e-05
chr3	159557552	159558031	480	*	1.77907e-05
chr1	18806982	18807594	613	*	1.77907e-05
chr16	85362963	85363209	247	*	1.77907e-05
chr10	95516861	95517463	603	*	1.77907e-05
chr8	49835988	49836230	243	*	1.77907e-05
chr17	29886885	29887376	492	*	1.77907e-05
chr5	134880967	134882430	1464	*	1.77907e-05
chr6	31649619	31649728	110	*	1.77907e-05
chr6	160783785	160784044	260	*	1.77907e-05
chr1	158147446	158147849	404	*	1.77907e-05
chr3	42705828	42706106	279	*	1.77907e-05
chr1	116710227	116710606	380	*	1.77907e-05
chr2	85998588	85999873	1286	*	1.77907e-05
chr15	89786188	89786761	574	*	1.77907e-05
chr1	103574469	103574619	151	*	1.77907e-05
chr2	45397776	45398036	261	*	1.77907e-05
chr1	3634867	3635100	234	*	1.77907e-05
chr1	17051392	17051774	383	*	1.77907e-05
chr7	27253143	27253834	692	*	1.77907e-05
chr11	134211952	134212605	654	*	1.77907e-05
chr10	44223817	44224459	643	*	1.77907e-05
chr6	90597340	90597591	252	*	1.77907e-05
chr10	115860280	115860606	327	*	1.77907e-05
chr10	129948933	129949058	126	*	1.77907e-05
chr16	84852577	84853166	590	*	1.77907e-05
chr19	1510494	1510692	199	*	1.77907e-05
chr1	45278971	45279349	379	*	1.77907e-05
chr3	184209105	184209412	308	*	1.77907e-05
chr11	126581947	126582242	296	*	1.77907e-05
chr12	14926572	14926986	415	*	1.77907e-05
chr17	19628012	19628421	410	*	1.77907e-05
chr1	41119634	41119988	355	*	1.77907e-05
chr19	51411737	51411940	204	*	1.77907e-05
chr6	887704	888036	333	*	1.77907e-05
chr10	69991859	69992156	298	*	1.77907e-05
chr15	41185800	41186038	239	*	1.77907e-05
chr5	43034043	43034529	487	*	1.77907e-05
chr8	21924859	21925182	324	*	1.77907e-05
chr16	85157762	85158047	286	*	1.77907e-05
chr13	47012103	47012543	441	*	1.77907e-05
chr11	70957520	70958936	1417	*	1.77907e-05
chr11	66314367	66315298	932	*	1.77907e-05
chr1	247275735	247275998	264	*	1.77907e-05
chr1	202091933	202092005	73	*	1.77907e-05
chr22	18632404	18632476	73	*	1.77907e-05
chr7	138482580	138483143	564	*	1.77907e-05
chr17	19648718	19648855	138	*	1.77907e-05
chr5	132113776	132114623	848	*	1.77907e-05
chr4	15939889	15940541	653	*	1.77907e-05
chr3	138666719	138667775	1057	*	1.77907e-05
chr7	149112402	149112961	560	*	1.77907e-05
chr10	81743128	81743546	419	*	1.77907e-05
chr10	18999145	18999425	281	*	1.77907e-05
chr17	80297128	80297270	143	*	1.77907e-05
chr6	35149727	35150268	542	*	1.77907e-05
chr2	24712657	24713283	627	*	1.77907e-05
chr7	155150793	155151427	635	*	1.77907e-05
chr1	226075069	226075679	611	*	1.77907e-05
[truncated: 8,337 more rows]

## Sheet: bumphunter_maxGap=1Mb
seqnames	start	end	width	strand	pval_region
chr6	32120773	32121471	699	*	0
chr6	28829197	28829528	332	*	0
chr6	32847441	32847845	405	*	0
chr6	31649619	31651291	1673	*	0
chr6	30094960	30095349	390	*	0
chr5	77142469	77147141	4673	*	0
chr6	41374532	41380485	5954	*	0
chr6	28601269	28601519	251	*	0
chr6	32063439	32064148	710	*	0
chr17	48912075	48912764	690	*	0
chr3	46615549	46621686	6138	*	0
chr21	45705267	45706043	777	*	0
chr6	1597525	1601509	3985	*	0
chr6	30853258	30855729	2472	*	0
chr6	1594034	1596254	2221	*	0
chr11	73356316	73358107	1792	*	0
chr1	227746111	227748719	2609	*	0
chr13	23309774	23310675	902	*	0
chr4	24795830	24797176	1347	*	0
chr12	123214864	123215684	821	*	0
chr5	78985425	78986160	736	*	0
chr8	124217698	124219725	2028	*	0
chr19	55885168	55889387	4220	*	0
chr1	27189270	27190639	1370	*	0
chr16	3062349	3062975	627	*	0
chr19	11784344	11785337	994	*	0
chr6	170553133	170559285	6153	*	0
chr8	143859669	143859990	322	*	0
chr6	33282867	33283184	318	*	0
chr6	32118204	32118420	217	*	0
chr19	56000201	56005437	5237	*	0
chr22	51016501	51017162	662	*	0
chr2	21266500	21267334	835	*	0
chr6	31734106	31734580	475	*	0
chr6	156718177	156718546	370	*	0
chr1	92011732	92012736	1005	*	0
chr3	195942717	195943713	997	*	0
chr22	50985117	50986813	1697	*	0
chr20	30225517	30225851	335	*	0
chr3	195488922	195490309	1388	*	0
chr11	2292890	2293181	292	*	0
chr13	31506685	31507139	455	*	0
chr17	36997420	36997740	321	*	0
chr5	149546087	149546946	860	*	0
chr15	31515750	31516481	732	*	0
chr1	10709185	10711695	2511	*	0
chr7	127910927	127913660	2734	*	0
chr16	54227790	54228582	793	*	0
chr3	194014481	194015171	691	*	0
chr11	68920466	68925191	4726	*	0
chr2	121223534	121224009	476	*	0
chr20	50418952	50419248	297	*	0
chr3	46875226	46875768	543	*	0
chr2	105852798	105854051	1254	*	0
chr17	79486912	79495664	8753	*	0
chr4	154125208	154126481	1274	*	0
chr6	49681178	49681774	597	*	0
chr6	1602137	1604212	2076	*	0
chr8	22132665	22133076	412	*	0
chr18	44236847	44237801	955	*	0
chr17	58499679	58499911	233	*	0
chr5	134526124	134526752	629	*	0
chr11	68781279	68802829	21551	*	0
chr13	113776873	113777160	288	*	0
chr6	32164723	32165321	599	*	0
chr1	147781600	147782558	959	*	0
chr1	3600852	3606082	5231	*	0
chr1	1099630	1101348	1719	*	0
chr5	38445522	38446192	671	*	0
chr11	73668626	73676012	7387	*	0
chr7	55072042	55073797	1756	*	0
chr8	61325803	61326925	1123	*	0
chr3	10149803	10150139	337	*	0
chr17	48051089	48070354	19266	*	0
chr8	39171866	39172120	255	*	0
chr8	496327	514821	18495	*	0
chr22	30476089	30476525	437	*	0
chr6	74072242	74073424	1183	*	0
chrX	118284586	118285788	1203	*	0
chr6	74063982	74064594	613	*	0
chr5	43034043	43038611	4569	*	0
chr6	110720501	110721629	1129	*	0
chr15	99974881	99979346	4466	*	0
chr7	48494156	48495072	917	*	0
chr17	20799162	20799769	608	*	0
chr20	61002595	61002866	272	*	0
chr11	62783123	62783573	451	*	0
chr15	62515771	62516966	1196	*	0
chr11	6291625	6292896	1272	*	0
chr10	81966990	81967666	677	*	0
chr13	100217962	100219013	1052	*	0
chr10	88023135	88024673	1539	*	0
chr19	36484731	36485360	630	*	0
chr5	1855899	1857828	1930	*	0
chr13	51417846	51418092	247	*	0
chr5	140810106	140811253	1148	*	0
chr18	23713595	23714084	490	*	0
chr10	99734081	99735202	1122	*	0
chr1	95698378	95699097	720	*	0
chr10	5406890	5407119	230	*	0
chr10	48416510	48416977	468	*	0
chr22	25159879	25160406	528	*	0
chr1	147801025	147801789	765	*	0
chr15	67356310	67356942	633	*	0
chr10	88728361	88730481	2121	*	0
chr1	46088336	46089045	710	*	0
chr11	32421514	32421845	332	*	0
chr1	40598394	40599011	618	*	0
chr1	57285156	57285466	311	*	0
chr1	228889628	228891306	1679	*	0
chr22	19750918	19752869	1952	*	0
chr1	2466275	2470965	4691	*	0
chr10	50649666	50650248	583	*	0
chr2	131009324	131010871	1548	*	0
chr11	62688748	62690717	1970	*	0
chr8	67454340	67454892	553	*	0
chr2	43327937	43328536	600	*	0
chr15	40571997	40572794	798	*	0
chr1	178452552	178456270	3719	*	0
chr5	54281198	54282459	1262	*	0
chr7	150642256	150646704	4449	*	0
chr1	153599479	153600156	678	*	0
chr8	120684921	120685686	766	*	0
chr1	145384929	145385771	843	*	0
chrX	8751190	8751687	498	*	0
chr17	40274524	40274811	288	*	0
chr7	24797656	24798175	520	*	0
chr7	156735383	156737581	2199	*	0
chr6	32016214	32016426	213	*	0
chr2	129659018	129659946	929	*	0
chr1	59042931	59043370	440	*	0
chr10	135059165	135060549	1385	*	0
chr6	27729346	27740120	10775	*	0
chr1	205818956	205819609	654	*	0
chr1	202778443	202778869	427	*	0
chr2	48844728	48845068	341	*	0
chr5	23507450	23507656	207	*	0
chr20	25125784	25128807	3024	*	0
chr2	232347922	232348794	873	*	0
chr10	77871618	77872170	553	*	0
chr16	10912331	10912718	388	*	0
chr16	31159558	31159920	363	*	0
chr17	47962002	47979069	17068	*	0
chr17	19314299	19314618	320	*	0
chr6	28554262	28554680	419	*	0
chr6	30850543	30850977	435	*	0
chr12	133178856	133180698	1843	*	0
chr11	67383377	67384040	664	*	0
chr12	95945082	95967811	22730	*	0
chr22	45704988	45705265	278	*	0
chr12	14720938	14721288	351	*	0
chr6	26016674	26017619	946	*	0
chr5	70741802	70749126	7325	*	0
chr2	43295011	43295753	743	*	0
chr16	2848275	2849144	870	*	0
chr19	14376360	14376960	601	*	0
chr7	150705000	150707313	2314	*	0
chr20	43935460	43937155	1696	*	0
chr11	1769152	1769522	371	*	0
chr13	20805094	20805460	367	*	0
chr20	55836676	55838478	1803	*	0
chr11	111250129	111250431	303	*	0
chr8	48675647	48676092	446	*	0
chr6	4078959	4079704	746	*	0
chr12	10095902	10096794	893	*	0
chr17	37895424	37897246	1823	*	0
chr2	25427108	25427652	545	*	0
chr15	75019143	75019376	234	*	0
chr14	101035818	101037264	1447	*	0
chr16	57406074	57411505	5432	*	0
chr2	74668072	74668976	905	*	0
chr19	610955	613818	2864	*	0
chr17	4648949	4674371	25423	*	0
chr17	75786172	75790091	3920	*	0
chr18	19476805	19477059	255	*	0
chr3	49170496	49171051	556	*	0
chr13	47126023	47126551	529	*	0
chr5	180622072	180622643	572	*	0
chr15	29968032	29980826	12795	*	0
chr8	22223852	22224272	421	*	0
chr17	35423405	35424933	1529	*	0
chr7	99195788	99196468	681	*	0
chr16	58532470	58534708	2239	*	0
chr2	3642400	3642967	568	*	0
chr19	51165207	51165845	639	*	0
chr3	184104115	184107534	3420	*	0
chr1	247694041	247694531	491	*	0
chr11	13983784	13983986	203	*	0
chr8	48172746	48172992	247	*	0
chr15	30336678	30337875	1198	*	0
chr8	21908022	21910989	2968	*	0
chr6	17282700	17283113	414	*	0
chr10	115938729	115939579	851	*	0
chr15	59156878	59157857	980	*	0
chr2	132152429	132152960	532	*	0
chr11	128693961	128694915	955	*	0
chr4	6659194	6660482	1289	*	0
chr10	2971684	2978687	7004	*	0
chr2	74875227	74875548	322	*	0
chr4	11369349	11370872	1524	*	0
chr15	42371511	42371967	457	*	0
chr11	3253769	3254065	297	*	0
chr5	61028265	61028899	635	*	0
chr14	69095057	69095679	623	*	0
chr6	30079102	30079280	179	*	0
chr11	18477153	18477753	601	*	0
chr3	112359488	112359935	448	*	0
chr11	116661043	116662012	970	*	0
chr3	50359583	50360097	515	*	0
chr13	77461279	77461426	148	*	0
chr17	1395371	1396395	1025	*	0
chr17	37123638	37123949	312	*	0
chr9	90439478	90440066	589	*	0
chr12	1904502	1905096	595	*	0
chr1	2885085	2885244	160	*	0
chr2	241640172	241640826	655	*	0
chr10	131989303	131989849	547	*	0
chr2	113191815	113192561	747	*	0
chr2	105275613	105276153	541	*	0
chr7	65969653	65971099	1447	*	0
chr4	155661691	155662438	748	*	0
chr5	131281008	131281439	432	*	0
chr21	34402565	34405997	3433	*	0
chr17	39019545	39020053	509	*	0
chr2	129076914	129079223	2310	*	0
chr1	17198526	17201791	3266	*	0
chr7	114055074	114055419	346	*	0
chr19	49000743	49002477	1735	*	0
chr2	202483704	202484320	617	*	0
chr14	55907007	55907427	421	*	0
chr5	134802501	134822635	20135	*	0
chr19	36004632	36004994	363	*	0
chr6	30131361	30131719	359	*	0
chr5	78365255	78366076	822	*	0
chr10	88717926	88719259	1334	*	0
chr5	83016779	83017553	775	*	0
chr15	27819306	27819924	619	*	0
chr2	233390035	233391274	1240	*	0
chr3	12199836	12200856	1021	*	0
chr7	55516436	55517132	697	*	0
chr1	42611607	42612518	912	*	0
chr17	79283300	79283959	660	*	0
chr3	42846907	42847116	210	*	0
chr1	160084833	160085581	749	*	0
chr15	90543224	90543813	590	*	0
chr6	30043820	30044259	440	*	0
chr1	1361216	1361729	514	*	0
chr11	70048796	70048921	126	*	0
chr1	147718157	147719101	945	*	0
chr10	43818603	43818911	309	*	0
chr9	38487169	38489046	1878	*	0
chr21	45246252	45247038	787	*	0
chr3	49967517	49967713	197	*	0
chr6	159359940	159360705	766	*	0
chr17	30243828	30244630	803	*	0
chr13	41496235	41496782	548	*	0
chr11	8832817	8833095	279	*	0
chr17	9550137	9550545	409	*	0
chr17	8213328	8219095	5768	*	0
chr19	56048453	56061348	12896	*	0
chr12	100750473	100750899	427	*	0
chr17	47589594	47590326	733	*	0
chr6	30851417	30851753	337	*	0
chr12	95840313	95841414	1102	*	0
chr1	46940516	46950189	9674	*	0
chr20	5485144	5485475	332	*	0
chr4	2366485	2367137	653	*	0
chr13	24882099	24883014	916	*	0
chr19	39523158	39523626	469	*	0
chr14	70316670	70327025	10356	*	0
chr8	41504763	41505495	733	*	0
chr2	88583529	88583845	317	*	0
chr16	86766712	86768117	1406	*	0
chr11	66821665	66823684	2020	*	0
chr19	51050258	51053653	3396	*	0
chr19	49243427	49244674	1248	*	0
chr2	86038423	86038802	380	*	0
chr2	150176791	150177277	487	*	0
chr15	74494781	74495354	574	*	0
chr1	242220301	242220925	625	*	0
chr12	50475035	50475372	338	*	0
chr5	172030484	172045075	14592	*	0
chr7	134464123	134464411	289	*	0
chr5	42756786	42757171	386	*	0
chr19	45417526	45418020	495	*	0
chr2	164204628	164205343	716	*	0
chr17	171006	172159	1154	*	0
chr3	133502540	133502952	413	*	0
chr11	102638432	102651208	12777	*	0
chr11	69285899	69286352	454	*	0
chr4	165898666	165898967	302	*	0
chr1	26503778	26504019	242	*	0
chr16	4665248	4666047	800	*	0
chr17	48858534	48858873	340	*	0
chr7	5292696	5293333	638	*	0
chrX	46937571	46938229	659	*	0
chr13	20989142	20989818	677	*	0
chr17	45948135	45949878	1744	*	0
chr6	160023581	160024144	564	*	0
chr2	239035964	239037533	1570	*	0
chr6	28829640	28829931	292	*	0
chr1	117317838	117318232	395	*	0
chr6	30852823	30853073	251	*	0
chr1	234367145	234367586	442	*	0
chrX	102585107	102585354	248	*	0
chr2	74669349	74669516	168	*	0
chr11	44328154	44330474	2321	*	0
chr16	86334058	86337750	3693	*	0
chr20	62177351	62179752	2402	*	0
chr5	179634578	179634789	212	*	0
chr2	8596908	8597923	1016	*	0
chr3	158518888	158519410	523	*	0
chr13	112986154	112986978	825	*	0
chr8	57027301	57030824	3524	*	0
chr12	48399140	48399493	354	*	0
chr5	154070325	154071247	923	*	0
chr7	155284062	155286861	2800	*	0
chr17	46685292	46685448	157	*	0
chr15	42328501	42328988	488	*	0
chr1	29460817	29461070	254	*	0
chr1	1097233	1098380	1148	*	0
chr16	57831745	57832230	486	*	0
chr18	72837386	72837782	397	*	0
chr19	2491255	2494595	3341	*	0
chr22	18063857	18064224	368	*	0
chr1	150947896	150951737	3842	*	0
chr8	102235927	102236831	905	*	0
chr16	55866522	55867072	551	*	0
chr16	86603761	86606899	3139	*	0
chr1	26233538	26233709	172	*	0
chr13	20751257	20751945	689	*	0
chr10	76573155	76573506	352	*	0
chr16	87605249	87616248	11000	*	0
chr11	76838749	76839476	728	*	0
chr2	165811816	165812159	344	*	0
chr20	2517085	2517613	529	*	0
chr8	41654331	41655078	748	*	0
chr22	31536431	31536585	155	*	0
chr12	51236582	51236768	187	*	0
chr6	27185676	27186199	524	*	0
chr17	79465866	79466438	573	*	0
chr4	77723057	77723415	359	*	0
chr6	34024220	34024479	260	*	0
chr16	66954257	66956242	1986	*	0
chr15	101084507	101085111	605	*	0
chr10	111765673	111766879	1207	*	0
chr12	54521807	54535018	13212	*	0
chr17	38517641	38518714	1074	*	0
chr3	100401200	100401284	85	*	0
chr7	1329016	1329462	447	*	0
chr5	115697214	115697696	483	*	0
chr17	72357992	72359190	1199	*	0
chr14	22191761	22217085	25325	*	0
chr16	50278722	50279175	454	*	0
chr10	102090297	102090589	293	*	0
chr15	99987288	99987955	668	*	0
chr2	72079276	72079609	334	*	0
chr3	126061950	126062822	873	*	0
chr14	95156546	95157380	835	*	0
chr1	2345368	2345475	108	*	0
chr11	64405452	64406051	600	*	0
chr1	2063799	2064216	418	*	0
chr1	212688417	212688997	581	*	0
chr6	163570371	163570860	490	*	0
chr3	196749317	196751186	1870	*	0
chr11	62272972	62273418	447	*	0
chr12	120835663	120835778	116	*	0
chr19	2717293	2719889	2597	*	0
chr20	3643863	3644192	330	*	0
chr15	69325271	69325560	290	*	0
chr3	134031551	134031685	135	*	0
chr6	5087031	5087749	719	*	0
chr6	28499379	28499825	447	*	0
chr11	315908	316456	549	*	0
chr16	54365103	54404408	39306	*	0
chr11	63821400	63828039	6640	*	0
chr12	54470362	54474036	3675	*	0
chr5	180646608	180646976	369	*	0
chr1	155043883	155044345	463	*	0
chr4	2341196	2341440	245	*	0
chr2	27301195	27301943	749	*	0
chr2	121279483	121280106	624	*	0
chr19	3480363	3480672	310	*	0
chr6	164393165	164393796	632	*	0
chr19	49222892	49223814	923	*	0
chr19	46417551	46418069	519	*	0
chr7	39170497	39171113	617	*	0
chr2	731073	732037	965	*	0
chr2	121776314	121819868	43555	*	0
chr2	382090	383401	1312	*	0
chr2	121261376	121269372	7997	*	0
chr13	24519920	24520348	429	*	0
chr13	112996588	112998074	1487	*	0
chr4	81128029	81128845	817	*	0
chr22	38199759	38200221	463	*	0
chr19	30863260	30865486	2227	*	0
chr19	56686707	56687388	682	*	0
chr22	46508454	46508604	151	*	0
chr4	184679386	184679835	450	*	0
chr16	88445933	88448561	2629	*	0
chr14	74814251	74815316	1066	*	0
chr1	32054460	32055006	547	*	0
chr21	46493169	46493436	268	*	0
chr20	30437284	30439610	2327	*	0
chr11	63687223	63688531	1309	*	0
chr2	233323381	233324053	673	*	0
chr14	102047899	102051071	3173	*	0
chr7	23245557	23246146	590	*	0
chr19	36024279	36024685	407	*	0
chr1	23003462	23003692	231	*	0
chr3	120025256	120026692	1437	*	0
chr20	35169260	35169609	350	*	0
chr1	147825750	147826960	1211	*	0
chr11	125366499	125366590	92	*	0
chr12	130819699	130821962	2264	*	0
chr3	126901894	126911953	10060	*	0
chr1	153762201	153762564	364	*	0
chr12	89748726	89749033	308	*	0
chr17	45935359	45944464	9106	*	0
chr16	85845626	85846184	559	*	0
chr12	49686619	49688844	2226	*	0
chr5	101119084	101119766	683	*	0
chr19	2525231	2525634	404	*	0
chr5	171616253	171616574	322	*	0
chr7	92672812	92673176	365	*	0
chr2	24397649	24398170	522	*	0
chr13	25212248	25212556	309	*	0
chr17	14201321	14201938	618	*	0
chr10	72218900	72219819	920	*	0
chr4	74718978	74719597	620	*	0
chr7	73002385	73011675	9291	*	0
chr2	131797438	131798869	1432	*	0
chr4	3043019	3043752	734	*	0
chr1	179713788	179715055	1268	*	0
chr1	86968087	86968543	457	*	0
chr1	85514708	85527597	12890	*	0
chr10	70321874	70322442	569	*	0
chr12	41087459	41221855	134397	*	0
chr1	147789480	147789973	494	*	0
chr1	244094869	244094935	67	*	0
chr1	86044103	86045527	1425	*	0
chr2	217500594	217501581	988	*	0
chr15	69744390	69744684	295	*	0
chr10	101282572	101283090	519	*	0
chr8	58172571	58173162	592	*	0
chr1	228395660	228396098	439	*	0
chr5	176559334	176559563	230	*	0
chr8	65711522	65711916	395	*	0
chr1	59280370	59280841	472	*	0
chr6	1615843	1616430	588	*	0
chr2	25383851	25384809	959	*	0
chr11	44541718	44541999	282	*	0
chr17	7037098	7037406	309	*	0
chr1	200841944	200842282	339	*	0
chr1	16860563	16862212	1650	*	0
chr14	102990211	102990501	291	*	0
chr3	184491236	184496317	5082	*	0
chr6	10099432	10112908	13477	*	0
chr16	68269295	68269763	469	*	0
chr1	143663862	143664131	270	*	0
chr6	36744880	36772775	27896	*	0
chr13	24914324	24915099	776	*	0
chr14	100631741	100631897	157	*	0
chr12	2339235	2339614	380	*	0
chr2	1609062	1609832	771	*	0
chr7	50861739	50862035	297	*	0
chr7	73894730	73895278	549	*	0
chr17	35241844	35242805	962	*	0
chr12	50497732	50498016	285	*	0
chr16	75568999	75569527	529	*	0
chr10	1975000	1975631	632	*	0
chr2	233251770	233253024	1255	*	0
chr7	157405010	157406737	1728	*	0
chr7	25991654	25992424	771	*	0
chr6	33132611	33132705	95	*	0
chr2	121336713	121338607	1895	*	0
chr14	104940229	104940939	711	*	0
chr1	10949192	10961257	12066	*	0
chr11	394262	397077	2816	*	0
chr12	54448729	54449761	1033	*	0
chr6	26323437	26323586	150	*	0
chr11	76849101	76849564	464	*	0
chr4	56660143	56660460	318	*	0
chr1	154839813	154841980	2168	*	0
chr12	54146133	54150616	4484	*	0
chr5	980580	980997	418	*	0
chr2	468934	469214	281	*	0
chr12	121087689	121088408	720	*	0
chr19	49699879	49700021	143	*	0
chr1	149670057	149670557	501	*	0
chr2	173539091	173539621	531	*	0
chr18	10453624	10454085	462	*	0
chr1	147737016	147737207	192	*	0
chr1	211652276	211652741	466	*	0
chr12	51786038	51786547	510	*	0
chr1	157948536	157948893	358	*	0
chr1	175116228	175123194	6967	*	0
chr17	37782302	37782685	384	*	0
chr11	64374653	64375765	1113	*	0
chr12	31479853	31480300	448	*	0
chr10	89167457	89167971	515	*	0
chr7	154706045	154706964	920	*	0
chr1	12600225	12600744	520	*	0
chr1	175856781	175857819	1039	*	0
chr4	940614	941054	441	*	0
chr1	39407387	39407651	265	*	0
chr12	107348689	107348944	256	*	0
chr9	116861288	116861532	245	*	0
chr5	42924215	42924694	480	*	0
chr16	49499006	49499385	380	*	0
chr22	50737978	50738890	913	*	0
chr22	50451054	50451245	192	*	0
chr5	137593418	137593583	166	*	0
chr7	140135299	140135611	313	*	0
chr11	2930322	2930995	674	*	0
chr17	2951666	2951736	71	*	0
chr18	74240460	74240902	443	*	0
chr1	110614161	110616863	2703	*	0
chr11	126462779	126498687	35909	*	0
chr8	22642322	22642638	317	*	0
chr18	12254976	12258991	4016	*	0
chr19	46443657	46444017	361	*	0
chr3	16216094	16216215	122	*	0
chr21	38362725	38362754	30	*	0
chr12	113587340	113587690	351	*	0
chr10	13275430	13276466	1037	*	0
chr17	7643798	7644241	444	*	0
chr6	116886211	116886349	139	*	0
chr3	109056349	109056897	549	*	0
chr7	149484880	149485740	861	*	0
chr10	129947756	129947858	103	*	0
chr7	73157217	73157788	572	*	0
chr6	28828946	28829171	226	*	0
chr1	26527870	26527928	59	*	0
chr12	113549832	113550113	282	*	0
chr10	91296252	91296457	206	*	0
chr16	8619531	8619943	413	*	0
chr22	36960499	36960937	439	*	0
chr1	235256863	235257141	279	*	0
chr10	43698834	43699070	237	*	0
chr8	11471571	11471881	311	*	0
chr15	93614758	93615146	389	*	0
chr13	113121280	113121787	508	*	0
chr20	6033516	6034888	1373	*	0
chr15	99548859	99549047	189	*	0
chr12	53722177	53729659	7483	*	0
chr11	68779817	68780136	320	*	0
chr1	110750033	110752307	2275	*	0
chr14	23351876	23352488	613	*	0
chr12	116919971	116920304	334	*	0
chr13	27316496	27317381	886	*	0
chr1	151967021	151967697	677	*	0
chr17	19883326	19883716	391	*	0
chr7	99067143	99067368	226	*	0
chr17	77924582	77924733	152	*	0
chr12	52473422	52473731	310	*	0
chr19	54515169	54515341	173	*	0
chr2	170624685	170625479	795	*	0
chr10	49866792	49879914	13123	*	0
chr7	112727423	112727914	492	*	0
chr6	13924355	13924425	71	*	0
chr1	40388223	40388395	173	*	0
chr8	38508335	38508780	446	*	0
chr22	37499451	37499859	409	*	0
chr11	113929164	113929287	124	*	0
chr5	180408785	180408813	29	*	0
chr17	42449613	42452994	3382	*	0
chr10	102806871	102807587	717	*	0
chr19	48048129	48049233	1105	*	0
chr3	142666108	142666476	369	*	0
chr11	2187921	2188244	324	*	0
chr9	98979142	98981500	2359	*	0
chr5	150618048	150618077	30	*	0
chr10	3215771	3216063	293	*	0
chr1	111218079	111218287	209	*	0
chr3	14339534	14339700	167	*	0
chr20	6104215	6104274	60	*	0
chr18	48255506	48256146	641	*	0
chr8	11577758	11579013	1256	*	0
chr7	5183992	5184295	304	*	0
chr1	10764512	10764896	385	*	0
chr11	8101793	8102016	224	*	0
chr7	12725352	12726089	738	*	0
chr17	38084377	38084459	83	*	0
chr11	123940566	123940679	114	*	0
chr6	168773658	168773775	118	*	0
chr7	21209509	21209781	273	*	0
chr3	113417997	113418063	67	*	0
chr11	46317859	46318527	669	*	0
chr10	45359611	45359721	111	*	0
chr17	47571963	47572132	170	*	0
chr6	3054716	3054884	169	*	0
chr9	139949063	139949577	515	*	0
chr10	63657059	63657363	305	*	0
chr7	156741514	156741538	25	*	0
chr1	217306590	217306763	174	*	0
chr1	228634265	228634806	542	*	0
chr10	7517765	7517833	69	*	0
chr6	158375684	158375814	131	*	0
chr17	37011491	37011626	136	*	0
chr1	39547881	39548001	121	*	0
chr22	46457384	46457998	615	*	0
chr10	88428117	88428177	61	*	0
chr5	134827643	134828036	394	*	0
chr1	21966310	21966500	191	*	0
chr5	131607097	131607372	276	*	0
chr19	39466716	39467258	543	*	0
chr10	118429452	118429485	34	*	0
chr6	36929838	36930062	225	*	0
chr9	139258524	139259074	551	*	0
chr16	49902342	49902436	95	*	0
chr19	45825730	45826341	612	*	0
chr12	5621096	5621261	166	*	0
chr5	71713446	71713858	413	*	0
chr14	97202887	97206170	3284	*	0
chr16	3988694	3988869	176	*	0
chr6	106773949	106774172	224	*	0
chr12	22777409	22777465	57	*	0
chr12	131237654	131237708	55	*	0
chr13	21009861	21010223	363	*	0
chr15	23157727	23157832	106	*	0
chr10	102491731	102494880	3150	*	0
chr17	75681168	75692571	11404	*	0
chr10	43522143	43522343	201	*	0
chr4	184018031	184018637	607	*	0
chr1	156828202	156828693	492	*	0
chr1	248300255	248300479	225	*	0
chr1	40783185	40783264	80	*	0
chr4	103683115	103683140	26	*	0
chr8	1994419	1994574	156	*	0
chr12	56617576	56617737	162	*	0
chr11	58667960	58668068	109	*	0
chr16	88706241	88706426	186	*	0
chr5	77139388	77139492	105	*	0
chr17	48153934	48154356	423	*	0
chr7	4877433	4877609	177	*	0
chr3	169683976	169684056	81	*	0
chr1	116021925	116022091	167	*	0
chr12	52685221	52685334	114	*	0
chr14	103011800	103012356	557	*	0
chr9	100000026	100000033	8	*	0
chr19	51815359	51815658	300	*	0
chr4	2062392	2063036	645	*	0
chr15	90291141	90292483	1343	*	0
chr6	27018041	27018112	72	*	0
chr10	44885910	44894102	8193	*	0
chr6	166583523	166610956	27434	*	0
chr1	12039712	12039985	274	*	0
chr15	29034669	29034950	282	*	0
chr6	106434396	106434623	228	*	0
chr1	3574704	3575147	444	*	0
chr2	233384489	233384768	280	*	0
chr6	41650636	41651066	431	*	0
chr3	194756349	194757099	751	*	0
chr21	30565636	30565706	71	*	0
chr16	30907246	30907679	434	*	0
chr7	75897549	75898970	1422	*	0
chr7	55430948	55431276	329	*	0
chr10	127059333	127059374	42	*	0
chr7	128094710	128095027	318	*	0
chr2	233765872	233766118	247	*	0
chr3	142837472	142837564	93	*	0
chr10	123909356	123909456	101	*	0
chr3	23713275	23713773	499	*	0
chr1	2137307	2137665	359	*	0
chr6	16181250	16198548	17299	*	0
chr1	151696417	151701849	5433	*	0
chr20	642436	642782	347	*	0
chr7	150497065	150497157	93	*	0
chr2	71118292	71123233	4942	*	0
chr6	42695332	42695674	343	*	0
chr17	43198278	43198610	333	*	0
chr15	101421249	101429537	8289	*	0
chr6	41338082	41338895	814	*	0
chr1	147851370	147851606	237	*	0
chr6	28830310	28830902	593	*	0
chr9	129884026	129884457	432	*	0
chr2	11123476	11123616	141	*	0
chr1	158149705	158149974	270	*	0
chr9	98314632	98315369	738	*	0
chr15	83317306	83317526	221	*	0
chr1	156393461	156394727	1267	*	0
chr1	61517807	61517876	70	*	0
chr17	75537017	75537444	428	*	0
chr22	42311634	42313943	2310	*	0
chr22	38379218	38379749	532	*	0
chr8	25812278	25812500	223	*	0
chr10	130726406	130726701	296	*	0
chr1	40075124	40075810	687	*	0
chr7	89873797	89873891	95	*	0
chr2	238065252	238065650	399	*	0
chr1	234350834	234350988	155	*	0
chr8	61835620	61835708	89	*	0
chr8	55087084	55087400	317	*	0
chr22	42760647	42763815	3169	*	0
chr1	39546511	39546656	146	*	0
chr14	70826997	70827336	340	*	0
chr7	73442487	73443113	627	*	0
chr13	23270685	23270850	166	*	0
chr7	45187902	45188275	374	*	0
chrX	49013750	49013901	152	*	0
chr7	32358064	32358540	477	*	0
chr7	156786077	156786278	202	*	0
chr20	34025927	34026478	552	*	0
chr1	202182417	202182642	226	*	0
chr10	103500093	103500682	590	*	0
chr16	3148536	3149195	660	*	0
chr17	80292079	80292252	174	*	0
chr11	2036573	2036771	199	*	0
chr11	111154934	111155021	88	*	0
chr17	77834118	77834299	182	*	0
chr12	110044531	110059808	15278	*	0
chr10	79470169	79470820	652	*	0
chr9	133567903	133568226	324	*	0
chr2	214148	214353	206	*	0
chr19	46713446	46713473	28	*	0
chr1	221051066	221051188	123	*	0
chr1	50486893	50489319	2427	*	0
chr12	113787113	113787273	161	*	0
chr12	19936477	19936663	187	*	0
chr9	140473680	140473704	25	*	0
chr5	42953543	42954090	548	*	0
chr7	29923883	29924165	283	*	0
chr22	37820236	37821982	1747	*	0
chr9	93922330	93922525	196	*	0
chr19	22700397	22701260	864	*	0
chr2	1166067	1166311	245	*	0
chr3	156807379	156807691	313	*	0
chr5	180648409	180648843	435	*	0
chr20	691098	704641	13544	*	0
chr2	220601262	220777552	176291	*	0
chr10	123778998	123779362	365	*	0
chr16	58019866	58019984	119	*	0
chr6	168216358	168216661	304	*	0
chr3	148664701	148664839	139	*	0
chr11	46164652	46164796	145	*	0
chr6	52858998	52859107	110	*	0
chr1	40112140	40133581	21442	*	0
chr15	100272053	100272751	699	*	0
chr21	22368940	22369310	371	*	0
chr1	17766917	17768059	1143	*	0
chr3	197066980	197090774	23795	*	0
chr15	40364524	40364740	217	*	0
chr11	77299805	77299962	158	*	0
chr14	92787905	92788580	676	*	0
chr17	48287888	48288538	651	*	0
chr14	103227298	103227646	349	*	0
chr17	8928012	8928451	440	*	0
chr16	56650508	56651049	542	*	0
chr7	128696150	128696229	80	*	0
chr14	95786663	95786801	139	*	0
chrX	118357077	118357181	105	*	0
chr17	74524371	74524852	482	*	0
chr10	43447071	43447618	548	*	0
chr19	49249123	49250080	958	*	0
chr14	73209128	73209188	61	*	0
chr8	47866183	47866784	602	*	0
chr1	12656114	12656315	202	*	0
chr17	30591850	30592406	557	*	0
chr17	26833208	26835115	1908	*	0
chr19	551401	551536	136	*	0
chrX	99194922	99195115	194	*	0
chr17	60828157	60828406	250	*	0
chr15	76005861	76006143	283	*	0
chr7	5278117	5278467	351	*	0
chr6	25218680	25218855	176	*	0
chr1	50574383	50574517	135	*	0
chr15	69755671	69755745	75	*	0
chr8	144267518	144267725	208	*	0
chr6	110677913	110678179	267	*	0
chr19	18888081	18889003	923	*	0
chr3	187009486	187009575	90	*	0
chr8	143535790	143537415	1626	*	0
chr14	99988654	99989889	1236	*	0
chr5	1641593	1641647	55	*	0
chr5	421317	421733	417	*	0
chr1	15711443	15712019	577	*	0
chr13	95086146	95086158	13	*	0
chr17	71739339	71739385	47	*	0
chr2	74642838	74643251	414	*	0
chr17	18553533	18553663	131	*	0
chr2	74729100	74729279	180	*	0
chr1	227635322	227635558	237	*	0
chr2	240362425	240362550	126	*	0
chr20	45170254	45170494	241	*	0
chr2	26205865	26205876	12	*	0
chr2	121322010	121324526	2517	*	0
chr1	226127113	226127290	178	*	0
chr2	38762714	38762739	26	*	0
chr22	17564994	17565149	156	*	0
chr4	108745279	108745325	47	*	0
chrX	85303309	85303427	119	*	0
chr14	94360096	94360154	59	*	0
chr12	109711141	109711293	153	*	0
chr13	99737448	99737585	138	*	0
chr7	149120622	149120687	66	*	0
chr11	59325534	59325950	417	*	0
chr9	95675274	95675546	273	*	0
chr10	93639778	93643678	3901	*	0
chr11	94245224	94245350	127	*	0
chr16	86611690	86611714	25	*	0
chr10	112418708	112427911	9204	*	0
chr12	31405369	31405499	131	*	0
chr9	127249562	127249749	188	*	0
chr7	96220185	96221849	1665	*	0
chr1	150897856	150898437	582	*	0
chr6	36628087	36628103	17	*	0
chr1	39207132	39212920	5789	*	0
chr4	26806179	26806309	131	*	0
chr17	39203621	39203641	21	*	0
chr6	82958011	82958230	220	*	0
chr6	34482411	34482479	69	*	0
chr19	55874586	55874700	115	*	0
chr5	177592761	177592922	162	*	0
chr7	149410923	149411256	334	*	0
chr9	130700442	130700866	425	*	0
chr17	39215894	39216457	564	*	0
chr10	131927449	131927554	106	*	0
chr17	59494040	59494129	90	*	0
chr1	91227319	91275170	47852	*	0
chr12	106534217	106534276	60	*	0
chr1	40098595	40098811	217	*	0
chr11	69974745	69974745	1	*	0
chr9	139021247	139023169	1923	*	0
chr6	50820135	50821399	1265	*	0
chr10	45374841	45374906	66	*	0
chr17	7906847	7907007	161	*	0
chr2	127782651	127782813	163	*	0
chr5	177811198	177811349	152	*	0
chr9	72027019	72027409	391	*	0
chr4	15657657	15657820	164	*	0
chr7	99588273	99588335	63	*	0
chr11	19138045	19138243	199	*	0
chr17	48698761	48698799	39	*	0
chr15	79164541	79164714	174	*	0
chr1	156646065	156646293	229	*	0
chr16	67430099	67430454	356	*	0
chr12	53358946	53359155	210	*	0
chr7	64403162	64403228	67	*	0
chr16	70484978	70485214	237	*	0
chr7	89841692	89841767	76	*	0
chr4	78977223	78977322	100	*	0
chr19	45978153	45978434	282	*	0
chr2	220350567	220351040	474	*	0
chr3	123751269	123751655	387	*	0
chr6	36308389	36308494	106	*	0
chr15	53083978	53084679	702	*	0
chr4	183935060	183935233	174	*	0
chr11	35683421	35683551	131	*	0
chr5	145215546	145215629	84	*	0
chr10	102890145	102890296	152	*	0
chr7	14031822	14031941	120	*	0
chr1	145714124	145714143	20	*	0
chr6	18020115	18020357	243	*	0
chr7	155790277	155790392	116	*	0
chr18	60278098	60278353	256	*	0
chr17	78955599	78955884	286	*	0
chr22	37815264	37815264	1	*	0
chr12	57943261	57943326	66	*	0
chr17	72931569	72931632	64	*	0
chr7	1233285	1233469	185	*	0
chr1	16374768	16374846	79	*	0
chr19	6739184	6739192	9	*	0
chr5	40835760	40836182	423	*	0
chr17	32919301	32925561	6261	*	0
chr22	21387055	21387058	4	*	0
chr10	1981436	1981558	123	*	0
chr18	55289797	55289815	19	*	0
chr3	113234510	113235015	506	*	0
chr5	172673715	172674513	799	*	0
chrX	19531688	19532166	479	*	0
chr18	46064816	46064992	177	*	0
chr17	43049442	43049895	454	*	0
chr7	4671391	4671479	89	*	0
chr10	86016597	86016643	47	*	0
chr17	17626019	17626127	109	*	0
chr17	8012841	8013202	362	*	0
chr11	13508769	13509032	264	*	0
chr11	120040616	120040616	1	*	0
chr15	99557464	99557464	1	*	0
chr1	161349006	161349116	111	*	0
chr2	167466717	167467305	589	*	0
chr11	32112091	32112154	64	*	0
chr11	17602053	17623131	21079	*	0
chr11	64478343	64478374	32	*	0
chr17	43679265	43679667	403	*	0
chr2	71167117	71175539	8423	*	0
chr2	233793921	233794334	414	*	0
chr10	102496500	102496915	416	*	0
chr14	63671356	63671737	382	*	0
chr3	32634341	32634406	66	*	0
chr1	33337112	33337257	146	*	0
chr2	113542091	113542117	27	*	0
chr16	87915396	87915807	412	*	0
chr21	44061403	44061597	195	*	0
chr15	82355828	82374456	18629	*	0
chr6	32427751	32427868	118	*	0
chr6	33215649	33215685	37	*	0
chr7	158823799	158824108	310	*	0
chr11	102702624	102702656	33	*	0
chr1	40626599	40626736	138	*	0
chr3	126422536	126422575	40	*	0
chr21	34444584	34448038	3455	*	0
chr19	33361032	33361127	96	*	0
chr1	211872318	211872653	336	*	0
chr5	72922873	72922957	85	*	0
chr20	44934509	44934712	204	*	0
chr9	139138057	139138751	695	*	0
chr6	26233352	26233442	91	*	0
chr16	57294356	57294639	284	*	0
chr16	3210357	3211341	985	*	0
chr1	203242601	203242638	38	*	0
chr9	139582585	139582673	89	*	0
chr11	126944154	126976228	32075	*	0
chr5	178014801	178016195	1395	*	0
chr14	75536434	75536561	128	*	0
chr6	167171394	167171727	334	*	0
chr1	157248566	157248950	385	*	0
chr7	44163941	44163975	35	*	0
chr22	17640812	17640972	161	*	0
chr1	47881404	47881737	334	*	0
chr2	11024896	11049855	24960	*	0
chr10	134885969	134886006	38	*	0
chr9	113343166	113344615	1450	*	0
chr2	45005364	45016971	11608	*	0
chr17	42705761	42706084	324	*	0
chr10	128165040	128165159	120	*	0
chr1	89357908	89357911	4	*	0
chr16	86703935	86704016	82	*	0
chrX	39378476	39378734	259	*	0
chr17	1182702	1183159	458	*	0
chr10	60086738	60086891	154	*	0
chr14	65345381	65345681	301	*	0
chr11	70760166	70760166	1	*	0
chr13	25875020	25875133	114	*	0
chr17	29717946	29718129	184	*	0
chr19	6534760	6534774	15	*	0
chr5	33892621	33892705	85	*	0
chr5	110407157	110407538	382	*	0
chr9	135058277	135061908	3632	*	0
chr1	1365911	1366206	296	*	0
chr1	2792704	2792744	41	*	0
chr1	71172133	71172486	354	*	0
chr1	21913458	21913557	100	*	0
chr7	155592263	155592408	146	*	0
chr19	51020297	51020534	238	*	0
chr15	71406783	71407484	702	*	0
chr12	121106640	121107042	403	*	0
chr16	84538885	84538889	5	*	0
chr8	37186030	37218068	32039	*	0
chr7	99066398	99066497	100	*	0
chr8	54605566	54605613	48	*	0
chr14	21148814	21148957	144	*	0
chr15	65066231	65066710	480	*	0
chr22	46423449	46423604	156	*	0
chr9	125109046	125109120	75	*	0
chr14	90167459	90167635	177	*	0
chr17	7966326	7967154	829	*	0
chr8	49468296	49468341	46	*	0
chr1	204679626	204700816	21191	*	0
chr9	35036078	35036350	273	*	0
chr11	64334217	64334217	1	*	0
chr2	161504772	161504834	63	*	0
chr20	6747166	6747409	244	*	0
chr14	76779341	76781080	1740	*	0
chr7	54955929	54955965	37	*	0
chr19	8273505	8273505	1	*	0
chr16	67143304	67143304	1	*	0
chr3	15107309	15107309	1	*	0
chr1	3616498	3616642	145	*	0
chr1	149193965	149194379	415	*	0
chr1	149186391	149186607	217	*	0
chr13	112730681	112733739	3059	*	0
chr16	3931489	3931885	397	*	0
chr8	27115867	27115956	90	*	0
chr19	19216451	19217217	767	*	0
chr4	122685145	122685352	208	*	0
chr2	121467863	121468081	219	*	0
chr9	89411000	89422493	11494	*	0
chr11	6340283	6340486	204	*	0
chr2	10571959	10572392	434	*	0
chr5	74350132	74350214	83	*	0
chr20	57766574	57766896	323	*	0
chr1	26233376	26233404	29	*	0
chr11	925416	925521	106	*	0
chr2	80551413	80551812	400	*	0
chr7	128556140	128556540	401	*	0
chr15	72447967	72448319	353	*	0
chr19	17918795	17918927	133	*	0
chr11	134632242	134632361	120	*	0
chr17	74350942	74350942	1	*	0
chr17	30669476	30669494	19	*	0
chr22	38485720	38485757	38	*	0
chr5	180627941	180627973	33	*	0
chr10	71689487	71712830	23344	*	0
chr12	114200279	114203961	3683	*	0
chr4	54457645	54457737	93	*	0
chr16	69457218	69457652	435	*	0
chr6	27783226	27783331	106	*	0
chr11	59437344	59437416	73	*	0
chr15	76400783	76408398	7616	*	0
chr12	95939442	95941571	2130	*	0
chr21	46448092	46449961	1870	*	0
chr14	104888911	104889005	95	*	0
chr4	1042018	1042225	208	*	0
chr15	34516488	34516640	153	*	0
chr5	132158560	132158625	66	*	0
chr1	225964856	225964937	82	*	0
chr3	47397852	47398007	156	*	0
chr1	114521775	114521853	79	*	0
chr12	124702221	124702334	114	*	0
chr1	30240119	30240265	147	*	0
chr13	25777762	25791388	13627	*	0
chr2	162284644	162284894	251	*	0
chr11	33800056	33801525	1470	*	0
chr12	58022542	58022620	79	*	0
chr9	131999055	132016282	17228	*	0
chr17	36070600	36077300	6701	*	0
chr18	45665950	45683841	17892	*	0
chr8	48910636	48910778	143	*	0
chr2	208890779	208890802	24	*	0
chr4	88142275	88142277	3	*	0
chr4	14864757	14864863	107	*	0
chr14	31343146	31343283	138	*	0
chr2	20644371	20645320	950	*	0
chr10	118885636	118885753	118	*	0
chr6	150329845	150331562	1718	*	0
chr2	128438947	128439171	225	*	0
chr16	2975209	2975552	344	*	0
chr15	70878659	70878785	127	*	0
chr10	101825118	101825185	68	*	0
chr6	110680085	110680256	172	*	0
chr13	21295590	21295612	23	*	0
chr6	3163814	3165885	2072	*	0
chr3	138152837	138152902	66	*	0
chr2	10971308	10971446	139	*	0
chr11	77734334	77734490	157	*	0
chr10	100055918	100061625	5708	*	0
chr1	145989661	145992310	2650	*	0
chr5	79378955	79379309	355	*	0
chr1	158086146	158088745	2600	*	0
chr22	42734458	42734612	155	*	0
chr20	48626437	48626621	185	*	0
chr6	17280551	17280740	190	*	0
chr15	79092743	79092878	136	*	0
chr1	149137747	149137869	123	*	0
chr6	28226885	28226905	21	*	0
chr12	58024478	58025315	838	*	0
chr10	98946943	98948259	1317	*	0
chr17	28562142	28562220	79	*	0
chr19	47157825	47158242	418	*	0
chr1	21818863	21824391	5529	*	0
chr8	142986649	142986670	22	*	0
chr5	14108369	14108432	64	*	0
chr3	23784916	23785035	120	*	0
chr2	132151313	132152167	855	*	0
chr14	71022665	71022823	159	*	0
chr17	61958756	61959271	516	*	0
chrX	8700842	8701002	161	*	0
chr6	108497995	108499426	1432	*	0
chr12	54071672	54071672	1	*	0
chr12	116944220	116944220	1	*	0
chr2	127643360	127643360	1	*	0
chr14	61083516	61083516	1	*	0
chr4	54458246	54458246	1	*	0
chr8	145701192	145701192	1	*	0
chr16	86066714	86066714	1	*	0
chr1	150335507	150335507	1	*	0
chr1	210468650	210468650	1	*	0
chr8	10709415	10709415	1	*	0
chr11	120581355	120581355	1	*	0
chr16	31541298	31541298	1	*	0
chr2	660856	660856	1	*	0
chr10	1796742	1796742	1	*	0
chr15	68549178	68549178	1	*	0
chr2	62422351	62422351	1	*	0
chr9	130700954	130700954	1	*	0
chr19	289902	289902	1	*	0
chr5	134408820	134408820	1	*	0
chr9	36036514	36036514	1	*	0
chr11	64479496	64479496	1	*	0
chr1	26421349	26421349	1	*	0
chr17	1835735	1835735	1	*	0
chr7	151594392	151594392	1	*	0
chrX	103502294	103502294	1	*	0
chr11	119234198	119234198	1	*	0
chr11	9780844	9780844	1	*	0
chr15	40883034	40883034	1	*	0
chr3	50194470	50194470	1	*	0
chr6	111936529	111936529	1	*	0
chr15	98648111	98648111	1	*	0
chr1	17186138	17186138	1	*	0
chr10	71672083	71672083	1	*	0
chr6	35458416	35458416	1	*	0
chr10	134281626	134281626	1	*	0
chr5	173947646	173947646	1	*	0
chr8	144099482	144099482	1	*	0
chr15	41788368	41788368	1	*	0
chr6	10720630	10720630	1	*	0
chr5	172013425	172013425	1	*	0
chr16	87047010	87047010	1	*	0
chr9	72658358	72658358	1	*	0
chr12	80086054	80086054	1	*	0
chr22	46365647	46365647	1	*	0
chr8	61563866	61563866	1	*	0
chr9	37905113	37905113	1	*	0
chr7	47674905	47674905	1	*	0
chr2	25921151	25921151	1	*	0
chr3	12486114	12486114	1	*	0
chr1	68695183	68695183	1	*	0
chr9	98931801	98931801	1	*	0
chr15	65068885	65068885	1	*	0
chr17	2615720	2615720	1	*	0
chr11	15672856	15672856	1	*	0
chr5	38168076	38168076	1	*	0
chr15	78697933	78697933	1	*	0
chr9	132140795	132140795	1	*	0
chrX	68525883	68525883	1	*	0
chr7	27703436	27703436	1	*	0
chr22	35944645	35944645	1	*	0
chr11	12845864	12845864	1	*	0
chr22	38669495	38669495	1	*	0
chr7	100187399	100187399	1	*	0
chr17	42029727	42029727	1	*	0
chr6	164366085	164366085	1	*	0
chr19	54931632	54931632	1	*	0
chr1	209373448	209373448	1	*	0
chr6	75954053	75954053	1	*	0
chr3	44010115	44010115	1	*	0
chr7	149119133	149119133	1	*	0
chr2	138722326	138722326	1	*	0
chr1	156846336	156846336	1	*	0
chr3	124304960	124304960	1	*	0
chr14	100151561	100151561	1	*	0
chr17	8019912	8019912	1	*	0
chr4	7337225	7337225	1	*	0
chr1	55463592	55463592	1	*	0
chr15	49267825	49267825	1	*	0
chr9	37040454	37040454	1	*	0
chr1	54151053	54151053	1	*	0
chr1	55460884	55460884	1	*	0
chr1	8130665	8130665	1	*	0
chr1	156361263	156361263	1	*	0
chr5	76942048	76942048	1	*	0
chr2	220325369	220325369	1	*	0
chr14	45723353	45723353	1	*	0
chr8	36957379	36957379	1	*	0
chr5	151076195	151076195	1	*	0
chr14	21095414	21095414	1	*	0
chr16	85206653	85206653	1	*	0
chr20	45526613	45526613	1	*	0
chr7	150653195	150653195	1	*	0
chr18	19191718	19191718	1	*	0
chr10	118368634	118368634	1	*	0
chr1	46952054	46952054	1	*	0
chr1	152079713	152079713	1	*	0
chr10	71626580	71626580	1	*	0
chr9	89193057	89193057	1	*	0
chr20	591400	591400	1	*	0
chr16	57916919	57916919	1	*	0
chr11	126322576	126322576	1	*	0
chr21	47566968	47566968	1	*	0
chr17	76338660	76338660	1	*	0
chr19	7923041	7923041	1	*	0
chr6	7532666	7532666	1	*	0
chr5	141205206	141205206	1	*	0
chr5	170877540	170877540	1	*	0
chr2	239029375	239029375	1	*	0
chr9	98343728	98343728	1	*	0
chr6	32843055	32843055	1	*	0
chrX	24390246	24390246	1	*	0
chr17	46604774	46604774	1	*	0
chr2	182520919	182520919	1	*	0
chr3	123103936	123103936	1	*	0
chr13	44362093	44362093	1	*	0
chr7	15055459	15055459	1	*	0
chr17	71953083	71953083	1	*	0
chr2	162096032	162096032	1	*	0
chr5	72793693	72793693	1	*	0
chr19	1406661	1406661	1	*	0
chr6	37732313	37732313	1	*	0
chr11	111101517	111101517	1	*	0
chr15	44068668	44068668	1	*	0
chr2	96774492	96774492	1	*	0
chr1	2931557	2931557	1	*	0
chr1	226112534	226112534	1	*	0
chr6	36391852	36391852	1	*	0
chr1	3713580	3713580	1	*	0
chr1	151965283	151965283	1	*	0
chr8	48100957	48100957	1	*	0
chr5	141706213	141706213	1	*	0
chr1	26371865	26371865	1	*	0
chr12	13045938	13045938	1	*	0
chr4	63682393	63682393	1	*	0
chr12	50676705	50676705	1	*	0
chr7	70962720	70962720	1	*	0
chr12	54590808	54590808	1	*	0
chr18	30349111	30349111	1	*	0
chr1	155098827	155098827	1	*	0
chr11	125974404	125974404	1	*	0
chr1	147534061	147534061	1	*	0
chr19	53500997	53500997	1	*	0
chr9	89518557	89518557	1	*	0
chr4	8727474	8727474	1	*	0
chr19	42760742	42760742	1	*	0
chr1	24514557	24514557	1	*	0
chr9	98534327	98534327	1	*	0
chr12	96883863	96883863	1	*	0
chr17	40806193	40806193	1	*	0
chr22	28199338	28199338	1	*	0
chr2	239066990	239066990	1	*	0
chr14	103393970	103393970	1	*	0
chr15	96590566	96590566	1	*	0
chr21	43189892	43189892	1	*	0
chr4	99064102	99064102	1	*	0
chr16	87098542	87098542	1	*	0
chr16	23798532	23798532	1	*	0
chr1	1841314	1841314	1	*	0
chr1	44011587	44011587	1	*	0
chr19	39970821	39970821	1	*	0
chr4	35527016	35527016	1	*	0
chr2	38334178	38334178	1	*	0
chr10	102884087	102884087	1	*	0
chr5	170889300	170889300	1	*	0
chr1	7449057	7449057	1	*	0
chr2	1841068	1841068	1	*	0
chr8	111214984	111214984	1	*	0
chr1	225864873	225864873	1	*	0
chr2	88302939	88302939	1	*	0
chr10	44788044	44788044	1	*	0
chr4	154680808	154680808	1	*	0
chr17	2654874	2654874	1	*	0
chr15	79124168	79124168	1	*	0
chr18	12306837	12306837	1	*	0
chr6	24774877	24774877	1	*	0
chr12	3490214	3490214	1	*	0
chr12	59478783	59478783	1	*	0
chr15	38746048	38746048	1	*	0
chr11	133099168	133099168	1	*	0
chr3	53530247	53530247	1	*	0
chr4	39183353	39183353	1	*	0
chr1	24522592	24522592	1	*	0
chr19	43912227	43912227	1	*	0
chr19	50394298	50394298	1	*	0
chr1	200380059	200380059	1	*	0
chr1	149860711	149860711	1	*	0
chr1	152077402	152077402	1	*	0
chr12	80907159	80907159	1	*	0
chr9	99382466	99382466	1	*	0
chr7	132160221	132160221	1	*	0
chr13	20875399	20875399	1	*	0
chr10	95361933	95361933	1	*	0
chr7	95402733	95402733	1	*	0
chr5	54530375	54530375	1	*	0
chr7	89975159	89975159	1	*	0
chr17	42908410	42908410	1	*	0
chr1	8407891	8407891	1	*	0
chr9	132387805	132387805	1	*	0
chr9	136435554	136435554	1	*	0
chr9	135380213	135380213	1	*	0
chr19	34971543	34971543	1	*	0
chr12	81103680	81103680	1	*	0
chr6	33942413	33942413	1	*	0
chr11	125040416	125040416	1	*	0
chr9	96590527	96590527	1	*	0
chr17	39957639	39957639	1	*	0
chr19	18706136	18706136	1	*	0
chr2	238224257	238224257	1	*	0
chr10	44878373	44878373	1	*	0
chr14	52536893	52536893	1	*	0
chr14	96890120	96890120	1	*	0
chr6	76644222	76644222	1	*	0
chr14	21110908	21110908	1	*	0
chr2	131913247	131913247	1	*	0
chr22	17848581	17848581	1	*	0
chr1	232442534	232442534	1	*	0
chr6	26595126	26595126	1	*	0
chr1	224363575	224363575	1	*	0
chr1	201096289	201096289	1	*	0
chr2	660692	660692	1	*	0
chr17	45798257	45798257	1	*	0
chr7	150723904	150723904	1	*	0
chr11	67029374	67029374	1	*	0
chrX	56260186	56260186	1	*	0
chr4	24913973	24913973	1	*	0
chr12	131190045	131190045	1	*	0
chr7	36011406	36011406	1	*	0
chr1	44024150	44024150	1	*	0
chr8	12829807	12829807	1	*	0
chr2	88527345	88527345	1	*	0
chr10	134785521	134785521	1	*	0
chr6	168788815	168788815	1	*	0
chr9	32525315	32525315	1	*	0
chr8	97156081	97156081	1	*	0
chr20	59826207	59826207	1	*	0
chr19	41725332	41725332	1	*	0
chr1	247242539	247242539	1	*	0
chr11	124932624	124932624	1	*	0
chr18	56436255	56436255	1	*	0
chr14	55707866	55707866	1	*	0
chr1	63466707	63466707	1	*	0
chr22	41941494	41941494	1	*	0
chr21	47399648	47399648	1	*	0
chr6	30072616	30072616	1	*	0
chr19	1673498	1673498	1	*	0
chr11	69312202	69312202	1	*	0
chr19	48364243	48364243	1	*	0
chr17	56124169	56124169	1	*	0
chr14	74793271	74793271	1	*	0
chr11	46934663	46934663	1	*	0
chr4	81260418	81260418	1	*	0
chr19	33723713	33723713	1	*	0
chr2	190984844	190984844	1	*	0
chr17	8066669	8066669	1	*	0
chr14	62583388	62583388	1	*	0
chr2	900218	900218	1	*	0
chr8	21923841	21923841	1	*	0
chr16	30020843	30020843	1	*	0
chr15	63312170	63312170	1	*	0
chr11	120011770	120011770	1	*	0
chr17	18046564	18046564	1	*	0
chr2	11056425	11056425	1	*	0
chr16	1353627	1353627	1	*	0
chr2	178936951	178936951	1	*	0
chr2	120188912	120188912	1	*	0
chr5	79070077	79070077	1	*	0
chr7	74058031	74058031	1	*	0
chr14	74111075	74111075	1	*	0
chr11	119303807	119303807	1	*	0
chr15	68133972	68133972	1	*	0
chr10	35195138	35195138	1	*	0
chr1	160340708	160340708	1	*	0
chr5	522363	522363	1	*	0
chr1	26482755	26482755	1	*	0
chr4	122686667	122686667	1	*	0
chr10	99791663	99791663	1	*	0
chr9	128985576	128985576	1	*	0
chr19	54370016	54370016	1	*	0
chr14	76932055	76932055	1	*	0
chr11	45308098	45308098	1	*	0
chr4	83934956	83934956	1	*	0
chr6	33797086	33797086	1	*	0
chr8	56494607	56494607	1	*	0
chr9	100564659	100564659	1	*	0
chr14	70014548	70014548	1	*	0
chr4	183637135	183637135	1	*	0
chr5	139284774	139284774	1	*	0
chr3	14258049	14258049	1	*	0
chr6	132075947	132075947	1	*	0
chr16	56391437	56391437	1	*	0
chr10	118453649	118453649	1	*	0
chr22	50607681	50607681	1	*	0
chr8	144822917	144822917	1	*	0
chr2	10090656	10090656	1	*	0
chr16	28270238	28270238	1	*	0
chr8	21775764	21775764	1	*	0
chr10	119480849	119480849	1	*	0
chr11	133900924	133900924	1	*	0
chr2	223288331	223288331	1	*	0
chr11	304351	304351	1	*	0
chr5	170947897	170947897	1	*	0
chr18	56435611	56435611	1	*	0
chr22	41776843	41776843	1	*	0
chr22	42896985	42896985	1	*	0
chr17	48475522	48475522	1	*	0
chr14	104690244	104690244	1	*	0
chr8	87081553	87081553	1	*	0
chr14	60783238	60783238	1	*	0
chr7	151113760	151113760	1	*	0
chr6	105958178	105958178	1	*	0
chr9	21801897	21801897	1	*	0
chr1	245607970	245607970	1	*	0
chr2	70960959	70960959	1	*	0
chr10	94334836	94334836	1	*	0
chr10	87676527	87676527	1	*	0
chr6	33714631	33714631	1	*	0
chr14	62331131	62331131	1	*	0
chr1	23750101	23750101	1	*	0
chr1	161147718	161147718	1	*	0
chr21	46169242	46169242	1	*	0
chr1	7259290	7259290	1	*	0
chr19	55630336	55630336	1	*	0
chr1	50574837	50574837	1	*	0
chr5	4213084	4213084	1	*	0
chr7	30939723	30939723	1	*	0
chr1	8076599	8076599	1	*	0
chr19	46268509	46268509	1	*	0
chr15	71685353	71685353	1	*	0
chr3	192129276	192129276	1	*	0
chr1	98520089	98520089	1	*	0
chr4	77342104	77342104	1	*	0
chr22	25082111	25082111	1	*	0
chr5	1021831	1021831	1	*	0
chr16	58496542	58496542	1	*	0
chr7	4050875	4050875	1	*	0
chr20	6035139	6035139	1	*	0
chr19	34285737	34285737	1	*	0
chr3	170746586	170746586	1	*	0
chr11	569587	569587	1	*	0
chr1	7973298	7973298	1	*	0
chr6	75795679	75795679	1	*	0
chr8	13372483	13372483	1	*	0
chr1	36591237	36591237	1	*	0
chr2	202879585	202879585	1	*	0
chr4	144256835	144256835	1	*	0
chr12	52604025	52604025	1	*	0
chr1	49085506	49085506	1	*	0
chr10	79325320	79325320	1	*	0
chr1	94514548	94514548	1	*	0
chr9	78912437	78912437	1	*	0
chr7	137505606	137505606	1	*	0
chr10	78392320	78392320	1	*	0
chr16	84318109	84318109	1	*	0
chr6	108169200	108169200	1	*	0
chr3	126700750	126700750	1	*	0
chr11	125386885	125386885	1	*	0
chr1	229706242	229706242	1	*	0
chr11	75916460	75916460	1	*	0
chr3	10408402	10408402	1	*	0
chr5	3598319	3598319	1	*	0
chr2	231865097	231865097	1	*	0
chr15	45669010	45669010	1	*	0
chr12	5589444	5589444	1	*	0
chr18	56514573	56514573	1	*	0
chr4	1035462	1035462	1	*	0
chr4	128981486	128981486	1	*	0
chr9	132514582	132514582	1	*	0
chr7	75887380	75887380	1	*	0
chr5	171043406	171043406	1	*	0
chr10	88555339	88555339	1	*	0
chr12	48336655	48336655	1	*	0
chr11	101783583	101783583	1	*	0
chr2	527786	527786	1	*	0
chr5	35198290	35198290	1	*	0
chr17	43890749	43890749	1	*	0
chr17	46114237	46114237	1	*	0
chr22	31032613	31032613	1	*	0
chr2	233366275	233366275	1	*	0
chr10	47967085	47967085	1	*	0
chr17	46755422	46755422	1	*	0
chr17	8250623	8250623	1	*	0
chr3	142608898	142608898	1	*	0
chr12	85307424	85307424	1	*	0
chr16	56581212	56581212	1	*	0
chr15	72977851	72977851	1	*	0
chr17	8036816	8036816	1	*	0
chr3	12597720	12597720	1	*	0
chr11	124628888	124628888	1	*	0
chr10	133811612	133811612	1	*	0
chr7	31533786	31533786	1	*	0
chr14	62280172	62280172	1	*	0
chr16	75019382	75019382	1	*	0
chrX	151810246	151810246	1	*	0
chr8	21644216	21644216	1	*	0
chr10	134965215	134965215	1	*	0
chr9	19032778	19032778	1	*	0
chr4	6909853	6909853	1	*	0
chr8	2012595	2012595	1	*	0
chr1	116370764	116370764	1	*	0
chr7	51383119	51383119	1	*	0
chr6	166986562	166986562	1	*	0
chr5	178712636	178712636	1	*	0
chr2	145280523	145280523	1	*	0
chr1	223674115	223674115	1	*	0
chr2	237766048	237766048	1	*	0
chr16	54685651	54685651	1	*	0
chr19	13202507	13202507	1	*	0
chr5	71853215	71853215	1	*	0
chr9	99776416	99776416	1	*	0
chr10	44184868	44184868	1	*	0
chr9	128170166	128170166	1	*	0
chr1	159157066	159157066	1	*	0
chr10	1422865	1422865	1	*	0
chr1	12675968	12675968	1	*	0
chr9	132383362	132383362	1	*	0
chr11	724525	724525	1	*	0
chr1	36915864	36915864	1	*	0
chr1	105031120	105031120	1	*	0
chr7	49619841	49619841	1	*	0
chr11	64815744	64815744	1	*	0
chr20	62288950	62288950	1	*	0
chr6	137114513	137114513	1	*	0
chr6	27065428	27065428	1	*	0
chr8	11323474	11323474	1	*	0
chr8	133688377	133688377	1	*	0
chr3	181045270	181045270	1	*	0
chr7	73225760	73225760	1	*	0
chr19	2987082	2987082	1	*	0
chr4	176349171	176349171	1	*	0
chr5	102559788	102559788	1	*	0
chr18	34839039	34839039	1	*	0
chr11	124747263	124747263	1	*	0
chr11	111325754	111325754	1	*	0
chr11	119190850	119190850	1	*	0
chr7	55224743	55224743	1	*	0
chr1	156561754	156561754	1	*	0
chr7	68697651	68697651	1	*	0
chr2	1596054	1596054	1	*	0
chr16	85369038	85369038	1	*	0
chr15	89285170	89285170	1	*	0
chr15	40573976	40573976	1	*	0
chr9	126123344	126123344	1	*	0
chr12	54954941	54954941	1	*	0
chr1	148526939	148526939	1	*	0
chr2	105406666	105406666	1	*	0
chr9	35080812	35080812	1	*	0
chr20	23969237	23969237	1	*	0
chr2	189158094	189158094	1	*	0
chr12	10364834	10364834	1	*	0
chr10	112259305	112259305	1	*	0
chr13	26761337	26761337	1	*	0
chr18	20137449	20137449	1	*	0
chr11	8862019	8862019	1	*	0
chr14	73602752	73602752	1	*	0
chr2	1054787	1054787	1	*	0
chr7	156870822	156870822	1	*	0
chr4	17325429	17325429	1	*	0
chr19	48823880	48823880	1	*	0
chr11	27270390	27270390	1	*	0
chr16	2895093	2895093	1	*	0
chr2	32502699	32502699	1	*	0
chr16	87174624	87174624	1	*	0
chr8	49309094	49309094	1	*	0
chr19	48342875	48342875	1	*	0
chr3	197301250	197301250	1	*	0
chr6	166263710	166263710	1	*	0
chr9	116859631	116859631	1	*	0
chr11	79197548	79197548	1	*	0
chr20	40247916	40247916	1	*	0
chr4	58309519	58309519	1	*	0
chr5	150017204	150017204	1	*	0
chr15	71704440	71704440	1	*	0
chr2	131449749	131449749	1	*	0
chrX	71289025	71289025	1	*	0
chr14	25520721	25520721	1	*	0
chr10	112113375	112113375	1	*	0
chr5	135538704	135538704	1	*	0
chr11	45908036	45908036	1	*	0
chr6	34123215	34123215	1	*	0
chr13	100650387	100650387	1	*	0
chr16	11035542	11035542	1	*	0
chr1	159506559	159506559	1	*	0
chr1	170899285	170899285	1	*	0
chr17	48640257	48640257	1	*	0
chr8	27441373	27441373	1	*	0
chr16	48125057	48125057	1	*	0
chr17	44909987	44909987	1	*	0
chr10	134756994	134756994	1	*	0
chr12	131527216	131527216	1	*	0
chr2	54558352	54558352	1	*	0
chr19	49628740	49628740	1	*	0
chr1	3388196	3388196	1	*	0
chr15	69328155	69328155	1	*	0
chr2	119954389	119954389	1	*	0
chr6	123182996	123182996	1	*	0
chr6	28498759	28498759	1	*	0
chr15	96303955	96303955	1	*	0
chr15	78031418	78031418	1	*	0
chr8	143822543	143822543	1	*	0
chr20	61584850	61584850	1	*	0
chr7	89839865	89839865	1	*	0
chr11	35499741	35499741	1	*	0
chr3	125985563	125985563	1	*	0
chr11	130029212	130029212	1	*	0
chr2	11118414	11118414	1	*	0
chr16	54625690	54625690	1	*	0
chr11	119613957	119613957	1	*	0
chr19	1311811	1311811	1	*	0
chr11	64176993	64176993	1	*	0
chr17	4560136	4560136	1	*	0
chr18	501513	501513	1	*	0
chr10	1449028	1449028	1	*	0
chr15	66318701	66318701	1	*	0
chr10	98156120	98156120	1	*	0
chr9	138876879	138876879	1	*	0
chr1	205460879	205460879	1	*	0
chr12	49359996	49359996	1	*	0
chr6	131457506	131457506	1	*	0
chr3	101406220	101406220	1	*	0
chr8	144489567	144489567	1	*	0
chr1	109418898	109418898	1	*	0
chr11	8888814	8888814	1	*	0
chr7	83825219	83825219	1	*	0
chr9	36135812	36135812	1	*	0
chr14	74895911	74895911	1	*	0
chr3	169531864	169531864	1	*	0
chr1	205539221	205539221	1	*	0
chr2	10360265	10360265	1	*	0
chr13	23387932	23387932	1	*	0
chr15	72964110	72964110	1	*	0
chr12	5152546	5152546	1	*	0
chr5	157078573	157078573	1	*	0
chr11	45539734	45539734	1	*	0
chr4	7652103	7652103	1	*	0
chr8	73794096	73794096	1	*	0
chr8	127837199	127837199	1	*	0
chr12	106458455	106458455	1	*	0
chr5	74199422	74199422	1	*	0
chr14	100069535	100069535	1	*	0
chr14	61191253	61191253	1	*	0
chr17	37893005	37894636	1632	*	1.82232e-05
chr6	31691506	31691870	365	*	1.82232e-05
chr12	54444463	54446576	2114	*	1.82232e-05
chr17	6899085	6899577	493	*	1.82232e-05
chr19	46998383	46999444	1062	*	1.82232e-05
chr17	33775917	33778427	2511	*	5.46697e-05
chr1	17020878	17026406	5529	*	1.82232e-05
chr7	94953653	94954202	550	*	5.46697e-05
chr17	77885066	77896174	11109	*	5.46697e-05
chr20	3218145	3218579	435	*	5.46697e-05
chr4	122853464	122854405	942	*	5.46697e-05
chr22	24890809	24891166	358	*	5.46697e-05
chr17	56769387	56769767	381	*	1.82232e-05
chr8	16859636	16870927	11292	*	1.82232e-05
chr12	16761002	16763480	2479	*	5.46697e-05
chr1	110254692	110255096	405	*	3.64465e-05
chr1	9380566	9386821	6256	*	7.28929e-05
chr4	155702351	155703138	788	*	1.82232e-05
chr19	17931932	17932331	400	*	1.82232e-05
chr5	78407153	78407566	414	*	1.82232e-05
chr7	1254289	1263233	8945	*	3.64465e-05
chr1	46932780	46940325	7546	*	3.64465e-05
chr2	242843821	242844943	1123	*	3.64465e-05
chr6	32729498	32729596	99	*	3.64465e-05
chr4	56023751	56047829	24079	*	3.64465e-05
chr12	52281652	52282079	428	*	3.64465e-05
chr10	102632048	102642752	10705	*	3.64465e-05
chr1	247681242	247681931	690	*	3.64465e-05
chr5	35925474	35946095	20622	*	3.64465e-05
chr13	112626876	112628448	1573	*	3.64465e-05
chr7	51538921	51539678	758	*	3.64465e-05
chr11	32450692	32452513	1822	*	3.64465e-05
chr21	43098598	43100703	2106	*	5.46697e-05
chr2	121496398	121498812	2415	*	7.28929e-05
chr1	228657762	228659399	1638	*	7.28929e-05
chr17	19651190	19652257	1068	*	7.28929e-05
chr2	16153454	16154325	872	*	1.82232e-05
chr2	118942638	118943004	367	*	1.82232e-05
chr19	51330265	51331524	1260	*	1.82232e-05
chr10	14372431	14372913	483	*	1.82232e-05
chr5	145758586	145758881	296	*	1.82232e-05
chr2	39470725	39472684	1960	*	0.000127563
chr1	205325859	205326437	579	*	1.82232e-05
chr5	42943857	42944494	638	*	1.82232e-05
chr17	26633895	26634469	575	*	1.82232e-05
chr4	103998289	103998497	209	*	1.82232e-05
chr5	132113601	132113734	134	*	1.82232e-05
chr4	174912071	174912278	208	*	1.82232e-05
chr21	43185385	43186286	902	*	1.82232e-05
chr1	1003126	1003755	630	*	1.82232e-05
chr12	113495386	113495839	454	*	1.82232e-05
chr1	236686564	236686804	241	*	1.82232e-05
chr2	45177632	45178953	1322	*	1.82232e-05
chr8	144222015	144222455	441	*	1.82232e-05
chr2	121071092	121071904	813	*	1.82232e-05
chr14	93698053	93698944	892	*	1.82232e-05
chr1	161049443	161049677	235	*	1.82232e-05
chr13	76444798	76445055	258	*	1.82232e-05
chr3	141087187	141087363	177	*	1.82232e-05
chr1	144994542	144995101	560	*	1.82232e-05
chr5	178547695	178548700	1006	*	1.82232e-05
chr1	78511140	78511433	294	*	1.82232e-05
chr1	22560699	22582789	22091	*	1.82232e-05
chr5	171094783	171095097	315	*	1.82232e-05
chr6	41462541	41471064	8524	*	1.82232e-05
chr2	11101032	11101592	561	*	1.82232e-05
chr11	8361190	8378827	17638	*	1.82232e-05
chr3	112012867	112013231	365	*	1.82232e-05
chr2	242808479	242810927	2449	*	1.82232e-05
chr10	1404828	1406508	1681	*	1.82232e-05
chr6	29795411	29795583	173	*	1.82232e-05
chr7	98335163	98335488	326	*	1.82232e-05
chr11	117069780	117070046	267	*	1.82232e-05
chr8	143580770	143581481	712	*	1.82232e-05
chr4	187422005	187422341	337	*	1.82232e-05
chr11	64335305	64335895	591	*	1.82232e-05
chr6	39760607	39761595	989	*	3.64465e-05
chr6	90597340	90599089	1750	*	3.64465e-05
chr3	14567945	14581959	14015	*	1.82232e-05
chr7	44185986	44187310	1325	*	1.82232e-05
chr2	200468445	200469026	582	*	1.82232e-05
chr6	112575705	112576119	415	*	3.64465e-05
chr2	109746691	109747003	313	*	1.82232e-05
chr15	65368982	65369801	820	*	3.64465e-05
chr2	1817263	1817951	689	*	1.82232e-05
chr10	102775472	102778743	3272	*	1.82232e-05
chr3	156837590	156838228	639	*	1.82232e-05
chr6	31733799	31733908	110	*	1.82232e-05
chr12	247963	249109	1147	*	1.82232e-05
chr2	152830505	152830665	161	*	1.82232e-05
chr8	105379368	105379985	618	*	3.64465e-05
chr18	74499372	74499584	213	*	1.82232e-05
chr6	112688010	112688930	921	*	1.82232e-05
chr4	10459435	10460237	803	*	1.82232e-05
chr6	33132163	33132442	280	*	3.64465e-05
chr22	32438947	32439391	445	*	1.82232e-05
chr7	117067416	117067752	337	*	5.46697e-05
chr12	96350519	96353086	2568	*	5.46697e-05
chr22	46285638	46287028	1391	*	1.82232e-05
chr6	28227091	28227482	392	*	7.28929e-05
chr14	103604700	103605358	659	*	1.82232e-05
chr1	3774827	3775206	380	*	7.28929e-05
chr6	76203530	76203675	146	*	7.28929e-05
chr10	22766081	22767076	996	*	1.82232e-05
chr1	159869927	159870134	208	*	7.28929e-05
chr6	167559851	167560727	877	*	1.82232e-05
chrX	11157142	11161309	4168	*	7.28929e-05
chr11	18433564	18433887	324	*	1.82232e-05
chr11	60414615	60415111	497	*	1.82232e-05
chr5	80529067	80529340	274	*	7.28929e-05
chr10	43846281	43846705	425	*	1.82232e-05
chr6	138892911	138893673	763	*	1.82232e-05
chr6	150378738	150379047	310	*	1.82232e-05
chr12	52995250	52995634	385	*	7.28929e-05
chr5	110062384	110062837	454	*	7.28929e-05
chr12	122019006	122019117	112	*	7.28929e-05
chr7	1753396	1753659	264	*	7.28929e-05
chr10	125033932	125034450	519	*	1.82232e-05
chr5	179815975	179817027	1053	*	1.82232e-05
chr22	42548153	42549153	1001	*	9.11162e-05
chr16	55794031	55794910	880	*	9.11162e-05
chr15	89922989	89939252	16264	*	1.82232e-05
chr1	181056650	181057452	803	*	1.82232e-05
chr8	21912474	21914600	2127	*	0.000109339
chr1	248854887	248855545	659	*	0.000109339
chr8	22084861	22086413	1553	*	0.000109339
chr13	46425904	46426263	360	*	0.000109339
chr12	49731640	49735444	3805	*	1.82232e-05
chr1	55246867	55247408	542	*	1.82232e-05
chr2	3704363	3704751	389	*	1.82232e-05
chr2	114048264	114049041	778	*	1.82232e-05
chr19	54495525	54496611	1087	*	0.000127563
chr17	29297380	29297478	99	*	0.000127563
chr12	133177075	133178028	954	*	0.000127563
chr14	92041398	92042333	936	*	0.000145786
chr3	11746183	11746765	583	*	1.82232e-05
chr1	86081443	86081894	452	*	1.82232e-05
chr10	88295210	88296171	962	*	1.82232e-05
chr17	42247910	42248358	449	*	1.82232e-05
chr1	949392	949893	502	*	1.82232e-05
chr20	2675072	2678368	3297	*	1.82232e-05
chr15	41184109	41186038	1930	*	1.82232e-05
chr18	59221320	59222050	731	*	1.82232e-05
chr19	51774377	51774666	290	*	1.82232e-05
chr1	157164556	157165335	780	*	1.82232e-05
chr12	64782908	64784070	1163	*	1.82232e-05
chr22	22987059	22987126	68	*	1.82232e-05
chr14	95826570	95826997	428	*	1.82232e-05
chr6	170411557	170411909	353	*	1.82232e-05
chr6	123100189	123101437	1249	*	1.82232e-05
chr2	121283801	121303745	19945	*	1.82232e-05
chr16	56681544	56685618	4075	*	1.82232e-05
chr5	64330880	64331196	317	*	3.64465e-05
chr13	24144486	24144985	500	*	3.64465e-05
chr2	114035983	114036685	703	*	1.82232e-05
chr15	29210444	29210949	506	*	1.82232e-05
chr10	99338056	99338240	185	*	1.82232e-05
chr17	1819770	1820533	764	*	1.82232e-05
chr12	3445716	3446251	536	*	3.64465e-05
chr3	120003292	120003702	411	*	1.82232e-05
chr13	23412250	23412622	373	*	1.82232e-05
chr2	863889	865075	1187	*	1.82232e-05
chr6	170589483	170590562	1080	*	5.46697e-05
chr12	5936877	5937409	533	*	5.46697e-05
chrX	152954603	152954859	257	*	5.46697e-05
chr3	10369677	10370704	1028	*	5.46697e-05
chr1	227974177	227974704	528	*	1.82232e-05
chr14	61748243	61748440	198	*	1.82232e-05
chr2	220282914	220283156	243	*	1.82232e-05
chr6	34113887	34117273	3387	*	5.46697e-05
chr8	58192502	58193284	783	*	1.82232e-05
chr6	27236324	27236866	543	*	5.46697e-05
chr17	8957664	8958090	427	*	1.82232e-05
chr7	28452066	28452289	224	*	5.46697e-05
chr10	45922877	45923705	829	*	5.46697e-05
chr10	102789274	102789979	706	*	1.82232e-05
chr20	57041622	57042703	1082	*	1.82232e-05
chr6	28446794	28447115	322	*	5.46697e-05
chr6	31913759	31913995	237	*	1.82232e-05
chr7	54900801	54901239	439	*	5.46697e-05
chr16	29912460	29913007	548	*	1.82232e-05
chr2	26781231	26782726	1496	*	5.46697e-05
chr1	20396560	20396750	191	*	1.82232e-05
chr19	49176322	49177504	1183	*	1.82232e-05
chr11	120433996	120434880	885	*	1.82232e-05
chr10	112256517	112256825	309	*	1.82232e-05
chr5	178692691	178697400	4710	*	1.82232e-05
chr15	28147928	28148431	504	*	1.82232e-05
chr16	47047897	47048107	211	*	1.82232e-05
chr12	96251729	96252066	338	*	1.82232e-05
chr20	44838776	44839734	959	*	1.82232e-05
chr9	124329514	124360547	31034	*	1.82232e-05
chr11	129488102	129488650	549	*	1.82232e-05
chr2	97174815	97175259	445	*	1.82232e-05
chr11	119015827	119019412	3586	*	1.82232e-05
chr10	134915277	134916087	811	*	1.82232e-05
chr4	170695598	170696369	772	*	1.82232e-05
chr8	21640100	21640304	205	*	1.82232e-05
chr17	72915784	72916509	726	*	1.82232e-05
chr5	28809997	28810645	649	*	1.82232e-05
chr1	149908313	149908781	469	*	1.82232e-05
chr11	94883242	94883516	275	*	1.82232e-05
chr11	2891360	2893385	2026	*	1.82232e-05
chr3	159557552	159558031	480	*	1.82232e-05
chr1	18806982	18807594	613	*	1.82232e-05
chr16	85362963	85363209	247	*	1.82232e-05
chr10	95516861	95517463	603	*	1.82232e-05
chr8	49835988	49836230	243	*	1.82232e-05
chr2	9878816	9894335	15520	*	1.82232e-05
chr17	29886885	29887376	492	*	1.82232e-05
chr5	134880967	134882430	1464	*	1.82232e-05
chr20	44781881	44784898	3018	*	1.82232e-05
chr6	160783785	160784044	260	*	1.82232e-05
chr5	5495215	5497464	2250	*	1.82232e-05
chr1	158147446	158147849	404	*	1.82232e-05
chr3	42705828	42706106	279	*	1.82232e-05
chr1	116710227	116710606	380	*	1.82232e-05
chr2	85998588	85999873	1286	*	1.82232e-05
chr15	89786188	89786761	574	*	1.82232e-05
chr1	103574469	103574619	151	*	1.82232e-05
chr2	45397776	45398036	261	*	1.82232e-05
chr1	3634867	3635100	234	*	1.82232e-05
chr1	17051392	17051774	383	*	1.82232e-05
chr11	7052239	7059103	6865	*	1.82232e-05
chr7	27253143	27253834	692	*	1.82232e-05
chr11	134211952	134212605	654	*	1.82232e-05
chr10	44223817	44224459	643	*	1.82232e-05
chr10	115860280	115860606	327	*	1.82232e-05
chr10	129948933	129949058	126	*	1.82232e-05
chr16	84852577	84853166	590	*	1.82232e-05
chr19	1510494	1510692	199	*	1.82232e-05
chr1	45278971	45279349	379	*	1.82232e-05
chr3	184209105	184209412	308	*	1.82232e-05
chr11	126581947	126582242	296	*	1.82232e-05
chr12	14926572	14926986	415	*	1.82232e-05
chr17	19628012	19628421	410	*	1.82232e-05
chr1	41119634	41119988	355	*	1.82232e-05
chr1	46993347	46997243	3897	*	1.82232e-05
chr19	51411737	51411940	204	*	1.82232e-05
chr15	89939709	89942156	2448	*	1.82232e-05
chr6	887704	888036	333	*	1.82232e-05
chr10	69991859	69992156	298	*	1.82232e-05
chr8	21924859	21925182	324	*	1.82232e-05
chr16	85157762	85158047	286	*	1.82232e-05
chr13	47012103	47012543	441	*	1.82232e-05
chr11	70957520	70958936	1417	*	1.82232e-05
chr11	66314367	66315298	932	*	1.82232e-05
chr1	247275735	247275998	264	*	1.82232e-05
chr4	58060609	58061991	1383	*	1.82232e-05
chr1	202091933	202092005	73	*	1.82232e-05
chr22	18632404	18632476	73	*	1.82232e-05
chr7	138482580	138483143	564	*	1.82232e-05
chr17	19648718	19648855	138	*	1.82232e-05
chr5	132113776	132114623	848	*	1.82232e-05
chr4	15939889	15940541	653	*	1.82232e-05
chr3	138666719	138667775	1057	*	1.82232e-05
chr7	149112402	149112961	560	*	1.82232e-05
chr10	81743128	81743546	419	*	1.82232e-05
chr10	18999145	18999425	281	*	1.82232e-05
chr17	80297128	80297270	143	*	1.82232e-05
chr6	35149727	35150268	542	*	1.82232e-05
chr2	24712657	24713283	627	*	1.82232e-05
chr10	95197126	95198374	1249	*	1.82232e-05
chr7	155150793	155151427	635	*	1.82232e-05
chr1	226075069	226075679	611	*	1.82232e-05
chr10	129536661	129537308	648	*	1.82232e-05
chr6	70991156	70991283	128	*	1.82232e-05
chr1	17475656	17476074	419	*	1.82232e-05
chr4	3746025	3746513	489	*	1.82232e-05
chr7	157453955	157454207	253	*	1.82232e-05
chr2	171784945	171785124	180	*	1.82232e-05
chr5	101834472	101834780	309	*	1.82232e-05
chr5	191127	191486	360	*	1.82232e-05
chr11	133820837	133821252	416	*	1.82232e-05
chr11	111169284	111169473	190	*	1.82232e-05
chr3	14597418	14597729	312	*	1.82232e-05
chr10	88133956	88136949	2994	*	1.82232e-05
chr8	144798631	144799022	392	*	1.82232e-05
chr2	208976933	208977452	520	*	1.82232e-05
chr17	61042718	61043072	355	*	1.82232e-05
chr8	144513898	144517642	3745	*	1.82232e-05
chr19	2428350	2428677	328	*	1.82232e-05
chr5	179588440	179588838	399	*	1.82232e-05
chr11	125106056	125110227	4172	*	1.82232e-05
chr7	75779470	75779857	388	*	1.82232e-05
chr14	69952104	69986021	33918	*	3.64465e-05
chr5	153872958	153873691	734	*	3.64465e-05
chr8	37337009	37373894	36886	*	3.64465e-05
chr10	45938585	45939159	575	*	3.64465e-05
chr7	90895894	90896701	808	*	3.64465e-05
chr6	139116947	139117543	597	*	3.64465e-05
chr10	65733092	65733575	484	*	3.64465e-05
chrX	111327092	111327476	385	*	1.82232e-05
chr11	62674500	62677251	2752	*	1.82232e-05
chr2	68545960	68546038	79	*	1.82232e-05
chr20	34127524	34129465	1942	*	1.82232e-05
chr6	20032627	20032841	215	*	1.82232e-05
chr4	1570606	1570791	186	*	1.82232e-05
chr1	203444518	203444945	428	*	1.82232e-05
chr16	86987635	86987828	194	*	1.82232e-05
chr12	69198743	69199037	295	*	1.82232e-05
chr18	76617016	76617506	491	*	1.82232e-05
chr20	43743921	43744110	190	*	1.82232e-05
chr3	121741616	121742496	881	*	1.82232e-05
chr10	45694586	45695008	423	*	1.82232e-05
chr7	16626224	16626530	307	*	1.82232e-05
chr8	110374294	110374563	270	*	1.82232e-05
chr6	761284	761581	298	*	1.82232e-05
chr6	159084370	159084599	230	*	1.82232e-05
chr12	86658745	86659008	264	*	1.82232e-05
chr9	34986905	34988588	1684	*	1.82232e-05
chr16	89069935	89070185	251	*	1.82232e-05
chr14	101947241	101967780	20540	*	1.82232e-05
chr5	13810143	13810279	137	*	1.82232e-05
chr17	44889584	44892087	2504	*	1.82232e-05
chr17	40192112	40192449	338	*	1.82232e-05
chr17	78165917	78166267	351	*	1.82232e-05
chr8	119086580	119086762	183	*	1.82232e-05
chr6	30860866	30860905	40	*	1.82232e-05
chr2	220107847	220108267	421	*	1.82232e-05
chr2	235406291	235406540	250	*	1.82232e-05
chr1	156851440	156860314	8875	*	1.82232e-05
chr2	102867275	102867466	192	*	1.82232e-05
chr10	132099067	132100019	953	*	1.82232e-05
chr11	130185384	130185670	287	*	1.82232e-05
chr17	56744332	56744490	159	*	1.82232e-05
chr6	166354015	166354232	218	*	1.82232e-05
chr19	54484823	54485327	505	*	1.82232e-05
chr2	233352936	233353595	660	*	1.82232e-05
chr7	74378637	74378838	202	*	1.82232e-05
chr13	111718937	111719172	236	*	1.82232e-05
chr5	149669484	149669674	191	*	1.82232e-05
chr4	188736112	188736336	225	*	1.82232e-05
chr8	101661245	101661533	289	*	1.82232e-05
chr5	77945178	77945347	170	*	1.82232e-05
chr12	117131523	117131820	298	*	1.82232e-05
chr7	112262557	112262597	41	*	1.82232e-05
chr12	42876090	42876523	434	*	1.82232e-05
chr6	25732817	25732956	140	*	1.82232e-05
chr18	61669940	61670413	474	*	1.82232e-05
chr10	102821848	102822201	354	*	1.82232e-05
chr3	137228231	137228636	406	*	1.82232e-05
chr8	142237188	142237359	172	*	1.82232e-05
chr11	93277161	93277191	31	*	1.82232e-05
chr8	71520941	71520989	49	*	1.82232e-05
chr8	53471884	53474887	3004	*	1.82232e-05
chr5	159560548	159587224	26677	*	1.82232e-05
chr10	27235514	27235627	114	*	1.82232e-05
chr4	185926087	185926319	233	*	1.82232e-05
chr17	74864041	74864205	165	*	1.82232e-05
chr13	53314142	53314226	85	*	1.82232e-05
chr9	35406117	35406764	648	*	1.82232e-05
chr1	58089001	58098908	9908	*	1.82232e-05
chr8	101871481	101872528	1048	*	1.82232e-05
chr17	17108846	17109570	725	*	1.82232e-05
chr2	122660039	122660121	83	*	1.82232e-05
chrX	40064789	40064922	134	*	1.82232e-05
chr2	232792285	232794971	2687	*	1.82232e-05
chr8	24800824	24802149	1326	*	1.82232e-05
chr3	111697479	111697575	97	*	1.82232e-05
chr20	2729245	2730488	1244	*	1.82232e-05
chr16	86953019	86953383	365	*	1.82232e-05
chr17	3439203	3439372	170	*	1.82232e-05
chr1	6558085	6558113	29	*	1.82232e-05
chr13	113242878	113243141	264	*	1.82232e-05
chr1	1108820	1108924	105	*	1.82232e-05
chr14	70690454	70690538	85	*	1.82232e-05
chr4	189333138	189333449	312	*	1.82232e-05
chr1	6664103	6664268	166	*	1.82232e-05
chr1	16163479	16163610	132	*	1.82232e-05
chr4	1041044	1041450	407	*	1.82232e-05
chr12	13080282	13080422	141	*	1.82232e-05
chr14	73146313	73146637	325	*	1.82232e-05
chr9	96718643	96720562	1920	*	1.82232e-05
chr7	5112572	5112654	83	*	1.82232e-05
chr10	11912126	11912597	472	*	1.82232e-05
chr5	153986184	153989231	3048	*	1.82232e-05
chr12	131171031	131171530	500	*	1.82232e-05
chr12	58011764	58011875	112	*	1.82232e-05
chr20	44829602	44829821	220	*	1.82232e-05
chr17	79305710	79306957	1248	*	1.82232e-05
chr11	64482332	64483691	1360	*	1.82232e-05
chr2	24233923	24234017	95	*	1.82232e-05
chr1	28013341	28051771	38431	*	1.82232e-05
chr11	76858729	76858947	219	*	1.82232e-05
chr10	29214117	29214361	245	*	1.82232e-05
chr1	2344979	2345152	174	*	1.82232e-05
chr12	52717725	52750200	32476	*	1.82232e-05
chr1	1076166	1076431	266	*	1.82232e-05
chr2	928673	928750	78	*	1.82232e-05
chr12	13196876	13196954	79	*	1.82232e-05
chr19	48988436	48988943	508	*	3.64465e-05
chr13	20968690	20969084	395	*	3.64465e-05
chr5	1634502	1635186	685	*	3.64465e-05
chr7	72838601	72838776	176	*	3.64465e-05
chr11	119928838	119968331	39494	*	3.64465e-05
chr19	43857861	43858174	314	*	3.64465e-05
chr1	152595322	152595629	308	*	3.64465e-05
chr1	151168668	151170427	1760	*	3.64465e-05
[truncated: 7,820 more rows]

## Sheet: dmrcate_lambda=1kb,C=2
seqnames	start	end	width	strand	pval_region
chr6	33279563	33292029	12467	*	0
chr6	33156164	33173581	17418	*	4.80674e-181
chr6	32012897	32033307	20411	*	0
chr6	32114490	32123701	9212	*	0
chr6	32154116	32167900	13785	*	1.6913e-236
chr6	33128825	33143356	14532	*	0
chr6	30033694	30045068	11375	*	4.74609e-228
chr6	32048449	32059605	11157	*	5.49902e-265
chr6	28827033	28834730	7698	*	0
chr6	30066428	30075605	9178	*	4.15194e-193
chr6	28550343	28558113	7771	*	0
chr6	32060681	32066582	5902	*	0
chr7	27191226	27201728	10503	*	1.00795e-261
chr6	30850405	30854551	4147	*	0
chr11	44324759	44332685	7927	*	3.17561e-111
chr11	14993378	14996997	3620	*	0
chr20	36147042	36150061	3020	*	0
chr11	2290615	2293665	3051	*	0
chr1	1096717	1106175	9459	*	0
chr6	31689610	31692808	3199	*	0
chr10	135049598	135052004	2407	*	1.84881e-186
chr6	32728862	32732764	3903	*	0
chr11	2889602	2891495	1894	*	2.43694e-298
chr17	14199875	14208363	8489	*	9.51052e-197
chr3	138660387	138669434	9048	*	3.36553e-165
chr6	30076742	30081408	4667	*	0
chr6	30130109	30132715	2607	*	0
chr5	140796045	140803130	7086	*	0
chr1	994582	1005398	10817	*	7.67674e-278
chr12	58011764	58016626	4863	*	1.5516e-182
chr1	221060360	221070193	9834	*	2.68501e-202
chr12	54446019	54450826	4808	*	0
chr6	30094300	30095802	1503	*	0
chr6	26016674	26021843	5170	*	2.79446e-265
chr15	78630426	78634235	3810	*	1.41649e-198
chr6	32846924	32847845	922	*	0
chr7	95025194	95027158	1965	*	1.31522e-295
chr11	32447944	32452839	4896	*	0
chr19	57629092	57631478	2387	*	0
chr1	26230906	26234015	3110	*	4.7891e-215
chr7	50860173	50862266	2094	*	3.16008e-261
chr17	48911141	48913424	2284	*	0
chr10	88727649	88731875	4227	*	0
chr17	37893005	37897246	4242	*	0
chr6	17280551	17283113	2563	*	6.27931e-176
chr8	143858414	143859990	1577	*	2.22405e-208
chr2	466712	469790	3079	*	6.8315e-292
chr5	140810051	140812558	2508	*	0
chr6	1601229	1607507	6279	*	0
chr6	28956226	28956804	579	*	0
chr6	31733619	31735443	1825	*	0
chr22	19748378	19755334	6957	*	2.60361e-238
chr1	27187994	27191950	3957	*	0
chr1	110609973	110614777	4805	*	3.77147e-198
chr11	2181039	2183864	2826	*	1.24752e-306
chr11	68778570	68782211	3642	*	0
chr17	74533239	74536269	3031	*	2.30333e-230
chr19	46995312	47000825	5514	*	0
chr19	49220102	49224454	4353	*	3.37728e-298
chr1	3619574	3624292	4719	*	0
chr2	97173713	97175311	1599	*	5.95142e-229
chr17	72931569	72934409	2841	*	0
chr3	183993080	183995462	2383	*	0
chr6	74070966	74074136	3171	*	1.09668e-272
chr7	24796355	24798855	2501	*	4.16909e-204
chr12	133177075	133181600	4526	*	0
chr15	69744390	69746140	1751	*	4.28187e-192
chr1	3605087	3607425	2339	*	4.6321e-292
chr2	220298547	220301815	3269	*	6.11096e-257
chr6	28498759	28502727	3969	*	1.65584e-273
chr11	73356316	73358657	2342	*	0
chr22	24890330	24891666	1337	*	0
chr22	50984368	50988451	4084	*	3.75846e-240
chr3	46874897	46876354	1458	*	0
chr17	40272901	40275359	2459	*	2.34106e-256
chr19	11784246	11785337	1092	*	0
chr1	228394509	228396098	1590	*	5.92502e-253
chr2	21265912	21267334	1423	*	0
chr2	74666700	74669516	2817	*	0
chr5	78406264	78408347	2084	*	1.22932e-307
chr6	1594034	1597525	3492	*	0
chr6	28226094	28228206	2113	*	0
chr6	28601269	28601519	251	*	0
chr6	35108061	35109548	1488	*	4.89619e-284
chr8	41654331	41656079	1749	*	0
chr12	14720100	14721714	1615	*	0
chr13	51416639	51418614	1976	*	0
chr5	149545907	149547566	1660	*	0
chr10	115938233	115939717	1485	*	9.84036e-284
chr11	62688748	62691452	2705	*	2.83951e-266
chr12	123214554	123215684	1131	*	0
chr16	3062056	3064377	2322	*	3.46596e-303
chr19	42348327	42349127	801	*	0
chr21	45705175	45706101	927	*	0
chr1	10709185	10712967	3783	*	1.24447e-296
chr1	227746111	227748719	2609	*	0
chr2	129657031	129660605	3575	*	4.80391e-248
chr3	10149466	10151224	1759	*	0
chr8	120684721	120686985	2265	*	2.71192e-266
chr8	124217698	124220256	2559	*	0
chr17	41923945	41924577	633	*	0
chr19	55887704	55889611	1908	*	0
chr22	30476089	30477270	1182	*	5.48849e-307
chr2	74874383	74876010	1628	*	0
chr4	154124584	154126481	1898	*	3.71772e-305
chr6	41374532	41377288	2757	*	0
chr18	44236847	44237801	955	*	0
chr2	202483704	202484583	880	*	0
chr3	195942717	195943713	997	*	0
chr6	4078943	4079704	762	*	0
chr13	113776126	113777160	1035	*	0
chr17	79495006	79496290	1285	*	0
chr2	132151313	132152960	1648	*	0
chr7	150643915	150646704	2790	*	0
chr11	62783123	62783573	451	*	0
chr13	23309774	23310675	902	*	0
chr10	77871618	77872458	841	*	0
chr16	54227790	54228582	793	*	0
chr20	61001775	61003303	1529	*	0
chr11	3253581	3254504	924	*	7.10464e-262
chr16	329682	333153	3472	*	2.97061e-261
chr5	180646608	180651585	4978	*	1.98714e-147
chr4	24795830	24797176	1347	*	0
chr3	46618325	46619364	1040	*	0
chr5	77145356	77148665	3310	*	3.60656e-248
chr11	13983009	13986348	3340	*	8.60919e-241
chr6	30137056	30140417	3362	*	1.10158e-192
chr10	48416391	48417904	1514	*	2.89696e-269
chr2	25389989	25391911	1923	*	9.63281e-220
chr1	200841646	200844015	2370	*	2.75295e-296
chr8	41503840	41505696	1857	*	5.03735e-269
chr2	45175881	45180267	4387	*	2.81237e-179
chr2	241075202	241077066	1865	*	3.07328e-232
chr20	61446962	61448890	1929	*	5.55975e-228
chr13	31506270	31507139	870	*	3.41737e-260
chr10	112256517	112260867	4351	*	2.55896e-158
chr10	129947756	129949483	1728	*	4.71972e-223
chr10	43817997	43818911	915	*	3.69875e-275
chr1	147718157	147719101	945	*	7.26e-308
chr10	88716646	88720216	3571	*	4.30913e-248
chr10	135190372	135193704	3333	*	1.09366e-164
chr7	1327102	1330727	3626	*	1.29246e-256
chr8	48172283	48173930	1648	*	1.48254e-201
chr20	30224895	30226875	1981	*	3.5604e-247
chr11	6290951	6294024	3074	*	9.89381e-295
chr1	2343349	2347015	3667	*	4.99256e-178
chr10	88427400	88428429	1030	*	6.91266e-263
chr16	68268252	68271698	3447	*	7.27482e-231
chr20	3218145	3220985	2841	*	2.62959e-201
chr19	54494493	54496611	2119	*	6.78226e-249
chr19	36484731	36486874	2144	*	3.94563e-139
chr4	174427146	174432571	5426	*	1.34155e-242
chr11	45824647	45828080	3434	*	1.87457e-177
chr4	154709756	154714852	5097	*	3.6346e-164
chr1	38019271	38022718	3448	*	8.12275e-156
chr5	493262	498425	5164	*	8.15159e-265
chr10	72199918	72203124	3207	*	1.33393e-167
chr20	25128211	25130869	2659	*	6.28063e-179
chr8	22131675	22133356	1682	*	1.60804e-249
chr5	78985425	78986160	736	*	2.26638e-297
chr1	16343756	16349792	6037	*	1.10166e-203
chr5	191127	192650	1524	*	8.80487e-239
chr11	116657918	116663804	5887	*	5.53644e-161
chr20	55835020	55842871	7852	*	8.0081e-132
chr22	38198576	38202659	4084	*	1.17512e-180
chr7	48493792	48495333	1542	*	2.68175e-256
chr2	74728623	74731413	2791	*	1.65993e-199
chr17	58498466	58500186	1721	*	3.09935e-212
chr7	29923120	29924746	1627	*	8.77107e-264
chr19	11563628	11565683	2056	*	9.79783e-256
chr5	132112449	132114623	2175	*	1.98937e-194
chr2	164204628	164205343	716	*	1.74541e-291
chr19	39521931	39523626	1696	*	3.20957e-197
chr11	111249659	111250566	908	*	2.60255e-271
chr17	19313024	19314618	1595	*	3.27606e-209
chr12	54068942	54071672	2731	*	5.03035e-157
chr6	33083287	33086648	3362	*	1.48557e-235
chr2	121223534	121224679	1146	*	6.987e-245
chr15	62515771	62516966	1196	*	2.98512e-287
chr8	48675647	48678145	2499	*	3.3055e-265
chr17	4648566	4649333	768	*	9.60544e-285
chr7	150705000	150707313	2314	*	8.33303e-287
chr11	69285633	69287142	1510	*	1.59323e-249
chr1	39546511	39548001	1491	*	4.63044e-203
chr5	134526124	134527449	1326	*	6.06125e-184
chr15	59156878	59157857	980	*	2.69365e-278
chr3	134124226	134127586	3361	*	4.16016e-232
chr7	154703905	154706964	3060	*	2.14468e-176
chr2	233388495	233391274	2780	*	3.91716e-229
chr17	1394477	1397079	2603	*	4.64794e-193
chr1	113265410	113265883	474	*	1.74e-278
chr8	143867129	143869473	2345	*	1.93529e-246
chr22	45703899	45706726	2828	*	1.70356e-140
chr11	6340283	6342510	2228	*	2.67139e-193
chr5	154069670	154071666	1997	*	2.36636e-237
chr12	1904502	1906097	1596	*	5.6228e-192
chr14	55907007	55908365	1359	*	4.34391e-254
chr7	55071456	55073797	2342	*	4.08085e-266
chr10	5405573	5407119	1547	*	4.26163e-252
chr3	194014481	194015171	691	*	1.7101e-278
chr18	23713407	23714084	678	*	1.22682e-269
chr6	1615236	1617619	2384	*	5.82585e-262
chr7	25890572	25900355	9784	*	4.45858e-150
chr14	103010694	103012356	1663	*	2.52533e-248
chr7	128550410	128551757	1348	*	1.63058e-251
chr15	90291141	90295951	4811	*	2.83683e-197
chr19	39465821	39467258	1438	*	1.34851e-214
chr1	92011732	92012736	1005	*	6.44884e-274
chr15	90318772	90320609	1838	*	4.0588e-223
chr17	46695192	46699155	3964	*	1.09146e-171
chr19	33621645	33623230	1586	*	1.37548e-198
chr20	50417476	50419348	1873	*	7.62411e-208
chr1	95698378	95700272	1895	*	1.64249e-126
chr20	39968231	39969604	1374	*	7.28339e-207
chr15	75017914	75019376	1463	*	1.0041e-139
chr6	29793526	29798070	4545	*	4.54849e-177
chr14	101034330	101037264	2935	*	1.54023e-192
chr10	135059165	135062102	2938	*	7.63451e-151
chr15	90727560	90729083	1524	*	1.49396e-210
chr17	79282893	79283959	1067	*	4.27299e-226
chr17	36997420	36998146	727	*	3.14713e-234
chr21	43182367	43188367	6001	*	9.71101e-196
chr10	77161129	77169931	8803	*	5.36134e-117
chr10	125033770	125034818	1049	*	5.91393e-258
chr5	131592959	131594335	1377	*	1.89322e-211
chr22	25158976	25160896	1921	*	3.08322e-249
chr8	61325237	61326925	1689	*	1.23509e-226
chr6	41336966	41343830	6865	*	8.67387e-138
chr2	220282165	220284395	2231	*	1.36825e-246
chr2	131009324	131010871	1548	*	2.44002e-267
chr12	54408091	54413384	5294	*	2.75793e-119
chr17	30243828	30244630	803	*	2.63081e-266
chr12	95840313	95841414	1102	*	8.72473e-265
chr1	147800461	147801789	1329	*	1.32379e-233
chr1	27709575	27711185	1611	*	8.28444e-200
chr12	52695270	52695728	459	*	6.6229e-266
chr5	38445220	38446192	973	*	1.34511e-264
chr17	72357992	72359190	1199	*	9.56488e-263
chr10	70319645	70322874	3230	*	4.50038e-122
chr11	45713046	45719826	6781	*	6.50065e-158
chr3	49170496	49171343	848	*	8.71336e-252
chr6	159359083	159360984	1902	*	9.07561e-222
chr4	1164681	1167860	3180	*	1.60701e-169
chr8	101661245	101662790	1546	*	2.00669e-187
chr2	232347922	232348794	873	*	1.0908e-261
chr1	221049931	221055719	5789	*	6.09241e-125
chr1	147781600	147782558	959	*	1.07934e-263
chr17	39019545	39020053	509	*	2.02287e-261
chr6	156717406	156718546	1141	*	3.57603e-252
chr15	40571997	40575645	3649	*	1.40111e-163
chr1	18806517	18809764	3248	*	2.67544e-243
chr22	51016501	51018459	1959	*	6.34794e-232
chr5	37833969	37839829	5861	*	1.07479e-142
chr8	10585394	10593133	7740	*	3.78574e-143
chr11	59323070	59325950	2881	*	3.94454e-170
chr12	113494031	113496168	2138	*	1.10855e-199
chr20	62178498	62179752	1255	*	2.95314e-260
chr1	46086861	46090494	3634	*	1.56479e-187
chr6	1598558	1599401	844	*	5.32658e-259
chr20	35168979	35169886	908	*	3.3648e-244
chr22	37499451	37500722	1272	*	3.70532e-253
chr12	110270636	110271625	990	*	3.45655e-255
chr7	156734154	156736159	2006	*	5.57417e-182
chr10	88024529	88025642	1114	*	1.65061e-193
chr7	99066260	99067368	1109	*	5.82859e-243
chr17	26633895	26635378	1484	*	8.15379e-224
chr22	31535672	31537064	1393	*	1.79394e-185
chr19	49242037	49244965	2929	*	1.84962e-192
chr8	21908022	21911128	3107	*	1.45378e-235
chr11	120432777	120435978	3202	*	6.7447e-194
chr19	36004233	36005906	1674	*	1.51294e-240
chr6	30859697	30860960	1264	*	1.65341e-204
chr15	90543224	90544599	1376	*	2.89896e-186
chr17	47589594	47590326	733	*	6.45157e-254
chr4	11369007	11370872	1866	*	1.7818e-231
chr18	19476805	19477995	1191	*	9.08324e-253
chr11	2187421	2191606	4186	*	8.6652e-185
chr16	57405979	57406955	977	*	4.86255e-198
chr6	36236936	36238410	1475	*	4.8206e-201
chr12	48394962	48399493	4532	*	3.48407e-119
chr14	101191797	101196998	5202	*	1.99856e-177
chr15	31515750	31516481	732	*	1.38196e-254
chr16	86608910	86613731	4822	*	2.18211e-145
chr7	127910927	127912372	1446	*	3.85161e-252
chr6	164392555	164393860	1306	*	1.0415e-240
chr10	95516788	95517895	1108	*	2.1895e-222
chr22	38711891	38714466	2576	*	2.75132e-176
chr8	39171620	39172120	501	*	1.98359e-252
chr14	103691361	103692104	744	*	9.90981e-232
chr16	31159558	31162282	2725	*	6.73082e-177
chr17	20798895	20800556	1662	*	4.96032e-230
chr17	35423405	35424933	1529	*	1.14145e-250
chr8	16858909	16860121	1213	*	3.72366e-179
chr17	45949677	45949878	202	*	1.45385e-249
chr12	54331892	54333823	1932	*	2.05821e-218
chr3	48631834	48633441	1608	*	4.90481e-213
chr4	10458049	10460237	2189	*	1.08647e-147
chr6	28910953	28912166	1214	*	8.94219e-232
chr1	178455607	178456270	664	*	3.87571e-245
chr8	143544026	143546893	2868	*	1.03084e-222
chr20	43743301	43744673	1373	*	1.93456e-236
chr12	51236059	51236768	710	*	1.06524e-222
chr19	46417255	46419861	2607	*	1.29482e-239
chr2	43294942	43295753	812	*	3.10707e-240
chr1	57285156	57286560	1405	*	5.01214e-213
chr5	180622072	180622643	572	*	1.33688e-246
chr19	45417526	45418417	892	*	3.12573e-223
chr10	46991996	46993924	1929	*	4.63609e-194
chr1	202090849	202092296	1448	*	5.62432e-210
chr17	33775295	33777219	1925	*	2.02288e-186
chr17	43220288	43222258	1971	*	2.76888e-215
chr10	88294045	88296809	2765	*	2.08078e-198
chr12	52993560	52995634	2075	*	9.39076e-234
chr3	158518888	158520857	1970	*	1.24941e-102
chr12	322214	324747	2534	*	5.30926e-223
chr10	102089681	102090921	1241	*	2.07827e-221
chr5	145758379	145759373	995	*	1.48957e-196
chr1	247274370	247276966	2597	*	5.79903e-143
chr8	101117949	101119691	1743	*	2.59452e-215
chr6	31650735	31651362	628	*	1.10009e-248
chr13	114320889	114323051	2163	*	3.35841e-196
chr11	128553855	128557589	3735	*	4.73205e-163
chr11	66313307	66315870	2564	*	1.59764e-139
chr10	134913608	134916087	2480	*	1.62926e-214
chr7	116138462	116140593	2132	*	4.03925e-154
chr12	130821453	130824831	3379	*	1.46023e-148
chr17	79919102	79921870	2769	*	3.08903e-186
chr5	1640042	1641876	1835	*	4.12015e-216
chr5	131280217	131282379	2163	*	1.17269e-218
chr19	55873515	55876060	2546	*	1.62515e-156
chr10	94179809	94180913	1105	*	7.10636e-234
chr11	32421514	32421845	332	*	3.3373e-243
chr6	74063014	74064594	1581	*	4.50755e-242
chr7	21208923	21209781	859	*	5.12044e-242
chr12	64781916	64784686	2771	*	4.58385e-133
chr2	233322928	233324053	1126	*	4.88384e-226
chr5	134823888	134828036	4149	*	9.1169e-114
chr20	44097320	44099675	2356	*	3.56239e-196
chr17	29297380	29298832	1453	*	1.19898e-117
chr11	119019361	119020941	1581	*	2.9121e-118
chr7	129414317	129414894	578	*	3.18315e-205
chr10	81966990	81967666	677	*	6.96491e-240
chr1	1848649	1852604	3956	*	2.336e-137
chr1	32169274	32171050	1777	*	4.74308e-189
chr3	188664632	188666022	1391	*	2.0151e-226
chr9	90439478	90440466	989	*	8.66717e-224
chr22	30901249	30902642	1394	*	4.50325e-231
chr11	111168594	111171337	2744	*	1.52688e-127
chr16	89041793	89044882	3090	*	5.29659e-243
chr6	151560831	151562429	1599	*	6.82669e-143
chr17	38517641	38521067	3427	*	1.69668e-146
chrX	152952362	152955529	3168	*	1.77393e-168
chr16	50278722	50280723	2002	*	5.52116e-148
chr2	105852798	105854051	1254	*	1.31692e-238
chr2	48843645	48845068	1424	*	4.719e-216
chr16	88448143	88450381	2239	*	4.24266e-157
chr1	40598394	40599011	618	*	6.58825e-238
chr4	6658313	6661856	3544	*	1.46668e-201
chr12	122015596	122021013	5418	*	7.01135e-131
chr13	20805094	20806813	1720	*	2.24148e-119
chr17	28562142	28566331	4190	*	8.31913e-149
chr3	184104115	184104688	574	*	2.62376e-237
chr14	24834695	24838126	3432	*	2.47903e-121
chr1	78511140	78512129	990	*	3.95927e-161
chr20	33879989	33880935	947	*	6.17336e-207
chr5	23506738	23507752	1015	*	3.07153e-240
chr21	46492095	46496510	4416	*	8.16158e-132
chr20	6032689	6035902	3214	*	8.47106e-160
chr3	50358322	50361554	3233	*	1.6483e-110
chr6	29758527	29762010	3484	*	2.59552e-146
chr15	42371511	42371967	457	*	1.93194e-235
chr4	174421114	174423637	2524	*	3.48005e-228
chr11	125364744	125366590	1847	*	1.61819e-97
chr16	88703611	88706717	3107	*	1.69597e-231
chr17	27044169	27045302	1134	*	2.01598e-209
chr22	41956440	41957443	1004	*	1.26191e-232
chr13	47125801	47127740	1940	*	1.28451e-115
chr20	44451667	44453207	1541	*	7.4279e-199
chr7	155283140	155284759	1620	*	2.11905e-183
chr5	140479025	140481682	2658	*	1.42541e-232
chr3	12199836	12201096	1261	*	3.85301e-222
chr1	201978949	201979938	990	*	2.14253e-224
chr8	22223465	22225668	2204	*	8.70671e-95
chr16	10912331	10913854	1524	*	1.89348e-160
chr13	46424943	46426263	1321	*	3.85944e-158
chr9	139947922	139949577	1656	*	3.48144e-182
chr13	112996049	113001355	5307	*	4.81306e-198
chr9	38487169	38489046	1878	*	4.70009e-232
chr8	102235927	102237217	1291	*	4.80921e-191
chr17	42992567	42994269	1703	*	1.17136e-217
chr1	166958221	166959030	810	*	1.23203e-197
chr3	49966773	49967713	941	*	1.37029e-115
chr16	4663820	4666815	2996	*	1.62453e-106
chr17	42247565	42248358	794	*	1.26779e-205
chr16	30020506	30024074	3569	*	6.50243e-120
chr7	25989524	25992501	2978	*	4.30307e-141
chr1	3634044	3635210	1167	*	6.85621e-226
chr5	172668965	172675347	6383	*	2.64653e-113
chr7	150497065	150499737	2673	*	2.42743e-130
chr1	17196838	17200163	3326	*	2.60932e-198
chr11	278092	282321	4230	*	5.67841e-191
chr11	113258210	113258908	699	*	4.62904e-205
chr7	100487180	100494800	7621	*	1.79281e-107
chr4	644572	650632	6061	*	3.26516e-153
chr16	86766712	86768117	1406	*	5.57313e-228
chr4	56659770	56660460	691	*	1.3152e-211
chr17	9548019	9550545	2527	*	6.91145e-100
chr2	110871644	110874360	2717	*	3.22996e-170
chr11	64335229	64335895	667	*	1.51077e-209
chr2	88583117	88583845	729	*	4.89655e-224
chr11	121970285	121973805	3521	*	5.64714e-171
chr17	46678719	46685448	6730	*	6.50059e-165
chr17	56769387	56770424	1038	*	1.22856e-162
chr4	2059244	2063036	3793	*	2.2226e-107
chr2	131672685	131674687	2003	*	7.94821e-194
chr9	116858634	116861532	2899	*	6.10622e-185
chr2	10686963	10689015	2053	*	1.0106e-169
chr15	29033879	29034950	1072	*	3.68655e-218
chr2	24396224	24398859	2636	*	1.97023e-168
chr10	8092165	8099218	7054	*	2.34184e-108
chr2	43327014	43328657	1644	*	2.01355e-173
chr10	102777131	102779095	1965	*	2.70115e-196
chr11	66822853	66824650	1798	*	2.00256e-142
chr7	65969653	65971710	2058	*	2.52626e-215
chr20	61146941	61149399	2459	*	1.50981e-128
chr5	140743575	140746162	2588	*	9.03118e-227
chr1	155043322	155044345	1024	*	4.44165e-157
chr20	2516256	2517613	1358	*	7.04363e-187
chr2	25426151	25427652	1502	*	6.97443e-185
chr2	241640149	241641566	1418	*	5.4329e-194
chr22	45897773	45899736	1964	*	1.67577e-177
chr12	96251729	96253460	1732	*	1.05968e-108
chr1	228655825	228659399	3575	*	2.36076e-199
chr8	145024637	145028505	3869	*	2.79651e-162
chr5	1854953	1859849	4897	*	6.66133e-171
chr14	97090212	97092205	1994	*	2.20948e-205
chr5	64330880	64331794	915	*	3.04807e-142
chr6	168196351	168200267	3917	*	1.37901e-179
chr7	150883361	150885654	2294	*	1.69437e-188
chr5	140855857	140858107	2251	*	1.20107e-176
chr16	86337418	86337823	406	*	4.40023e-219
chr12	75784541	75785295	755	*	5.72659e-220
chr1	153762201	153762564	364	*	5.84976e-222
chr10	50649666	50650248	583	*	2.73061e-221
chr1	152486477	152488368	1892	*	1.28148e-202
chr5	140528785	140532058	3274	*	3.36151e-222
chr11	8832111	8833902	1792	*	1.30862e-153
chr8	67454340	67454892	553	*	1.12154e-221
chr4	1593537	1595726	2190	*	1.1861e-195
chr10	134833312	134839817	6506	*	1.49269e-117
chr2	114035619	114037060	1442	*	6.56607e-215
chr6	27647713	27649120	1408	*	2.66042e-220
chr8	22560922	22562469	1548	*	1.1778e-172
chr19	51165207	51165845	639	*	4.49966e-220
chr4	778336	781272	2937	*	1.05417e-176
chr1	156828202	156831236	3035	*	1.04785e-130
chr16	89114089	89115733	1645	*	6.59694e-181
chr8	26047392	26048414	1023	*	3.61545e-203
chr17	37123638	37124558	921	*	4.0687e-211
chr3	42845813	42847116	1304	*	1.95895e-88
chr22	50451054	50454136	3083	*	3.92648e-156
chr19	2525231	2525634	404	*	9.12583e-217
chr17	48275324	48280370	5047	*	1.53156e-158
chr12	49687715	49692283	4569	*	5.32435e-138
chr1	157948536	157948893	358	*	3.24449e-216
chr1	16858594	16863485	4892	*	8.52985e-193
chr12	115102065	115108282	6218	*	3.86649e-160
chr10	99734081	99735202	1122	*	1.18791e-217
[truncated: 26,349 more rows]

## Sheet: dmrcate_lambda=1Mb,C=2000
seqnames	start	end	width	strand	pval_region
[truncated: 282 more rows]

[truncated: 3 more sheets: combp_dist=1kb,step=100bp, combp_dist=1Mb,step=100kb, Width_Percentiles]
