# Supplementary material for: DMRscaler: a scale-aware method to identify regions of differential DNA methylation spanning basepair to multi-megabase features
Source: BMC Bioinformatics. 2022 Sep 5;23:364. doi: 10.1186/s12859-022-04899-1 (PMC9447346; doi:10.1186/s12859-022-04899-1)
Supplement: Supplementary file 6 — Additional file 6 Table S6: Syndrome overlaps [file 12859_2022_4899_MOESM6_ESM.xlsx]

## Sheet: geneset_overlaps
layer	overlap_between	gene
DMRscaler_4_loc_window_layer	Sotos:Sotos
DMRscaler_4_loc_window_layer	Sotos:Sotos	TMEM88B
DMRscaler_4_loc_window_layer	Sotos:Sotos	TP73
DMRscaler_4_loc_window_layer	Sotos:Sotos	SPSB1
DMRscaler_4_loc_window_layer	Sotos:Sotos	CASZ1
DMRscaler_4_loc_window_layer	Sotos:Sotos	FBXO2
DMRscaler_4_loc_window_layer	Sotos:Sotos	VWA5B1
DMRscaler_4_loc_window_layer	Sotos:Sotos	RAP1GAP
DMRscaler_4_loc_window_layer	Sotos:Sotos	SFN
DMRscaler_4_loc_window_layer	Sotos:Sotos	DNALI1
DMRscaler_4_loc_window_layer	Sotos:Sotos	COL9A2
DMRscaler_4_loc_window_layer	Sotos:Sotos	CCDC17
DMRscaler_4_loc_window_layer	Sotos:Sotos	STRIP1
DMRscaler_4_loc_window_layer	Sotos:Sotos	FAM19A3
DMRscaler_4_loc_window_layer	Sotos:Sotos	NTRK1
DMRscaler_4_loc_window_layer	Sotos:Sotos	INSRR
DMRscaler_4_loc_window_layer	Sotos:Sotos	PVRL4
DMRscaler_4_loc_window_layer	Sotos:Sotos	GPR25
DMRscaler_4_loc_window_layer	Sotos:Sotos	GPR37L1
DMRscaler_4_loc_window_layer	Sotos:Sotos	KDM5B
DMRscaler_4_loc_window_layer	Sotos:Sotos	RD3
DMRscaler_4_loc_window_layer	Sotos:Sotos	LEFTY1
DMRscaler_4_loc_window_layer	Sotos:Sotos	OBSCN
DMRscaler_4_loc_window_layer	Sotos:Sotos	MFSD2B
DMRscaler_4_loc_window_layer	Sotos:Sotos	FAM228A
DMRscaler_4_loc_window_layer	Sotos:Sotos	POMC
DMRscaler_4_loc_window_layer	Sotos:Sotos	EMILIN1
DMRscaler_4_loc_window_layer	Sotos:Sotos	RTKN
DMRscaler_4_loc_window_layer	Sotos:Sotos	LBX2
DMRscaler_4_loc_window_layer	Sotos:Sotos	M1AP
DMRscaler_4_loc_window_layer	Sotos:Sotos	PAX8
DMRscaler_4_loc_window_layer	Sotos:Sotos	ALS2CR11
DMRscaler_4_loc_window_layer	Sotos:Sotos	IGFBP2
DMRscaler_4_loc_window_layer	Sotos:Sotos	SLC11A1
DMRscaler_4_loc_window_layer	Sotos:Sotos	DES
DMRscaler_4_loc_window_layer	Sotos:Sotos	NCL
DMRscaler_4_loc_window_layer	Sotos:Sotos	FANCD2OS
DMRscaler_4_loc_window_layer	Sotos:Sotos	TIMP4
DMRscaler_4_loc_window_layer	Sotos:Sotos	IQSEC1
DMRscaler_4_loc_window_layer	Sotos:Sotos	ACKR2
DMRscaler_4_loc_window_layer	Sotos:Sotos	LRRC2
DMRscaler_4_loc_window_layer	Sotos:Sotos	TDGF1
DMRscaler_4_loc_window_layer	Sotos:Sotos	LAMB2
DMRscaler_4_loc_window_layer	Sotos:Sotos	MON1A
DMRscaler_4_loc_window_layer	Sotos:Sotos	HYAL2
DMRscaler_4_loc_window_layer	Sotos:Sotos	TUSC2
DMRscaler_4_loc_window_layer	Sotos:Sotos	KLF15
DMRscaler_4_loc_window_layer	Sotos:Sotos	C3orf72
DMRscaler_4_loc_window_layer	Sotos:Sotos	ZBTB38
DMRscaler_4_loc_window_layer	Sotos:Sotos	MFSD1
DMRscaler_4_loc_window_layer	Sotos:Sotos	IQCJ:SCHIP1
DMRscaler_4_loc_window_layer	Sotos:Sotos	SCHIP1
DMRscaler_4_loc_window_layer	Sotos:Sotos	PPM1L
DMRscaler_4_loc_window_layer	Sotos:Sotos	EIF2B5
DMRscaler_4_loc_window_layer	Sotos:Sotos	CHRD
DMRscaler_4_loc_window_layer	Sotos:Sotos	SLC51A
DMRscaler_4_loc_window_layer	Sotos:Sotos	PCYT1A
DMRscaler_4_loc_window_layer	Sotos:Sotos	MFI2
DMRscaler_4_loc_window_layer	Sotos:Sotos	CPLX1
DMRscaler_4_loc_window_layer	Sotos:Sotos	CCDC152
DMRscaler_4_loc_window_layer	Sotos:Sotos	TBCA
DMRscaler_4_loc_window_layer	Sotos:Sotos	DMGDH
DMRscaler_4_loc_window_layer	Sotos:Sotos	BHMT2
DMRscaler_4_loc_window_layer	Sotos:Sotos	ACSL6
DMRscaler_4_loc_window_layer	Sotos:Sotos	P4HA2
DMRscaler_4_loc_window_layer	Sotos:Sotos	C5orf66
DMRscaler_4_loc_window_layer	Sotos:Sotos	GFRA3
DMRscaler_4_loc_window_layer	Sotos:Sotos	CDX1
DMRscaler_4_loc_window_layer	Sotos:Sotos	CAMK2A
DMRscaler_4_loc_window_layer	Sotos:Sotos	RASGEF1C
DMRscaler_4_loc_window_layer	Sotos:Sotos	TRIM7
DMRscaler_4_loc_window_layer	Sotos:Sotos	FAM217A
DMRscaler_4_loc_window_layer	Sotos:Sotos	C6orf201
DMRscaler_4_loc_window_layer	Sotos:Sotos	RBM24
DMRscaler_4_loc_window_layer	Sotos:Sotos	HIST1H1A
DMRscaler_4_loc_window_layer	Sotos:Sotos	NKAPL
DMRscaler_4_loc_window_layer	Sotos:Sotos	SCAND3
DMRscaler_4_loc_window_layer	Sotos:Sotos	TRIM15
DMRscaler_4_loc_window_layer	Sotos:Sotos	DDR1
DMRscaler_4_loc_window_layer	Sotos:Sotos	CFB
DMRscaler_4_loc_window_layer	Sotos:Sotos	TNXB
DMRscaler_4_loc_window_layer	Sotos:Sotos	PRRT1
DMRscaler_4_loc_window_layer	Sotos:Sotos	PPT2
DMRscaler_4_loc_window_layer	Sotos:Sotos	NOTCH4
DMRscaler_4_loc_window_layer	Sotos:Sotos	ZBTB22
DMRscaler_4_loc_window_layer	Sotos:Sotos	MLN
DMRscaler_4_loc_window_layer	Sotos:Sotos	GRM4
DMRscaler_4_loc_window_layer	Sotos:Sotos	TCP11
DMRscaler_4_loc_window_layer	Sotos:Sotos	PNPLA1
DMRscaler_4_loc_window_layer	Sotos:Sotos	DAAM2
DMRscaler_4_loc_window_layer	Sotos:Sotos	KHDC3L
DMRscaler_4_loc_window_layer	Sotos:Sotos	DDO
DMRscaler_4_loc_window_layer	Sotos:Sotos	DFNA5
DMRscaler_4_loc_window_layer	Sotos:Sotos	WIPF3
DMRscaler_4_loc_window_layer	Sotos:Sotos	GCK
DMRscaler_4_loc_window_layer	Sotos:Sotos	ABCA13
DMRscaler_4_loc_window_layer	Sotos:Sotos	VOPP1
DMRscaler_4_loc_window_layer	Sotos:Sotos	MLXIPL
DMRscaler_4_loc_window_layer	Sotos:Sotos	CLDN4
DMRscaler_4_loc_window_layer	Sotos:Sotos	CAV2
DMRscaler_4_loc_window_layer	Sotos:Sotos	ATP6V0A4
DMRscaler_4_loc_window_layer	Sotos:Sotos	TMEM213
DMRscaler_4_loc_window_layer	Sotos:Sotos	KCNH2
DMRscaler_4_loc_window_layer	Sotos:Sotos	NOS3
DMRscaler_4_loc_window_layer	Sotos:Sotos	GFRA2
DMRscaler_4_loc_window_layer	Sotos:Sotos	DMTN
DMRscaler_4_loc_window_layer	Sotos:Sotos	LOXL2
DMRscaler_4_loc_window_layer	Sotos:Sotos	ENTPD4
DMRscaler_4_loc_window_layer	Sotos:Sotos	NKX6:3
DMRscaler_4_loc_window_layer	Sotos:Sotos	ANK1
DMRscaler_4_loc_window_layer	Sotos:Sotos	ENPP2
DMRscaler_4_loc_window_layer	Sotos:Sotos	FAM83A
DMRscaler_4_loc_window_layer	Sotos:Sotos	BAI1
DMRscaler_4_loc_window_layer	Sotos:Sotos	MAPK15
DMRscaler_4_loc_window_layer	Sotos:Sotos	SPATC1
DMRscaler_4_loc_window_layer	Sotos:Sotos	KIF12
DMRscaler_4_loc_window_layer	Sotos:Sotos	DPM2
DMRscaler_4_loc_window_layer	Sotos:Sotos	ALOX5
DMRscaler_4_loc_window_layer	Sotos:Sotos	TET1
DMRscaler_4_loc_window_layer	Sotos:Sotos	NODAL
DMRscaler_4_loc_window_layer	Sotos:Sotos	DUPD1
DMRscaler_4_loc_window_layer	Sotos:Sotos	C10orf11
DMRscaler_4_loc_window_layer	Sotos:Sotos	GRID1
DMRscaler_4_loc_window_layer	Sotos:Sotos	LDB3
DMRscaler_4_loc_window_layer	Sotos:Sotos	MMRN2
DMRscaler_4_loc_window_layer	Sotos:Sotos	SNCG
DMRscaler_4_loc_window_layer	Sotos:Sotos	ADIRF
DMRscaler_4_loc_window_layer	Sotos:Sotos	ARHGAP19:SLIT1
DMRscaler_4_loc_window_layer	Sotos:Sotos	PDZD7
DMRscaler_4_loc_window_layer	Sotos:Sotos	GPR123
DMRscaler_4_loc_window_layer	Sotos:Sotos	ALX4
DMRscaler_4_loc_window_layer	Sotos:Sotos	CLP1
DMRscaler_4_loc_window_layer	Sotos:Sotos	LRRN4CL
DMRscaler_4_loc_window_layer	Sotos:Sotos	CHRM1
DMRscaler_4_loc_window_layer	Sotos:Sotos	MACROD1
DMRscaler_4_loc_window_layer	Sotos:Sotos	SLC22A11
DMRscaler_4_loc_window_layer	Sotos:Sotos	NRXN2
DMRscaler_4_loc_window_layer	Sotos:Sotos	NAALADL1
DMRscaler_4_loc_window_layer	Sotos:Sotos	RHOD
DMRscaler_4_loc_window_layer	Sotos:Sotos	MRGPRF
DMRscaler_4_loc_window_layer	Sotos:Sotos	PLEKHB1
DMRscaler_4_loc_window_layer	Sotos:Sotos	MYO7A
DMRscaler_4_loc_window_layer	Sotos:Sotos	COLCA1
DMRscaler_4_loc_window_layer	Sotos:Sotos	POU2AF1
DMRscaler_4_loc_window_layer	Sotos:Sotos	APOA5
DMRscaler_4_loc_window_layer	Sotos:Sotos	GRIK4
DMRscaler_4_loc_window_layer	Sotos:Sotos	KIRREL3
DMRscaler_4_loc_window_layer	Sotos:Sotos	CACNA2D4
DMRscaler_4_loc_window_layer	Sotos:Sotos	CACNA1C
DMRscaler_4_loc_window_layer	Sotos:Sotos	PLBD1
DMRscaler_4_loc_window_layer	Sotos:Sotos	PRPH
DMRscaler_4_loc_window_layer	Sotos:Sotos	ASIC1
DMRscaler_4_loc_window_layer	Sotos:Sotos	GPD1
DMRscaler_4_loc_window_layer	Sotos:Sotos	TMPRSS12
DMRscaler_4_loc_window_layer	Sotos:Sotos	KRT72
DMRscaler_4_loc_window_layer	Sotos:Sotos	HOXC4
DMRscaler_4_loc_window_layer	Sotos:Sotos	MBD6
DMRscaler_4_loc_window_layer	Sotos:Sotos	SLC26A10
DMRscaler_4_loc_window_layer	Sotos:Sotos	C12orf56
DMRscaler_4_loc_window_layer	Sotos:Sotos	USP44
DMRscaler_4_loc_window_layer	Sotos:Sotos	MYL2
DMRscaler_4_loc_window_layer	Sotos:Sotos	RASAL1
DMRscaler_4_loc_window_layer	Sotos:Sotos	CCDC42B
DMRscaler_4_loc_window_layer	Sotos:Sotos	CRYL1
DMRscaler_4_loc_window_layer	Sotos:Sotos	DLEU7
DMRscaler_4_loc_window_layer	Sotos:Sotos	F10
DMRscaler_4_loc_window_layer	Sotos:Sotos	RAD51B
DMRscaler_4_loc_window_layer	Sotos:Sotos	BEGAIN
DMRscaler_4_loc_window_layer	Sotos:Sotos	PLCB2
DMRscaler_4_loc_window_layer	Sotos:Sotos	LTK
DMRscaler_4_loc_window_layer	Sotos:Sotos	PLA2G4E
DMRscaler_4_loc_window_layer	Sotos:Sotos	DUOX1
DMRscaler_4_loc_window_layer	Sotos:Sotos	RNF111
DMRscaler_4_loc_window_layer	Sotos:Sotos	NEIL1
DMRscaler_4_loc_window_layer	Sotos:Sotos	CHRNB4
DMRscaler_4_loc_window_layer	Sotos:Sotos	ALPK3
DMRscaler_4_loc_window_layer	Sotos:Sotos	MESP2
DMRscaler_4_loc_window_layer	Sotos:Sotos	SEMA4B
DMRscaler_4_loc_window_layer	Sotos:Sotos	ARHGDIG
DMRscaler_4_loc_window_layer	Sotos:Sotos	CLDN9
DMRscaler_4_loc_window_layer	Sotos:Sotos	TVP23A
DMRscaler_4_loc_window_layer	Sotos:Sotos	ASPHD1
DMRscaler_4_loc_window_layer	Sotos:Sotos	PRSS36
DMRscaler_4_loc_window_layer	Sotos:Sotos	MT1A
DMRscaler_4_loc_window_layer	Sotos:Sotos	CX3CL1
DMRscaler_4_loc_window_layer	Sotos:Sotos	RRAD
DMRscaler_4_loc_window_layer	Sotos:Sotos	ESRP2
DMRscaler_4_loc_window_layer	Sotos:Sotos	IL17C
DMRscaler_4_loc_window_layer	Sotos:Sotos	MYO1C
DMRscaler_4_loc_window_layer	Sotos:Sotos	ZMYND15
DMRscaler_4_loc_window_layer	Sotos:Sotos	PITPNM3
DMRscaler_4_loc_window_layer	Sotos:Sotos	ARHGEF15
DMRscaler_4_loc_window_layer	Sotos:Sotos	NTN1
DMRscaler_4_loc_window_layer	Sotos:Sotos	USP43
DMRscaler_4_loc_window_layer	Sotos:Sotos	RNF112
DMRscaler_4_loc_window_layer	Sotos:Sotos	SRCIN1
DMRscaler_4_loc_window_layer	Sotos:Sotos	C17orf98
DMRscaler_4_loc_window_layer	Sotos:Sotos	PPP1R1B
DMRscaler_4_loc_window_layer	Sotos:Sotos	GRB7
DMRscaler_4_loc_window_layer	Sotos:Sotos	KRT12
DMRscaler_4_loc_window_layer	Sotos:Sotos	HSPB9
DMRscaler_4_loc_window_layer	Sotos:Sotos	ASB16
DMRscaler_4_loc_window_layer	Sotos:Sotos	HOXB7
DMRscaler_4_loc_window_layer	Sotos:Sotos	NGFR
DMRscaler_4_loc_window_layer	Sotos:Sotos	DLX4
DMRscaler_4_loc_window_layer	Sotos:Sotos	DLX3
DMRscaler_4_loc_window_layer	Sotos:Sotos	WFIKKN2
DMRscaler_4_loc_window_layer	Sotos:Sotos	USP32
DMRscaler_4_loc_window_layer	Sotos:Sotos	C17orf64
DMRscaler_4_loc_window_layer	Sotos:Sotos	BTBD17
DMRscaler_4_loc_window_layer	Sotos:Sotos	CYGB
DMRscaler_4_loc_window_layer	Sotos:Sotos	PRCD
DMRscaler_4_loc_window_layer	Sotos:Sotos	TBC1D16
DMRscaler_4_loc_window_layer	Sotos:Sotos	ACTG1
DMRscaler_4_loc_window_layer	Sotos:Sotos	FSCN2
DMRscaler_4_loc_window_layer	Sotos:Sotos	LOXHD1
DMRscaler_4_loc_window_layer	Sotos:Sotos	MUM1
DMRscaler_4_loc_window_layer	Sotos:Sotos	GNG7
DMRscaler_4_loc_window_layer	Sotos:Sotos	C19orf77
DMRscaler_4_loc_window_layer	Sotos:Sotos	PODNL1
DMRscaler_4_loc_window_layer	Sotos:Sotos	FBXO27
DMRscaler_4_loc_window_layer	Sotos:Sotos	LYPD4
DMRscaler_4_loc_window_layer	Sotos:Sotos	APOC1
DMRscaler_4_loc_window_layer	Sotos:Sotos	PPP5D1
DMRscaler_4_loc_window_layer	Sotos:Sotos	PNMAL2
DMRscaler_4_loc_window_layer	Sotos:Sotos	ZNF541
DMRscaler_4_loc_window_layer	Sotos:Sotos	SULT2B1
DMRscaler_4_loc_window_layer	Sotos:Sotos	NTN5
DMRscaler_4_loc_window_layer	Sotos:Sotos	MAMSTR
DMRscaler_4_loc_window_layer	Sotos:Sotos	RASIP1
DMRscaler_4_loc_window_layer	Sotos:Sotos	IZUMO1
DMRscaler_4_loc_window_layer	Sotos:Sotos	SYT3
DMRscaler_4_loc_window_layer	Sotos:Sotos	SHANK1
DMRscaler_4_loc_window_layer	Sotos:Sotos	KLK15
DMRscaler_4_loc_window_layer	Sotos:Sotos	TTYH1
DMRscaler_4_loc_window_layer	Sotos:Sotos	TMEM190
DMRscaler_4_loc_window_layer	Sotos:Sotos	SSC5D
DMRscaler_4_loc_window_layer	Sotos:Sotos	SCRT2
DMRscaler_4_loc_window_layer	Sotos:Sotos	TMC2
DMRscaler_4_loc_window_layer	Sotos:Sotos	LZTS3
DMRscaler_4_loc_window_layer	Sotos:Sotos	GFRA4
DMRscaler_4_loc_window_layer	Sotos:Sotos	LRRN4
DMRscaler_4_loc_window_layer	Sotos:Sotos	COX4I2
DMRscaler_4_loc_window_layer	Sotos:Sotos	DUSP15
DMRscaler_4_loc_window_layer	Sotos:Sotos	LPIN3
DMRscaler_4_loc_window_layer	Sotos:Sotos	TNNC2
DMRscaler_4_loc_window_layer	Sotos:Sotos	SALL4
DMRscaler_4_loc_window_layer	Sotos:Sotos	BMP7
DMRscaler_4_loc_window_layer	Sotos:Sotos	APCDD1L
DMRscaler_4_loc_window_layer	Sotos:Sotos	OPRL1
DMRscaler_4_loc_window_layer	Sotos:Sotos	AIRE
DMRscaler_4_loc_window_layer	Sotos:Sotos	SLC25A18
DMRscaler_4_loc_window_layer	Sotos:Sotos	PLA2G3
DMRscaler_4_loc_window_layer	Sotos:Sotos	TMPRSS6
DMRscaler_4_loc_window_layer	Sotos:Sotos	CSNK1E
DMRscaler_4_loc_window_layer	Sotos:Sotos	CSDC2
DMRscaler_4_loc_window_layer	Sotos:Sotos	NFAM1
DMRscaler_4_loc_window_layer	Sotos:Sotos	FAM118A
DMRscaler_4_loc_window_layer	Sotos:Sotos	FBLN1
DMRscaler_4_loc_window_layer	Sotos:Sotos	IL17REL
DMRscaler_4_loc_window_layer	Sotos:Sotos	PLXNB2
DMRscaler_4_loc_window_layer	Sotos:Sotos	KLHDC7B
DMRscaler_4_loc_window_layer	Sotos:Sotos	RGN
DMRscaler_4_loc_window_layer	Sotos:Sotos	TCEAL7
DMRscaler_8_loc_window_layer	Sotos:Sotos
DMRscaler_8_loc_window_layer	Sotos:Sotos	SAMD11
DMRscaler_8_loc_window_layer	Sotos:Sotos	PLEKHN1
DMRscaler_8_loc_window_layer	Sotos:Sotos	C1orf170
DMRscaler_8_loc_window_layer	Sotos:Sotos	ISG15
DMRscaler_8_loc_window_layer	Sotos:Sotos	RNF223
DMRscaler_8_loc_window_layer	Sotos:Sotos	TTLL10
DMRscaler_8_loc_window_layer	Sotos:Sotos	B3GALT6
DMRscaler_8_loc_window_layer	Sotos:Sotos	FAM132A
DMRscaler_8_loc_window_layer	Sotos:Sotos	SCNN1D
DMRscaler_8_loc_window_layer	Sotos:Sotos	MXRA8
DMRscaler_8_loc_window_layer	Sotos:Sotos	AURKAIP1
DMRscaler_8_loc_window_layer	Sotos:Sotos	ANKRD65
DMRscaler_8_loc_window_layer	Sotos:Sotos	TMEM88B
DMRscaler_8_loc_window_layer	Sotos:Sotos	VWA1
DMRscaler_8_loc_window_layer	Sotos:Sotos	ATAD3C
DMRscaler_8_loc_window_layer	Sotos:Sotos	CALML6
DMRscaler_8_loc_window_layer	Sotos:Sotos	TMEM52
DMRscaler_8_loc_window_layer	Sotos:Sotos	C1orf222
DMRscaler_8_loc_window_layer	Sotos:Sotos	GABRD
DMRscaler_8_loc_window_layer	Sotos:Sotos	PRKCZ
DMRscaler_8_loc_window_layer	Sotos:Sotos	C1orf86
DMRscaler_8_loc_window_layer	Sotos:Sotos	PEX10
DMRscaler_8_loc_window_layer	Sotos:Sotos	PLCH2
DMRscaler_8_loc_window_layer	Sotos:Sotos	HES5
DMRscaler_8_loc_window_layer	Sotos:Sotos	MMEL1
DMRscaler_8_loc_window_layer	Sotos:Sotos	TTC34
DMRscaler_8_loc_window_layer	Sotos:Sotos	PRDM16
DMRscaler_8_loc_window_layer	Sotos:Sotos	TP73
DMRscaler_8_loc_window_layer	Sotos:Sotos	CCDC27
DMRscaler_8_loc_window_layer	Sotos:Sotos	DFFB
DMRscaler_8_loc_window_layer	Sotos:Sotos	CHD5
DMRscaler_8_loc_window_layer	Sotos:Sotos	RPL22
DMRscaler_8_loc_window_layer	Sotos:Sotos	ACOT7
DMRscaler_8_loc_window_layer	Sotos:Sotos	HES2
DMRscaler_8_loc_window_layer	Sotos:Sotos	ESPN
DMRscaler_8_loc_window_layer	Sotos:Sotos	TNFRSF25
DMRscaler_8_loc_window_layer	Sotos:Sotos	PLEKHG5
DMRscaler_8_loc_window_layer	Sotos:Sotos	NOL9
DMRscaler_8_loc_window_layer	Sotos:Sotos	TAS1R1
DMRscaler_8_loc_window_layer	Sotos:Sotos	KLHL21
DMRscaler_8_loc_window_layer	Sotos:Sotos	CAMTA1
DMRscaler_8_loc_window_layer	Sotos:Sotos	SLC45A1
DMRscaler_8_loc_window_layer	Sotos:Sotos	SPSB1
DMRscaler_8_loc_window_layer	Sotos:Sotos	CLSTN1
DMRscaler_8_loc_window_layer	Sotos:Sotos	NMNAT1
DMRscaler_8_loc_window_layer	Sotos:Sotos	CASZ1
DMRscaler_8_loc_window_layer	Sotos:Sotos	C1orf127
DMRscaler_8_loc_window_layer	Sotos:Sotos	PTCHD2
DMRscaler_8_loc_window_layer	Sotos:Sotos	FBXO2
DMRscaler_8_loc_window_layer	Sotos:Sotos	C1orf167
DMRscaler_8_loc_window_layer	Sotos:Sotos	MTHFR
DMRscaler_8_loc_window_layer	Sotos:Sotos	NPPA
DMRscaler_8_loc_window_layer	Sotos:Sotos	NPPB
DMRscaler_8_loc_window_layer	Sotos:Sotos	KIAA2013
DMRscaler_8_loc_window_layer	Sotos:Sotos	DHRS3
DMRscaler_8_loc_window_layer	Sotos:Sotos	PRAMEF1
DMRscaler_8_loc_window_layer	Sotos:Sotos	PRAMEF11
DMRscaler_8_loc_window_layer	Sotos:Sotos	PDPN
DMRscaler_8_loc_window_layer	Sotos:Sotos	KAZN
DMRscaler_8_loc_window_layer	Sotos:Sotos	TMEM82
DMRscaler_8_loc_window_layer	Sotos:Sotos	FBLIM1
DMRscaler_8_loc_window_layer	Sotos:Sotos	C1orf64
DMRscaler_8_loc_window_layer	Sotos:Sotos	HSPB7
DMRscaler_8_loc_window_layer	Sotos:Sotos	CLCNKA
DMRscaler_8_loc_window_layer	Sotos:Sotos	CLCNKB
DMRscaler_8_loc_window_layer	Sotos:Sotos	FAM131C
DMRscaler_8_loc_window_layer	Sotos:Sotos	EPHA2
DMRscaler_8_loc_window_layer	Sotos:Sotos	ARHGEF19
DMRscaler_8_loc_window_layer	Sotos:Sotos	CROCC
DMRscaler_8_loc_window_layer	Sotos:Sotos	RCC2
DMRscaler_8_loc_window_layer	Sotos:Sotos	ARHGEF10L
DMRscaler_8_loc_window_layer	Sotos:Sotos	IGSF21
DMRscaler_8_loc_window_layer	Sotos:Sotos	KLHDC7A
DMRscaler_8_loc_window_layer	Sotos:Sotos	PAX7
DMRscaler_8_loc_window_layer	Sotos:Sotos	TAS1R2
DMRscaler_8_loc_window_layer	Sotos:Sotos	AKR7A3
DMRscaler_8_loc_window_layer	Sotos:Sotos	CAPZB
DMRscaler_8_loc_window_layer	Sotos:Sotos	MINOS1
DMRscaler_8_loc_window_layer	Sotos:Sotos	NBL1
DMRscaler_8_loc_window_layer	Sotos:Sotos	RNF186
DMRscaler_8_loc_window_layer	Sotos:Sotos	PLA2G2A
DMRscaler_8_loc_window_layer	Sotos:Sotos	PLA2G5
DMRscaler_8_loc_window_layer	Sotos:Sotos	PLA2G2D
DMRscaler_8_loc_window_layer	Sotos:Sotos	VWA5B1
DMRscaler_8_loc_window_layer	Sotos:Sotos	SH2D5
DMRscaler_8_loc_window_layer	Sotos:Sotos	ALPL
DMRscaler_8_loc_window_layer	Sotos:Sotos	RAP1GAP
DMRscaler_8_loc_window_layer	Sotos:Sotos	WNT4
DMRscaler_8_loc_window_layer	Sotos:Sotos	EPHA8
DMRscaler_8_loc_window_layer	Sotos:Sotos	C1QC
DMRscaler_8_loc_window_layer	Sotos:Sotos	C1QB
DMRscaler_8_loc_window_layer	Sotos:Sotos	EPHB2
DMRscaler_8_loc_window_layer	Sotos:Sotos	ASAP3
DMRscaler_8_loc_window_layer	Sotos:Sotos	MYOM3
DMRscaler_8_loc_window_layer	Sotos:Sotos	IL22RA1
DMRscaler_8_loc_window_layer	Sotos:Sotos	IFNLR1
DMRscaler_8_loc_window_layer	Sotos:Sotos	GRHL3
DMRscaler_8_loc_window_layer	Sotos:Sotos	RUNX3
DMRscaler_8_loc_window_layer	Sotos:Sotos	STMN1
DMRscaler_8_loc_window_layer	Sotos:Sotos	EXTL1
DMRscaler_8_loc_window_layer	Sotos:Sotos	TRIM63
DMRscaler_8_loc_window_layer	Sotos:Sotos	FAM110D
DMRscaler_8_loc_window_layer	Sotos:Sotos	CNKSR1
DMRscaler_8_loc_window_layer	Sotos:Sotos	CATSPER4
DMRscaler_8_loc_window_layer	Sotos:Sotos	SFN
DMRscaler_8_loc_window_layer	Sotos:Sotos	SYTL1
DMRscaler_8_loc_window_layer	Sotos:Sotos	MAP3K6
DMRscaler_8_loc_window_layer	Sotos:Sotos	FCN3
DMRscaler_8_loc_window_layer	Sotos:Sotos	CD164L2
DMRscaler_8_loc_window_layer	Sotos:Sotos	FGR
DMRscaler_8_loc_window_layer	Sotos:Sotos	OPRD1
DMRscaler_8_loc_window_layer	Sotos:Sotos	PTPRU
DMRscaler_8_loc_window_layer	Sotos:Sotos	SDC3
DMRscaler_8_loc_window_layer	Sotos:Sotos	TINAGL1
DMRscaler_8_loc_window_layer	Sotos:Sotos	COL16A1
DMRscaler_8_loc_window_layer	Sotos:Sotos	SPOCD1
DMRscaler_8_loc_window_layer	Sotos:Sotos	FAM167B
DMRscaler_8_loc_window_layer	Sotos:Sotos	FNDC5
DMRscaler_8_loc_window_layer	Sotos:Sotos	ADC
DMRscaler_8_loc_window_layer	Sotos:Sotos	C1orf94
DMRscaler_8_loc_window_layer	Sotos:Sotos	SMIM12
DMRscaler_8_loc_window_layer	Sotos:Sotos	GJB5
DMRscaler_8_loc_window_layer	Sotos:Sotos	GJA4
DMRscaler_8_loc_window_layer	Sotos:Sotos	SFPQ
DMRscaler_8_loc_window_layer	Sotos:Sotos	TFAP2E
DMRscaler_8_loc_window_layer	Sotos:Sotos	COL8A2
DMRscaler_8_loc_window_layer	Sotos:Sotos	SH3D21
DMRscaler_8_loc_window_layer	Sotos:Sotos	EVA1B
DMRscaler_8_loc_window_layer	Sotos:Sotos	CSF3R
DMRscaler_8_loc_window_layer	Sotos:Sotos	DNALI1
DMRscaler_8_loc_window_layer	Sotos:Sotos	C1orf109
DMRscaler_8_loc_window_layer	Sotos:Sotos	INPP5B
DMRscaler_8_loc_window_layer	Sotos:Sotos	MYCBP
DMRscaler_8_loc_window_layer	Sotos:Sotos	GJA9
DMRscaler_8_loc_window_layer	Sotos:Sotos	RHBDL2
DMRscaler_8_loc_window_layer	Sotos:Sotos	NDUFS5
DMRscaler_8_loc_window_layer	Sotos:Sotos	MACF1
DMRscaler_8_loc_window_layer	Sotos:Sotos	BMP8A
DMRscaler_8_loc_window_layer	Sotos:Sotos	HEYL
DMRscaler_8_loc_window_layer	Sotos:Sotos	NT5C1A
DMRscaler_8_loc_window_layer	Sotos:Sotos	HPCAL4
DMRscaler_8_loc_window_layer	Sotos:Sotos	PPIE
DMRscaler_8_loc_window_layer	Sotos:Sotos	BMP8B
DMRscaler_8_loc_window_layer	Sotos:Sotos	OXCT2
DMRscaler_8_loc_window_layer	Sotos:Sotos	COL9A2
DMRscaler_8_loc_window_layer	Sotos:Sotos	RIMS3
DMRscaler_8_loc_window_layer	Sotos:Sotos	KCNQ4
DMRscaler_8_loc_window_layer	Sotos:Sotos	CTPS1
DMRscaler_8_loc_window_layer	Sotos:Sotos	EDN2
DMRscaler_8_loc_window_layer	Sotos:Sotos	HIVEP3
DMRscaler_8_loc_window_layer	Sotos:Sotos	C1orf210
DMRscaler_8_loc_window_layer	Sotos:Sotos	ARTN
DMRscaler_8_loc_window_layer	Sotos:Sotos	BTBD19
DMRscaler_8_loc_window_layer	Sotos:Sotos	CCDC17
DMRscaler_8_loc_window_layer	Sotos:Sotos	FAAH
DMRscaler_8_loc_window_layer	Sotos:Sotos	DMBX1
DMRscaler_8_loc_window_layer	Sotos:Sotos	KNCN
DMRscaler_8_loc_window_layer	Sotos:Sotos	MKNK1
DMRscaler_8_loc_window_layer	Sotos:Sotos	MOB3C
DMRscaler_8_loc_window_layer	Sotos:Sotos	CYP4A11
DMRscaler_8_loc_window_layer	Sotos:Sotos	CYP4X1
DMRscaler_8_loc_window_layer	Sotos:Sotos	FOXD2
DMRscaler_8_loc_window_layer	Sotos:Sotos	AGBL4
DMRscaler_8_loc_window_layer	Sotos:Sotos	ELAVL4
DMRscaler_8_loc_window_layer	Sotos:Sotos	TTC39A
DMRscaler_8_loc_window_layer	Sotos:Sotos	LRP8
DMRscaler_8_loc_window_layer	Sotos:Sotos	DMRTB1
DMRscaler_8_loc_window_layer	Sotos:Sotos	GLIS1
DMRscaler_8_loc_window_layer	Sotos:Sotos	LDLRAD1
DMRscaler_8_loc_window_layer	Sotos:Sotos	TTC22
DMRscaler_8_loc_window_layer	Sotos:Sotos	C1orf177
DMRscaler_8_loc_window_layer	Sotos:Sotos	TMEM61
DMRscaler_8_loc_window_layer	Sotos:Sotos	BSND
DMRscaler_8_loc_window_layer	Sotos:Sotos	C1orf168
DMRscaler_8_loc_window_layer	Sotos:Sotos	DAB1
DMRscaler_8_loc_window_layer	Sotos:Sotos	TACSTD2
DMRscaler_8_loc_window_layer	Sotos:Sotos	C1orf87
DMRscaler_8_loc_window_layer	Sotos:Sotos	L1TD1
DMRscaler_8_loc_window_layer	Sotos:Sotos	UBE2U
DMRscaler_8_loc_window_layer	Sotos:Sotos	C1orf141
DMRscaler_8_loc_window_layer	Sotos:Sotos	GNG12
DMRscaler_8_loc_window_layer	Sotos:Sotos	DIRAS3
DMRscaler_8_loc_window_layer	Sotos:Sotos	PTGER3
DMRscaler_8_loc_window_layer	Sotos:Sotos	LHX8
DMRscaler_8_loc_window_layer	Sotos:Sotos	SLC44A5
DMRscaler_8_loc_window_layer	Sotos:Sotos	AK5
DMRscaler_8_loc_window_layer	Sotos:Sotos	GIPC2
DMRscaler_8_loc_window_layer	Sotos:Sotos	ELTD1
DMRscaler_8_loc_window_layer	Sotos:Sotos	WDR63
DMRscaler_8_loc_window_layer	Sotos:Sotos	MCOLN3
DMRscaler_8_loc_window_layer	Sotos:Sotos	TGFBR3
DMRscaler_8_loc_window_layer	Sotos:Sotos	EVI5
DMRscaler_8_loc_window_layer	Sotos:Sotos	PALMD
DMRscaler_8_loc_window_layer	Sotos:Sotos	PRMT6
DMRscaler_8_loc_window_layer	Sotos:Sotos	NTNG1
DMRscaler_8_loc_window_layer	Sotos:Sotos	PSMA5
DMRscaler_8_loc_window_layer	Sotos:Sotos	SYPL2
DMRscaler_8_loc_window_layer	Sotos:Sotos	GSTM5
DMRscaler_8_loc_window_layer	Sotos:Sotos	STRIP1
DMRscaler_8_loc_window_layer	Sotos:Sotos	ALX3
DMRscaler_8_loc_window_layer	Sotos:Sotos	UBL4B
DMRscaler_8_loc_window_layer	Sotos:Sotos	SLC6A17
DMRscaler_8_loc_window_layer	Sotos:Sotos	KCNA2
DMRscaler_8_loc_window_layer	Sotos:Sotos	PIFO
DMRscaler_8_loc_window_layer	Sotos:Sotos	ADORA3
DMRscaler_8_loc_window_layer	Sotos:Sotos	KCND3
DMRscaler_8_loc_window_layer	Sotos:Sotos	FAM19A3
DMRscaler_8_loc_window_layer	Sotos:Sotos	SLC16A1
DMRscaler_8_loc_window_layer	Sotos:Sotos	OLFML3
DMRscaler_8_loc_window_layer	Sotos:Sotos	SYCP1
DMRscaler_8_loc_window_layer	Sotos:Sotos	TRIM45
DMRscaler_8_loc_window_layer	Sotos:Sotos	TBX15
DMRscaler_8_loc_window_layer	Sotos:Sotos	PDE4DIP
DMRscaler_8_loc_window_layer	Sotos:Sotos	HFE2
DMRscaler_8_loc_window_layer	Sotos:Sotos	FMO5
DMRscaler_8_loc_window_layer	Sotos:Sotos	PPIAL4A
DMRscaler_8_loc_window_layer	Sotos:Sotos	NBPF20
DMRscaler_8_loc_window_layer	Sotos:Sotos	MTMR11
DMRscaler_8_loc_window_layer	Sotos:Sotos	CA14
DMRscaler_8_loc_window_layer	Sotos:Sotos	SEMA6C
DMRscaler_8_loc_window_layer	Sotos:Sotos	VPS72
DMRscaler_8_loc_window_layer	Sotos:Sotos	PIP5K1A
DMRscaler_8_loc_window_layer	Sotos:Sotos	RIIAD1
DMRscaler_8_loc_window_layer	Sotos:Sotos	LINGO4
DMRscaler_8_loc_window_layer	Sotos:Sotos	RORC
DMRscaler_8_loc_window_layer	Sotos:Sotos	S100A10
DMRscaler_8_loc_window_layer	Sotos:Sotos	TCHHL1
DMRscaler_8_loc_window_layer	Sotos:Sotos	TCHH
DMRscaler_8_loc_window_layer	Sotos:Sotos	RPTN
DMRscaler_8_loc_window_layer	Sotos:Sotos	FLG
DMRscaler_8_loc_window_layer	Sotos:Sotos	FLG2
DMRscaler_8_loc_window_layer	Sotos:Sotos	CRNN
DMRscaler_8_loc_window_layer	Sotos:Sotos	LCE5A
DMRscaler_8_loc_window_layer	Sotos:Sotos	CRCT1
DMRscaler_8_loc_window_layer	Sotos:Sotos	LCE3E
DMRscaler_8_loc_window_layer	Sotos:Sotos	LCE3D
DMRscaler_8_loc_window_layer	Sotos:Sotos	LCE3C
DMRscaler_8_loc_window_layer	Sotos:Sotos	LCE3B
DMRscaler_8_loc_window_layer	Sotos:Sotos	LCE3A
DMRscaler_8_loc_window_layer	Sotos:Sotos	LCE2D
DMRscaler_8_loc_window_layer	Sotos:Sotos	LCE2B
DMRscaler_8_loc_window_layer	Sotos:Sotos	LCE2C
DMRscaler_8_loc_window_layer	Sotos:Sotos	LCE2A
DMRscaler_8_loc_window_layer	Sotos:Sotos	LCE4A
DMRscaler_8_loc_window_layer	Sotos:Sotos	C1orf68
DMRscaler_8_loc_window_layer	Sotos:Sotos	KPRP
DMRscaler_8_loc_window_layer	Sotos:Sotos	LCE1F
DMRscaler_8_loc_window_layer	Sotos:Sotos	LCE1B
DMRscaler_8_loc_window_layer	Sotos:Sotos	LCE1A
DMRscaler_8_loc_window_layer	Sotos:Sotos	LCE6A
DMRscaler_8_loc_window_layer	Sotos:Sotos	SMCP
DMRscaler_8_loc_window_layer	Sotos:Sotos	IVL
DMRscaler_8_loc_window_layer	Sotos:Sotos	SPRR4
DMRscaler_8_loc_window_layer	Sotos:Sotos	LELP1
DMRscaler_8_loc_window_layer	Sotos:Sotos	PRR9
DMRscaler_8_loc_window_layer	Sotos:Sotos	LOR
DMRscaler_8_loc_window_layer	Sotos:Sotos	S100A13
DMRscaler_8_loc_window_layer	Sotos:Sotos	S100A1
DMRscaler_8_loc_window_layer	Sotos:Sotos	GATAD2B
DMRscaler_8_loc_window_layer	Sotos:Sotos	KCNN3
DMRscaler_8_loc_window_layer	Sotos:Sotos	EFNA3
DMRscaler_8_loc_window_layer	Sotos:Sotos	THBS3
DMRscaler_8_loc_window_layer	Sotos:Sotos	MTX1
DMRscaler_8_loc_window_layer	Sotos:Sotos	PKLR
DMRscaler_8_loc_window_layer	Sotos:Sotos	CCT3
DMRscaler_8_loc_window_layer	Sotos:Sotos	RHBG
DMRscaler_8_loc_window_layer	Sotos:Sotos	C1orf61
DMRscaler_8_loc_window_layer	Sotos:Sotos	IQGAP3
DMRscaler_8_loc_window_layer	Sotos:Sotos	HAPLN2
DMRscaler_8_loc_window_layer	Sotos:Sotos	BCAN
DMRscaler_8_loc_window_layer	Sotos:Sotos	NES
DMRscaler_8_loc_window_layer	Sotos:Sotos	CRABP2
DMRscaler_8_loc_window_layer	Sotos:Sotos	SH2D2A
DMRscaler_8_loc_window_layer	Sotos:Sotos	NTRK1
DMRscaler_8_loc_window_layer	Sotos:Sotos	INSRR
DMRscaler_8_loc_window_layer	Sotos:Sotos	ETV3L
DMRscaler_8_loc_window_layer	Sotos:Sotos	CD1D
DMRscaler_8_loc_window_layer	Sotos:Sotos	OR6K3
DMRscaler_8_loc_window_layer	Sotos:Sotos	OR6K6
DMRscaler_8_loc_window_layer	Sotos:Sotos	OR6N1
DMRscaler_8_loc_window_layer	Sotos:Sotos	OR10J5
DMRscaler_8_loc_window_layer	Sotos:Sotos	APCS
DMRscaler_8_loc_window_layer	Sotos:Sotos	CRP
DMRscaler_8_loc_window_layer	Sotos:Sotos	C1orf204
DMRscaler_8_loc_window_layer	Sotos:Sotos	VSIG8
DMRscaler_8_loc_window_layer	Sotos:Sotos	CCDC19
DMRscaler_8_loc_window_layer	Sotos:Sotos	IGSF9
DMRscaler_8_loc_window_layer	Sotos:Sotos	SLAMF9
DMRscaler_8_loc_window_layer	Sotos:Sotos	ATP1A2
DMRscaler_8_loc_window_layer	Sotos:Sotos	ATP1A4
DMRscaler_8_loc_window_layer	Sotos:Sotos	CASQ1
DMRscaler_8_loc_window_layer	Sotos:Sotos	PVRL4
DMRscaler_8_loc_window_layer	Sotos:Sotos	MPZ
DMRscaler_8_loc_window_layer	Sotos:Sotos	FCGR2A
DMRscaler_8_loc_window_layer	Sotos:Sotos	HSPA6
DMRscaler_8_loc_window_layer	Sotos:Sotos	FCGR3A
DMRscaler_8_loc_window_layer	Sotos:Sotos	FCGR2B
DMRscaler_8_loc_window_layer	Sotos:Sotos	PBX1
DMRscaler_8_loc_window_layer	Sotos:Sotos	LMX1A
DMRscaler_8_loc_window_layer	Sotos:Sotos	LRRC52
DMRscaler_8_loc_window_layer	Sotos:Sotos	ILDR2
DMRscaler_8_loc_window_layer	Sotos:Sotos	MAEL
DMRscaler_8_loc_window_layer	Sotos:Sotos	CD247
DMRscaler_8_loc_window_layer	Sotos:Sotos	METTL11B
DMRscaler_8_loc_window_layer	Sotos:Sotos	RABGAP1L
DMRscaler_8_loc_window_layer	Sotos:Sotos	CACYBP
DMRscaler_8_loc_window_layer	Sotos:Sotos	TNN
DMRscaler_8_loc_window_layer	Sotos:Sotos	TNR
DMRscaler_8_loc_window_layer	Sotos:Sotos	BRINP2
DMRscaler_8_loc_window_layer	Sotos:Sotos	FAM163A
DMRscaler_8_loc_window_layer	Sotos:Sotos	KIAA1614
DMRscaler_8_loc_window_layer	Sotos:Sotos	MR1
DMRscaler_8_loc_window_layer	Sotos:Sotos	CACNA1E
DMRscaler_8_loc_window_layer	Sotos:Sotos	ZNF648
DMRscaler_8_loc_window_layer	Sotos:Sotos	RGS8
DMRscaler_8_loc_window_layer	Sotos:Sotos	SHCBP1L
DMRscaler_8_loc_window_layer	Sotos:Sotos	LAMC2
DMRscaler_8_loc_window_layer	Sotos:Sotos	NR5A2
DMRscaler_8_loc_window_layer	Sotos:Sotos	GPR25
DMRscaler_8_loc_window_layer	Sotos:Sotos	C1orf106
DMRscaler_8_loc_window_layer	Sotos:Sotos	CACNA1S
DMRscaler_8_loc_window_layer	Sotos:Sotos	ASCL5
DMRscaler_8_loc_window_layer	Sotos:Sotos	TMEM9
DMRscaler_8_loc_window_layer	Sotos:Sotos	IGFN1
DMRscaler_8_loc_window_layer	Sotos:Sotos	PKP1
DMRscaler_8_loc_window_layer	Sotos:Sotos	TNNT2
DMRscaler_8_loc_window_layer	Sotos:Sotos	LAD1
DMRscaler_8_loc_window_layer	Sotos:Sotos	TNNI1
DMRscaler_8_loc_window_layer	Sotos:Sotos	ELF3
DMRscaler_8_loc_window_layer	Sotos:Sotos	GPR37L1
DMRscaler_8_loc_window_layer	Sotos:Sotos	LGR6
DMRscaler_8_loc_window_layer	Sotos:Sotos	SYT2
DMRscaler_8_loc_window_layer	Sotos:Sotos	KDM5B
DMRscaler_8_loc_window_layer	Sotos:Sotos	PPFIA4
DMRscaler_8_loc_window_layer	Sotos:Sotos	MYOG
DMRscaler_8_loc_window_layer	Sotos:Sotos	ADORA1
DMRscaler_8_loc_window_layer	Sotos:Sotos	MYBPH
DMRscaler_8_loc_window_layer	Sotos:Sotos	CHIT1
DMRscaler_8_loc_window_layer	Sotos:Sotos	FMOD
DMRscaler_8_loc_window_layer	Sotos:Sotos	PRELP
DMRscaler_8_loc_window_layer	Sotos:Sotos	REN
DMRscaler_8_loc_window_layer	Sotos:Sotos	GOLT1A
DMRscaler_8_loc_window_layer	Sotos:Sotos	PLEKHA6
DMRscaler_8_loc_window_layer	Sotos:Sotos	NFASC
DMRscaler_8_loc_window_layer	Sotos:Sotos	CNTN2
DMRscaler_8_loc_window_layer	Sotos:Sotos	KLHDC8A
DMRscaler_8_loc_window_layer	Sotos:Sotos	LEMD1
DMRscaler_8_loc_window_layer	Sotos:Sotos	CDK18
DMRscaler_8_loc_window_layer	Sotos:Sotos	PM20D1
DMRscaler_8_loc_window_layer	Sotos:Sotos	SLC26A9
DMRscaler_8_loc_window_layer	Sotos:Sotos	EIF2D
DMRscaler_8_loc_window_layer	Sotos:Sotos	LAMB3
DMRscaler_8_loc_window_layer	Sotos:Sotos	IRF6
DMRscaler_8_loc_window_layer	Sotos:Sotos	SERTAD4
DMRscaler_8_loc_window_layer	Sotos:Sotos	RD3
DMRscaler_8_loc_window_layer	Sotos:Sotos	ESRRG
DMRscaler_8_loc_window_layer	Sotos:Sotos	SLC30A10
DMRscaler_8_loc_window_layer	Sotos:Sotos	HLX
DMRscaler_8_loc_window_layer	Sotos:Sotos	HHIPL2
DMRscaler_8_loc_window_layer	Sotos:Sotos	TLR5
DMRscaler_8_loc_window_layer	Sotos:Sotos	SUSD4
DMRscaler_8_loc_window_layer	Sotos:Sotos	C1orf65
DMRscaler_8_loc_window_layer	Sotos:Sotos	LEFTY1
DMRscaler_8_loc_window_layer	Sotos:Sotos	LEFTY2
DMRscaler_8_loc_window_layer	Sotos:Sotos	LIN9
DMRscaler_8_loc_window_layer	Sotos:Sotos	C1orf35
DMRscaler_8_loc_window_layer	Sotos:Sotos	MRPL55
DMRscaler_8_loc_window_layer	Sotos:Sotos	OBSCN
DMRscaler_8_loc_window_layer	Sotos:Sotos	HIST3H2BB
DMRscaler_8_loc_window_layer	Sotos:Sotos	TMEM78
DMRscaler_8_loc_window_layer	Sotos:Sotos	TRIM67
DMRscaler_8_loc_window_layer	Sotos:Sotos	MLK4
DMRscaler_8_loc_window_layer	Sotos:Sotos	SLC35F3
DMRscaler_8_loc_window_layer	Sotos:Sotos	LGALS8
DMRscaler_8_loc_window_layer	Sotos:Sotos	ACTN2
DMRscaler_8_loc_window_layer	Sotos:Sotos	GREM2
DMRscaler_8_loc_window_layer	Sotos:Sotos	KIF26B
DMRscaler_8_loc_window_layer	Sotos:Sotos	C1orf229
DMRscaler_8_loc_window_layer	Sotos:Sotos	GCSAML
DMRscaler_8_loc_window_layer	Sotos:Sotos	OR2C3
DMRscaler_8_loc_window_layer	Sotos:Sotos	OR2L13
DMRscaler_8_loc_window_layer	Sotos:Sotos	OR2M5
DMRscaler_8_loc_window_layer	Sotos:Sotos	OR2M2
DMRscaler_8_loc_window_layer	Sotos:Sotos	OR2M3
DMRscaler_8_loc_window_layer	Sotos:Sotos	OR2T35
DMRscaler_8_loc_window_layer	Sotos:Sotos	OR2T27
DMRscaler_8_loc_window_layer	Sotos:Sotos	OR14I1
DMRscaler_8_loc_window_layer	Sotos:Sotos	FAM110C
DMRscaler_8_loc_window_layer	Sotos:Sotos	SNTG2
DMRscaler_8_loc_window_layer	Sotos:Sotos	TPO
DMRscaler_8_loc_window_layer	Sotos:Sotos	MYT1L
DMRscaler_8_loc_window_layer	Sotos:Sotos	COLEC11
DMRscaler_8_loc_window_layer	Sotos:Sotos	C2orf48
DMRscaler_8_loc_window_layer	Sotos:Sotos	PDIA6
DMRscaler_8_loc_window_layer	Sotos:Sotos	KCNF1
DMRscaler_8_loc_window_layer	Sotos:Sotos	C2orf50
DMRscaler_8_loc_window_layer	Sotos:Sotos	GREB1
DMRscaler_8_loc_window_layer	Sotos:Sotos	NTSR2
DMRscaler_8_loc_window_layer	Sotos:Sotos	LPIN1
DMRscaler_8_loc_window_layer	Sotos:Sotos	NT5C1B
DMRscaler_8_loc_window_layer	Sotos:Sotos	MATN3
DMRscaler_8_loc_window_layer	Sotos:Sotos	PUM2
DMRscaler_8_loc_window_layer	Sotos:Sotos	APOB
DMRscaler_8_loc_window_layer	Sotos:Sotos	KLHL29
DMRscaler_8_loc_window_layer	Sotos:Sotos	MFSD2B
DMRscaler_8_loc_window_layer	Sotos:Sotos	FAM228A
DMRscaler_8_loc_window_layer	Sotos:Sotos	POMC
DMRscaler_8_loc_window_layer	Sotos:Sotos	GAREML
DMRscaler_8_loc_window_layer	Sotos:Sotos	HADHB
DMRscaler_8_loc_window_layer	Sotos:Sotos	EPT1
DMRscaler_8_loc_window_layer	Sotos:Sotos	DRC1
DMRscaler_8_loc_window_layer	Sotos:Sotos	OTOF
DMRscaler_8_loc_window_layer	Sotos:Sotos	C2orf70
DMRscaler_8_loc_window_layer	Sotos:Sotos	CIB4
DMRscaler_8_loc_window_layer	Sotos:Sotos	KCNK3
DMRscaler_8_loc_window_layer	Sotos:Sotos	EMILIN1
DMRscaler_8_loc_window_layer	Sotos:Sotos	TCF23
DMRscaler_8_loc_window_layer	Sotos:Sotos	CAD
DMRscaler_8_loc_window_layer	Sotos:Sotos	SLC30A3
DMRscaler_8_loc_window_layer	Sotos:Sotos	UCN
DMRscaler_8_loc_window_layer	Sotos:Sotos	FNDC4
DMRscaler_8_loc_window_layer	Sotos:Sotos	GCKR
DMRscaler_8_loc_window_layer	Sotos:Sotos	PLB1
DMRscaler_8_loc_window_layer	Sotos:Sotos	CRIM1
DMRscaler_8_loc_window_layer	Sotos:Sotos	ARHGEF33
DMRscaler_8_loc_window_layer	Sotos:Sotos	CDKL4
DMRscaler_8_loc_window_layer	Sotos:Sotos	MTA3
DMRscaler_8_loc_window_layer	Sotos:Sotos	PLEKHH2
DMRscaler_8_loc_window_layer	Sotos:Sotos	ABCG5
DMRscaler_8_loc_window_layer	Sotos:Sotos	C2orf61
DMRscaler_8_loc_window_layer	Sotos:Sotos	MSH2
DMRscaler_8_loc_window_layer	Sotos:Sotos	KCNK12
DMRscaler_8_loc_window_layer	Sotos:Sotos	STON1:GTF2A1L
DMRscaler_8_loc_window_layer	Sotos:Sotos	GTF2A1L
DMRscaler_8_loc_window_layer	Sotos:Sotos	LHCGR
DMRscaler_8_loc_window_layer	Sotos:Sotos	GPR75:ASB3
DMRscaler_8_loc_window_layer	Sotos:Sotos	GPR75
DMRscaler_8_loc_window_layer	Sotos:Sotos	OTX1
DMRscaler_8_loc_window_layer	Sotos:Sotos	MEIS1
DMRscaler_8_loc_window_layer	Sotos:Sotos	CNRIP1
DMRscaler_8_loc_window_layer	Sotos:Sotos	FIGLA
DMRscaler_8_loc_window_layer	Sotos:Sotos	CLEC4F
DMRscaler_8_loc_window_layer	Sotos:Sotos	CD207
DMRscaler_8_loc_window_layer	Sotos:Sotos	VAX2
DMRscaler_8_loc_window_layer	Sotos:Sotos	ATP6V1B1
DMRscaler_8_loc_window_layer	Sotos:Sotos	ANKRD53
DMRscaler_8_loc_window_layer	Sotos:Sotos	DYSF
DMRscaler_8_loc_window_layer	Sotos:Sotos	SFXN5
DMRscaler_8_loc_window_layer	Sotos:Sotos	DGUOK
DMRscaler_8_loc_window_layer	Sotos:Sotos	C2orf81
DMRscaler_8_loc_window_layer	Sotos:Sotos	RTKN
DMRscaler_8_loc_window_layer	Sotos:Sotos	LBX2
DMRscaler_8_loc_window_layer	Sotos:Sotos	M1AP
DMRscaler_8_loc_window_layer	Sotos:Sotos	DNAH6
DMRscaler_8_loc_window_layer	Sotos:Sotos	TCF7L1
DMRscaler_8_loc_window_layer	Sotos:Sotos	USP39
DMRscaler_8_loc_window_layer	Sotos:Sotos	ATOH8
DMRscaler_8_loc_window_layer	Sotos:Sotos	CD8B
DMRscaler_8_loc_window_layer	Sotos:Sotos	TEKT4
DMRscaler_8_loc_window_layer	Sotos:Sotos	KCNIP3
DMRscaler_8_loc_window_layer	Sotos:Sotos	FAHD2A
DMRscaler_8_loc_window_layer	Sotos:Sotos	ADRA2B
DMRscaler_8_loc_window_layer	Sotos:Sotos	KANSL3
DMRscaler_8_loc_window_layer	Sotos:Sotos	SEMA4C
DMRscaler_8_loc_window_layer	Sotos:Sotos	VWA3B
DMRscaler_8_loc_window_layer	Sotos:Sotos	KIAA1211L
DMRscaler_8_loc_window_layer	Sotos:Sotos	IL1R1
DMRscaler_8_loc_window_layer	Sotos:Sotos	IL1RL2
DMRscaler_8_loc_window_layer	Sotos:Sotos	SLC9A2
DMRscaler_8_loc_window_layer	Sotos:Sotos	C2orf40
DMRscaler_8_loc_window_layer	Sotos:Sotos	SLC5A7
DMRscaler_8_loc_window_layer	Sotos:Sotos	SULT1C2
DMRscaler_8_loc_window_layer	Sotos:Sotos	SULT1C4
DMRscaler_8_loc_window_layer	Sotos:Sotos	SH3RF3
DMRscaler_8_loc_window_layer	Sotos:Sotos	MALL
DMRscaler_8_loc_window_layer	Sotos:Sotos	ACOXL
DMRscaler_8_loc_window_layer	Sotos:Sotos	FBLN7
DMRscaler_8_loc_window_layer	Sotos:Sotos	RGPD8
DMRscaler_8_loc_window_layer	Sotos:Sotos	IL36B
DMRscaler_8_loc_window_layer	Sotos:Sotos	IL36RN
DMRscaler_8_loc_window_layer	Sotos:Sotos	PAX8
DMRscaler_8_loc_window_layer	Sotos:Sotos	DPP10
DMRscaler_8_loc_window_layer	Sotos:Sotos	TMEM37
DMRscaler_8_loc_window_layer	Sotos:Sotos	PCDP1
DMRscaler_8_loc_window_layer	Sotos:Sotos	RALB
DMRscaler_8_loc_window_layer	Sotos:Sotos	INHBB
DMRscaler_8_loc_window_layer	Sotos:Sotos	GLI2
DMRscaler_8_loc_window_layer	Sotos:Sotos	CYP27C1
DMRscaler_8_loc_window_layer	Sotos:Sotos	LIMS2
DMRscaler_8_loc_window_layer	Sotos:Sotos	CFC1B
DMRscaler_8_loc_window_layer	Sotos:Sotos	CFC1
DMRscaler_8_loc_window_layer	Sotos:Sotos	GPR148
DMRscaler_8_loc_window_layer	Sotos:Sotos	ARHGEF4
DMRscaler_8_loc_window_layer	Sotos:Sotos	PLEKHB2
DMRscaler_8_loc_window_layer	Sotos:Sotos	GPR39
DMRscaler_8_loc_window_layer	Sotos:Sotos	LYPD1
DMRscaler_8_loc_window_layer	Sotos:Sotos	NCKAP5
DMRscaler_8_loc_window_layer	Sotos:Sotos	CACNB4
DMRscaler_8_loc_window_layer	Sotos:Sotos	GPD2
DMRscaler_8_loc_window_layer	Sotos:Sotos	GALNT5
DMRscaler_8_loc_window_layer	Sotos:Sotos	ACVR1C
DMRscaler_8_loc_window_layer	Sotos:Sotos	DAPL1
DMRscaler_8_loc_window_layer	Sotos:Sotos	ITGB6
DMRscaler_8_loc_window_layer	Sotos:Sotos	SLC4A10
DMRscaler_8_loc_window_layer	Sotos:Sotos	SLC38A11
DMRscaler_8_loc_window_layer	Sotos:Sotos	GAD1
DMRscaler_8_loc_window_layer	Sotos:Sotos	GORASP2
DMRscaler_8_loc_window_layer	Sotos:Sotos	HOXD10
DMRscaler_8_loc_window_layer	Sotos:Sotos	HOXD3
DMRscaler_8_loc_window_layer	Sotos:Sotos	PDE11A
DMRscaler_8_loc_window_layer	Sotos:Sotos	FSIP2
DMRscaler_8_loc_window_layer	Sotos:Sotos	SDPR
DMRscaler_8_loc_window_layer	Sotos:Sotos	ALS2CR11
DMRscaler_8_loc_window_layer	Sotos:Sotos	CRYGD
DMRscaler_8_loc_window_layer	Sotos:Sotos	IGFBP2
DMRscaler_8_loc_window_layer	Sotos:Sotos	IGFBP5
DMRscaler_8_loc_window_layer	Sotos:Sotos	RUFY4
DMRscaler_8_loc_window_layer	Sotos:Sotos	SLC11A1
DMRscaler_8_loc_window_layer	Sotos:Sotos	RQCD1
DMRscaler_8_loc_window_layer	Sotos:Sotos	PLCD4
DMRscaler_8_loc_window_layer	Sotos:Sotos	CYP27A1
DMRscaler_8_loc_window_layer	Sotos:Sotos	PRKAG3
DMRscaler_8_loc_window_layer	Sotos:Sotos	WNT6
DMRscaler_8_loc_window_layer	Sotos:Sotos	WNT10A
DMRscaler_8_loc_window_layer	Sotos:Sotos	CDK5R2
DMRscaler_8_loc_window_layer	Sotos:Sotos	CCDC108
DMRscaler_8_loc_window_layer	Sotos:Sotos	IHH
DMRscaler_8_loc_window_layer	Sotos:Sotos	DNPEP
DMRscaler_8_loc_window_layer	Sotos:Sotos	DES
DMRscaler_8_loc_window_layer	Sotos:Sotos	SPEG
DMRscaler_8_loc_window_layer	Sotos:Sotos	ASIC4
DMRscaler_8_loc_window_layer	Sotos:Sotos	CHPF
DMRscaler_8_loc_window_layer	Sotos:Sotos	OBSL1
DMRscaler_8_loc_window_layer	Sotos:Sotos	INHA
DMRscaler_8_loc_window_layer	Sotos:Sotos	SGPP2
DMRscaler_8_loc_window_layer	Sotos:Sotos	KCNE4
DMRscaler_8_loc_window_layer	Sotos:Sotos	FAM124B
DMRscaler_8_loc_window_layer	Sotos:Sotos	C2orf72
DMRscaler_8_loc_window_layer	Sotos:Sotos	PSMD1
DMRscaler_8_loc_window_layer	Sotos:Sotos	NCL
DMRscaler_8_loc_window_layer	Sotos:Sotos	DIS3L2
DMRscaler_8_loc_window_layer	Sotos:Sotos	ALPP
DMRscaler_8_loc_window_layer	Sotos:Sotos	ALPI
DMRscaler_8_loc_window_layer	Sotos:Sotos	ECEL1
DMRscaler_8_loc_window_layer	Sotos:Sotos	CHRND
DMRscaler_8_loc_window_layer	Sotos:Sotos	CHRNG
DMRscaler_8_loc_window_layer	Sotos:Sotos	TIGD1
DMRscaler_8_loc_window_layer	Sotos:Sotos	NGEF
DMRscaler_8_loc_window_layer	Sotos:Sotos	UGT1A8
DMRscaler_8_loc_window_layer	Sotos:Sotos	UGT1A10
DMRscaler_8_loc_window_layer	Sotos:Sotos	UGT1A7
DMRscaler_8_loc_window_layer	Sotos:Sotos	UGT1A6
DMRscaler_8_loc_window_layer	Sotos:Sotos	UGT1A4
DMRscaler_8_loc_window_layer	Sotos:Sotos	TRPM8
DMRscaler_8_loc_window_layer	Sotos:Sotos	ACKR3
DMRscaler_8_loc_window_layer	Sotos:Sotos	MLPH
DMRscaler_8_loc_window_layer	Sotos:Sotos	RAMP1
DMRscaler_8_loc_window_layer	Sotos:Sotos	ESPNL
DMRscaler_8_loc_window_layer	Sotos:Sotos	KLHL30
DMRscaler_8_loc_window_layer	Sotos:Sotos	FAM132B
DMRscaler_8_loc_window_layer	Sotos:Sotos	PER2
DMRscaler_8_loc_window_layer	Sotos:Sotos	NDUFA10
DMRscaler_8_loc_window_layer	Sotos:Sotos	MYEOV2
DMRscaler_8_loc_window_layer	Sotos:Sotos	OTOS
DMRscaler_8_loc_window_layer	Sotos:Sotos	GPC1
DMRscaler_8_loc_window_layer	Sotos:Sotos	AQP12B
DMRscaler_8_loc_window_layer	Sotos:Sotos	AQP12A
DMRscaler_8_loc_window_layer	Sotos:Sotos	C2orf54
DMRscaler_8_loc_window_layer	Sotos:Sotos	AC104809.3
DMRscaler_8_loc_window_layer	Sotos:Sotos	SNED1
DMRscaler_8_loc_window_layer	Sotos:Sotos	PPP1R7
DMRscaler_8_loc_window_layer	Sotos:Sotos	ANO7
DMRscaler_8_loc_window_layer	Sotos:Sotos	BOK
DMRscaler_8_loc_window_layer	Sotos:Sotos	GAL3ST2
DMRscaler_8_loc_window_layer	Sotos:Sotos	NEU4
DMRscaler_8_loc_window_layer	Sotos:Sotos	PDCD1
DMRscaler_8_loc_window_layer	Sotos:Sotos	CXXC11
DMRscaler_8_loc_window_layer	Sotos:Sotos	CHL1
DMRscaler_8_loc_window_layer	Sotos:Sotos	SSUH2
DMRscaler_8_loc_window_layer	Sotos:Sotos	CAV3
DMRscaler_8_loc_window_layer	Sotos:Sotos	SRGAP3
DMRscaler_8_loc_window_layer	Sotos:Sotos	OGG1
DMRscaler_8_loc_window_layer	Sotos:Sotos	CAMK1
DMRscaler_8_loc_window_layer	Sotos:Sotos	FANCD2OS
DMRscaler_8_loc_window_layer	Sotos:Sotos	ATP2B2
DMRscaler_8_loc_window_layer	Sotos:Sotos	VGLL4
DMRscaler_8_loc_window_layer	Sotos:Sotos	TIMP4
DMRscaler_8_loc_window_layer	Sotos:Sotos	CAND2
DMRscaler_8_loc_window_layer	Sotos:Sotos	IQSEC1
DMRscaler_8_loc_window_layer	Sotos:Sotos	FBLN2
DMRscaler_8_loc_window_layer	Sotos:Sotos	WNT7A
DMRscaler_8_loc_window_layer	Sotos:Sotos	EOMES
DMRscaler_8_loc_window_layer	Sotos:Sotos	GADL1
DMRscaler_8_loc_window_layer	Sotos:Sotos	OSBPL10
DMRscaler_8_loc_window_layer	Sotos:Sotos	ZNF860
DMRscaler_8_loc_window_layer	Sotos:Sotos	FBXL2
DMRscaler_8_loc_window_layer	Sotos:Sotos	ITGA9
DMRscaler_8_loc_window_layer	Sotos:Sotos	XYLB
DMRscaler_8_loc_window_layer	Sotos:Sotos	SCN5A
DMRscaler_8_loc_window_layer	Sotos:Sotos	MOBP
DMRscaler_8_loc_window_layer	Sotos:Sotos	ENTPD3
DMRscaler_8_loc_window_layer	Sotos:Sotos	ZBTB47
DMRscaler_8_loc_window_layer	Sotos:Sotos	KLHL40
DMRscaler_8_loc_window_layer	Sotos:Sotos	CCDC13
DMRscaler_8_loc_window_layer	Sotos:Sotos	HHATL
DMRscaler_8_loc_window_layer	Sotos:Sotos	HIGD1A
DMRscaler_8_loc_window_layer	Sotos:Sotos	ACKR2
DMRscaler_8_loc_window_layer	Sotos:Sotos	KRBOX1
DMRscaler_8_loc_window_layer	Sotos:Sotos	CYP8B1
DMRscaler_8_loc_window_layer	Sotos:Sotos	ZNF662
DMRscaler_8_loc_window_layer	Sotos:Sotos	TOPAZ1
DMRscaler_8_loc_window_layer	Sotos:Sotos	EXOSC7
DMRscaler_8_loc_window_layer	Sotos:Sotos	CLEC3B
DMRscaler_8_loc_window_layer	Sotos:Sotos	LTF
DMRscaler_8_loc_window_layer	Sotos:Sotos	LRRC2
DMRscaler_8_loc_window_layer	Sotos:Sotos	TDGF1
DMRscaler_8_loc_window_layer	Sotos:Sotos	TMIE
DMRscaler_8_loc_window_layer	Sotos:Sotos	PRSS50
DMRscaler_8_loc_window_layer	Sotos:Sotos	PRSS42
DMRscaler_8_loc_window_layer	Sotos:Sotos	CSPG5
DMRscaler_8_loc_window_layer	Sotos:Sotos	PFKFB4
DMRscaler_8_loc_window_layer	Sotos:Sotos	UCN2
DMRscaler_8_loc_window_layer	Sotos:Sotos	COL7A1
DMRscaler_8_loc_window_layer	Sotos:Sotos	LAMB2
DMRscaler_8_loc_window_layer	Sotos:Sotos	CCDC36
DMRscaler_8_loc_window_layer	Sotos:Sotos	AMT
DMRscaler_8_loc_window_layer	Sotos:Sotos	MST1
DMRscaler_8_loc_window_layer	Sotos:Sotos	CAMKV
DMRscaler_8_loc_window_layer	Sotos:Sotos	MST1R
DMRscaler_8_loc_window_layer	Sotos:Sotos	MON1A
DMRscaler_8_loc_window_layer	Sotos:Sotos	HYAL2
DMRscaler_8_loc_window_layer	Sotos:Sotos	TUSC2
DMRscaler_8_loc_window_layer	Sotos:Sotos	CACNA2D2
DMRscaler_8_loc_window_layer	Sotos:Sotos	IQCF2
DMRscaler_8_loc_window_layer	Sotos:Sotos	IQCF5
DMRscaler_8_loc_window_layer	Sotos:Sotos	IQCF1
DMRscaler_8_loc_window_layer	Sotos:Sotos	ABHD14B
DMRscaler_8_loc_window_layer	Sotos:Sotos	ABHD14A
DMRscaler_8_loc_window_layer	Sotos:Sotos	ACY1
DMRscaler_8_loc_window_layer	Sotos:Sotos	DNAH1
DMRscaler_8_loc_window_layer	Sotos:Sotos	STAB1
DMRscaler_8_loc_window_layer	Sotos:Sotos	NT5DC2
DMRscaler_8_loc_window_layer	Sotos:Sotos	SMIM4
DMRscaler_8_loc_window_layer	Sotos:Sotos	PRKCD
DMRscaler_8_loc_window_layer	Sotos:Sotos	CACNA1D
DMRscaler_8_loc_window_layer	Sotos:Sotos	IL17RD
DMRscaler_8_loc_window_layer	Sotos:Sotos	FAM107A
DMRscaler_8_loc_window_layer	Sotos:Sotos	FAM3D
DMRscaler_8_loc_window_layer	Sotos:Sotos	PRICKLE2
DMRscaler_8_loc_window_layer	Sotos:Sotos	MAGI1
DMRscaler_8_loc_window_layer	Sotos:Sotos	GPR27
DMRscaler_8_loc_window_layer	Sotos:Sotos	PROK2
DMRscaler_8_loc_window_layer	Sotos:Sotos	GPR128
DMRscaler_8_loc_window_layer	Sotos:Sotos	DPPA4
DMRscaler_8_loc_window_layer	Sotos:Sotos	PLCXD2
DMRscaler_8_loc_window_layer	Sotos:Sotos	PHLDB2
DMRscaler_8_loc_window_layer	Sotos:Sotos	TAGLN3
DMRscaler_8_loc_window_layer	Sotos:Sotos	SLC9C1
DMRscaler_8_loc_window_layer	Sotos:Sotos	CCDC80
DMRscaler_8_loc_window_layer	Sotos:Sotos	WDR52
DMRscaler_8_loc_window_layer	Sotos:Sotos	SPICE1
DMRscaler_8_loc_window_layer	Sotos:Sotos	MAATS1
DMRscaler_8_loc_window_layer	Sotos:Sotos	GPR156
DMRscaler_8_loc_window_layer	Sotos:Sotos	ILDR1
DMRscaler_8_loc_window_layer	Sotos:Sotos	CD86
DMRscaler_8_loc_window_layer	Sotos:Sotos	CASR
DMRscaler_8_loc_window_layer	Sotos:Sotos	PARP15
DMRscaler_8_loc_window_layer	Sotos:Sotos	SEMA5B
DMRscaler_8_loc_window_layer	Sotos:Sotos	ADCY5
DMRscaler_8_loc_window_layer	Sotos:Sotos	CCDC14
DMRscaler_8_loc_window_layer	Sotos:Sotos	ROPN1
DMRscaler_8_loc_window_layer	Sotos:Sotos	SLC12A8
DMRscaler_8_loc_window_layer	Sotos:Sotos	ROPN1B
DMRscaler_8_loc_window_layer	Sotos:Sotos	SLC41A3
DMRscaler_8_loc_window_layer	Sotos:Sotos	ALDH1L1
DMRscaler_8_loc_window_layer	Sotos:Sotos	KLF15
DMRscaler_8_loc_window_layer	Sotos:Sotos	CCDC37
DMRscaler_8_loc_window_layer	Sotos:Sotos	KBTBD12
DMRscaler_8_loc_window_layer	Sotos:Sotos	C3orf27
DMRscaler_8_loc_window_layer	Sotos:Sotos	PLXND1
DMRscaler_8_loc_window_layer	Sotos:Sotos	TF
DMRscaler_8_loc_window_layer	Sotos:Sotos	SRPRB
DMRscaler_8_loc_window_layer	Sotos:Sotos	AMOTL2
DMRscaler_8_loc_window_layer	Sotos:Sotos	CLDN18
DMRscaler_8_loc_window_layer	Sotos:Sotos	C3orf72
DMRscaler_8_loc_window_layer	Sotos:Sotos	PRR23A
DMRscaler_8_loc_window_layer	Sotos:Sotos	MRPS22
DMRscaler_8_loc_window_layer	Sotos:Sotos	PRR23B
DMRscaler_8_loc_window_layer	Sotos:Sotos	PRR23C
DMRscaler_8_loc_window_layer	Sotos:Sotos	ZBTB38
DMRscaler_8_loc_window_layer	Sotos:Sotos	PLOD2
DMRscaler_8_loc_window_layer	Sotos:Sotos	ZIC4
DMRscaler_8_loc_window_layer	Sotos:Sotos	ZIC1
DMRscaler_8_loc_window_layer	Sotos:Sotos	PLCH1
DMRscaler_8_loc_window_layer	Sotos:Sotos	TIPARP
DMRscaler_8_loc_window_layer	Sotos:Sotos	MFSD1
DMRscaler_8_loc_window_layer	Sotos:Sotos	IQCJ:SCHIP1
DMRscaler_8_loc_window_layer	Sotos:Sotos	SCHIP1
DMRscaler_8_loc_window_layer	Sotos:Sotos	PPM1L
DMRscaler_8_loc_window_layer	Sotos:Sotos	LRRC34
DMRscaler_8_loc_window_layer	Sotos:Sotos	SAMD7
DMRscaler_8_loc_window_layer	Sotos:Sotos	SEC62
DMRscaler_8_loc_window_layer	Sotos:Sotos	PLD1
DMRscaler_8_loc_window_layer	Sotos:Sotos	CCDC39
DMRscaler_8_loc_window_layer	Sotos:Sotos	FXR1
DMRscaler_8_loc_window_layer	Sotos:Sotos	EIF2B5
DMRscaler_8_loc_window_layer	Sotos:Sotos	VWA5B2
DMRscaler_8_loc_window_layer	Sotos:Sotos	ECE2
DMRscaler_8_loc_window_layer	Sotos:Sotos	CHRD
DMRscaler_8_loc_window_layer	Sotos:Sotos	EPHB3
DMRscaler_8_loc_window_layer	Sotos:Sotos	EHHADH
DMRscaler_8_loc_window_layer	Sotos:Sotos	SENP2
DMRscaler_8_loc_window_layer	Sotos:Sotos	FETUB
DMRscaler_8_loc_window_layer	Sotos:Sotos	HRG
DMRscaler_8_loc_window_layer	Sotos:Sotos	MASP1
DMRscaler_8_loc_window_layer	Sotos:Sotos	TPRG1
DMRscaler_8_loc_window_layer	Sotos:Sotos	LEPREL1
DMRscaler_8_loc_window_layer	Sotos:Sotos	UTS2B
DMRscaler_8_loc_window_layer	Sotos:Sotos	CCDC50
DMRscaler_8_loc_window_layer	Sotos:Sotos	HES1
DMRscaler_8_loc_window_layer	Sotos:Sotos	CPN2
DMRscaler_8_loc_window_layer	Sotos:Sotos	LRRC15
DMRscaler_8_loc_window_layer	Sotos:Sotos	GP5
DMRscaler_8_loc_window_layer	Sotos:Sotos	MUC4
DMRscaler_8_loc_window_layer	Sotos:Sotos	ZDHHC19
DMRscaler_8_loc_window_layer	Sotos:Sotos	SLC51A
DMRscaler_8_loc_window_layer	Sotos:Sotos	PCYT1A
DMRscaler_8_loc_window_layer	Sotos:Sotos	PIGZ
DMRscaler_8_loc_window_layer	Sotos:Sotos	MFI2
DMRscaler_8_loc_window_layer	Sotos:Sotos	PDE6B
DMRscaler_8_loc_window_layer	Sotos:Sotos	MFSD7
DMRscaler_8_loc_window_layer	Sotos:Sotos	CPLX1
DMRscaler_8_loc_window_layer	Sotos:Sotos	TMEM175
DMRscaler_8_loc_window_layer	Sotos:Sotos	RNF212
DMRscaler_8_loc_window_layer	Sotos:Sotos	SPON2
DMRscaler_8_loc_window_layer	Sotos:Sotos	MAEA
DMRscaler_8_loc_window_layer	Sotos:Sotos	C4orf48
DMRscaler_8_loc_window_layer	Sotos:Sotos	NAT8L
DMRscaler_8_loc_window_layer	Sotos:Sotos	POLN
DMRscaler_8_loc_window_layer	Sotos:Sotos	ZFYVE28
DMRscaler_8_loc_window_layer	Sotos:Sotos	MSANTD1
DMRscaler_8_loc_window_layer	Sotos:Sotos	RGS12
DMRscaler_8_loc_window_layer	Sotos:Sotos	DOK7
DMRscaler_8_loc_window_layer	Sotos:Sotos	ADRA2C
DMRscaler_8_loc_window_layer	Sotos:Sotos	ZBTB49
DMRscaler_8_loc_window_layer	Sotos:Sotos	MSX1
DMRscaler_8_loc_window_layer	Sotos:Sotos	CYTL1
DMRscaler_8_loc_window_layer	Sotos:Sotos	EVC2
DMRscaler_8_loc_window_layer	Sotos:Sotos	JAKMIP1
DMRscaler_8_loc_window_layer	Sotos:Sotos	PPP2R2C
DMRscaler_8_loc_window_layer	Sotos:Sotos	SORCS2
DMRscaler_8_loc_window_layer	Sotos:Sotos	AFAP1
DMRscaler_8_loc_window_layer	Sotos:Sotos	AC097381.1
DMRscaler_8_loc_window_layer	Sotos:Sotos	ABLIM2
DMRscaler_8_loc_window_layer	Sotos:Sotos	HTRA3
DMRscaler_8_loc_window_layer	Sotos:Sotos	FGFBP1
DMRscaler_8_loc_window_layer	Sotos:Sotos	FGFBP2
DMRscaler_8_loc_window_layer	Sotos:Sotos	PROM1
DMRscaler_8_loc_window_layer	Sotos:Sotos	FAM184B
DMRscaler_8_loc_window_layer	Sotos:Sotos	KCNIP4
DMRscaler_8_loc_window_layer	Sotos:Sotos	PPARGC1A
DMRscaler_8_loc_window_layer	Sotos:Sotos	SOD3
DMRscaler_8_loc_window_layer	Sotos:Sotos	CCKAR
DMRscaler_8_loc_window_layer	Sotos:Sotos	FAM114A1
DMRscaler_8_loc_window_layer	Sotos:Sotos	KLB
DMRscaler_8_loc_window_layer	Sotos:Sotos	RBM47
DMRscaler_8_loc_window_layer	Sotos:Sotos	GABRG1
DMRscaler_8_loc_window_layer	Sotos:Sotos	GABRA2
DMRscaler_8_loc_window_layer	Sotos:Sotos	GABRA4
DMRscaler_8_loc_window_layer	Sotos:Sotos	GABRB1
DMRscaler_8_loc_window_layer	Sotos:Sotos	CORIN
DMRscaler_8_loc_window_layer	Sotos:Sotos	SPATA18
DMRscaler_8_loc_window_layer	Sotos:Sotos	FIP1L1
DMRscaler_8_loc_window_layer	Sotos:Sotos	LNX1
DMRscaler_8_loc_window_layer	Sotos:Sotos	NMU
DMRscaler_8_loc_window_layer	Sotos:Sotos	PF4V1
DMRscaler_8_loc_window_layer	Sotos:Sotos	CXCL5
DMRscaler_8_loc_window_layer	Sotos:Sotos	CCDC158
DMRscaler_8_loc_window_layer	Sotos:Sotos	SHROOM3
DMRscaler_8_loc_window_layer	Sotos:Sotos	NAA11
DMRscaler_8_loc_window_layer	Sotos:Sotos	PRDM8
DMRscaler_8_loc_window_layer	Sotos:Sotos	BMP3
DMRscaler_8_loc_window_layer	Sotos:Sotos	SNCA
DMRscaler_8_loc_window_layer	Sotos:Sotos	STPG2
DMRscaler_8_loc_window_layer	Sotos:Sotos	EIF4E
DMRscaler_8_loc_window_layer	Sotos:Sotos	SLC9B2
DMRscaler_8_loc_window_layer	Sotos:Sotos	ENPEP
DMRscaler_8_loc_window_layer	Sotos:Sotos	NDST4
DMRscaler_8_loc_window_layer	Sotos:Sotos	TRAM1L1
DMRscaler_8_loc_window_layer	Sotos:Sotos	TRPC3
DMRscaler_8_loc_window_layer	Sotos:Sotos	ADAD1
DMRscaler_8_loc_window_layer	Sotos:Sotos	MGARP
DMRscaler_8_loc_window_layer	Sotos:Sotos	NDUFC1
DMRscaler_8_loc_window_layer	Sotos:Sotos	SETD7
DMRscaler_8_loc_window_layer	Sotos:Sotos	CLGN
DMRscaler_8_loc_window_layer	Sotos:Sotos	GYPB
DMRscaler_8_loc_window_layer	Sotos:Sotos	LSM6
DMRscaler_8_loc_window_layer	Sotos:Sotos	TRIM2
DMRscaler_8_loc_window_layer	Sotos:Sotos	LRAT
DMRscaler_8_loc_window_layer	Sotos:Sotos	RBM46
DMRscaler_8_loc_window_layer	Sotos:Sotos	TRIM61
DMRscaler_8_loc_window_layer	Sotos:Sotos	FAM218A
DMRscaler_8_loc_window_layer	Sotos:Sotos	HAND2
DMRscaler_8_loc_window_layer	Sotos:Sotos	STOX2
DMRscaler_8_loc_window_layer	Sotos:Sotos	SORBS2
DMRscaler_8_loc_window_layer	Sotos:Sotos	F11
DMRscaler_8_loc_window_layer	Sotos:Sotos	PLEKHG4B
DMRscaler_8_loc_window_layer	Sotos:Sotos	LRRC14B
DMRscaler_8_loc_window_layer	Sotos:Sotos	PDCD6
DMRscaler_8_loc_window_layer	Sotos:Sotos	AHRR
DMRscaler_8_loc_window_layer	Sotos:Sotos	SLC9A3
DMRscaler_8_loc_window_layer	Sotos:Sotos	SLC6A19
DMRscaler_8_loc_window_layer	Sotos:Sotos	SLC6A18
DMRscaler_8_loc_window_layer	Sotos:Sotos	TERT
DMRscaler_8_loc_window_layer	Sotos:Sotos	UBE2QL1
DMRscaler_8_loc_window_layer	Sotos:Sotos	C5orf49
DMRscaler_8_loc_window_layer	Sotos:Sotos	MTRR
DMRscaler_8_loc_window_layer	Sotos:Sotos	CDH18
DMRscaler_8_loc_window_layer	Sotos:Sotos	PRDM9
DMRscaler_8_loc_window_layer	Sotos:Sotos	C5orf17
DMRscaler_8_loc_window_layer	Sotos:Sotos	CDH9
DMRscaler_8_loc_window_layer	Sotos:Sotos	ADAMTS12
DMRscaler_8_loc_window_layer	Sotos:Sotos	CAPSL
DMRscaler_8_loc_window_layer	Sotos:Sotos	UGT3A1
DMRscaler_8_loc_window_layer	Sotos:Sotos	GDNF
DMRscaler_8_loc_window_layer	Sotos:Sotos	EGFLAM
DMRscaler_8_loc_window_layer	Sotos:Sotos	CARD6
DMRscaler_8_loc_window_layer	Sotos:Sotos	PLCXD3
DMRscaler_8_loc_window_layer	Sotos:Sotos	CCDC152
DMRscaler_8_loc_window_layer	Sotos:Sotos	PARP8
DMRscaler_8_loc_window_layer	Sotos:Sotos	ESM1
DMRscaler_8_loc_window_layer	Sotos:Sotos	CDC20B
DMRscaler_8_loc_window_layer	Sotos:Sotos	GPX8
DMRscaler_8_loc_window_layer	Sotos:Sotos	ANKRD55
DMRscaler_8_loc_window_layer	Sotos:Sotos	C5orf64
DMRscaler_8_loc_window_layer	Sotos:Sotos	HTR1A
DMRscaler_8_loc_window_layer	Sotos:Sotos	MAST4
DMRscaler_8_loc_window_layer	Sotos:Sotos	CD180
DMRscaler_8_loc_window_layer	Sotos:Sotos	ZNF366
DMRscaler_8_loc_window_layer	Sotos:Sotos	TMEM174
DMRscaler_8_loc_window_layer	Sotos:Sotos	FAM169A
DMRscaler_8_loc_window_layer	Sotos:Sotos	F2RL1
DMRscaler_8_loc_window_layer	Sotos:Sotos	TBCA
DMRscaler_8_loc_window_layer	Sotos:Sotos	LHFPL2
DMRscaler_8_loc_window_layer	Sotos:Sotos	DMGDH
DMRscaler_8_loc_window_layer	Sotos:Sotos	BHMT2
DMRscaler_8_loc_window_layer	Sotos:Sotos	BHMT
DMRscaler_8_loc_window_layer	Sotos:Sotos	CMYA5
DMRscaler_8_loc_window_layer	Sotos:Sotos	THBS4
DMRscaler_8_loc_window_layer	Sotos:Sotos	SERINC5
DMRscaler_8_loc_window_layer	Sotos:Sotos	RASGRF2
DMRscaler_8_loc_window_layer	Sotos:Sotos	CKMT2
DMRscaler_8_loc_window_layer	Sotos:Sotos	ACOT12
DMRscaler_8_loc_window_layer	Sotos:Sotos	SSBP2
DMRscaler_8_loc_window_layer	Sotos:Sotos	HAPLN1
DMRscaler_8_loc_window_layer	Sotos:Sotos	NR2F1
DMRscaler_8_loc_window_layer	Sotos:Sotos	SLCO6A1
DMRscaler_8_loc_window_layer	Sotos:Sotos	MCC
DMRscaler_8_loc_window_layer	Sotos:Sotos	COMMD10
DMRscaler_8_loc_window_layer	Sotos:Sotos	FTMT
DMRscaler_8_loc_window_layer	Sotos:Sotos	PRDM6
DMRscaler_8_loc_window_layer	Sotos:Sotos	C5orf63
DMRscaler_8_loc_window_layer	Sotos:Sotos	ACSL6
DMRscaler_8_loc_window_layer	Sotos:Sotos	P4HA2
DMRscaler_8_loc_window_layer	Sotos:Sotos	PDLIM4
DMRscaler_8_loc_window_layer	Sotos:Sotos	IL13
DMRscaler_8_loc_window_layer	Sotos:Sotos	CCNI2
DMRscaler_8_loc_window_layer	Sotos:Sotos	8:Sep
DMRscaler_8_loc_window_layer	Sotos:Sotos	SOWAHA
DMRscaler_8_loc_window_layer	Sotos:Sotos	SHROOM1
DMRscaler_8_loc_window_layer	Sotos:Sotos	FSTL4
DMRscaler_8_loc_window_layer	Sotos:Sotos	C5orf66
DMRscaler_8_loc_window_layer	Sotos:Sotos	H2AFY
DMRscaler_8_loc_window_layer	Sotos:Sotos	CXCL14
DMRscaler_8_loc_window_layer	Sotos:Sotos	IL9
DMRscaler_8_loc_window_layer	Sotos:Sotos	LECT2
DMRscaler_8_loc_window_layer	Sotos:Sotos	TGFBI
DMRscaler_8_loc_window_layer	Sotos:Sotos	SPOCK1
DMRscaler_8_loc_window_layer	Sotos:Sotos	MYOT
DMRscaler_8_loc_window_layer	Sotos:Sotos	PKD2L2
DMRscaler_8_loc_window_layer	Sotos:Sotos	NME5
DMRscaler_8_loc_window_layer	Sotos:Sotos	GFRA3
DMRscaler_8_loc_window_layer	Sotos:Sotos	CTNNA1
DMRscaler_8_loc_window_layer	Sotos:Sotos	PAIP2
DMRscaler_8_loc_window_layer	Sotos:Sotos	SLC23A1
DMRscaler_8_loc_window_layer	Sotos:Sotos	UBE2D2
DMRscaler_8_loc_window_layer	Sotos:Sotos	PSD2
DMRscaler_8_loc_window_layer	Sotos:Sotos	NRG2
DMRscaler_8_loc_window_layer	Sotos:Sotos	PURA
DMRscaler_8_loc_window_layer	Sotos:Sotos	CYSTM1
DMRscaler_8_loc_window_layer	Sotos:Sotos	CD14
DMRscaler_8_loc_window_layer	Sotos:Sotos	PCDHA1
DMRscaler_8_loc_window_layer	Sotos:Sotos	PCDHA2
DMRscaler_8_loc_window_layer	Sotos:Sotos	PCDHA3
DMRscaler_8_loc_window_layer	Sotos:Sotos	PCDHA4
DMRscaler_8_loc_window_layer	Sotos:Sotos	PCDHA5
DMRscaler_8_loc_window_layer	Sotos:Sotos	PCDHA6
DMRscaler_8_loc_window_layer	Sotos:Sotos	PCDHA7
DMRscaler_8_loc_window_layer	Sotos:Sotos	PCDHA8
DMRscaler_8_loc_window_layer	Sotos:Sotos	PCDHA9
DMRscaler_8_loc_window_layer	Sotos:Sotos	PCDHA10
DMRscaler_8_loc_window_layer	Sotos:Sotos	PCDHA11
DMRscaler_8_loc_window_layer	Sotos:Sotos	PCDHA12
DMRscaler_8_loc_window_layer	Sotos:Sotos	PCDHA13
DMRscaler_8_loc_window_layer	Sotos:Sotos	PCDHB2
DMRscaler_8_loc_window_layer	Sotos:Sotos	PCDHB3
DMRscaler_8_loc_window_layer	Sotos:Sotos	PCDHB4
DMRscaler_8_loc_window_layer	Sotos:Sotos	PCDHB5
DMRscaler_8_loc_window_layer	Sotos:Sotos	PCDHB6
DMRscaler_8_loc_window_layer	Sotos:Sotos	PCDHB7
DMRscaler_8_loc_window_layer	Sotos:Sotos	PCDHB8
DMRscaler_8_loc_window_layer	Sotos:Sotos	PCDHB16
DMRscaler_8_loc_window_layer	Sotos:Sotos	PCDHB10
DMRscaler_8_loc_window_layer	Sotos:Sotos	PCDHB11
DMRscaler_8_loc_window_layer	Sotos:Sotos	PCDHB12
DMRscaler_8_loc_window_layer	Sotos:Sotos	PCDHB13
DMRscaler_8_loc_window_layer	Sotos:Sotos	PCDHB14
DMRscaler_8_loc_window_layer	Sotos:Sotos	PCDHB15
DMRscaler_8_loc_window_layer	Sotos:Sotos	SLC25A2
DMRscaler_8_loc_window_layer	Sotos:Sotos	PCDHGA1
DMRscaler_8_loc_window_layer	Sotos:Sotos	PCDHGA2
DMRscaler_8_loc_window_layer	Sotos:Sotos	PCDHGA3
DMRscaler_8_loc_window_layer	Sotos:Sotos	PCDHGA8
DMRscaler_8_loc_window_layer	Sotos:Sotos	PCDHGA10
DMRscaler_8_loc_window_layer	Sotos:Sotos	PCDHGB7
DMRscaler_8_loc_window_layer	Sotos:Sotos	PCDHGA11
DMRscaler_8_loc_window_layer	Sotos:Sotos	PCDHGA12
DMRscaler_8_loc_window_layer	Sotos:Sotos	PCDHGC3
DMRscaler_8_loc_window_layer	Sotos:Sotos	PCDH1
DMRscaler_8_loc_window_layer	Sotos:Sotos	SPRY4
DMRscaler_8_loc_window_layer	Sotos:Sotos	ABLIM3
DMRscaler_8_loc_window_layer	Sotos:Sotos	IL17B
DMRscaler_8_loc_window_layer	Sotos:Sotos	CSNK1A1
DMRscaler_8_loc_window_layer	Sotos:Sotos	CDX1
DMRscaler_8_loc_window_layer	Sotos:Sotos	SLC6A7
DMRscaler_8_loc_window_layer	Sotos:Sotos	CAMK2A
DMRscaler_8_loc_window_layer	Sotos:Sotos	ARSI
DMRscaler_8_loc_window_layer	Sotos:Sotos	SYNPO
DMRscaler_8_loc_window_layer	Sotos:Sotos	ZNF300
DMRscaler_8_loc_window_layer	Sotos:Sotos	ANXA6
DMRscaler_8_loc_window_layer	Sotos:Sotos	FAT2
DMRscaler_8_loc_window_layer	Sotos:Sotos	MFAP3
DMRscaler_8_loc_window_layer	Sotos:Sotos	GALNT10
DMRscaler_8_loc_window_layer	Sotos:Sotos	SOX30
DMRscaler_8_loc_window_layer	Sotos:Sotos	C5orf52
DMRscaler_8_loc_window_layer	Sotos:Sotos	EBF1
DMRscaler_8_loc_window_layer	Sotos:Sotos	ADRA1B
DMRscaler_8_loc_window_layer	Sotos:Sotos	FABP6
DMRscaler_8_loc_window_layer	Sotos:Sotos	SLIT3
DMRscaler_8_loc_window_layer	Sotos:Sotos	FGF18
DMRscaler_8_loc_window_layer	Sotos:Sotos	NEURL1B
DMRscaler_8_loc_window_layer	Sotos:Sotos	STC2
DMRscaler_8_loc_window_layer	Sotos:Sotos	CDHR2
DMRscaler_8_loc_window_layer	Sotos:Sotos	GPRIN1
DMRscaler_8_loc_window_layer	Sotos:Sotos	SNCB
DMRscaler_8_loc_window_layer	Sotos:Sotos	UNC5A
DMRscaler_8_loc_window_layer	Sotos:Sotos	HK3
DMRscaler_8_loc_window_layer	Sotos:Sotos	SLC34A1
DMRscaler_8_loc_window_layer	Sotos:Sotos	PFN3
DMRscaler_8_loc_window_layer	Sotos:Sotos	PROP1
DMRscaler_8_loc_window_layer	Sotos:Sotos	COL23A1
DMRscaler_8_loc_window_layer	Sotos:Sotos	GRM6
DMRscaler_8_loc_window_layer	Sotos:Sotos	ADAMTS2
DMRscaler_8_loc_window_layer	Sotos:Sotos	RUFY1
DMRscaler_8_loc_window_layer	Sotos:Sotos	SQSTM1
DMRscaler_8_loc_window_layer	Sotos:Sotos	RNF130
DMRscaler_8_loc_window_layer	Sotos:Sotos	RASGEF1C
DMRscaler_8_loc_window_layer	Sotos:Sotos	GFPT2
DMRscaler_8_loc_window_layer	Sotos:Sotos	BTNL9
DMRscaler_8_loc_window_layer	Sotos:Sotos	OR2V2
DMRscaler_8_loc_window_layer	Sotos:Sotos	TRIM7
DMRscaler_8_loc_window_layer	Sotos:Sotos	EXOC2
DMRscaler_8_loc_window_layer	Sotos:Sotos	HUS1B
DMRscaler_8_loc_window_layer	Sotos:Sotos	FOXQ1
DMRscaler_8_loc_window_layer	Sotos:Sotos	RIPK1
DMRscaler_8_loc_window_layer	Sotos:Sotos	FAM217A
DMRscaler_8_loc_window_layer	Sotos:Sotos	C6orf201
DMRscaler_8_loc_window_layer	Sotos:Sotos	PPP1R3G
DMRscaler_8_loc_window_layer	Sotos:Sotos	LYRM4
DMRscaler_8_loc_window_layer	Sotos:Sotos	F13A1
DMRscaler_8_loc_window_layer	Sotos:Sotos	OFCC1
DMRscaler_8_loc_window_layer	Sotos:Sotos	TFAP2A
DMRscaler_8_loc_window_layer	Sotos:Sotos	ATXN1
DMRscaler_8_loc_window_layer	Sotos:Sotos	RBM24
DMRscaler_8_loc_window_layer	Sotos:Sotos	CAP2
DMRscaler_8_loc_window_layer	Sotos:Sotos	RNF144B
DMRscaler_8_loc_window_layer	Sotos:Sotos	DCDC2
DMRscaler_8_loc_window_layer	Sotos:Sotos	KAAG1
DMRscaler_8_loc_window_layer	Sotos:Sotos	HIST1H1A
DMRscaler_8_loc_window_layer	Sotos:Sotos	PRSS16
DMRscaler_8_loc_window_layer	Sotos:Sotos	POM121L2
DMRscaler_8_loc_window_layer	Sotos:Sotos	ZNF184
DMRscaler_8_loc_window_layer	Sotos:Sotos	HIST1H2BM
DMRscaler_8_loc_window_layer	Sotos:Sotos	ZKSCAN4
DMRscaler_8_loc_window_layer	Sotos:Sotos	NKAPL
DMRscaler_8_loc_window_layer	Sotos:Sotos	GPX6
DMRscaler_8_loc_window_layer	Sotos:Sotos	GPX5
DMRscaler_8_loc_window_layer	Sotos:Sotos	SCAND3
DMRscaler_8_loc_window_layer	Sotos:Sotos	TRIM27
DMRscaler_8_loc_window_layer	Sotos:Sotos	ZNF311
DMRscaler_8_loc_window_layer	Sotos:Sotos	OR2W1
DMRscaler_8_loc_window_layer	Sotos:Sotos	OR2B3
DMRscaler_8_loc_window_layer	Sotos:Sotos	OR2J3
DMRscaler_8_loc_window_layer	Sotos:Sotos	OR2J2
DMRscaler_8_loc_window_layer	Sotos:Sotos	OR14J1
DMRscaler_8_loc_window_layer	Sotos:Sotos	OR5V1
DMRscaler_8_loc_window_layer	Sotos:Sotos	OR12D3
DMRscaler_8_loc_window_layer	Sotos:Sotos	OR11A1
DMRscaler_8_loc_window_layer	Sotos:Sotos	OR10C1
DMRscaler_8_loc_window_layer	Sotos:Sotos	GABBR1
DMRscaler_8_loc_window_layer	Sotos:Sotos	MOG
DMRscaler_8_loc_window_layer	Sotos:Sotos	ZFP57
DMRscaler_8_loc_window_layer	Sotos:Sotos	HLA:G
DMRscaler_8_loc_window_layer	Sotos:Sotos	RNF39
DMRscaler_8_loc_window_layer	Sotos:Sotos	TRIM31
DMRscaler_8_loc_window_layer	Sotos:Sotos	TRIM15
DMRscaler_8_loc_window_layer	Sotos:Sotos	HLA:E
DMRscaler_8_loc_window_layer	Sotos:Sotos	FLOT1
DMRscaler_8_loc_window_layer	Sotos:Sotos	IER3
DMRscaler_8_loc_window_layer	Sotos:Sotos	DDR1
DMRscaler_8_loc_window_layer	Sotos:Sotos	SFTA2
DMRscaler_8_loc_window_layer	Sotos:Sotos	DPCR1
DMRscaler_8_loc_window_layer	Sotos:Sotos	MUC21
DMRscaler_8_loc_window_layer	Sotos:Sotos	PSORS1C1
DMRscaler_8_loc_window_layer	Sotos:Sotos	PSORS1C2
DMRscaler_8_loc_window_layer	Sotos:Sotos	POU5F1
DMRscaler_8_loc_window_layer	Sotos:Sotos	DDX39B
DMRscaler_8_loc_window_layer	Sotos:Sotos	TNF
DMRscaler_8_loc_window_layer	Sotos:Sotos	LTB
DMRscaler_8_loc_window_layer	Sotos:Sotos	GPANK1
DMRscaler_8_loc_window_layer	Sotos:Sotos	LY6G5C
DMRscaler_8_loc_window_layer	Sotos:Sotos	C6orf25
DMRscaler_8_loc_window_layer	Sotos:Sotos	VWA7
DMRscaler_8_loc_window_layer	Sotos:Sotos	VARS
DMRscaler_8_loc_window_layer	Sotos:Sotos	C6orf48
DMRscaler_8_loc_window_layer	Sotos:Sotos	SLC44A4
DMRscaler_8_loc_window_layer	Sotos:Sotos	EHMT2
DMRscaler_8_loc_window_layer	Sotos:Sotos	C2
DMRscaler_8_loc_window_layer	Sotos:Sotos	ZBTB12
DMRscaler_8_loc_window_layer	Sotos:Sotos	CFB
DMRscaler_8_loc_window_layer	Sotos:Sotos	TNXB
DMRscaler_8_loc_window_layer	Sotos:Sotos	ATF6B
DMRscaler_8_loc_window_layer	Sotos:Sotos	PRRT1
DMRscaler_8_loc_window_layer	Sotos:Sotos	PPT2
DMRscaler_8_loc_window_layer	Sotos:Sotos	NOTCH4
DMRscaler_8_loc_window_layer	Sotos:Sotos	BTNL2
DMRscaler_8_loc_window_layer	Sotos:Sotos	HLA:DQA2
DMRscaler_8_loc_window_layer	Sotos:Sotos	HLA:DQB2
DMRscaler_8_loc_window_layer	Sotos:Sotos	BRD2
DMRscaler_8_loc_window_layer	Sotos:Sotos	COL11A2
DMRscaler_8_loc_window_layer	Sotos:Sotos	RXRB
DMRscaler_8_loc_window_layer	Sotos:Sotos	B3GALT4
DMRscaler_8_loc_window_layer	Sotos:Sotos	TAPBP
DMRscaler_8_loc_window_layer	Sotos:Sotos	ZBTB22
DMRscaler_8_loc_window_layer	Sotos:Sotos	DAXX
DMRscaler_8_loc_window_layer	Sotos:Sotos	ZBTB9
DMRscaler_8_loc_window_layer	Sotos:Sotos	MLN
DMRscaler_8_loc_window_layer	Sotos:Sotos	GRM4
DMRscaler_8_loc_window_layer	Sotos:Sotos	PACSIN1
DMRscaler_8_loc_window_layer	Sotos:Sotos	SPDEF
DMRscaler_8_loc_window_layer	Sotos:Sotos	TCP11
DMRscaler_8_loc_window_layer	Sotos:Sotos	SCUBE3
DMRscaler_8_loc_window_layer	Sotos:Sotos	TULP1
DMRscaler_8_loc_window_layer	Sotos:Sotos	CLPSL1
DMRscaler_8_loc_window_layer	Sotos:Sotos	PNPLA1
DMRscaler_8_loc_window_layer	Sotos:Sotos	CDKN1A
DMRscaler_8_loc_window_layer	Sotos:Sotos	CPNE5
DMRscaler_8_loc_window_layer	Sotos:Sotos	PI16
DMRscaler_8_loc_window_layer	Sotos:Sotos	DAAM2
DMRscaler_8_loc_window_layer	Sotos:Sotos	MOCS1
DMRscaler_8_loc_window_layer	Sotos:Sotos	NCR2
DMRscaler_8_loc_window_layer	Sotos:Sotos	MDFI
DMRscaler_8_loc_window_layer	Sotos:Sotos	TFEB
DMRscaler_8_loc_window_layer	Sotos:Sotos	PGC
DMRscaler_8_loc_window_layer	Sotos:Sotos	GUCA1A
DMRscaler_8_loc_window_layer	Sotos:Sotos	PTCRA
DMRscaler_8_loc_window_layer	Sotos:Sotos	TTBK1
DMRscaler_8_loc_window_layer	Sotos:Sotos	CRIP3
DMRscaler_8_loc_window_layer	Sotos:Sotos	ZNF318
DMRscaler_8_loc_window_layer	Sotos:Sotos	RSPH9
DMRscaler_8_loc_window_layer	Sotos:Sotos	C6orf223
DMRscaler_8_loc_window_layer	Sotos:Sotos	NFKBIE
DMRscaler_8_loc_window_layer	Sotos:Sotos	TMEM151B
DMRscaler_8_loc_window_layer	Sotos:Sotos	TCTE1
DMRscaler_8_loc_window_layer	Sotos:Sotos	CRISP2
DMRscaler_8_loc_window_layer	Sotos:Sotos	KLHL31
DMRscaler_8_loc_window_layer	Sotos:Sotos	COL21A1
DMRscaler_8_loc_window_layer	Sotos:Sotos	PTP4A1
DMRscaler_8_loc_window_layer	Sotos:Sotos	COL9A1
DMRscaler_8_loc_window_layer	Sotos:Sotos	KHDC1
DMRscaler_8_loc_window_layer	Sotos:Sotos	DPPA5
DMRscaler_8_loc_window_layer	Sotos:Sotos	KHDC3L
DMRscaler_8_loc_window_layer	Sotos:Sotos	OOEP
DMRscaler_8_loc_window_layer	Sotos:Sotos	DDX43
DMRscaler_8_loc_window_layer	Sotos:Sotos	COL12A1
DMRscaler_8_loc_window_layer	Sotos:Sotos	FILIP1
DMRscaler_8_loc_window_layer	Sotos:Sotos	GJA10
DMRscaler_8_loc_window_layer	Sotos:Sotos	MCHR2
DMRscaler_8_loc_window_layer	Sotos:Sotos	PRDM1
DMRscaler_8_loc_window_layer	Sotos:Sotos	SOBP
DMRscaler_8_loc_window_layer	Sotos:Sotos	OSTM1
DMRscaler_8_loc_window_layer	Sotos:Sotos	NR2E1
DMRscaler_8_loc_window_layer	Sotos:Sotos	SNX3
DMRscaler_8_loc_window_layer	Sotos:Sotos	DDO
DMRscaler_8_loc_window_layer	Sotos:Sotos	LAMA4
DMRscaler_8_loc_window_layer	Sotos:Sotos	GOPC
DMRscaler_8_loc_window_layer	Sotos:Sotos	DCBLD1
DMRscaler_8_loc_window_layer	Sotos:Sotos	CEP85L
DMRscaler_8_loc_window_layer	Sotos:Sotos	FABP7
DMRscaler_8_loc_window_layer	Sotos:Sotos	SMPDL3A
DMRscaler_8_loc_window_layer	Sotos:Sotos	SOGA3
DMRscaler_8_loc_window_layer	Sotos:Sotos	TCF21
DMRscaler_8_loc_window_layer	Sotos:Sotos	SGK1
DMRscaler_8_loc_window_layer	Sotos:Sotos	OLIG3
DMRscaler_8_loc_window_layer	Sotos:Sotos	NHSL1
DMRscaler_8_loc_window_layer	Sotos:Sotos	CCDC28A
DMRscaler_8_loc_window_layer	Sotos:Sotos	ECT2L
DMRscaler_8_loc_window_layer	Sotos:Sotos	GRM1
DMRscaler_8_loc_window_layer	Sotos:Sotos	ADGB
DMRscaler_8_loc_window_layer	Sotos:Sotos	ZC3H12D
DMRscaler_8_loc_window_layer	Sotos:Sotos	NUP43
DMRscaler_8_loc_window_layer	Sotos:Sotos	PCMT1
DMRscaler_8_loc_window_layer	Sotos:Sotos	RAET1L
DMRscaler_8_loc_window_layer	Sotos:Sotos	PLEKHG1
DMRscaler_8_loc_window_layer	Sotos:Sotos	AKAP12
DMRscaler_8_loc_window_layer	Sotos:Sotos	CCDC170
DMRscaler_8_loc_window_layer	Sotos:Sotos	SYNE1
DMRscaler_8_loc_window_layer	Sotos:Sotos	RGS17
DMRscaler_8_loc_window_layer	Sotos:Sotos	RSPH3
DMRscaler_8_loc_window_layer	Sotos:Sotos	FNDC1
DMRscaler_8_loc_window_layer	Sotos:Sotos	SOD2
DMRscaler_8_loc_window_layer	Sotos:Sotos	SLC22A3
DMRscaler_8_loc_window_layer	Sotos:Sotos	PARK2
DMRscaler_8_loc_window_layer	Sotos:Sotos	PACRG
DMRscaler_8_loc_window_layer	Sotos:Sotos	PDE10A
DMRscaler_8_loc_window_layer	Sotos:Sotos	SFT2D1
DMRscaler_8_loc_window_layer	Sotos:Sotos	TCP10L2
DMRscaler_8_loc_window_layer	Sotos:Sotos	GPR31
DMRscaler_8_loc_window_layer	Sotos:Sotos	C6orf123
DMRscaler_8_loc_window_layer	Sotos:Sotos	KIF25
DMRscaler_8_loc_window_layer	Sotos:Sotos	DACT2
DMRscaler_8_loc_window_layer	Sotos:Sotos	SMOC2
DMRscaler_8_loc_window_layer	Sotos:Sotos	DLL1
DMRscaler_8_loc_window_layer	Sotos:Sotos	COX19
DMRscaler_8_loc_window_layer	Sotos:Sotos	CYP2W1
DMRscaler_8_loc_window_layer	Sotos:Sotos	C7orf50
DMRscaler_8_loc_window_layer	Sotos:Sotos	GPR146
DMRscaler_8_loc_window_layer	Sotos:Sotos	TMEM184A
DMRscaler_8_loc_window_layer	Sotos:Sotos	ELFN1
DMRscaler_8_loc_window_layer	Sotos:Sotos	AC074389.6
DMRscaler_8_loc_window_layer	Sotos:Sotos	MAD1L1
DMRscaler_8_loc_window_layer	Sotos:Sotos	LFNG
DMRscaler_8_loc_window_layer	Sotos:Sotos	IQCE
DMRscaler_8_loc_window_layer	Sotos:Sotos	TTYH3
DMRscaler_8_loc_window_layer	Sotos:Sotos	AMZ1
DMRscaler_8_loc_window_layer	Sotos:Sotos	GNA12
DMRscaler_8_loc_window_layer	Sotos:Sotos	SDK1
DMRscaler_8_loc_window_layer	Sotos:Sotos	RADIL
DMRscaler_8_loc_window_layer	Sotos:Sotos	SLC29A4
DMRscaler_8_loc_window_layer	Sotos:Sotos	GRID2IP
DMRscaler_8_loc_window_layer	Sotos:Sotos	SOSTDC1
DMRscaler_8_loc_window_layer	Sotos:Sotos	AGR3
DMRscaler_8_loc_window_layer	Sotos:Sotos	HDAC9
DMRscaler_8_loc_window_layer	Sotos:Sotos	STEAP1B
DMRscaler_8_loc_window_layer	Sotos:Sotos	TRA2A
DMRscaler_8_loc_window_layer	Sotos:Sotos	DFNA5
DMRscaler_8_loc_window_layer	Sotos:Sotos	SKAP2
DMRscaler_8_loc_window_layer	Sotos:Sotos	HOXA1
DMRscaler_8_loc_window_layer	Sotos:Sotos	HOXA2
DMRscaler_8_loc_window_layer	Sotos:Sotos	HOXA3
DMRscaler_8_loc_window_layer	Sotos:Sotos	HOXA4
DMRscaler_8_loc_window_layer	Sotos:Sotos	HOXA6
DMRscaler_8_loc_window_layer	Sotos:Sotos	HOXA7
DMRscaler_8_loc_window_layer	Sotos:Sotos	HOXA9
DMRscaler_8_loc_window_layer	Sotos:Sotos	HOXA10
DMRscaler_8_loc_window_layer	Sotos:Sotos	HOXA11
DMRscaler_8_loc_window_layer	Sotos:Sotos	CREB5
DMRscaler_8_loc_window_layer	Sotos:Sotos	CPVL
DMRscaler_8_loc_window_layer	Sotos:Sotos	CHN2
DMRscaler_8_loc_window_layer	Sotos:Sotos	PRR15
DMRscaler_8_loc_window_layer	Sotos:Sotos	WIPF3
DMRscaler_8_loc_window_layer	Sotos:Sotos	SCRN1
DMRscaler_8_loc_window_layer	Sotos:Sotos	CRHR2
DMRscaler_8_loc_window_layer	Sotos:Sotos	INMT
DMRscaler_8_loc_window_layer	Sotos:Sotos	FAM188B
DMRscaler_8_loc_window_layer	Sotos:Sotos	AQP1
DMRscaler_8_loc_window_layer	Sotos:Sotos	GHRHR
DMRscaler_8_loc_window_layer	Sotos:Sotos	PP13004
DMRscaler_8_loc_window_layer	Sotos:Sotos	POU6F2
DMRscaler_8_loc_window_layer	Sotos:Sotos	YAE1D1
DMRscaler_8_loc_window_layer	Sotos:Sotos	GLI3
DMRscaler_8_loc_window_layer	Sotos:Sotos	MRPL32
DMRscaler_8_loc_window_layer	Sotos:Sotos	HECW1
DMRscaler_8_loc_window_layer	Sotos:Sotos	DBNL
DMRscaler_8_loc_window_layer	Sotos:Sotos	PGAM2
DMRscaler_8_loc_window_layer	Sotos:Sotos	POLM
DMRscaler_8_loc_window_layer	Sotos:Sotos	POLD2
DMRscaler_8_loc_window_layer	Sotos:Sotos	MYL7
DMRscaler_8_loc_window_layer	Sotos:Sotos	GCK
DMRscaler_8_loc_window_layer	Sotos:Sotos	CAMK2B
DMRscaler_8_loc_window_layer	Sotos:Sotos	NACAD
DMRscaler_8_loc_window_layer	Sotos:Sotos	RAMP3
DMRscaler_8_loc_window_layer	Sotos:Sotos	IGFBP1
DMRscaler_8_loc_window_layer	Sotos:Sotos	HUS1
DMRscaler_8_loc_window_layer	Sotos:Sotos	UPP1
DMRscaler_8_loc_window_layer	Sotos:Sotos	ABCA13
DMRscaler_8_loc_window_layer	Sotos:Sotos	ZPBP
DMRscaler_8_loc_window_layer	Sotos:Sotos	DDC
DMRscaler_8_loc_window_layer	Sotos:Sotos	EGFR
DMRscaler_8_loc_window_layer	Sotos:Sotos	VOPP1
DMRscaler_8_loc_window_layer	Sotos:Sotos	NUPR1L
DMRscaler_8_loc_window_layer	Sotos:Sotos	ZNF273
DMRscaler_8_loc_window_layer	Sotos:Sotos	TRIM50
DMRscaler_8_loc_window_layer	Sotos:Sotos	FKBP6
DMRscaler_8_loc_window_layer	Sotos:Sotos	MLXIPL
DMRscaler_8_loc_window_layer	Sotos:Sotos	CLDN3
DMRscaler_8_loc_window_layer	Sotos:Sotos	CLDN4
DMRscaler_8_loc_window_layer	Sotos:Sotos	WBSCR27
DMRscaler_8_loc_window_layer	Sotos:Sotos	ELN
DMRscaler_8_loc_window_layer	Sotos:Sotos	GTF2IRD1
DMRscaler_8_loc_window_layer	Sotos:Sotos	CCL24
DMRscaler_8_loc_window_layer	Sotos:Sotos	SRRM3
DMRscaler_8_loc_window_layer	Sotos:Sotos	HGF
DMRscaler_8_loc_window_layer	Sotos:Sotos	FZD1
DMRscaler_8_loc_window_layer	Sotos:Sotos	SGCE
DMRscaler_8_loc_window_layer	Sotos:Sotos	PPP1R9A
DMRscaler_8_loc_window_layer	Sotos:Sotos	PON1
DMRscaler_8_loc_window_layer	Sotos:Sotos	PON3
DMRscaler_8_loc_window_layer	Sotos:Sotos	OCM2
DMRscaler_8_loc_window_layer	Sotos:Sotos	BHLHA15
DMRscaler_8_loc_window_layer	Sotos:Sotos	NPTX2
DMRscaler_8_loc_window_layer	Sotos:Sotos	TMEM130
DMRscaler_8_loc_window_layer	Sotos:Sotos	STAG3
DMRscaler_8_loc_window_layer	Sotos:Sotos	TFR2
DMRscaler_8_loc_window_layer	Sotos:Sotos	ACTL6B
DMRscaler_8_loc_window_layer	Sotos:Sotos	ACHE
DMRscaler_8_loc_window_layer	Sotos:Sotos	MOGAT3
DMRscaler_8_loc_window_layer	Sotos:Sotos	PLOD3
DMRscaler_8_loc_window_layer	Sotos:Sotos	MYL10
DMRscaler_8_loc_window_layer	Sotos:Sotos	ATXN7L1
DMRscaler_8_loc_window_layer	Sotos:Sotos	CDHR3
DMRscaler_8_loc_window_layer	Sotos:Sotos	FOXP2
DMRscaler_8_loc_window_layer	Sotos:Sotos	CAV2
DMRscaler_8_loc_window_layer	Sotos:Sotos	ASZ1
DMRscaler_8_loc_window_layer	Sotos:Sotos	CFTR
DMRscaler_8_loc_window_layer	Sotos:Sotos	WNT16
DMRscaler_8_loc_window_layer	Sotos:Sotos	GCC1
DMRscaler_8_loc_window_layer	Sotos:Sotos	FSCN3
DMRscaler_8_loc_window_layer	Sotos:Sotos	PAX4
DMRscaler_8_loc_window_layer	Sotos:Sotos	LEP
DMRscaler_8_loc_window_layer	Sotos:Sotos	RBM28
DMRscaler_8_loc_window_layer	Sotos:Sotos	PRRT4
DMRscaler_8_loc_window_layer	Sotos:Sotos	ATP6V1F
DMRscaler_8_loc_window_layer	Sotos:Sotos	MEST
DMRscaler_8_loc_window_layer	Sotos:Sotos	PLXNA4
DMRscaler_8_loc_window_layer	Sotos:Sotos	CALD1
DMRscaler_8_loc_window_layer	Sotos:Sotos	SLC13A4
DMRscaler_8_loc_window_layer	Sotos:Sotos	FAM180A
DMRscaler_8_loc_window_layer	Sotos:Sotos	ATP6V0A4
DMRscaler_8_loc_window_layer	Sotos:Sotos	TMEM213
DMRscaler_8_loc_window_layer	Sotos:Sotos	HIPK2
DMRscaler_8_loc_window_layer	Sotos:Sotos	DENND2A
DMRscaler_8_loc_window_layer	Sotos:Sotos	AGK
DMRscaler_8_loc_window_layer	Sotos:Sotos	FAM115A
DMRscaler_8_loc_window_layer	Sotos:Sotos	ATP6V0E2
DMRscaler_8_loc_window_layer	Sotos:Sotos	ACTR3C
DMRscaler_8_loc_window_layer	Sotos:Sotos	LRRC61
DMRscaler_8_loc_window_layer	Sotos:Sotos	TMEM176B
DMRscaler_8_loc_window_layer	Sotos:Sotos	TMEM176A
DMRscaler_8_loc_window_layer	Sotos:Sotos	AOC1
DMRscaler_8_loc_window_layer	Sotos:Sotos	KCNH2
DMRscaler_8_loc_window_layer	Sotos:Sotos	NOS3
DMRscaler_8_loc_window_layer	Sotos:Sotos	ATG9B
DMRscaler_8_loc_window_layer	Sotos:Sotos	ASIC3
DMRscaler_8_loc_window_layer	Sotos:Sotos	CDK5
DMRscaler_8_loc_window_layer	Sotos:Sotos	SLC4A2
DMRscaler_8_loc_window_layer	Sotos:Sotos	ASB10
DMRscaler_8_loc_window_layer	Sotos:Sotos	SMARCD3
DMRscaler_8_loc_window_layer	Sotos:Sotos	WDR86
DMRscaler_8_loc_window_layer	Sotos:Sotos	CRYGN
DMRscaler_8_loc_window_layer	Sotos:Sotos	PRKAG2
DMRscaler_8_loc_window_layer	Sotos:Sotos	KMT2C
DMRscaler_8_loc_window_layer	Sotos:Sotos	DPP6
DMRscaler_8_loc_window_layer	Sotos:Sotos	CNPY1
DMRscaler_8_loc_window_layer	Sotos:Sotos	SHH
DMRscaler_8_loc_window_layer	Sotos:Sotos	UBE3C
DMRscaler_8_loc_window_layer	Sotos:Sotos	PTPRN2
DMRscaler_8_loc_window_layer	Sotos:Sotos	WDR60
DMRscaler_8_loc_window_layer	Sotos:Sotos	VIPR2
DMRscaler_8_loc_window_layer	Sotos:Sotos	CLN8
DMRscaler_8_loc_window_layer	Sotos:Sotos	KBTBD11
DMRscaler_8_loc_window_layer	Sotos:Sotos	MYOM2
DMRscaler_8_loc_window_layer	Sotos:Sotos	PRSS55
DMRscaler_8_loc_window_layer	Sotos:Sotos	RP1L1
DMRscaler_8_loc_window_layer	Sotos:Sotos	C8orf74
DMRscaler_8_loc_window_layer	Sotos:Sotos	SOX7
DMRscaler_8_loc_window_layer	Sotos:Sotos	XKR6
DMRscaler_8_loc_window_layer	Sotos:Sotos	C8orf12
DMRscaler_8_loc_window_layer	Sotos:Sotos	FAM167A
DMRscaler_8_loc_window_layer	Sotos:Sotos	GATA4
DMRscaler_8_loc_window_layer	Sotos:Sotos	DEFB136
DMRscaler_8_loc_window_layer	Sotos:Sotos	DLC1
DMRscaler_8_loc_window_layer	Sotos:Sotos	FGF20
DMRscaler_8_loc_window_layer	Sotos:Sotos	LZTS1
DMRscaler_8_loc_window_layer	Sotos:Sotos	GFRA2
DMRscaler_8_loc_window_layer	Sotos:Sotos	NPM2
DMRscaler_8_loc_window_layer	Sotos:Sotos	FGF17
DMRscaler_8_loc_window_layer	Sotos:Sotos	DMTN
DMRscaler_8_loc_window_layer	Sotos:Sotos	HR
DMRscaler_8_loc_window_layer	Sotos:Sotos	REEP4
DMRscaler_8_loc_window_layer	Sotos:Sotos	LGI3
DMRscaler_8_loc_window_layer	Sotos:Sotos	SFTPC
DMRscaler_8_loc_window_layer	Sotos:Sotos	PHYHIP
DMRscaler_8_loc_window_layer	Sotos:Sotos	PIWIL2
DMRscaler_8_loc_window_layer	Sotos:Sotos	PEBP4
DMRscaler_8_loc_window_layer	Sotos:Sotos	R3HCC1
DMRscaler_8_loc_window_layer	Sotos:Sotos	LOXL2
DMRscaler_8_loc_window_layer	Sotos:Sotos	ENTPD4
DMRscaler_8_loc_window_layer	Sotos:Sotos	NKX2:6
DMRscaler_8_loc_window_layer	Sotos:Sotos	ADAM7
DMRscaler_8_loc_window_layer	Sotos:Sotos	NEFM
DMRscaler_8_loc_window_layer	Sotos:Sotos	EBF2
DMRscaler_8_loc_window_layer	Sotos:Sotos	STMN4
DMRscaler_8_loc_window_layer	Sotos:Sotos	CLU
DMRscaler_8_loc_window_layer	Sotos:Sotos	SCARA3
DMRscaler_8_loc_window_layer	Sotos:Sotos	CCDC25
DMRscaler_8_loc_window_layer	Sotos:Sotos	SCARA5
DMRscaler_8_loc_window_layer	Sotos:Sotos	NUGGC
DMRscaler_8_loc_window_layer	Sotos:Sotos	ELP3
DMRscaler_8_loc_window_layer	Sotos:Sotos	PNOC
DMRscaler_8_loc_window_layer	Sotos:Sotos	WRN
DMRscaler_8_loc_window_layer	Sotos:Sotos	ZNF703
DMRscaler_8_loc_window_layer	Sotos:Sotos	ADRB3
DMRscaler_8_loc_window_layer	Sotos:Sotos	C8orf86
DMRscaler_8_loc_window_layer	Sotos:Sotos	ADAM32
DMRscaler_8_loc_window_layer	Sotos:Sotos	IDO2
DMRscaler_8_loc_window_layer	Sotos:Sotos	NKX6:3
DMRscaler_8_loc_window_layer	Sotos:Sotos	ANK1
DMRscaler_8_loc_window_layer	Sotos:Sotos	PLAT
DMRscaler_8_loc_window_layer	Sotos:Sotos	DKK4
DMRscaler_8_loc_window_layer	Sotos:Sotos	FNTA
DMRscaler_8_loc_window_layer	Sotos:Sotos	SNAI2
DMRscaler_8_loc_window_layer	Sotos:Sotos	ST18
DMRscaler_8_loc_window_layer	Sotos:Sotos	FAM150A
DMRscaler_8_loc_window_layer	Sotos:Sotos	RP1
DMRscaler_8_loc_window_layer	Sotos:Sotos	MOS
DMRscaler_8_loc_window_layer	Sotos:Sotos	SDR16C5
DMRscaler_8_loc_window_layer	Sotos:Sotos	PENK
DMRscaler_8_loc_window_layer	Sotos:Sotos	CHD7
DMRscaler_8_loc_window_layer	Sotos:Sotos	NKAIN3
DMRscaler_8_loc_window_layer	Sotos:Sotos	SGK3
DMRscaler_8_loc_window_layer	Sotos:Sotos	MCMDC2
DMRscaler_8_loc_window_layer	Sotos:Sotos	SULF1
DMRscaler_8_loc_window_layer	Sotos:Sotos	SLCO5A1
DMRscaler_8_loc_window_layer	Sotos:Sotos	PRDM14
DMRscaler_8_loc_window_layer	Sotos:Sotos	SBSPON
DMRscaler_8_loc_window_layer	Sotos:Sotos	FABP12
DMRscaler_8_loc_window_layer	Sotos:Sotos	ZFAND1
DMRscaler_8_loc_window_layer	Sotos:Sotos	CHMP4C
DMRscaler_8_loc_window_layer	Sotos:Sotos	ATP6V0D2
DMRscaler_8_loc_window_layer	Sotos:Sotos	PSKH2
DMRscaler_8_loc_window_layer	Sotos:Sotos	NDUFAF6
DMRscaler_8_loc_window_layer	Sotos:Sotos	LAPTM4B
DMRscaler_8_loc_window_layer	Sotos:Sotos	COX6C
DMRscaler_8_loc_window_layer	Sotos:Sotos	RGS22
DMRscaler_8_loc_window_layer	Sotos:Sotos	FBXO43
DMRscaler_8_loc_window_layer	Sotos:Sotos	SNX31
DMRscaler_8_loc_window_layer	Sotos:Sotos	PABPC1
DMRscaler_8_loc_window_layer	Sotos:Sotos	GRHL2
DMRscaler_8_loc_window_layer	Sotos:Sotos	BAALC
DMRscaler_8_loc_window_layer	Sotos:Sotos	DPYS
DMRscaler_8_loc_window_layer	Sotos:Sotos	PKHD1L1
DMRscaler_8_loc_window_layer	Sotos:Sotos	SYBU
DMRscaler_8_loc_window_layer	Sotos:Sotos	KCNV1
DMRscaler_8_loc_window_layer	Sotos:Sotos	ENPP2
DMRscaler_8_loc_window_layer	Sotos:Sotos	FAM83A
DMRscaler_8_loc_window_layer	Sotos:Sotos	KCNK9
DMRscaler_8_loc_window_layer	Sotos:Sotos	GPR20
DMRscaler_8_loc_window_layer	Sotos:Sotos	TSNARE1
DMRscaler_8_loc_window_layer	Sotos:Sotos	BAI1
DMRscaler_8_loc_window_layer	Sotos:Sotos	LY6K
DMRscaler_8_loc_window_layer	Sotos:Sotos	LYNX1
DMRscaler_8_loc_window_layer	Sotos:Sotos	LY6D
DMRscaler_8_loc_window_layer	Sotos:Sotos	LY6H
DMRscaler_8_loc_window_layer	Sotos:Sotos	GPIHBP1
DMRscaler_8_loc_window_layer	Sotos:Sotos	RHPN1
DMRscaler_8_loc_window_layer	Sotos:Sotos	MAPK15
DMRscaler_8_loc_window_layer	Sotos:Sotos	FAM83H
DMRscaler_8_loc_window_layer	Sotos:Sotos	PLEC
DMRscaler_8_loc_window_layer	Sotos:Sotos	PARP10
DMRscaler_8_loc_window_layer	Sotos:Sotos	SPATC1
DMRscaler_8_loc_window_layer	Sotos:Sotos	TMEM249
DMRscaler_8_loc_window_layer	Sotos:Sotos	SLC52A2
DMRscaler_8_loc_window_layer	Sotos:Sotos	FOXH1
DMRscaler_8_loc_window_layer	Sotos:Sotos	ARHGAP39
DMRscaler_8_loc_window_layer	Sotos:Sotos	DMRT2
DMRscaler_8_loc_window_layer	Sotos:Sotos	INSL6
DMRscaler_8_loc_window_layer	Sotos:Sotos	INSL4
DMRscaler_8_loc_window_layer	Sotos:Sotos	RLN2
DMRscaler_8_loc_window_layer	Sotos:Sotos	RLN1
DMRscaler_8_loc_window_layer	Sotos:Sotos	ACER2
DMRscaler_8_loc_window_layer	Sotos:Sotos	PRSS3
DMRscaler_8_loc_window_layer	Sotos:Sotos	FAM219A
DMRscaler_8_loc_window_layer	Sotos:Sotos	DNAI1
DMRscaler_8_loc_window_layer	Sotos:Sotos	CNTFR
DMRscaler_8_loc_window_layer	Sotos:Sotos	ARID3C
DMRscaler_8_loc_window_layer	Sotos:Sotos	DNAJB5
DMRscaler_8_loc_window_layer	Sotos:Sotos	UNC13B
DMRscaler_8_loc_window_layer	Sotos:Sotos	RUSC2
DMRscaler_8_loc_window_layer	Sotos:Sotos	MELK
DMRscaler_8_loc_window_layer	Sotos:Sotos	PAX5
DMRscaler_8_loc_window_layer	Sotos:Sotos	IGFBPL1
DMRscaler_8_loc_window_layer	Sotos:Sotos	ANKRD20A2
DMRscaler_8_loc_window_layer	Sotos:Sotos	CBWD7
DMRscaler_8_loc_window_layer	Sotos:Sotos	FOXD4L2
DMRscaler_8_loc_window_layer	Sotos:Sotos	ANKRD20A3
DMRscaler_8_loc_window_layer	Sotos:Sotos	SPATA31A6
DMRscaler_8_loc_window_layer	Sotos:Sotos	CNTNAP3B
DMRscaler_8_loc_window_layer	Sotos:Sotos	CBWD5
DMRscaler_8_loc_window_layer	Sotos:Sotos	CBWD3
DMRscaler_8_loc_window_layer	Sotos:Sotos	FOXD4L3
DMRscaler_8_loc_window_layer	Sotos:Sotos	PGM5
DMRscaler_8_loc_window_layer	Sotos:Sotos	APBA1
DMRscaler_8_loc_window_layer	Sotos:Sotos	C9orf135
DMRscaler_8_loc_window_layer	Sotos:Sotos	MAMDC2
DMRscaler_8_loc_window_layer	Sotos:Sotos	KLF9
DMRscaler_8_loc_window_layer	Sotos:Sotos	GAS1
DMRscaler_8_loc_window_layer	Sotos:Sotos	C9orf47
DMRscaler_8_loc_window_layer	Sotos:Sotos	S1PR3
DMRscaler_8_loc_window_layer	Sotos:Sotos	PHF2
DMRscaler_8_loc_window_layer	Sotos:Sotos	BARX1
DMRscaler_8_loc_window_layer	Sotos:Sotos	ZNF169
DMRscaler_8_loc_window_layer	Sotos:Sotos	NUTM2F
DMRscaler_8_loc_window_layer	Sotos:Sotos	HIATL1
DMRscaler_8_loc_window_layer	Sotos:Sotos	PTCH1
DMRscaler_8_loc_window_layer	Sotos:Sotos	GABBR2
DMRscaler_8_loc_window_layer	Sotos:Sotos	COL15A1
DMRscaler_8_loc_window_layer	Sotos:Sotos	FRRS1L
DMRscaler_8_loc_window_layer	Sotos:Sotos	EPB41L4B
DMRscaler_8_loc_window_layer	Sotos:Sotos	ZFP37
DMRscaler_8_loc_window_layer	Sotos:Sotos	KIF12
DMRscaler_8_loc_window_layer	Sotos:Sotos	DFNB31
DMRscaler_8_loc_window_layer	Sotos:Sotos	DAB2IP
DMRscaler_8_loc_window_layer	Sotos:Sotos	CRB2
DMRscaler_8_loc_window_layer	Sotos:Sotos	GPR144
DMRscaler_8_loc_window_layer	Sotos:Sotos	NR5A1
DMRscaler_8_loc_window_layer	Sotos:Sotos	LMX1B
DMRscaler_8_loc_window_layer	Sotos:Sotos	RALGPS1
DMRscaler_8_loc_window_layer	Sotos:Sotos	ANGPTL2
DMRscaler_8_loc_window_layer	Sotos:Sotos	PIP5KL1
DMRscaler_8_loc_window_layer	Sotos:Sotos	DPM2
DMRscaler_8_loc_window_layer	Sotos:Sotos	CERCAM
DMRscaler_8_loc_window_layer	Sotos:Sotos	NTMT1
DMRscaler_8_loc_window_layer	Sotos:Sotos	C9orf50
DMRscaler_8_loc_window_layer	Sotos:Sotos	PRRX2
DMRscaler_8_loc_window_layer	Sotos:Sotos	PTGES
DMRscaler_8_loc_window_layer	Sotos:Sotos	NCS1
DMRscaler_8_loc_window_layer	Sotos:Sotos	ASS1
DMRscaler_8_loc_window_layer	Sotos:Sotos	FIBCD1
DMRscaler_8_loc_window_layer	Sotos:Sotos	LAMC3
DMRscaler_8_loc_window_layer	Sotos:Sotos	UCK1
DMRscaler_8_loc_window_layer	Sotos:Sotos	NTNG2
DMRscaler_8_loc_window_layer	Sotos:Sotos	C9orf171
DMRscaler_8_loc_window_layer	Sotos:Sotos	AK8
DMRscaler_8_loc_window_layer	Sotos:Sotos	C9orf9
DMRscaler_8_loc_window_layer	Sotos:Sotos	OBP2B
DMRscaler_8_loc_window_layer	Sotos:Sotos	ADAMTSL2
DMRscaler_8_loc_window_layer	Sotos:Sotos	FAM163B
DMRscaler_8_loc_window_layer	Sotos:Sotos	DBH
DMRscaler_8_loc_window_layer	Sotos:Sotos	C9orf116
DMRscaler_8_loc_window_layer	Sotos:Sotos	MRPS2
DMRscaler_8_loc_window_layer	Sotos:Sotos	LCN1
DMRscaler_8_loc_window_layer	Sotos:Sotos	OBP2A
DMRscaler_8_loc_window_layer	Sotos:Sotos	KCNT1
DMRscaler_8_loc_window_layer	Sotos:Sotos	QSOX2
DMRscaler_8_loc_window_layer	Sotos:Sotos	GPSM1
DMRscaler_8_loc_window_layer	Sotos:Sotos	EGFL7
DMRscaler_8_loc_window_layer	Sotos:Sotos	AGPAT2
DMRscaler_8_loc_window_layer	Sotos:Sotos	LCN10
DMRscaler_8_loc_window_layer	Sotos:Sotos	LCN6
DMRscaler_8_loc_window_layer	Sotos:Sotos	LCN8
DMRscaler_8_loc_window_layer	Sotos:Sotos	LCN15
DMRscaler_8_loc_window_layer	Sotos:Sotos	TMEM141
DMRscaler_8_loc_window_layer	Sotos:Sotos	CCDC183
DMRscaler_8_loc_window_layer	Sotos:Sotos	C9orf141
DMRscaler_8_loc_window_layer	Sotos:Sotos	PTGDS
DMRscaler_8_loc_window_layer	Sotos:Sotos	GRIN1
DMRscaler_8_loc_window_layer	Sotos:Sotos	RNF208
DMRscaler_8_loc_window_layer	Sotos:Sotos	TOR4A
DMRscaler_8_loc_window_layer	Sotos:Sotos	EXD3
DMRscaler_8_loc_window_layer	Sotos:Sotos	ENTPD8
DMRscaler_8_loc_window_layer	Sotos:Sotos	DPH7
DMRscaler_8_loc_window_layer	Sotos:Sotos	ZMYND19
DMRscaler_8_loc_window_layer	Sotos:Sotos	EHMT1
DMRscaler_8_loc_window_layer	Sotos:Sotos	CACNA1B
DMRscaler_8_loc_window_layer	Sotos:Sotos	TUBB8
DMRscaler_8_loc_window_layer	Sotos:Sotos	DIP2C
DMRscaler_8_loc_window_layer	Sotos:Sotos	ADARB2
DMRscaler_8_loc_window_layer	Sotos:Sotos	UCN3
DMRscaler_8_loc_window_layer	Sotos:Sotos	GDI2
DMRscaler_8_loc_window_layer	Sotos:Sotos	UCMA
DMRscaler_8_loc_window_layer	Sotos:Sotos	BEND7
DMRscaler_8_loc_window_layer	Sotos:Sotos	FRMD4A
DMRscaler_8_loc_window_layer	Sotos:Sotos	FAM171A1
DMRscaler_8_loc_window_layer	Sotos:Sotos	GAD2
DMRscaler_8_loc_window_layer	Sotos:Sotos	PTCHD3
DMRscaler_8_loc_window_layer	Sotos:Sotos	ARHGAP12
DMRscaler_8_loc_window_layer	Sotos:Sotos	GJD4
DMRscaler_8_loc_window_layer	Sotos:Sotos	RASGEF1A
DMRscaler_8_loc_window_layer	Sotos:Sotos	CXCL12
DMRscaler_8_loc_window_layer	Sotos:Sotos	ALOX5
DMRscaler_8_loc_window_layer	Sotos:Sotos	SYT15
DMRscaler_8_loc_window_layer	Sotos:Sotos	NPY4R
DMRscaler_8_loc_window_layer	Sotos:Sotos	GDF2
DMRscaler_8_loc_window_layer	Sotos:Sotos	GDF10
DMRscaler_8_loc_window_layer	Sotos:Sotos	WDFY4
DMRscaler_8_loc_window_layer	Sotos:Sotos	PCDH15
DMRscaler_8_loc_window_layer	Sotos:Sotos	C10orf107
DMRscaler_8_loc_window_layer	Sotos:Sotos	MYPN
DMRscaler_8_loc_window_layer	Sotos:Sotos	ATOH7
DMRscaler_8_loc_window_layer	Sotos:Sotos	TET1
DMRscaler_8_loc_window_layer	Sotos:Sotos	TACR2
DMRscaler_8_loc_window_layer	Sotos:Sotos	COL13A1
DMRscaler_8_loc_window_layer	Sotos:Sotos	NPFFR1
DMRscaler_8_loc_window_layer	Sotos:Sotos	NODAL
DMRscaler_8_loc_window_layer	Sotos:Sotos	ADAMTS14
DMRscaler_8_loc_window_layer	Sotos:Sotos	CDH23
DMRscaler_8_loc_window_layer	Sotos:Sotos	CHST3
DMRscaler_8_loc_window_layer	Sotos:Sotos	DUPD1
DMRscaler_8_loc_window_layer	Sotos:Sotos	C10orf11
DMRscaler_8_loc_window_layer	Sotos:Sotos	SFTPA2
DMRscaler_8_loc_window_layer	Sotos:Sotos	SFTPD
DMRscaler_8_loc_window_layer	Sotos:Sotos	PLAC9
DMRscaler_8_loc_window_layer	Sotos:Sotos	DYDC1
DMRscaler_8_loc_window_layer	Sotos:Sotos	DYDC2
DMRscaler_8_loc_window_layer	Sotos:Sotos	SH2D4B
DMRscaler_8_loc_window_layer	Sotos:Sotos	RGR
DMRscaler_8_loc_window_layer	Sotos:Sotos	GRID1
DMRscaler_8_loc_window_layer	Sotos:Sotos	OPN4
DMRscaler_8_loc_window_layer	Sotos:Sotos	LDB3
DMRscaler_8_loc_window_layer	Sotos:Sotos	MMRN2
DMRscaler_8_loc_window_layer	Sotos:Sotos	SNCG
DMRscaler_8_loc_window_layer	Sotos:Sotos	ADIRF
DMRscaler_8_loc_window_layer	Sotos:Sotos	SLC16A12
DMRscaler_8_loc_window_layer	Sotos:Sotos	BTAF1
DMRscaler_8_loc_window_layer	Sotos:Sotos	5:Mar
DMRscaler_8_loc_window_layer	Sotos:Sotos	CYP26C1
DMRscaler_8_loc_window_layer	Sotos:Sotos	LGI1
DMRscaler_8_loc_window_layer	Sotos:Sotos	TLL2
DMRscaler_8_loc_window_layer	Sotos:Sotos	ARHGAP19:SLIT1
DMRscaler_8_loc_window_layer	Sotos:Sotos	SLIT1
DMRscaler_8_loc_window_layer	Sotos:Sotos	ANKRD2
DMRscaler_8_loc_window_layer	Sotos:Sotos	PI4K2A
DMRscaler_8_loc_window_layer	Sotos:Sotos	GOLGA7B
DMRscaler_8_loc_window_layer	Sotos:Sotos	CRTAC1
DMRscaler_8_loc_window_layer	Sotos:Sotos	CPN1
DMRscaler_8_loc_window_layer	Sotos:Sotos	PKD2L1
DMRscaler_8_loc_window_layer	Sotos:Sotos	WNT8B
DMRscaler_8_loc_window_layer	Sotos:Sotos	SEC31B
DMRscaler_8_loc_window_layer	Sotos:Sotos	NDUFB8
DMRscaler_8_loc_window_layer	Sotos:Sotos	PAX2
DMRscaler_8_loc_window_layer	Sotos:Sotos	PDZD7
DMRscaler_8_loc_window_layer	Sotos:Sotos	KAZALD1
DMRscaler_8_loc_window_layer	Sotos:Sotos	TLX1NB
DMRscaler_8_loc_window_layer	Sotos:Sotos	TLX1
DMRscaler_8_loc_window_layer	Sotos:Sotos	BTRC
DMRscaler_8_loc_window_layer	Sotos:Sotos	FGF8
DMRscaler_8_loc_window_layer	Sotos:Sotos	KCNIP2
DMRscaler_8_loc_window_layer	Sotos:Sotos	PITX3
DMRscaler_8_loc_window_layer	Sotos:Sotos	PSD
DMRscaler_8_loc_window_layer	Sotos:Sotos	C10orf32
DMRscaler_8_loc_window_layer	Sotos:Sotos	AS3MT
DMRscaler_8_loc_window_layer	Sotos:Sotos	CALHM2
DMRscaler_8_loc_window_layer	Sotos:Sotos	CCDC147
DMRscaler_8_loc_window_layer	Sotos:Sotos	ADD3
DMRscaler_8_loc_window_layer	Sotos:Sotos	DUSP5
DMRscaler_8_loc_window_layer	Sotos:Sotos	RBM20
DMRscaler_8_loc_window_layer	Sotos:Sotos	HABP2
DMRscaler_8_loc_window_layer	Sotos:Sotos	NRAP
DMRscaler_8_loc_window_layer	Sotos:Sotos	ADRB1
DMRscaler_8_loc_window_layer	Sotos:Sotos	TDRD1
DMRscaler_8_loc_window_layer	Sotos:Sotos	AFAP1L2
DMRscaler_8_loc_window_layer	Sotos:Sotos	GFRA1
DMRscaler_8_loc_window_layer	Sotos:Sotos	CCDC172
DMRscaler_8_loc_window_layer	Sotos:Sotos	C10orf82
DMRscaler_8_loc_window_layer	Sotos:Sotos	HSPA12A
DMRscaler_8_loc_window_layer	Sotos:Sotos	KIAA1598
DMRscaler_8_loc_window_layer	Sotos:Sotos	KCNK18
DMRscaler_8_loc_window_layer	Sotos:Sotos	PRLHR
DMRscaler_8_loc_window_layer	Sotos:Sotos	INPP5F
DMRscaler_8_loc_window_layer	Sotos:Sotos	FGFR2
DMRscaler_8_loc_window_layer	Sotos:Sotos	TACC2
DMRscaler_8_loc_window_layer	Sotos:Sotos	CPXM2
DMRscaler_8_loc_window_layer	Sotos:Sotos	OAT
DMRscaler_8_loc_window_layer	Sotos:Sotos	LHPP
DMRscaler_8_loc_window_layer	Sotos:Sotos	MMP21
DMRscaler_8_loc_window_layer	Sotos:Sotos	UROS
DMRscaler_8_loc_window_layer	Sotos:Sotos	C10orf90
DMRscaler_8_loc_window_layer	Sotos:Sotos	EBF3
DMRscaler_8_loc_window_layer	Sotos:Sotos	BNIP3
DMRscaler_8_loc_window_layer	Sotos:Sotos	JAKMIP3
DMRscaler_8_loc_window_layer	Sotos:Sotos	TTC40
DMRscaler_8_loc_window_layer	Sotos:Sotos	GPR123
DMRscaler_8_loc_window_layer	Sotos:Sotos	KNDC1
DMRscaler_8_loc_window_layer	Sotos:Sotos	VENTX
DMRscaler_8_loc_window_layer	Sotos:Sotos	ZNF511
DMRscaler_8_loc_window_layer	Sotos:Sotos	PRAP1
DMRscaler_8_loc_window_layer	Sotos:Sotos	FUOM
DMRscaler_8_loc_window_layer	Sotos:Sotos	SPRN
DMRscaler_8_loc_window_layer	Sotos:Sotos	CYP2E1
DMRscaler_8_loc_window_layer	Sotos:Sotos	SYCE1
DMRscaler_8_loc_window_layer	Sotos:Sotos	NLRP6
DMRscaler_8_loc_window_layer	Sotos:Sotos	IFITM5
DMRscaler_8_loc_window_layer	Sotos:Sotos	IFITM2
DMRscaler_8_loc_window_layer	Sotos:Sotos	IFITM1
DMRscaler_8_loc_window_layer	Sotos:Sotos	PKP3
DMRscaler_8_loc_window_layer	Sotos:Sotos	ANO9
DMRscaler_8_loc_window_layer	Sotos:Sotos	RNH1
DMRscaler_8_loc_window_layer	Sotos:Sotos	SCT
DMRscaler_8_loc_window_layer	Sotos:Sotos	DRD4
DMRscaler_8_loc_window_layer	Sotos:Sotos	DEAF1
DMRscaler_8_loc_window_layer	Sotos:Sotos	EPS8L2
DMRscaler_8_loc_window_layer	Sotos:Sotos	CEND1
DMRscaler_8_loc_window_layer	Sotos:Sotos	TSPAN4
DMRscaler_8_loc_window_layer	Sotos:Sotos	MUC6
DMRscaler_8_loc_window_layer	Sotos:Sotos	MUC2
DMRscaler_8_loc_window_layer	Sotos:Sotos	MUC5AC
DMRscaler_8_loc_window_layer	Sotos:Sotos	DUSP8
DMRscaler_8_loc_window_layer	Sotos:Sotos	KRTAP5:5
DMRscaler_8_loc_window_layer	Sotos:Sotos	IFITM10
DMRscaler_8_loc_window_layer	Sotos:Sotos	SYT8
DMRscaler_8_loc_window_layer	Sotos:Sotos	LSP1
DMRscaler_8_loc_window_layer	Sotos:Sotos	MRPL23
DMRscaler_8_loc_window_layer	Sotos:Sotos	IGF2
DMRscaler_8_loc_window_layer	Sotos:Sotos	INS:IGF2
DMRscaler_8_loc_window_layer	Sotos:Sotos	INS
DMRscaler_8_loc_window_layer	Sotos:Sotos	TH
DMRscaler_8_loc_window_layer	Sotos:Sotos	ASCL2
DMRscaler_8_loc_window_layer	Sotos:Sotos	C11orf21
DMRscaler_8_loc_window_layer	Sotos:Sotos	TSSC4
DMRscaler_8_loc_window_layer	Sotos:Sotos	TRPM5
DMRscaler_8_loc_window_layer	Sotos:Sotos	KCNQ1
DMRscaler_8_loc_window_layer	Sotos:Sotos	SLC22A18
DMRscaler_8_loc_window_layer	Sotos:Sotos	OSBPL5
DMRscaler_8_loc_window_layer	Sotos:Sotos	MRGPRG
DMRscaler_8_loc_window_layer	Sotos:Sotos	MRGPRE
DMRscaler_8_loc_window_layer	Sotos:Sotos	OR52K2
DMRscaler_8_loc_window_layer	Sotos:Sotos	MMP26
DMRscaler_8_loc_window_layer	Sotos:Sotos	OR51F2
DMRscaler_8_loc_window_layer	Sotos:Sotos	OR51S1
DMRscaler_8_loc_window_layer	Sotos:Sotos	OR51H1P
DMRscaler_8_loc_window_layer	Sotos:Sotos	TRIM5
DMRscaler_8_loc_window_layer	Sotos:Sotos	CCKBR
DMRscaler_8_loc_window_layer	Sotos:Sotos	PRKCDBP
DMRscaler_8_loc_window_layer	Sotos:Sotos	NLRP14
DMRscaler_8_loc_window_layer	Sotos:Sotos	CYB5R2
DMRscaler_8_loc_window_layer	Sotos:Sotos	OR5P2
DMRscaler_8_loc_window_layer	Sotos:Sotos	TUB
DMRscaler_8_loc_window_layer	Sotos:Sotos	ST5
DMRscaler_8_loc_window_layer	Sotos:Sotos	MRVI1
DMRscaler_8_loc_window_layer	Sotos:Sotos	USP47
DMRscaler_8_loc_window_layer	Sotos:Sotos	DKK3
DMRscaler_8_loc_window_layer	Sotos:Sotos	MICALCL
DMRscaler_8_loc_window_layer	Sotos:Sotos	PARVA
DMRscaler_8_loc_window_layer	Sotos:Sotos	TEAD1
DMRscaler_8_loc_window_layer	Sotos:Sotos	CALCB
DMRscaler_8_loc_window_layer	Sotos:Sotos	CALCA
DMRscaler_8_loc_window_layer	Sotos:Sotos	SOX6
DMRscaler_8_loc_window_layer	Sotos:Sotos	ABCC8
DMRscaler_8_loc_window_layer	Sotos:Sotos	USH1C
DMRscaler_8_loc_window_layer	Sotos:Sotos	OTOG
DMRscaler_8_loc_window_layer	Sotos:Sotos	KCNC1
DMRscaler_8_loc_window_layer	Sotos:Sotos	MRGPRX4
DMRscaler_8_loc_window_layer	Sotos:Sotos	RP11:113D6.10
DMRscaler_8_loc_window_layer	Sotos:Sotos	SAA4
DMRscaler_8_loc_window_layer	Sotos:Sotos	LDHA
DMRscaler_8_loc_window_layer	Sotos:Sotos	LDHC
DMRscaler_8_loc_window_layer	Sotos:Sotos	LDHAL6A
DMRscaler_8_loc_window_layer	Sotos:Sotos	TSG101
DMRscaler_8_loc_window_layer	Sotos:Sotos	NAV2
DMRscaler_8_loc_window_layer	Sotos:Sotos	FIBIN
DMRscaler_8_loc_window_layer	Sotos:Sotos	BBOX1
DMRscaler_8_loc_window_layer	Sotos:Sotos	RCN1
DMRscaler_8_loc_window_layer	Sotos:Sotos	WT1
DMRscaler_8_loc_window_layer	Sotos:Sotos	LDLRAD3
DMRscaler_8_loc_window_layer	Sotos:Sotos	LRRC4C
DMRscaler_8_loc_window_layer	Sotos:Sotos	C11orf96
DMRscaler_8_loc_window_layer	Sotos:Sotos	ACCSL
DMRscaler_8_loc_window_layer	Sotos:Sotos	ALX4
DMRscaler_8_loc_window_layer	Sotos:Sotos	CHST1
DMRscaler_8_loc_window_layer	Sotos:Sotos	MAPK8IP1
DMRscaler_8_loc_window_layer	Sotos:Sotos	CREB3L1
DMRscaler_8_loc_window_layer	Sotos:Sotos	DGKZ
DMRscaler_8_loc_window_layer	Sotos:Sotos	SPI1
DMRscaler_8_loc_window_layer	Sotos:Sotos	OR4C6
DMRscaler_8_loc_window_layer	Sotos:Sotos	OR5D13
DMRscaler_8_loc_window_layer	Sotos:Sotos	OR5D14
DMRscaler_8_loc_window_layer	Sotos:Sotos	OR5L1
DMRscaler_8_loc_window_layer	Sotos:Sotos	RTN4RL2
DMRscaler_8_loc_window_layer	Sotos:Sotos	YPEL4
DMRscaler_8_loc_window_layer	Sotos:Sotos	CLP1
DMRscaler_8_loc_window_layer	Sotos:Sotos	GLYATL2
DMRscaler_8_loc_window_layer	Sotos:Sotos	GLYATL1
DMRscaler_8_loc_window_layer	Sotos:Sotos	MS4A18
DMRscaler_8_loc_window_layer	Sotos:Sotos	MS4A15
DMRscaler_8_loc_window_layer	Sotos:Sotos	SLC15A3
DMRscaler_8_loc_window_layer	Sotos:Sotos	CD6
DMRscaler_8_loc_window_layer	Sotos:Sotos	PGA3
DMRscaler_8_loc_window_layer	Sotos:Sotos	PGA4
DMRscaler_8_loc_window_layer	Sotos:Sotos	PGA5
DMRscaler_8_loc_window_layer	Sotos:Sotos	VWCE
DMRscaler_8_loc_window_layer	Sotos:Sotos	TMEM216
DMRscaler_8_loc_window_layer	Sotos:Sotos	PPP1R32
DMRscaler_8_loc_window_layer	Sotos:Sotos	LRRC10B
DMRscaler_8_loc_window_layer	Sotos:Sotos	SYT7
DMRscaler_8_loc_window_layer	Sotos:Sotos	MYRF
DMRscaler_8_loc_window_layer	Sotos:Sotos	TMEM258
DMRscaler_8_loc_window_layer	Sotos:Sotos	RAB3IL1
DMRscaler_8_loc_window_layer	Sotos:Sotos	AHNAK
DMRscaler_8_loc_window_layer	Sotos:Sotos	LRRN4CL
DMRscaler_8_loc_window_layer	Sotos:Sotos	CHRM1
DMRscaler_8_loc_window_layer	Sotos:Sotos	SLC22A6
DMRscaler_8_loc_window_layer	Sotos:Sotos	SLC22A8
DMRscaler_8_loc_window_layer	Sotos:Sotos	SLC22A24
DMRscaler_8_loc_window_layer	Sotos:Sotos	SLC22A10
DMRscaler_8_loc_window_layer	Sotos:Sotos	SLC22A25
DMRscaler_8_loc_window_layer	Sotos:Sotos	RCOR2
DMRscaler_8_loc_window_layer	Sotos:Sotos	OTUB1
DMRscaler_8_loc_window_layer	Sotos:Sotos	MACROD1
DMRscaler_8_loc_window_layer	Sotos:Sotos	BAD
DMRscaler_8_loc_window_layer	Sotos:Sotos	GPR137
DMRscaler_8_loc_window_layer	Sotos:Sotos	SLC22A11
DMRscaler_8_loc_window_layer	Sotos:Sotos	NRXN2
DMRscaler_8_loc_window_layer	Sotos:Sotos	C11orf85
[truncated: 33,709 more rows]

## Sheet: range_overlaps
layer	datasets	seqnames	start	width	overlapping_genes	gene_overlap_count	num_cg_sig	frac_shared_sig	frac_sig_same_dir	frac_shared_Arboleda-Tham	frac_shared_sotos	frac_shared_weaver
DMRscaler_4_loc_window_layer	Sotos:Sotos	chr1	1097233	1148		0	5	1	1	0	1	0
DMRscaler_4_loc_window_layer	Sotos:Sotos	chr1	1099630	928		0	7	1	1	0	1	0
DMRscaler_4_loc_window_layer	Sotos:Sotos	chr1	1361216	514	TMEM88B	1	4	1	1	0	1	0
DMRscaler_4_loc_window_layer	Sotos:Sotos	chr1	2466275	4691		0	6	1	1	0	1	0
DMRscaler_4_loc_window_layer	Sotos:Sotos	chr1	2885085	160		0	4	1	1	0	1	0
DMRscaler_4_loc_window_layer	Sotos:Sotos	chr1	3600735	5968	TP73	1	10	1	1	0	1	0
DMRscaler_4_loc_window_layer	Sotos:Sotos	chr1	3634044	1057	TP73	1	6	1	1	0	1	0
DMRscaler_4_loc_window_layer	Sotos:Sotos	chr1	3649344	428	TP73	1	4	1	1	0	1	0
DMRscaler_4_loc_window_layer	Sotos:Sotos	chr1	9381317	1929	SPSB1	1	4	1	1	0	1	0
DMRscaler_4_loc_window_layer	Sotos:Sotos	chr1	10709702	1994	CASZ1	1	8	1	1	0	1	0
DMRscaler_4_loc_window_layer	Sotos:Sotos	chr1	11713867	388	FBXO2	1	4	1	1	0	1	0
DMRscaler_4_loc_window_layer	Sotos:Sotos	chr1	12600225	520		0	4	1	1	0	1	0
DMRscaler_4_loc_window_layer	Sotos:Sotos	chr1	17475656	419		0	4	1	1	0	1	0
DMRscaler_4_loc_window_layer	Sotos:Sotos	chr1	20616975	482	VWA5B1	1	5	1	1	0	1	0
DMRscaler_4_loc_window_layer	Sotos:Sotos	chr1	21934726	14068	RAP1GAP	1	5	1	1	0	1	0
DMRscaler_4_loc_window_layer	Sotos:Sotos	chr1	23003462	231		0	4	1	1	0	1	0
DMRscaler_4_loc_window_layer	Sotos:Sotos	chr1	26233506	204		0	6	1	1	0	1	0
DMRscaler_4_loc_window_layer	Sotos:Sotos	chr1	27189270	1370	SFN	1	11	1	1	0	1	0
DMRscaler_4_loc_window_layer	Sotos:Sotos	chr1	27287181	361		0	4	1	1	0	1	0
DMRscaler_4_loc_window_layer	Sotos:Sotos	chr1	27718221	275		0	4	1	1	0	1	0
DMRscaler_4_loc_window_layer	Sotos:Sotos	chr1	29460817	254		0	4	1	1	0	1	0
DMRscaler_4_loc_window_layer	Sotos:Sotos	chr1	32054460	547		0	5	1	1	0	1	0
DMRscaler_4_loc_window_layer	Sotos:Sotos	chr1	32802218	95		0	5	1	1	0	1	0
DMRscaler_4_loc_window_layer	Sotos:Sotos	chr1	38022522	197	DNALI1	1	5	1	1	0	1	0
DMRscaler_4_loc_window_layer	Sotos:Sotos	chr1	40598394	618		0	6	1	1	0	1	0
DMRscaler_4_loc_window_layer	Sotos:Sotos	chr1	40783060	205	COL9A2	1	4	1	1	0	1	0
DMRscaler_4_loc_window_layer	Sotos:Sotos	chr1	43472972	489		0	4	1	1	0	1	0
DMRscaler_4_loc_window_layer	Sotos:Sotos	chr1	46088336	710	CCDC17	1	5	1	1	0	1	0
DMRscaler_4_loc_window_layer	Sotos:Sotos	chr1	46939866	10324		0	8	1	1	0	1	0
DMRscaler_4_loc_window_layer	Sotos:Sotos	chr1	59280290	552		0	5	1	1	0	1	0
DMRscaler_4_loc_window_layer	Sotos:Sotos	chr1	86044103	1425		0	6	1	1	0	1	0
DMRscaler_4_loc_window_layer	Sotos:Sotos	chr1	95698827	487		0	6	1	1	0	1	0
DMRscaler_4_loc_window_layer	Sotos:Sotos	chr1	111000000	2703	STRIP1	1	4	1	1	0	1	0
DMRscaler_4_loc_window_layer	Sotos:Sotos	chr1	111000000	209		0	4	1	1	0	1	0
DMRscaler_4_loc_window_layer	Sotos:Sotos	chr1	113000000	474	FAM19A3	1	7	1	1	0	1	0
DMRscaler_4_loc_window_layer	Sotos:Sotos	chr1	148000000	792		0	7	1	1	0	1	0
DMRscaler_4_loc_window_layer	Sotos:Sotos	chr1	148000000	732		0	7	1	1	0	1	0
DMRscaler_4_loc_window_layer	Sotos:Sotos	chr1	148000000	494		0	4	1	1	0	1	0
DMRscaler_4_loc_window_layer	Sotos:Sotos	chr1	148000000	770		0	5	1	1	0	1	0
DMRscaler_4_loc_window_layer	Sotos:Sotos	chr1	151000000	199		0	5	1	1	0	1	0
DMRscaler_4_loc_window_layer	Sotos:Sotos	chr1	157000000	3370	NTRK1,INSRR	2	4	1	1	0	1	0
DMRscaler_4_loc_window_layer	Sotos:Sotos	chr1	157000000	780		0	5	1	1	0	1	0
DMRscaler_4_loc_window_layer	Sotos:Sotos	chr1	158000000	358		0	4	1	1	0	1	0
DMRscaler_4_loc_window_layer	Sotos:Sotos	chr1	161000000	235	PVRL4	1	5	1	1	0	1	0
DMRscaler_4_loc_window_layer	Sotos:Sotos	chr1	176000000	1039		0	4	1	1	0	1	0
DMRscaler_4_loc_window_layer	Sotos:Sotos	chr1	178000000	664		0	5	1	1	0	1	0
DMRscaler_4_loc_window_layer	Sotos:Sotos	chr1	201000000	339	GPR25	1	4	1	1	0	1	0
DMRscaler_4_loc_window_layer	Sotos:Sotos	chr1	202000000	73	GPR37L1	1	4	1	1	0	1	0
DMRscaler_4_loc_window_layer	Sotos:Sotos	chr1	203000000	427	KDM5B	1	4	1	1	0	1	0
DMRscaler_4_loc_window_layer	Sotos:Sotos	chr1	212000000	466	RD3	1	4	1	1	0	1	0
DMRscaler_4_loc_window_layer	Sotos:Sotos	chr1	213000000	1120		0	6	1	1	0	1	0
DMRscaler_4_loc_window_layer	Sotos:Sotos	chr1	226000000	611	LEFTY1	1	4	1	1	0	1	0
DMRscaler_4_loc_window_layer	Sotos:Sotos	chr1	228000000	2602		0	11	1	1	0	1	0
DMRscaler_4_loc_window_layer	Sotos:Sotos	chr1	228000000	831		0	5	1	1	0	1	0
DMRscaler_4_loc_window_layer	Sotos:Sotos	chr1	228000000	439	OBSCN	1	6	1	1	0	1	0
DMRscaler_4_loc_window_layer	Sotos:Sotos	chr1	235000000	645		0	5	1	1	0	1	0
DMRscaler_4_loc_window_layer	Sotos:Sotos	chr1	242000000	625		0	5	1	1	0	1	0
DMRscaler_4_loc_window_layer	Sotos:Sotos	chr1	247000000	264		0	4	1	1	0	1	0
DMRscaler_4_loc_window_layer	Sotos:Sotos	chr1	249000000	506		0	5	1	1	0	1	0
DMRscaler_4_loc_window_layer	Sotos:Sotos	chr2	467112	780		0	4	1	1	0	1	0
DMRscaler_4_loc_window_layer	Sotos:Sotos	chr2	468934	281		0	4	1	1	0	1	0
DMRscaler_4_loc_window_layer	Sotos:Sotos	chr2	8596908	482		0	4	1	1	0	1	0
DMRscaler_4_loc_window_layer	Sotos:Sotos	chr2	24233341	677	MFSD2B	1	4	1	1	0	1	0
DMRscaler_4_loc_window_layer	Sotos:Sotos	chr2	24397649	522	FAM228A	1	5	1	1	0	1	0
DMRscaler_4_loc_window_layer	Sotos:Sotos	chr2	24712657	627		0	4	1	1	0	1	0
DMRscaler_4_loc_window_layer	Sotos:Sotos	chr2	25384293	517	POMC	1	4	1	1	0	1	0
DMRscaler_4_loc_window_layer	Sotos:Sotos	chr2	25427108	545		0	4	1	1	0	1	0
DMRscaler_4_loc_window_layer	Sotos:Sotos	chr2	27301252	692	EMILIN1	1	5	1	1	0	1	0
DMRscaler_4_loc_window_layer	Sotos:Sotos	chr2	43295011	743		0	6	1	1	0	1	0
DMRscaler_4_loc_window_layer	Sotos:Sotos	chr2	43327937	600		0	6	1	1	0	1	0
DMRscaler_4_loc_window_layer	Sotos:Sotos	chr2	45173499	2569		0	5	1	1	0	1	0
DMRscaler_4_loc_window_layer	Sotos:Sotos	chr2	45177632	1322		0	5	1	1	0	1	0
DMRscaler_4_loc_window_layer	Sotos:Sotos	chr2	54935920	903		0	4	1	1	0	1	0
DMRscaler_4_loc_window_layer	Sotos:Sotos	chr2	74668072	905	RTKN	1	5	1	1	0	1	0
DMRscaler_4_loc_window_layer	Sotos:Sotos	chr2	74669349	168	RTKN	1	5	1	1	0	1	0
DMRscaler_4_loc_window_layer	Sotos:Sotos	chr2	74729100	452	LBX2	1	5	1	1	0	1	0
DMRscaler_4_loc_window_layer	Sotos:Sotos	chr2	74875227	322	M1AP	1	8	1	1	0	1	0
DMRscaler_4_loc_window_layer	Sotos:Sotos	chr2	86038423	380		0	4	1	1	0	1	0
DMRscaler_4_loc_window_layer	Sotos:Sotos	chr2	88583529	317		0	5	1	1	0	1	0
DMRscaler_4_loc_window_layer	Sotos:Sotos	chr2	97174206	1054		0	8	1	1	0	1	0
DMRscaler_4_loc_window_layer	Sotos:Sotos	chr2	114000000	1078	PAX8	1	5	1	1	0	1	0
DMRscaler_4_loc_window_layer	Sotos:Sotos	chr2	114000000	778		0	5	1	1	0	1	0
DMRscaler_4_loc_window_layer	Sotos:Sotos	chr2	119000000	164		0	4	1	1	0	1	0.27439
DMRscaler_4_loc_window_layer	Sotos:Sotos	chr2	121000000	476		0	7	1	1	0	1	0
DMRscaler_4_loc_window_layer	Sotos:Sotos	chr2	121000000	7997		0	4	1	1	0	1	0
DMRscaler_4_loc_window_layer	Sotos:Sotos	chr2	122000000	43555		0	4	1	1	0	1	0
DMRscaler_4_loc_window_layer	Sotos:Sotos	chr2	129000000	648		0	4	1	1	0	1	0
DMRscaler_4_loc_window_layer	Sotos:Sotos	chr2	130000000	929		0	7	1	1	0	1	0
DMRscaler_4_loc_window_layer	Sotos:Sotos	chr2	132000000	418		0	5	1	1	0	1	0
DMRscaler_4_loc_window_layer	Sotos:Sotos	chr2	150000000	464		0	4	1	1	0	1	0
DMRscaler_4_loc_window_layer	Sotos:Sotos	chr2	164000000	716		0	7	1	1	0	1	0
DMRscaler_4_loc_window_layer	Sotos:Sotos	chr2	202000000	543	ALS2CR11	1	8	1	1	0	1	0
DMRscaler_4_loc_window_layer	Sotos:Sotos	chr2	218000000	988	IGFBP2	1	4	1	1	0	1	0
DMRscaler_4_loc_window_layer	Sotos:Sotos	chr2	219000000	286	SLC11A1	1	4	1	1	0	1	0
DMRscaler_4_loc_window_layer	Sotos:Sotos	chr2	220000000	243	DES	1	4	1	1	0	1	0
DMRscaler_4_loc_window_layer	Sotos:Sotos	chr2	220000000	346		0	4	1	1	0	1	0
DMRscaler_4_loc_window_layer	Sotos:Sotos	chr2	232000000	873	NCL	1	5	1	1	0	1	0
DMRscaler_4_loc_window_layer	Sotos:Sotos	chr2	233000000	243		0	4	1	1	0	1	0
DMRscaler_4_loc_window_layer	Sotos:Sotos	chr2	233000000	15159		0	6	1	1	0	1	0.851771
DMRscaler_4_loc_window_layer	Sotos:Sotos	chr2	235000000	266		0	4	1	1	0	1	0
DMRscaler_4_loc_window_layer	Sotos:Sotos	chr2	242000000	531		0	4	1	1	0	1	0
DMRscaler_4_loc_window_layer	Sotos:Sotos	chr2	243000000	429		0	4	1	1	0	1	0
DMRscaler_4_loc_window_layer	Sotos:Sotos	chr3	10149803	337	FANCD2OS	1	9	1	1	0	1	0
DMRscaler_4_loc_window_layer	Sotos:Sotos	chr3	12200236	600	TIMP4	1	5	1	1	0	1	0
DMRscaler_4_loc_window_layer	Sotos:Sotos	chr3	13060741	234	IQSEC1	1	4	1	1	0	1	0
DMRscaler_4_loc_window_layer	Sotos:Sotos	chr3	14597418	312		0	4	1	1	0	1	0
DMRscaler_4_loc_window_layer	Sotos:Sotos	chr3	23243625	501		0	5	1	1	0	1	0
DMRscaler_4_loc_window_layer	Sotos:Sotos	chr3	42846907	210	ACKR2	1	4	1	1	0	1	0
DMRscaler_4_loc_window_layer	Sotos:Sotos	chr3	46607965	105	LRRC2	1	4	1	1	0	1	0
DMRscaler_4_loc_window_layer	Sotos:Sotos	chr3	46615549	6008	LRRC2,TDGF1	2	11	1	1	0	1	0
DMRscaler_4_loc_window_layer	Sotos:Sotos	chr3	49170496	299	LAMB2	1	5	1	1	0	1	0
DMRscaler_4_loc_window_layer	Sotos:Sotos	chr3	49967517	197	MON1A	1	5	1	1	0	1	0
DMRscaler_4_loc_window_layer	Sotos:Sotos	chr3	50359583	459	HYAL2,TUSC2	2	5	1	1	0	1	0
DMRscaler_4_loc_window_layer	Sotos:Sotos	chr3	112000000	154		0	4	1	1	0	1	0
DMRscaler_4_loc_window_layer	Sotos:Sotos	chr3	120000000	904		0	4	1	1	0	1	0
DMRscaler_4_loc_window_layer	Sotos:Sotos	chr3	126000000	873	KLF15	1	5	1	1	0	1	0
DMRscaler_4_loc_window_layer	Sotos:Sotos	chr3	139000000	1469	C3orf72	1	5	1	1	0	1	0.719537
DMRscaler_4_loc_window_layer	Sotos:Sotos	chr3	141000000	177	ZBTB38	1	5	1	1	0	1	0
DMRscaler_4_loc_window_layer	Sotos:Sotos	chr3	157000000	639		0	5	1	1	0	1	0
DMRscaler_4_loc_window_layer	Sotos:Sotos	chr3	159000000	523	MFSD1	1	5	1	1	0	1	0
DMRscaler_4_loc_window_layer	Sotos:Sotos	chr3	160000000	480	IQCJ:SCHIP1,SCHIP1	2	4	1	1	0	1	0
DMRscaler_4_loc_window_layer	Sotos:Sotos	chr3	160000000	302	PPM1L	1	5	1	1	0	1	1
DMRscaler_4_loc_window_layer	Sotos:Sotos	chr3	184000000	3420	EIF2B5,CHRD	2	7	1	1	0	1	0
DMRscaler_4_loc_window_layer	Sotos:Sotos	chr3	194000000	691		0	7	1	1	0	1	0
DMRscaler_4_loc_window_layer	Sotos:Sotos	chr3	196000000	997	SLC51A,PCYT1A	2	10	1	1	0	1	0
DMRscaler_4_loc_window_layer	Sotos:Sotos	chr3	197000000	1870	MFI2	1	6	1	1	0	1	0
DMRscaler_4_loc_window_layer	Sotos:Sotos	chr4	776504	2421	CPLX1	1	4	1	1	0	1	0
DMRscaler_4_loc_window_layer	Sotos:Sotos	chr4	2059244	352		0	4	1	1	0	1	0
DMRscaler_4_loc_window_layer	Sotos:Sotos	chr4	3043019	734		0	4	1	1	0	1	0
DMRscaler_4_loc_window_layer	Sotos:Sotos	chr4	6659735	748		0	4	1	1	0	1	0
DMRscaler_4_loc_window_layer	Sotos:Sotos	chr4	10459435	575		0	4	1	1	0	1	0
DMRscaler_4_loc_window_layer	Sotos:Sotos	chr4	11370015	858		0	6	1	1	0	1	0
DMRscaler_4_loc_window_layer	Sotos:Sotos	chr4	77723057	359		0	4	1	1	0	1	0
DMRscaler_4_loc_window_layer	Sotos:Sotos	chr4	185000000	450		0	4	1	1	0	1	0
DMRscaler_4_loc_window_layer	Sotos:Sotos	chr4	186000000	257		0	4	1	1	0	1	0
DMRscaler_4_loc_window_layer	Sotos:Sotos	chr5	28809997	649		0	4	1	1	0	1	0
DMRscaler_4_loc_window_layer	Sotos:Sotos	chr5	42756786	386	CCDC152	1	5	1	1	0	1	0
DMRscaler_4_loc_window_layer	Sotos:Sotos	chr5	43034043	487		0	4	1	1	0	1	0
DMRscaler_4_loc_window_layer	Sotos:Sotos	chr5	64330880	317		0	5	1	1	0	1	0
DMRscaler_4_loc_window_layer	Sotos:Sotos	chr5	71713118	741		0	4	1	1	0	1	0
DMRscaler_4_loc_window_layer	Sotos:Sotos	chr5	77142620	4380	TBCA	1	10	1	1	0	1	0
DMRscaler_4_loc_window_layer	Sotos:Sotos	chr5	78365255	822	DMGDH,BHMT2	2	6	1	1	0	1	0
DMRscaler_4_loc_window_layer	Sotos:Sotos	chr5	78407153	414	DMGDH	1	7	1	1	0	1	0
DMRscaler_4_loc_window_layer	Sotos:Sotos	chr5	131000000	432	ACSL6	1	5	1	1	0	1	0
DMRscaler_4_loc_window_layer	Sotos:Sotos	chr5	132000000	233	P4HA2	1	5	1	1	0	1	0.935622
DMRscaler_4_loc_window_layer	Sotos:Sotos	chr5	135000000	629	C5orf66	1	5	1	1	0	1	0
DMRscaler_4_loc_window_layer	Sotos:Sotos	chr5	135000000	1464		0	4	1	1	0	1	0
DMRscaler_4_loc_window_layer	Sotos:Sotos	chr5	138000000	166	GFRA3	1	4	1	1	0	1	0
DMRscaler_4_loc_window_layer	Sotos:Sotos	chr5	141000000	7652		0	4	1	1	0	1	0
DMRscaler_4_loc_window_layer	Sotos:Sotos	chr5	146000000	296		0	5	1	1	0	1	0
DMRscaler_4_loc_window_layer	Sotos:Sotos	chr5	150000000	860	CDX1	1	9	1	1	0	1	0
DMRscaler_4_loc_window_layer	Sotos:Sotos	chr5	150000000	307	CAMK2A	1	5	1	1	0	1	0
DMRscaler_4_loc_window_layer	Sotos:Sotos	chr5	154000000	923		0	6	1	1	0	1	0
DMRscaler_4_loc_window_layer	Sotos:Sotos	chr5	172000000	322		0	4	1	1	0	1	0
DMRscaler_4_loc_window_layer	Sotos:Sotos	chr5	172000000	13819		0	4	1	1	0	1	0
DMRscaler_4_loc_window_layer	Sotos:Sotos	chr5	173000000	1215		0	4	1	1	0	1	0
DMRscaler_4_loc_window_layer	Sotos:Sotos	chr5	180000000	212	RASGEF1C	1	4	1	1	0	1	0
DMRscaler_4_loc_window_layer	Sotos:Sotos	chr5	180000000	525		0	4	1	1	0	1	0
DMRscaler_4_loc_window_layer	Sotos:Sotos	chr5	181000000	572	TRIM7	1	5	1	1	0	1	0
DMRscaler_4_loc_window_layer	Sotos:Sotos	chr5	181000000	369		0	4	1	1	0	1	0
DMRscaler_4_loc_window_layer	Sotos:Sotos	chr6	1597525	3985		0	10	1	1	0	1	0
DMRscaler_4_loc_window_layer	Sotos:Sotos	chr6	1602137	2076		0	8	1	1	0	1	0
DMRscaler_4_loc_window_layer	Sotos:Sotos	chr6	1615843	588		0	4	1	1	0	1	1
DMRscaler_4_loc_window_layer	Sotos:Sotos	chr6	4078943	630	FAM217A,C6orf201	2	8	1	1	0	1	0
DMRscaler_4_loc_window_layer	Sotos:Sotos	chr6	17282700	160	RBM24	1	5	1	1	0	1	0
DMRscaler_4_loc_window_layer	Sotos:Sotos	chr6	26016674	946	HIST1H1A	1	5	1	1	0	1	0
DMRscaler_4_loc_window_layer	Sotos:Sotos	chr6	26018003	183	HIST1H1A	1	6	1	1	0	1	0
DMRscaler_4_loc_window_layer	Sotos:Sotos	chr6	28227079	142	NKAPL	1	6	1	1	0	1	0
DMRscaler_4_loc_window_layer	Sotos:Sotos	chr6	28554262	419	SCAND3	1	6	1	1	0	1	0
DMRscaler_4_loc_window_layer	Sotos:Sotos	chr6	28601312	208		0	12	1	1	0	1	0
DMRscaler_4_loc_window_layer	Sotos:Sotos	chr6	28829263	266		0	14	1	1	0	1	0
DMRscaler_4_loc_window_layer	Sotos:Sotos	chr6	30043820	105		0	4	1	1	0	1	0
DMRscaler_4_loc_window_layer	Sotos:Sotos	chr6	30131691	65	TRIM15	1	4	1	1	0	1	0
DMRscaler_4_loc_window_layer	Sotos:Sotos	chr6	30140231	187	TRIM15	1	5	1	1	0	1	0
DMRscaler_4_loc_window_layer	Sotos:Sotos	chr6	30850543	371	DDR1	1	6	1	1	0	1	0
DMRscaler_4_loc_window_layer	Sotos:Sotos	chr6	30851417	337	DDR1	1	6	1	1	0	1	0
DMRscaler_4_loc_window_layer	Sotos:Sotos	chr6	30853948	604	DDR1	1	9	1	1	0	1	0
DMRscaler_4_loc_window_layer	Sotos:Sotos	chr6	31913759	237	CFB	1	4	1	1	0	1	0
DMRscaler_4_loc_window_layer	Sotos:Sotos	chr6	32016239	98	TNXB	1	6	1	1	0	1	0
DMRscaler_4_loc_window_layer	Sotos:Sotos	chr6	32063439	336	TNXB	1	9	1	1	0	1	0
DMRscaler_4_loc_window_layer	Sotos:Sotos	chr6	32118204	254	PRRT1	1	14	1	1	0	1	0
DMRscaler_4_loc_window_layer	Sotos:Sotos	chr6	32120773	699	PRRT1,PPT2	2	27	1	1	0	1	0
DMRscaler_4_loc_window_layer	Sotos:Sotos	chr6	32164816	422	NOTCH4	1	7	1	1	0	1	0
DMRscaler_4_loc_window_layer	Sotos:Sotos	chr6	32847785	46		0	4	1	1	0	1	0
DMRscaler_4_loc_window_layer	Sotos:Sotos	chr6	33282971	100	ZBTB22	1	8	1	1	0	1	0
DMRscaler_4_loc_window_layer	Sotos:Sotos	chr6	33770212	1720	MLN	1	4	1	1	0	1	0
DMRscaler_4_loc_window_layer	Sotos:Sotos	chr6	34024220	260	GRM4	1	4	1	1	0	1	0
DMRscaler_4_loc_window_layer	Sotos:Sotos	chr6	34113887	3387	GRM4	1	5	1	1	0	1	0
DMRscaler_4_loc_window_layer	Sotos:Sotos	chr6	35109242	157	TCP11	1	5	1	1	0	1	0
DMRscaler_4_loc_window_layer	Sotos:Sotos	chr6	36238095	119	PNPLA1	1	4	1	1	0	1	0
DMRscaler_4_loc_window_layer	Sotos:Sotos	chr6	39760776	820	DAAM2	1	4	1	1	0	1	0
DMRscaler_4_loc_window_layer	Sotos:Sotos	chr6	41374532	2757		0	11	1	1	0	1	0.893
DMRscaler_4_loc_window_layer	Sotos:Sotos	chr6	42695153	522		0	4	1	1	0	1	0
DMRscaler_4_loc_window_layer	Sotos:Sotos	chr6	74072242	579	KHDC3L	1	8	1	1	0	1	0
DMRscaler_4_loc_window_layer	Sotos:Sotos	chr6	111000000	1129	DDO	1	6	1	1	0	1	0
DMRscaler_4_loc_window_layer	Sotos:Sotos	chr6	113000000	598		0	4	1	1	0	1	0
DMRscaler_4_loc_window_layer	Sotos:Sotos	chr6	152000000	162		0	5	1	1	0	1	0
DMRscaler_4_loc_window_layer	Sotos:Sotos	chr6	157000000	370		0	5	1	1	0	1	0
DMRscaler_4_loc_window_layer	Sotos:Sotos	chr6	159000000	766		0	4	1	1	0	1	0
DMRscaler_4_loc_window_layer	Sotos:Sotos	chr7	1328829	634		0	5	1	1	0	1	0
DMRscaler_4_loc_window_layer	Sotos:Sotos	chr7	1708114	710		0	4	1	1	0	1	0
DMRscaler_4_loc_window_layer	Sotos:Sotos	chr7	24797656	520	DFNA5	1	8	1	1	0	1	0
DMRscaler_4_loc_window_layer	Sotos:Sotos	chr7	25991654	771		0	4	1	1	0	1	0
DMRscaler_4_loc_window_layer	Sotos:Sotos	chr7	29923120	419	WIPF3	1	4	1	1	0	1	0
DMRscaler_4_loc_window_layer	Sotos:Sotos	chr7	44185986	1325	GCK	1	5	1	1	0	1	0
DMRscaler_4_loc_window_layer	Sotos:Sotos	chr7	48494519	216	ABCA13	1	4	1	1	0	1	0
DMRscaler_4_loc_window_layer	Sotos:Sotos	chr7	50861739	297		0	6	1	1	0	1	0
DMRscaler_4_loc_window_layer	Sotos:Sotos	chr7	55072042	1756		0	8	1	1	0	1	0
DMRscaler_4_loc_window_layer	Sotos:Sotos	chr7	55516436	437	VOPP1	1	4	1	1	0	1	0
DMRscaler_4_loc_window_layer	Sotos:Sotos	chr7	73002385	9291	MLXIPL	1	6	1	1	0	1	0
DMRscaler_4_loc_window_layer	Sotos:Sotos	chr7	73245439	314	CLDN4	1	4	1	1	0	1	0
DMRscaler_4_loc_window_layer	Sotos:Sotos	chr7	92672812	204		0	4	1	1	0	1	0
DMRscaler_4_loc_window_layer	Sotos:Sotos	chr7	99066398	971		0	7	1	1	0	1	0
DMRscaler_4_loc_window_layer	Sotos:Sotos	chr7	116000000	70	CAV2	1	4	1	1	0	1	0
DMRscaler_4_loc_window_layer	Sotos:Sotos	chr7	128000000	441		0	4	1	1	0	1	0
DMRscaler_4_loc_window_layer	Sotos:Sotos	chr7	129000000	276		0	5	1	1	0	1	0
DMRscaler_4_loc_window_layer	Sotos:Sotos	chr7	129000000	53		0	4	1	1	0	1	0
DMRscaler_4_loc_window_layer	Sotos:Sotos	chr7	138000000	564	ATP6V0A4,TMEM213	2	4	1	1	0	1	0
DMRscaler_4_loc_window_layer	Sotos:Sotos	chr7	140000000	313		0	4	1	1	0	1	0
DMRscaler_4_loc_window_layer	Sotos:Sotos	chr7	149000000	644		0	5	1	1	0	1	0
DMRscaler_4_loc_window_layer	Sotos:Sotos	chr7	151000000	3827	KCNH2	1	9	1	1	0	1	0
DMRscaler_4_loc_window_layer	Sotos:Sotos	chr7	151000000	1442	NOS3	1	7	1	1	0	1	0
DMRscaler_4_loc_window_layer	Sotos:Sotos	chr7	155000000	920		0	4	1	1	0	1	0
DMRscaler_4_loc_window_layer	Sotos:Sotos	chr7	157000000	777		0	5	1	1	0	1	0
DMRscaler_4_loc_window_layer	Sotos:Sotos	chr8	496327	292		0	4	1	1	0	1	0
DMRscaler_4_loc_window_layer	Sotos:Sotos	chr8	16859754	368		0	5	1	1	0	1	0
DMRscaler_4_loc_window_layer	Sotos:Sotos	chr8	21640100	205	GFRA2	1	4	1	1	0	1	0
DMRscaler_4_loc_window_layer	Sotos:Sotos	chr8	21908022	2968	DMTN	1	7	1	1	0	1	0
DMRscaler_4_loc_window_layer	Sotos:Sotos	chr8	21912864	1737	DMTN	1	5	1	1	0	1	0
DMRscaler_4_loc_window_layer	Sotos:Sotos	chr8	22223852	421		0	5	1	1	0	1	0
DMRscaler_4_loc_window_layer	Sotos:Sotos	chr8	22560922	284		0	4	1	1	0	1	0
DMRscaler_4_loc_window_layer	Sotos:Sotos	chr8	23261967	682	LOXL2,ENTPD4	2	4	1	1	0	1	0
DMRscaler_4_loc_window_layer	Sotos:Sotos	chr8	38326460	271		0	4	1	1	0	1	0
DMRscaler_4_loc_window_layer	Sotos:Sotos	chr8	41504763	231	NKX6:3	1	4	1	1	0	1	0
DMRscaler_4_loc_window_layer	Sotos:Sotos	chr8	41654331	824	ANK1	1	8	1	1	0	1	0
DMRscaler_4_loc_window_layer	Sotos:Sotos	chr8	48172746	247		0	4	1	1	0	1	0
DMRscaler_4_loc_window_layer	Sotos:Sotos	chr8	48675647	446		0	7	1	1	0	1	0
DMRscaler_4_loc_window_layer	Sotos:Sotos	chr8	65711522	395		0	4	1	1	0	1	0
DMRscaler_4_loc_window_layer	Sotos:Sotos	chr8	67454340	553		0	6	1	1	0	1	0
DMRscaler_4_loc_window_layer	Sotos:Sotos	chr8	102000000	549		0	5	1	1	0	1	0
DMRscaler_4_loc_window_layer	Sotos:Sotos	chr8	121000000	563	ENPP2	1	6	1	1	0	1	0
DMRscaler_4_loc_window_layer	Sotos:Sotos	chr8	124000000	1318	FAM83A	1	6	1	1	0	1	0
DMRscaler_4_loc_window_layer	Sotos:Sotos	chr8	144000000	1836	BAI1	1	5	1	1	0	1	0
DMRscaler_4_loc_window_layer	Sotos:Sotos	chr8	144000000	282		0	6	1	1	0	1	0
DMRscaler_4_loc_window_layer	Sotos:Sotos	chr8	145000000	392	MAPK15	1	4	1	1	0	1	0
DMRscaler_4_loc_window_layer	Sotos:Sotos	chr8	145000000	1187		0	4	1	1	0	1	0
DMRscaler_4_loc_window_layer	Sotos:Sotos	chr8	145000000	675	SPATC1	1	4	1	1	0	1	0
DMRscaler_4_loc_window_layer	Sotos:Sotos	chr9	38487169	1878		0	6	1	1	0	1	0
DMRscaler_4_loc_window_layer	Sotos:Sotos	chr9	90439478	589		0	5	1	1	0	1	0
DMRscaler_4_loc_window_layer	Sotos:Sotos	chr9	99838719	1025		0	4	1	1	0	1	0
DMRscaler_4_loc_window_layer	Sotos:Sotos	chr9	117000000	245	KIF12	1	4	1	1	0	1	0
DMRscaler_4_loc_window_layer	Sotos:Sotos	chr9	131000000	513	DPM2	1	4	1	1	0	1	0
DMRscaler_4_loc_window_layer	Sotos:Sotos	chr9	140000000	3363		0	6	1	1	0	1	0
DMRscaler_4_loc_window_layer	Sotos:Sotos	chr10	21799047	349		0	4	1	1	0	1	0
DMRscaler_4_loc_window_layer	Sotos:Sotos	chr10	22766081	781		0	4	1	1	0	1	0
DMRscaler_4_loc_window_layer	Sotos:Sotos	chr10	43818603	309		0	5	1	1	0	1	0
DMRscaler_4_loc_window_layer	Sotos:Sotos	chr10	45938585	575	ALOX5	1	4	1	1	0	1	0
DMRscaler_4_loc_window_layer	Sotos:Sotos	chr10	46993502	423		0	5	1	1	0	1	0
DMRscaler_4_loc_window_layer	Sotos:Sotos	chr10	50649666	583		0	5	1	1	0	1	0
DMRscaler_4_loc_window_layer	Sotos:Sotos	chr10	70321668	775	TET1	1	6	1	1	0	1	0
DMRscaler_4_loc_window_layer	Sotos:Sotos	chr10	71529128	31104		0	4	1	1	0	1	0
DMRscaler_4_loc_window_layer	Sotos:Sotos	chr10	72201600	69	NODAL	1	4	1	1	0	1	0
DMRscaler_4_loc_window_layer	Sotos:Sotos	chr10	72218900	920		0	4	1	1	0	1	0
DMRscaler_4_loc_window_layer	Sotos:Sotos	chr10	76803361	565	DUPD1	1	4	1	1	0	1	0
DMRscaler_4_loc_window_layer	Sotos:Sotos	chr10	77164987	307		0	4	1	1	0	1	0
DMRscaler_4_loc_window_layer	Sotos:Sotos	chr10	77871618	841	C10orf11	1	8	1	1	0	1	0
DMRscaler_4_loc_window_layer	Sotos:Sotos	chr10	81966990	677		0	5	1	1	0	1	0
DMRscaler_4_loc_window_layer	Sotos:Sotos	chr10	88023243	1431	GRID1	1	7	1	1	0	1	0
DMRscaler_4_loc_window_layer	Sotos:Sotos	chr10	88133956	2994		0	4	1	1	0	1	0
DMRscaler_4_loc_window_layer	Sotos:Sotos	chr10	88295210	962		0	5	1	1	0	1	0
DMRscaler_4_loc_window_layer	Sotos:Sotos	chr10	88428257	5616	LDB3	1	4	1	1	0	1	0
DMRscaler_4_loc_window_layer	Sotos:Sotos	chr10	88717926	1334	MMRN2,SNCG	2	6	1	1	0	1	0
DMRscaler_4_loc_window_layer	Sotos:Sotos	chr10	88727732	2750	MMRN2,ADIRF	2	15	1	1	0	1	0
DMRscaler_4_loc_window_layer	Sotos:Sotos	chr10	89167457	515		0	4	1	1	0	1	0
DMRscaler_4_loc_window_layer	Sotos:Sotos	chr10	98946673	1587	ARHGAP19:SLIT1	1	5	1	1	0	1	0
DMRscaler_4_loc_window_layer	Sotos:Sotos	chr10	103000000	10608		0	6	1	1	0	1	0
DMRscaler_4_loc_window_layer	Sotos:Sotos	chr10	103000000	844	PDZD7	1	4	1	1	0	1	0
DMRscaler_4_loc_window_layer	Sotos:Sotos	chr10	103000000	706	PDZD7	1	4	1	1	0	1	0
DMRscaler_4_loc_window_layer	Sotos:Sotos	chr10	103000000	717		0	4	1	1	0	1	0
DMRscaler_4_loc_window_layer	Sotos:Sotos	chr10	112000000	309		0	4	1	1	0	1	0
DMRscaler_4_loc_window_layer	Sotos:Sotos	chr10	130000000	126		0	4	1	1	0	1	0
DMRscaler_4_loc_window_layer	Sotos:Sotos	chr10	135000000	811	GPR123	1	4	1	1	0	1	0
DMRscaler_4_loc_window_layer	Sotos:Sotos	chr10	135000000	1261		0	6	1	1	0	1	0
DMRscaler_4_loc_window_layer	Sotos:Sotos	chr11	6342214	297		0	4	1	1	0	1	0
DMRscaler_4_loc_window_layer	Sotos:Sotos	chr11	44327869	2606	ALX4	1	6	1	1	0	1	0.890637
DMRscaler_4_loc_window_layer	Sotos:Sotos	chr11	45825356	130		0	6	1	1	0	1	0
DMRscaler_4_loc_window_layer	Sotos:Sotos	chr11	57424284	251	CLP1	1	4	1	1	0	1	0
DMRscaler_4_loc_window_layer	Sotos:Sotos	chr11	60414615	497		0	5	1	1	0	1	0
DMRscaler_4_loc_window_layer	Sotos:Sotos	chr11	62454905	926	LRRN4CL	1	4	1	1	0	1	0
DMRscaler_4_loc_window_layer	Sotos:Sotos	chr11	62688751	372	CHRM1	1	4	1	1	0	1	0
DMRscaler_4_loc_window_layer	Sotos:Sotos	chr11	62783386	188		0	6	1	1	0	1	0
DMRscaler_4_loc_window_layer	Sotos:Sotos	chr11	63827361	679	MACROD1	1	5	1	1	0	1	0
DMRscaler_4_loc_window_layer	Sotos:Sotos	chr11	64335305	591	SLC22A11	1	5	1	1	0	1	0
DMRscaler_4_loc_window_layer	Sotos:Sotos	chr11	64374653	1113	NRXN2	1	4	1	1	0	1	0
DMRscaler_4_loc_window_layer	Sotos:Sotos	chr11	64405452	542	NRXN2	1	4	1	1	0	1	0
DMRscaler_4_loc_window_layer	Sotos:Sotos	chr11	64815189	556	NAALADL1	1	4	1	1	0	1	0
DMRscaler_4_loc_window_layer	Sotos:Sotos	chr11	66314367	932		0	4	1	1	0	1	0
DMRscaler_4_loc_window_layer	Sotos:Sotos	chr11	66821665	2020		0	6	1	1	0	1	0
DMRscaler_4_loc_window_layer	Sotos:Sotos	chr11	66838934	258	RHOD	1	4	1	1	0	1	0
DMRscaler_4_loc_window_layer	Sotos:Sotos	chr11	68779817	320	MRGPRF	1	4	1	1	0	1	0
DMRscaler_4_loc_window_layer	Sotos:Sotos	chr11	68781279	21551		0	8	1	1	0	1	0
DMRscaler_4_loc_window_layer	Sotos:Sotos	chr11	69285899	454		0	6	1	1	0	1	0
DMRscaler_4_loc_window_layer	Sotos:Sotos	chr11	70048796	57		0	4	1	1	0	1	0
DMRscaler_4_loc_window_layer	Sotos:Sotos	chr11	73356316	1792	PLEKHB1	1	12	1	1	0	1	0
DMRscaler_4_loc_window_layer	Sotos:Sotos	chr11	76838749	469		0	4	1	1	0	1	0
DMRscaler_4_loc_window_layer	Sotos:Sotos	chr11	76848054	1511	MYO7A	1	5	1	1	0	1	0
DMRscaler_4_loc_window_layer	Sotos:Sotos	chr11	111000000	190	COLCA1	1	4	1	1	0	1	0
DMRscaler_4_loc_window_layer	Sotos:Sotos	chr11	111000000	158	POU2AF1	1	4	1	1	0	1	0
DMRscaler_4_loc_window_layer	Sotos:Sotos	chr11	113000000	246		0	6	1	1	0	1	0
DMRscaler_4_loc_window_layer	Sotos:Sotos	chr11	117000000	970	APOA5	1	6	1	1	0	1	0
DMRscaler_4_loc_window_layer	Sotos:Sotos	chr11	120000000	885	GRIK4	1	4	1	1	0	1	0
DMRscaler_4_loc_window_layer	Sotos:Sotos	chr11	125000000	170		0	5	1	1	0	1	0
DMRscaler_4_loc_window_layer	Sotos:Sotos	chr11	126000000	35909	KIRREL3	1	4	1	1	0	1	0
DMRscaler_4_loc_window_layer	Sotos:Sotos	chr11	134000000	322		0	4	1	1	0	1	0
DMRscaler_4_loc_window_layer	Sotos:Sotos	chr12	1904502	595	CACNA2D4	1	6	1	1	0	1	0
DMRscaler_4_loc_window_layer	Sotos:Sotos	chr12	2339235	380	CACNA1C	1	4	1	1	0	1	0
DMRscaler_4_loc_window_layer	Sotos:Sotos	chr12	14720938	351	PLBD1	1	6	1	1	0	1	0
DMRscaler_4_loc_window_layer	Sotos:Sotos	chr12	14926572	415		0	4	1	1	0	1	0
DMRscaler_4_loc_window_layer	Sotos:Sotos	chr12	48399140	354		0	5	1	1	0	1	0
DMRscaler_4_loc_window_layer	Sotos:Sotos	chr12	49686619	2226	PRPH	1	5	1	1	0	1	0
DMRscaler_4_loc_window_layer	Sotos:Sotos	chr12	49731640	3805		0	5	1	1	0	1	0
DMRscaler_4_loc_window_layer	Sotos:Sotos	chr12	50475035	338	ASIC1	1	4	1	1	0	1	0
DMRscaler_4_loc_window_layer	Sotos:Sotos	chr12	50497732	285	GPD1	1	4	1	1	0	1	0
DMRscaler_4_loc_window_layer	Sotos:Sotos	chr12	51236582	187	TMPRSS12	1	6	1	1	0	1	0
DMRscaler_4_loc_window_layer	Sotos:Sotos	chr12	52995295	152	KRT72	1	4	1	1	0	1	0
DMRscaler_4_loc_window_layer	Sotos:Sotos	chr12	54146133	4484		0	4	1	1	0	1	0
DMRscaler_4_loc_window_layer	Sotos:Sotos	chr12	54446279	298	HOXC4	1	6	1	1	0	1	0
DMRscaler_4_loc_window_layer	Sotos:Sotos	chr12	54472008	1527		0	4	1	1	0	1	0
DMRscaler_4_loc_window_layer	Sotos:Sotos	chr12	57915555	82	MBD6	1	4	1	1	0	1	0
DMRscaler_4_loc_window_layer	Sotos:Sotos	chr12	58013267	88	SLC26A10	1	4	1	1	0	1	0
DMRscaler_4_loc_window_layer	Sotos:Sotos	chr12	64782908	1163	C12orf56	1	5	1	1	0	1	0
DMRscaler_4_loc_window_layer	Sotos:Sotos	chr12	95945082	303	USP44	1	4	1	1	0	1	0
DMRscaler_4_loc_window_layer	Sotos:Sotos	chr12	96251729	377		0	5	1	1	0	1	0
DMRscaler_4_loc_window_layer	Sotos:Sotos	chr12	107000000	256		0	4	1	1	0	1	0
DMRscaler_4_loc_window_layer	Sotos:Sotos	chr12	111000000	358	MYL2	1	5	1	1	0	1	0
DMRscaler_4_loc_window_layer	Sotos:Sotos	chr12	114000000	282	RASAL1	1	4	1	1	0	1	0
DMRscaler_4_loc_window_layer	Sotos:Sotos	chr12	114000000	351	CCDC42B	1	4	1	1	0	1	0
DMRscaler_4_loc_window_layer	Sotos:Sotos	chr12	131000000	155		0	4	1	1	0	1	0
DMRscaler_4_loc_window_layer	Sotos:Sotos	chr12	133000000	1843		0	7	1	1	0	1	0
DMRscaler_4_loc_window_layer	Sotos:Sotos	chr13	20989142	677	CRYL1	1	5	1	1	0	1	0
DMRscaler_4_loc_window_layer	Sotos:Sotos	chr13	23309774	902		0	9	1	1	0	1	0
DMRscaler_4_loc_window_layer	Sotos:Sotos	chr13	24914324	776		0	4	1	1	0	1	0
DMRscaler_4_loc_window_layer	Sotos:Sotos	chr13	31506685	153		0	6	1	1	0	1	0
DMRscaler_4_loc_window_layer	Sotos:Sotos	chr13	41496235	745		0	5	1	1	0	1	0
DMRscaler_4_loc_window_layer	Sotos:Sotos	chr13	47126023	529		0	5	1	1	0	1	0
DMRscaler_4_loc_window_layer	Sotos:Sotos	chr13	51416749	1344	DLEU7	1	11	1	1	0	1	0
DMRscaler_4_loc_window_layer	Sotos:Sotos	chr13	77461279	148		0	4	1	1	0	1	0
DMRscaler_4_loc_window_layer	Sotos:Sotos	chr13	100000000	966		0	5	1	1	0	1	0
DMRscaler_4_loc_window_layer	Sotos:Sotos	chr13	114000000	208		0	4	1	1	0	1	0
DMRscaler_4_loc_window_layer	Sotos:Sotos	chr13	114000000	288	F10	1	8	1	1	0	1	0
DMRscaler_4_loc_window_layer	Sotos:Sotos	chr14	31343146	282		0	4	1	1	0	1	0
DMRscaler_4_loc_window_layer	Sotos:Sotos	chr14	53258566	119		0	4	1	1	0	1	0
DMRscaler_4_loc_window_layer	Sotos:Sotos	chr14	69095057	623	RAD51B	1	5	1	1	0	1	0
DMRscaler_4_loc_window_layer	Sotos:Sotos	chr14	95156546	668		0	4	1	1	0	1	0
DMRscaler_4_loc_window_layer	Sotos:Sotos	chr14	95786621	815		0	4	1	1	0	1	0
DMRscaler_4_loc_window_layer	Sotos:Sotos	chr14	95826570	428		0	5	1	1	0	1	0
DMRscaler_4_loc_window_layer	Sotos:Sotos	chr14	101000000	653	BEGAIN	1	5	1	1	0	1	0
DMRscaler_4_loc_window_layer	Sotos:Sotos	chr14	103000000	803		0	4	1	1	0	1	0
DMRscaler_4_loc_window_layer	Sotos:Sotos	chr14	104000000	556		0	4	1	1	0	1	0
DMRscaler_4_loc_window_layer	Sotos:Sotos	chr14	104000000	272		0	4	1	1	0	1	0
DMRscaler_4_loc_window_layer	Sotos:Sotos	chr15	27819306	619		0	5	1	1	0	1	0
DMRscaler_4_loc_window_layer	Sotos:Sotos	chr15	29968032	12795		0	6	1	1	0	1	0
DMRscaler_4_loc_window_layer	Sotos:Sotos	chr15	40571997	798	PLCB2	1	5	1	1	0	1	0
DMRscaler_4_loc_window_layer	Sotos:Sotos	chr15	41185800	239		0	4	1	1	0	1	0
DMRscaler_4_loc_window_layer	Sotos:Sotos	chr15	41218984	758		0	4	1	1	0	1	0
DMRscaler_4_loc_window_layer	Sotos:Sotos	chr15	41801319	2454	LTK	1	4	1	1	0	1	0
DMRscaler_4_loc_window_layer	Sotos:Sotos	chr15	42328501	488	PLA2G4E	1	4	1	1	0	1	0
DMRscaler_4_loc_window_layer	Sotos:Sotos	chr15	45422325	229	DUOX1	1	4	1	1	0	1	0
DMRscaler_4_loc_window_layer	Sotos:Sotos	chr15	59157075	783	RNF111	1	5	1	1	0	1	0
DMRscaler_4_loc_window_layer	Sotos:Sotos	chr15	62515771	1196		0	8	1	1	0	1	0
DMRscaler_4_loc_window_layer	Sotos:Sotos	chr15	69744390	295		0	4	1	1	0	1	0
DMRscaler_4_loc_window_layer	Sotos:Sotos	chr15	75639163	271	NEIL1	1	4	1	1	0	1	0
DMRscaler_4_loc_window_layer	Sotos:Sotos	chr15	76005446	9466		0	5	1	1	0	1	0
DMRscaler_4_loc_window_layer	Sotos:Sotos	chr15	78631878	267		0	6	1	1	0	1	0
DMRscaler_4_loc_window_layer	Sotos:Sotos	chr15	78933807	474	CHRNB4	1	4	1	1	0	1	0
DMRscaler_4_loc_window_layer	Sotos:Sotos	chr15	85360217	448	ALPK3	1	4	1	1	0	1	0
DMRscaler_4_loc_window_layer	Sotos:Sotos	chr15	90319155	278	MESP2	1	4	1	1	0	1	0
DMRscaler_4_loc_window_layer	Sotos:Sotos	chr15	90543224	590		0	5	1	1	0	1	0
DMRscaler_4_loc_window_layer	Sotos:Sotos	chr15	90727886	142	SEMA4B	1	5	1	1	0	1	0
DMRscaler_4_loc_window_layer	Sotos:Sotos	chr16	331727	789	ARHGDIG	1	4	1	1	0	1	0
DMRscaler_4_loc_window_layer	Sotos:Sotos	chr16	3062349	627	CLDN9	1	8	1	1	0	1	0
DMRscaler_4_loc_window_layer	Sotos:Sotos	chr16	4665248	800		0	5	1	1	0	1	0
DMRscaler_4_loc_window_layer	Sotos:Sotos	chr16	10912331	388	TVP23A	1	6	1	1	0	1	0
DMRscaler_4_loc_window_layer	Sotos:Sotos	chr16	29796373	426		0	5	1	1	0	1	0
DMRscaler_4_loc_window_layer	Sotos:Sotos	chr16	29912460	548	ASPHD1	1	4	1	1	0	1	0
DMRscaler_4_loc_window_layer	Sotos:Sotos	chr16	30572815	199		0	4	1	1	0	1	0
DMRscaler_4_loc_window_layer	Sotos:Sotos	chr16	31159558	363	PRSS36	1	5	1	1	0	1	0
DMRscaler_4_loc_window_layer	Sotos:Sotos	chr16	47047897	211		0	4	1	1	0	1	0
DMRscaler_4_loc_window_layer	Sotos:Sotos	chr16	50278722	454		0	4	1	1	0	1	0
DMRscaler_4_loc_window_layer	Sotos:Sotos	chr16	54227790	793		0	8	1	1	0	1	0
DMRscaler_4_loc_window_layer	Sotos:Sotos	chr16	54365103	39306		0	5	1	1	0	1	0
DMRscaler_4_loc_window_layer	Sotos:Sotos	chr16	56672671	4024	MT1A	1	4	1	1	0	1	0
DMRscaler_4_loc_window_layer	Sotos:Sotos	chr16	57406074	438	CX3CL1	1	5	1	1	0	1	0
DMRscaler_4_loc_window_layer	Sotos:Sotos	chr16	66955873	370	RRAD	1	5	1	1	0	1	0
DMRscaler_4_loc_window_layer	Sotos:Sotos	chr16	68269041	723	ESRP2	1	5	1	1	0	1	0
DMRscaler_4_loc_window_layer	Sotos:Sotos	chr16	68482821	374		0	4	1	1	0	1	0
DMRscaler_4_loc_window_layer	Sotos:Sotos	chr16	85157762	286		0	4	1	1	0	1	0
DMRscaler_4_loc_window_layer	Sotos:Sotos	chr16	86337418	333		0	4	1	1	0	1	0
DMRscaler_4_loc_window_layer	Sotos:Sotos	chr16	86766712	1406		0	7	1	1	0	1	0
DMRscaler_4_loc_window_layer	Sotos:Sotos	chr16	87605249	11000		0	5	1	1	0	1	0
DMRscaler_4_loc_window_layer	Sotos:Sotos	chr16	88445933	3322		0	6	1	1	0	1	0
DMRscaler_4_loc_window_layer	Sotos:Sotos	chr16	88706241	477	IL17C	1	4	1	1	0	1	0
DMRscaler_4_loc_window_layer	Sotos:Sotos	chr17	1395371	1025	MYO1C	1	7	1	1	0	1	0
DMRscaler_4_loc_window_layer	Sotos:Sotos	chr17	3600356	159		0	4	1	1	0	1	0
DMRscaler_4_loc_window_layer	Sotos:Sotos	chr17	4648566	768	ZMYND15	1	7	1	1	0	1	0
DMRscaler_4_loc_window_layer	Sotos:Sotos	chr17	6358363	237	PITPNM3	1	4	1	1	0	1	0
DMRscaler_4_loc_window_layer	Sotos:Sotos	chr17	8213522	5366	ARHGEF15	1	5	1	1	0	1	0
DMRscaler_4_loc_window_layer	Sotos:Sotos	chr17	8957664	427	NTN1	1	4	1	1	0	1	0
DMRscaler_4_loc_window_layer	Sotos:Sotos	chr17	9550137	409	USP43	1	5	1	1	0	1	0
DMRscaler_4_loc_window_layer	Sotos:Sotos	chr17	19314299	320	RNF112	1	6	1	1	0	1	0
DMRscaler_4_loc_window_layer	Sotos:Sotos	chr17	26633895	687		0	6	1	1	0	1	0
DMRscaler_4_loc_window_layer	Sotos:Sotos	chr17	28564834	1498		0	4	1	1	0	1	0
DMRscaler_4_loc_window_layer	Sotos:Sotos	chr17	29886885	492		0	4	1	1	0	1	0
DMRscaler_4_loc_window_layer	Sotos:Sotos	chr17	30243828	803		0	6	1	1	0	1	0
DMRscaler_4_loc_window_layer	Sotos:Sotos	chr17	30591837	570		0	4	1	1	0	1	0
DMRscaler_4_loc_window_layer	Sotos:Sotos	chr17	31254544	165		0	4	1	1	0	1	0
DMRscaler_4_loc_window_layer	Sotos:Sotos	chr17	35098710	20354		0	4	1	1	0	1	0
DMRscaler_4_loc_window_layer	Sotos:Sotos	chr17	35241993	764		0	4	1	1	0	1	0
DMRscaler_4_loc_window_layer	Sotos:Sotos	chr17	35423405	655		0	6	1	1	0	1	0
DMRscaler_4_loc_window_layer	Sotos:Sotos	chr17	36739017	20084	SRCIN1	1	4	1	1	0	1	0
DMRscaler_4_loc_window_layer	Sotos:Sotos	chr17	36997420	321	C17orf98	1	7	1	1	0	1	0
DMRscaler_4_loc_window_layer	Sotos:Sotos	chr17	37782302	710	PPP1R1B	1	4	1	1	0	1	0
DMRscaler_4_loc_window_layer	Sotos:Sotos	chr17	37893638	377		0	4	1	1	0	1	0
DMRscaler_4_loc_window_layer	Sotos:Sotos	chr17	37896175	1072	GRB7	1	4	1	1	0	1	0
DMRscaler_4_loc_window_layer	Sotos:Sotos	chr17	38084119	341		0	4	1	1	0	1	0
DMRscaler_4_loc_window_layer	Sotos:Sotos	chr17	39019545	509	KRT12	1	6	1	1	0	1	0
DMRscaler_4_loc_window_layer	Sotos:Sotos	chr17	40274524	288	HSPB9	1	7	1	1	0	1	0
DMRscaler_4_loc_window_layer	Sotos:Sotos	chr17	41923945	358		0	4	1	1	0	1	0
DMRscaler_4_loc_window_layer	Sotos:Sotos	chr17	42247910	449	ASB16	1	5	1	1	0	1	0
DMRscaler_4_loc_window_layer	Sotos:Sotos	chr17	43221575	684		0	5	1	1	0	1	0
DMRscaler_4_loc_window_layer	Sotos:Sotos	chr17	45935359	9106		0	4	1	1	0	1	0
DMRscaler_4_loc_window_layer	Sotos:Sotos	chr17	45949677	202		0	5	1	1	0	1	0
DMRscaler_4_loc_window_layer	Sotos:Sotos	chr17	46604235	540		0	4	1	1	0	1	0
DMRscaler_4_loc_window_layer	Sotos:Sotos	chr17	46697115	586	HOXB7	1	4	1	1	0	1	0
DMRscaler_4_loc_window_layer	Sotos:Sotos	chr17	47589594	733	NGFR	1	5	1	1	0	1	0
DMRscaler_4_loc_window_layer	Sotos:Sotos	chr17	47962002	17068		0	7	1	1	0	1	0
DMRscaler_4_loc_window_layer	Sotos:Sotos	chr17	48051089	19266	DLX4,DLX3	2	7	1	1	0	1	0
DMRscaler_4_loc_window_layer	Sotos:Sotos	chr17	48912026	927	WFIKKN2	1	15	1	1	0	1	0
DMRscaler_4_loc_window_layer	Sotos:Sotos	chr17	58499679	233	USP32,C17orf64	2	7	1	1	0	1	0
DMRscaler_4_loc_window_layer	Sotos:Sotos	chr17	65242497	396		0	4	1	1	0	1	0
DMRscaler_4_loc_window_layer	Sotos:Sotos	chr17	72357992	379	BTBD17	1	5	1	1	0	1	0
DMRscaler_4_loc_window_layer	Sotos:Sotos	chr17	72931569	224		0	7	1	1	0	1	0
DMRscaler_4_loc_window_layer	Sotos:Sotos	chr17	74535028	1242	CYGB,PRCD	2	6	1	1	0	1	0
DMRscaler_4_loc_window_layer	Sotos:Sotos	chr17	75789279	251		0	5	1	1	0	1	0
DMRscaler_4_loc_window_layer	Sotos:Sotos	chr17	77924582	736	TBC1D16	1	5	1	1	0	1	0
DMRscaler_4_loc_window_layer	Sotos:Sotos	chr17	79465866	573		0	4	1	1	0	1	0
DMRscaler_4_loc_window_layer	Sotos:Sotos	chr17	79486912	9042	ACTG1,FSCN2	2	12	1	1	0	1	0
DMRscaler_4_loc_window_layer	Sotos:Sotos	chr18	19476805	1191		0	6	1	1	0	1	0
DMRscaler_4_loc_window_layer	Sotos:Sotos	chr18	44236847	955	LOXHD1	1	11	1	1	0	1	0
DMRscaler_4_loc_window_layer	Sotos:Sotos	chr19	1302619	2443	MUM1	1	6	1	1	0	1	0
DMRscaler_4_loc_window_layer	Sotos:Sotos	chr19	2486431	2130		0	4	1	1	0	1	0
DMRscaler_4_loc_window_layer	Sotos:Sotos	chr19	2525231	404	GNG7	1	5	1	1	0	1	0
DMRscaler_4_loc_window_layer	Sotos:Sotos	chr19	3480363	310	C19orf77	1	5	1	1	0	1	0
DMRscaler_4_loc_window_layer	Sotos:Sotos	chr19	14049018	561	PODNL1	1	5	1	1	0	1	0
DMRscaler_4_loc_window_layer	Sotos:Sotos	chr19	14376360	601		0	5	1	1	0	1	0
DMRscaler_4_loc_window_layer	Sotos:Sotos	chr19	36004632	1275		0	5	1	1	0	1	0
DMRscaler_4_loc_window_layer	Sotos:Sotos	chr19	36484731	630		0	6	1	1	0	1	0
DMRscaler_4_loc_window_layer	Sotos:Sotos	chr19	39466575	684		0	4	1	1	0	1	0
DMRscaler_4_loc_window_layer	Sotos:Sotos	chr19	39523158	469	FBXO27	1	6	1	1	0	1	0
DMRscaler_4_loc_window_layer	Sotos:Sotos	chr19	42348327	350	LYPD4	1	6	1	1	0	1	0
DMRscaler_4_loc_window_layer	Sotos:Sotos	chr19	45417526	495	APOC1	1	6	1	1	0	1	0
DMRscaler_4_loc_window_layer	Sotos:Sotos	chr19	46999274	171	PPP5D1,PNMAL2	2	6	1	1	0	1	0
DMRscaler_4_loc_window_layer	Sotos:Sotos	chr19	48048129	1105	ZNF541	1	4	1	1	0	1	0
DMRscaler_4_loc_window_layer	Sotos:Sotos	chr19	49055390	4413	SULT2B1	1	7	1	1	0	1	0
DMRscaler_4_loc_window_layer	Sotos:Sotos	chr19	49176277	1228	NTN5	1	5	1	1	0	1	0
DMRscaler_4_loc_window_layer	Sotos:Sotos	chr19	49222892	923	MAMSTR	1	6	1	1	0	1	0
DMRscaler_4_loc_window_layer	Sotos:Sotos	chr19	49243427	1248	RASIP1,IZUMO1	2	6	1	1	0	1	0
DMRscaler_4_loc_window_layer	Sotos:Sotos	chr19	51165207	639	SYT3,SHANK1	2	6	1	1	0	1	0
DMRscaler_4_loc_window_layer	Sotos:Sotos	chr19	51330265	205	KLK15	1	4	1	1	0	1	0
DMRscaler_4_loc_window_layer	Sotos:Sotos	chr19	51774377	290		0	5	1	1	0	1	0
DMRscaler_4_loc_window_layer	Sotos:Sotos	chr19	54927528	658	TTYH1	1	5	1	1	0	1	0
DMRscaler_4_loc_window_layer	Sotos:Sotos	chr19	55885168	4109	TMEM190	1	11	1	1	0	1	0
DMRscaler_4_loc_window_layer	Sotos:Sotos	chr19	56000201	5237	SSC5D	1	9	1	1	0	1	0
DMRscaler_4_loc_window_layer	Sotos:Sotos	chr20	642673	1044	SCRT2	1	4	1	1	0	1	0
DMRscaler_4_loc_window_layer	Sotos:Sotos	chr20	2517085	529	TMC2	1	5	1	1	0	1	0
DMRscaler_4_loc_window_layer	Sotos:Sotos	chr20	3149249	72	LZTS3	1	4	1	1	0	1	0
DMRscaler_4_loc_window_layer	Sotos:Sotos	chr20	3643863	330	GFRA4	1	5	1	1	0	1	0
DMRscaler_4_loc_window_layer	Sotos:Sotos	chr20	6033516	1624	LRRN4	1	6	1	1	0	1	0
DMRscaler_4_loc_window_layer	Sotos:Sotos	chr20	25128211	597		0	7	1	1	0	1	0
DMRscaler_4_loc_window_layer	Sotos:Sotos	chr20	30225517	335	COX4I2	1	7	1	1	0	1	0
DMRscaler_4_loc_window_layer	Sotos:Sotos	chr20	30437284	2327	DUSP15	1	4	1	1	0	1	0
DMRscaler_4_loc_window_layer	Sotos:Sotos	chr20	35169260	622		0	7	1	1	0	1	0
DMRscaler_4_loc_window_layer	Sotos:Sotos	chr20	39969481	124	LPIN3	1	5	1	1	0	1	0
DMRscaler_4_loc_window_layer	Sotos:Sotos	chr20	44451667	307	TNNC2	1	4	1	1	0	1	0
DMRscaler_4_loc_window_layer	Sotos:Sotos	chr20	50418952	263	SALL4	1	5	1	1	0	1	0
DMRscaler_4_loc_window_layer	Sotos:Sotos	chr20	55836676	1803	BMP7	1	6	1	1	0	1	0
DMRscaler_4_loc_window_layer	Sotos:Sotos	chr20	57041622	1082	APCDD1L	1	4	1	1	0	1	0
DMRscaler_4_loc_window_layer	Sotos:Sotos	chr20	61002595	272		0	6	1	1	0	1	0
DMRscaler_4_loc_window_layer	Sotos:Sotos	chr20	62179030	723		0	4	1	1	0	1	0
DMRscaler_4_loc_window_layer	Sotos:Sotos	chr20	62715942	665	OPRL1	1	5	1	1	0	1	0
DMRscaler_4_loc_window_layer	Sotos:Sotos	chr21	45246252	787		0	5	1	1	0	1	0
DMRscaler_4_loc_window_layer	Sotos:Sotos	chr21	45705267	777	AIRE	1	11	1	1	0	1	0
DMRscaler_4_loc_window_layer	Sotos:Sotos	chr22	18063857	368	SLC25A18	1	5	1	1	0	1	0
DMRscaler_4_loc_window_layer	Sotos:Sotos	chr22	19724444	2478		0	4	1	1	0	1	0
DMRscaler_4_loc_window_layer	Sotos:Sotos	chr22	31536431	155	PLA2G3	1	5	1	1	0	1	0
DMRscaler_4_loc_window_layer	Sotos:Sotos	chr22	37499451	409	TMPRSS6	1	4	1	1	0	1	0
DMRscaler_4_loc_window_layer	Sotos:Sotos	chr22	38713874	412	CSNK1E	1	5	1	1	0	1	0
DMRscaler_4_loc_window_layer	Sotos:Sotos	chr22	38861635	2010		0	4	1	1	0	1	0
DMRscaler_4_loc_window_layer	Sotos:Sotos	chr22	41956854	590	CSDC2	1	4	1	1	0	1	0
DMRscaler_4_loc_window_layer	Sotos:Sotos	chr22	42828125	323	NFAM1	1	6	1	1	0	1	0
DMRscaler_4_loc_window_layer	Sotos:Sotos	chr22	45704902	364	FAM118A	1	7	1	1	0	1	0
DMRscaler_4_loc_window_layer	Sotos:Sotos	chr22	45899186	551	FBLN1	1	4	1	1	0	1	0
DMRscaler_4_loc_window_layer	Sotos:Sotos	chr22	50451054	192	IL17REL	1	4	1	1	0	1	0
DMRscaler_4_loc_window_layer	Sotos:Sotos	chr22	50737978	913	PLXNB2	1	4	1	1	0	1	0
DMRscaler_4_loc_window_layer	Sotos:Sotos	chr22	50985117	1697	KLHDC7B	1	7	1	1	0	1	0
DMRscaler_4_loc_window_layer	Sotos:Sotos	chrX	46937658	572	RGN	1	4	1	1	0	1	0
DMRscaler_4_loc_window_layer	Sotos:Sotos	chrX	103000000	248	TCEAL7	1	5	1	1	0	1	0
DMRscaler_8_loc_window_layer	Sotos:Sotos	chr1	871441	3905	SAMD11	1	8	1	1	0	1	0
DMRscaler_8_loc_window_layer	Sotos:Sotos	chr1	902653	8949	PLEKHN1,C1orf170	2	13	1	1	0	1	0
DMRscaler_8_loc_window_layer	Sotos:Sotos	chr1	914382	6199	C1orf170	1	15	1	1	0	1	0
DMRscaler_8_loc_window_layer	Sotos:Sotos	chr1	948893	3902	ISG15	1	7	1	1	0	1	0
DMRscaler_8_loc_window_layer	Sotos:Sotos	chr1	995013	4667		0	9	1	1	0	1	0
DMRscaler_8_loc_window_layer	Sotos:Sotos	chr1	999888	10751	RNF223	1	22	1	1	0	1	0
DMRscaler_8_loc_window_layer	Sotos:Sotos	chr1	1052600	13945		0	23	1	1	0	1	0
DMRscaler_8_loc_window_layer	Sotos:Sotos	chr1	1067223	5148		0	8	1	1	0	1	0
DMRscaler_8_loc_window_layer	Sotos:Sotos	chr1	1073424	5096		0	10	1	1	0	1	0
DMRscaler_8_loc_window_layer	Sotos:Sotos	chr1	1097233	13620	TTLL10	1	53	1	1	0	1	0
DMRscaler_8_loc_window_layer	Sotos:Sotos	chr1	1117473	1493	TTLL10	1	7	1	1	0	1	0
DMRscaler_8_loc_window_layer	Sotos:Sotos	chr1	1142132	1881		0	8	1	1	0	1	0
DMRscaler_8_loc_window_layer	Sotos:Sotos	chr1	1168550	7827	B3GALT6	1	10	1	1	0	1	0
DMRscaler_8_loc_window_layer	Sotos:Sotos	chr1	1179747	8228	FAM132A	1	9	1	1	0	1	0
DMRscaler_8_loc_window_layer	Sotos:Sotos	chr1	1216441	5744	SCNN1D	1	10	1	1	0	1	0
DMRscaler_8_loc_window_layer	Sotos:Sotos	chr1	1286917	22725	MXRA8,AURKAIP1	2	30	1	1	0	1	0
DMRscaler_8_loc_window_layer	Sotos:Sotos	chr1	1355235	15541	ANKRD65,TMEM88B,VWA1	3	29	1	1	0	1	0
DMRscaler_8_loc_window_layer	Sotos:Sotos	chr1	1372677	5262	VWA1	1	16	1	1	0	1	0
DMRscaler_8_loc_window_layer	Sotos:Sotos	chr1	1385371	5685	ATAD3C	1	8	1	1	0	1	0
DMRscaler_8_loc_window_layer	Sotos:Sotos	chr1	1396160	10504	ATAD3C	1	14	1	1	0	1	0
DMRscaler_8_loc_window_layer	Sotos:Sotos	chr1	1713676	596		0	6	1	1	0	1	0
DMRscaler_8_loc_window_layer	Sotos:Sotos	chr1	1823305	16796		0	10	1	1	0	1	0
DMRscaler_8_loc_window_layer	Sotos:Sotos	chr1	1845396	3678	CALML6,TMEM52	2	9	1	1	0	1	0
DMRscaler_8_loc_window_layer	Sotos:Sotos	chr1	1851347	6691	C1orf222	1	17	1	1	0	1	0
DMRscaler_8_loc_window_layer	Sotos:Sotos	chr1	1861806	12683	C1orf222	1	12	1	1	0	1	0
DMRscaler_8_loc_window_layer	Sotos:Sotos	chr1	1889099	16520	C1orf222	1	18	1	1	0	1	0
DMRscaler_8_loc_window_layer	Sotos:Sotos	chr1	1914707	35709	C1orf222	1	24	1	1	0	1	0
DMRscaler_8_loc_window_layer	Sotos:Sotos	chr1	1961111	17622	GABRD	1	20	1	1	0	1	0
DMRscaler_8_loc_window_layer	Sotos:Sotos	chr1	2063799	1465	PRKCZ	1	9	1	1	0	1	0
DMRscaler_8_loc_window_layer	Sotos:Sotos	chr1	2137307	1869	C1orf86	1	7	1	1	0	1	0
DMRscaler_8_loc_window_layer	Sotos:Sotos	chr1	2140551	15178	C1orf86	1	10	1	1	0	1	0
DMRscaler_8_loc_window_layer	Sotos:Sotos	chr1	2344979	4575	PEX10	1	14	1	1	0	1	0
DMRscaler_8_loc_window_layer	Sotos:Sotos	chr1	2376119	11955	PLCH2	1	24	1	1	0	1	0
DMRscaler_8_loc_window_layer	Sotos:Sotos	chr1	2404894	6111	PLCH2	1	13	1	1	0	1	0
DMRscaler_8_loc_window_layer	Sotos:Sotos	chr1	2424003	3653	PLCH2	1	7	1	1	0	1	0
DMRscaler_8_loc_window_layer	Sotos:Sotos	chr1	2428936	9102	PLCH2	1	24	1	1	0	1	0
DMRscaler_8_loc_window_layer	Sotos:Sotos	chr1	2458230	2392	HES5	1	8	1	1	0	1	0
DMRscaler_8_loc_window_layer	Sotos:Sotos	chr1	2466275	10475		0	13	1	1	0	1	0
DMRscaler_8_loc_window_layer	Sotos:Sotos	chr1	2537719	22104	MMEL1	1	12	1	1	0	1	0
DMRscaler_8_loc_window_layer	Sotos:Sotos	chr1	2706960	15780	TTC34	1	15	1	1	0	1	0
DMRscaler_8_loc_window_layer	Sotos:Sotos	chr1	2767242	8146		0	8	1	1	0	1	0
DMRscaler_8_loc_window_layer	Sotos:Sotos	chr1	2820433	2970		0	10	1	1	0	1	0
DMRscaler_8_loc_window_layer	Sotos:Sotos	chr1	2839859	11093		0	26	1	1	0	1	0
DMRscaler_8_loc_window_layer	Sotos:Sotos	chr1	2859737	16810		0	7	1	1	0	1	0
DMRscaler_8_loc_window_layer	Sotos:Sotos	chr1	2885085	160		0	4	1	1	0	1	0
DMRscaler_8_loc_window_layer	Sotos:Sotos	chr1	2922569	8989		0	8	1	1	0	1	0
DMRscaler_8_loc_window_layer	Sotos:Sotos	chr1	2947791	6639		0	6	1	1	0	1	0
DMRscaler_8_loc_window_layer	Sotos:Sotos	chr1	3099804	1625	PRDM16	1	8	1	1	0	1	0
DMRscaler_8_loc_window_layer	Sotos:Sotos	chr1	3163710	14675	PRDM16	1	13	1	1	0	1	0
DMRscaler_8_loc_window_layer	Sotos:Sotos	chr1	3229921	4266	PRDM16	1	7	1	1	0	1	0
DMRscaler_8_loc_window_layer	Sotos:Sotos	chr1	3569624	6294	TP73	1	9	1	1	0	1	0
DMRscaler_8_loc_window_layer	Sotos:Sotos	chr1	3585225	64547	TP73	1	80	1	1	0	1	0
DMRscaler_8_loc_window_layer	Sotos:Sotos	chr1	3664522	20798	CCDC27	1	14	1	1	0	1	0
DMRscaler_8_loc_window_layer	Sotos:Sotos	chr1	3773958	4314	DFFB	1	9	1	1	0	1	0
DMRscaler_8_loc_window_layer	Sotos:Sotos	chr1	3823656	3426		0	11	1	1	0	1	0
DMRscaler_8_loc_window_layer	Sotos:Sotos	chr1	4660171	52594		0	11	1	1	0	1	0
DMRscaler_8_loc_window_layer	Sotos:Sotos	chr1	5805293	11694		0	7	1	1	0	1	0
DMRscaler_8_loc_window_layer	Sotos:Sotos	chr1	6164020	7769	CHD5	1	6	1	1	0	1	0
DMRscaler_8_loc_window_layer	Sotos:Sotos	chr1	6218116	13886	CHD5	1	6	1	1	0	1	0
DMRscaler_8_loc_window_layer	Sotos:Sotos	chr1	6260360	4941	RPL22	1	6	1	1	0	1	0
DMRscaler_8_loc_window_layer	Sotos:Sotos	chr1	6454278	25448	ACOT7,HES2	2	13	1	1	0	1	0
DMRscaler_8_loc_window_layer	Sotos:Sotos	chr1	6509182	12309	ESPN,TNFRSF25	2	25	1	1	0	1	0
DMRscaler_8_loc_window_layer	Sotos:Sotos	chr1	6556848	1266	PLEKHG5	1	5	1	1	0	1	0
DMRscaler_8_loc_window_layer	Sotos:Sotos	chr1	6579837	25584	PLEKHG5,NOL9	2	6	1	1	0	1	0
DMRscaler_8_loc_window_layer	Sotos:Sotos	chr1	6618814	21146	TAS1R1	1	9	1	1	0	1	0
DMRscaler_8_loc_window_layer	Sotos:Sotos	chr1	6664103	8518	KLHL21	1	5	1	1	0	1	0
DMRscaler_8_loc_window_layer	Sotos:Sotos	chr1	6967037	55248	CAMTA1	1	9	1	1	0	1	0
DMRscaler_8_loc_window_layer	Sotos:Sotos	chr1	7308012	11237	CAMTA1	1	9	1	1	0	1	0
DMRscaler_8_loc_window_layer	Sotos:Sotos	chr1	7408018	54159	CAMTA1	1	9	1	1	0	1	0
DMRscaler_8_loc_window_layer	Sotos:Sotos	chr1	7531719	30726	CAMTA1	1	9	1	1	0	1	0
DMRscaler_8_loc_window_layer	Sotos:Sotos	chr1	7579016	63969	CAMTA1	1	10	1	1	0	1	0
DMRscaler_8_loc_window_layer	Sotos:Sotos	chr1	8086588	107754		0	17	1	1	0	1	0
DMRscaler_8_loc_window_layer	Sotos:Sotos	chr1	8343271	34943	SLC45A1	1	13	1	1	0	1	0
DMRscaler_8_loc_window_layer	Sotos:Sotos	chr1	9257092	37382		0	13	1	1	0	1	0
DMRscaler_8_loc_window_layer	Sotos:Sotos	chr1	9340416	12248		0	7	1	1	0	1	0
DMRscaler_8_loc_window_layer	Sotos:Sotos	chr1	9380566	28784	SPSB1	1	13	1	1	0	1	0
DMRscaler_8_loc_window_layer	Sotos:Sotos	chr1	9489434	37775		0	10	1	1	0	1	0
DMRscaler_8_loc_window_layer	Sotos:Sotos	chr1	9884565	11235	CLSTN1	1	15	1	1	0	1	0
DMRscaler_8_loc_window_layer	Sotos:Sotos	chr1	10042538	14420	NMNAT1	1	7	1	1	0	1	0
DMRscaler_8_loc_window_layer	Sotos:Sotos	chr1	10695686	6215	CASZ1	1	13	1	1	0	1	0
DMRscaler_8_loc_window_layer	Sotos:Sotos	chr1	10709702	1994	CASZ1	1	8	1	1	0	1	0
DMRscaler_8_loc_window_layer	Sotos:Sotos	chr1	10728270	4289	CASZ1	1	10	1	1	0	1	0
DMRscaler_8_loc_window_layer	Sotos:Sotos	chr1	10784363	48336	CASZ1	1	19	1	1	0	1	0
DMRscaler_8_loc_window_layer	Sotos:Sotos	chr1	10856739	120437		0	29	1	1	0	1	0
DMRscaler_8_loc_window_layer	Sotos:Sotos	chr1	10995014	11379		0	6	1	1	0	1	0
DMRscaler_8_loc_window_layer	Sotos:Sotos	chr1	11024484	17970	C1orf127	1	9	1	1	0	1	0
DMRscaler_8_loc_window_layer	Sotos:Sotos	chr1	11361900	111409		0	13	1	1	0	1	0
DMRscaler_8_loc_window_layer	Sotos:Sotos	chr1	11559063	3072	PTCHD2	1	8	1	1	0	1	0
DMRscaler_8_loc_window_layer	Sotos:Sotos	chr1	11711141	3114	FBXO2	1	8	1	1	0	1	0
DMRscaler_8_loc_window_layer	Sotos:Sotos	chr1	11822296	25568	C1orf167,MTHFR	2	8	1	1	0	1	0
DMRscaler_8_loc_window_layer	Sotos:Sotos	chr1	11908164	10791	NPPA,NPPB	2	8	1	1	0	1	0
DMRscaler_8_loc_window_layer	Sotos:Sotos	chr1	11983154	3244	KIAA2013	1	7	1	1	0	1	0
DMRscaler_8_loc_window_layer	Sotos:Sotos	chr1	12600225	16326		0	13	1	1	0	1	0
DMRscaler_8_loc_window_layer	Sotos:Sotos	chr1	12645829	18415	DHRS3	1	11	1	1	0	1	0
DMRscaler_8_loc_window_layer	Sotos:Sotos	chr1	12851605	40583	PRAMEF1,PRAMEF11	2	7	1	1	0	1	0
DMRscaler_8_loc_window_layer	Sotos:Sotos	chr1	13941015	85346	PDPN	1	10	1	1	0	1	0
DMRscaler_8_loc_window_layer	Sotos:Sotos	chr1	14925517	137013	KAZN	1	13	1	1	0	1	0
DMRscaler_8_loc_window_layer	Sotos:Sotos	chr1	15162073	46577	KAZN	1	7	1	1	0	1	0
DMRscaler_8_loc_window_layer	Sotos:Sotos	chr1	15224956	26589	KAZN	1	10	1	1	0	1	0
DMRscaler_8_loc_window_layer	Sotos:Sotos	chr1	15269183	14144	KAZN	1	9	1	1	0	1	0.804228
DMRscaler_8_loc_window_layer	Sotos:Sotos	chr1	15285781	78842	KAZN	1	8	1	1	0	1	0
DMRscaler_8_loc_window_layer	Sotos:Sotos	chr1	16068067	3273	TMEM82	1	10	1	1	0	1	0
DMRscaler_8_loc_window_layer	Sotos:Sotos	chr1	16076206	53897	FBLIM1	1	19	1	1	0	1	0
DMRscaler_8_loc_window_layer	Sotos:Sotos	chr1	16161673	2450		0	8	1	1	0	1	0.262857
DMRscaler_8_loc_window_layer	Sotos:Sotos	chr1	16303299	33023	C1orf64	1	11	1	1	0	1	0
DMRscaler_8_loc_window_layer	Sotos:Sotos	chr1	16345374	54276	HSPB7,CLCNKA,CLCNKB,FAM131C	4	35	1	1	0	1	0
DMRscaler_8_loc_window_layer	Sotos:Sotos	chr1	16399867	48295	FAM131C	1	13	1	1	0	1	0
DMRscaler_8_loc_window_layer	Sotos:Sotos	chr1	16481990	1669	EPHA2	1	8	1	1	0	1	0
DMRscaler_8_loc_window_layer	Sotos:Sotos	chr1	16533891	9131	ARHGEF19	1	13	1	1	0	1	0
DMRscaler_8_loc_window_layer	Sotos:Sotos	chr1	16544210	10775		0	12	1	1	0	1	0
DMRscaler_8_loc_window_layer	Sotos:Sotos	chr1	16826221	46344		0	27	1	1	0	1	0
DMRscaler_8_loc_window_layer	Sotos:Sotos	chr1	17004808	28598		0	28	1	1	0	1	0
DMRscaler_8_loc_window_layer	Sotos:Sotos	chr1	17046714	39845	CROCC	1	21	1	1	0	1	0
DMRscaler_8_loc_window_layer	Sotos:Sotos	chr1	17193979	29198	CROCC	1	24	1	1	0	1	0
DMRscaler_8_loc_window_layer	Sotos:Sotos	chr1	17475656	36998		0	9	1	1	0	1	0
DMRscaler_8_loc_window_layer	Sotos:Sotos	chr1	17746286	3913	RCC2	1	8	1	1	0	1	0
DMRscaler_8_loc_window_layer	Sotos:Sotos	chr1	17766917	81606		0	12	1	1	0	1	0
DMRscaler_8_loc_window_layer	Sotos:Sotos	chr1	17882998	18602	ARHGEF10L	1	8	1	1	0	1	0
DMRscaler_8_loc_window_layer	Sotos:Sotos	chr1	18436969	116974	IGSF21	1	11	1	1	0	1	0
DMRscaler_8_loc_window_layer	Sotos:Sotos	chr1	18806517	62635	KLHDC7A	1	17	1	1	0	1	0
DMRscaler_8_loc_window_layer	Sotos:Sotos	chr1	18973303	68254	PAX7	1	13	1	1	0	1	0
DMRscaler_8_loc_window_layer	Sotos:Sotos	chr1	19043573	8663	PAX7	1	10	1	1	0	1	0
DMRscaler_8_loc_window_layer	Sotos:Sotos	chr1	19178957	7289	TAS1R2	1	11	1	1	0	1	0
DMRscaler_8_loc_window_layer	Sotos:Sotos	chr1	19283761	112799		0	15	1	1	0	1	0
DMRscaler_8_loc_window_layer	Sotos:Sotos	chr1	19600141	929		0	11	1	1	0	1	0
DMRscaler_8_loc_window_layer	Sotos:Sotos	chr1	19614851	852	AKR7A3	1	13	1	1	0	1	0
DMRscaler_8_loc_window_layer	Sotos:Sotos	chr1	19768096	43609	CAPZB	1	11	1	1	0	1	0
DMRscaler_8_loc_window_layer	Sotos:Sotos	chr1	19926850	43488	MINOS1,NBL1	2	10	1	1	0	1	0
DMRscaler_8_loc_window_layer	Sotos:Sotos	chr1	20127495	15723	RNF186	1	9	1	1	0	1	0
DMRscaler_8_loc_window_layer	Sotos:Sotos	chr1	20301989	6078	PLA2G2A	1	7	1	1	0	1	0
DMRscaler_8_loc_window_layer	Sotos:Sotos	chr1	20396560	50098	PLA2G5,PLA2G2D	2	11	1	1	0	1	0
DMRscaler_8_loc_window_layer	Sotos:Sotos	chr1	20616975	482	VWA5B1	1	5	1	1	0	1	0
DMRscaler_8_loc_window_layer	Sotos:Sotos	chr1	20732323	70148		0	11	1	1	0	1	0
DMRscaler_8_loc_window_layer	Sotos:Sotos	chr1	20835335	43453		0	9	1	1	0	1	0
DMRscaler_8_loc_window_layer	Sotos:Sotos	chr1	21044685	13323	SH2D5	1	13	1	1	0	1	0
DMRscaler_8_loc_window_layer	Sotos:Sotos	chr1	21755759	10610		0	9	1	1	0	1	0
DMRscaler_8_loc_window_layer	Sotos:Sotos	chr1	21894532	87980	ALPL,RAP1GAP	2	33	1	1	0	1	0
DMRscaler_8_loc_window_layer	Sotos:Sotos	chr1	22470290	145611	WNT4	1	20	1	1	0	1	0
DMRscaler_8_loc_window_layer	Sotos:Sotos	chr1	22666910	110357		0	13	1	1	0	1	0
DMRscaler_8_loc_window_layer	Sotos:Sotos	chr1	22919873	5575	EPHA8	1	7	1	1	0	1	0
DMRscaler_8_loc_window_layer	Sotos:Sotos	chr1	22969945	64855	C1QC,C1QB	2	30	1	1	0	1	0
DMRscaler_8_loc_window_layer	Sotos:Sotos	chr1	23067453	42429	EPHB2	1	11	1	1	0	1	0
DMRscaler_8_loc_window_layer	Sotos:Sotos	chr1	23142734	136952	EPHB2	1	14	1	1	0	1	0
DMRscaler_8_loc_window_layer	Sotos:Sotos	chr1	23762558	34066	ASAP3	1	11	1	1	0	1	0
DMRscaler_8_loc_window_layer	Sotos:Sotos	chr1	24195059	601		0	8	1	1	0	1	0
DMRscaler_8_loc_window_layer	Sotos:Sotos	chr1	24307516	169346	MYOM3,IL22RA1	2	26	1	1	0	1	0
DMRscaler_8_loc_window_layer	Sotos:Sotos	chr1	24514218	131163	IFNLR1	1	19	1	1	0	1	0
DMRscaler_8_loc_window_layer	Sotos:Sotos	chr1	24648851	18772	GRHL3	1	8	1	1	0	1	0
DMRscaler_8_loc_window_layer	Sotos:Sotos	chr1	25257191	623	RUNX3	1	13	1	1	0	1	0
DMRscaler_8_loc_window_layer	Sotos:Sotos	chr1	25258082	3665	RUNX3	1	10	1	1	0	1	0
DMRscaler_8_loc_window_layer	Sotos:Sotos	chr1	26233332	378	STMN1	1	11	1	1	0	1	0
DMRscaler_8_loc_window_layer	Sotos:Sotos	chr1	26337472	24990	EXTL1	1	12	1	1	0	1	0
DMRscaler_8_loc_window_layer	Sotos:Sotos	chr1	26373288	48062	TRIM63	1	9	1	1	0	1	0
DMRscaler_8_loc_window_layer	Sotos:Sotos	chr1	26484578	3552	FAM110D	1	7	1	1	0	1	0
DMRscaler_8_loc_window_layer	Sotos:Sotos	chr1	26490989	4886		0	8	1	1	0	1	0
DMRscaler_8_loc_window_layer	Sotos:Sotos	chr1	26503623	397	CNKSR1	1	9	1	1	0	1	0
DMRscaler_8_loc_window_layer	Sotos:Sotos	chr1	26516960	35143	CATSPER4	1	16	1	1	0	1	0
DMRscaler_8_loc_window_layer	Sotos:Sotos	chr1	27189270	1370	SFN	1	11	1	1	0	1	0
DMRscaler_8_loc_window_layer	Sotos:Sotos	chr1	27287181	361		0	4	1	1	0	1	0
DMRscaler_8_loc_window_layer	Sotos:Sotos	chr1	27679961	7725	SYTL1,MAP3K6	2	13	1	1	0	1	0
DMRscaler_8_loc_window_layer	Sotos:Sotos	chr1	27693398	2280	FCN3	1	7	1	1	0	1	0
DMRscaler_8_loc_window_layer	Sotos:Sotos	chr1	27705902	12594	CD164L2	1	24	1	1	0	1	0
DMRscaler_8_loc_window_layer	Sotos:Sotos	chr1	27961017	1676	FGR	1	10	1	1	0	1	0
DMRscaler_8_loc_window_layer	Sotos:Sotos	chr1	29139121	74113	OPRD1	1	18	1	1	0	1	0
DMRscaler_8_loc_window_layer	Sotos:Sotos	chr1	29451713	9358		0	9	1	1	0	1	0
DMRscaler_8_loc_window_layer	Sotos:Sotos	chr1	29563377	22477	PTPRU	1	12	1	1	0	1	0
DMRscaler_8_loc_window_layer	Sotos:Sotos	chr1	29587088	23288	PTPRU	1	9	1	1	0	1	0
DMRscaler_8_loc_window_layer	Sotos:Sotos	chr1	30138182	429344		0	16	1	1	0	1	0
DMRscaler_8_loc_window_layer	Sotos:Sotos	chr1	31362242	18184	SDC3	1	7	1	1	0	1	0
DMRscaler_8_loc_window_layer	Sotos:Sotos	chr1	32041052	1870	TINAGL1	1	11	1	1	0	1	0
DMRscaler_8_loc_window_layer	Sotos:Sotos	chr1	32052246	2761	TINAGL1	1	9	1	1	0	1	0
DMRscaler_8_loc_window_layer	Sotos:Sotos	chr1	32157059	22804	COL16A1	1	13	1	1	0	1	0
DMRscaler_8_loc_window_layer	Sotos:Sotos	chr1	32234411	4321		0	7	1	1	0	1	0
DMRscaler_8_loc_window_layer	Sotos:Sotos	chr1	32255254	48657	SPOCD1	1	11	1	1	0	1	0
DMRscaler_8_loc_window_layer	Sotos:Sotos	chr1	32706433	6843	FAM167B	1	15	1	1	0	1	0
DMRscaler_8_loc_window_layer	Sotos:Sotos	chr1	32802218	95		0	5	1	1	0	1	0
DMRscaler_8_loc_window_layer	Sotos:Sotos	chr1	33335831	14879	FNDC5	1	6	1	1	0	1	0
DMRscaler_8_loc_window_layer	Sotos:Sotos	chr1	33367401	24238		0	9	1	1	0	1	0
DMRscaler_8_loc_window_layer	Sotos:Sotos	chr1	33546750	39155	ADC	1	8	1	1	0	1	0
DMRscaler_8_loc_window_layer	Sotos:Sotos	chr1	33647933	52194		0	7	1	1	0	1	0
DMRscaler_8_loc_window_layer	Sotos:Sotos	chr1	34633066	9331	C1orf94	1	7	1	1	0	1	0
DMRscaler_8_loc_window_layer	Sotos:Sotos	chr1	35122551	100370	SMIM12,GJB5	2	13	1	1	0	1	0
DMRscaler_8_loc_window_layer	Sotos:Sotos	chr1	35255241	4510	SMIM12,GJA4	2	11	1	1	0	1	0
DMRscaler_8_loc_window_layer	Sotos:Sotos	chr1	35585337	70989	SFPQ	1	8	1	1	0	1	0
DMRscaler_8_loc_window_layer	Sotos:Sotos	chr1	36038514	3925	TFAP2E	1	12	1	1	0.001529	1	0
DMRscaler_8_loc_window_layer	Sotos:Sotos	chr1	36108206	64074		0	10	1	1	0	1	0
DMRscaler_8_loc_window_layer	Sotos:Sotos	chr1	36574854	19364	COL8A2	1	10	1	1	0	1	0
DMRscaler_8_loc_window_layer	Sotos:Sotos	chr1	36786285	2132	SH3D21,EVA1B	2	7	1	1	0	1	0
DMRscaler_8_loc_window_layer	Sotos:Sotos	chr1	36938145	10589	CSF3R	1	6	1	1	0	1	0
DMRscaler_8_loc_window_layer	Sotos:Sotos	chr1	37031079	145569		0	9	1	1	0	1	0
DMRscaler_8_loc_window_layer	Sotos:Sotos	chr1	38021830	889	DNALI1	1	9	1	1	0	1	0
DMRscaler_8_loc_window_layer	Sotos:Sotos	chr1	38100811	54557	C1orf109	1	11	1	1	0	1	0
DMRscaler_8_loc_window_layer	Sotos:Sotos	chr1	38231980	27117		0	6	1	1	0	1	0
DMRscaler_8_loc_window_layer	Sotos:Sotos	chr1	38397927	16131	INPP5B	1	9	1	1	0	1	0
DMRscaler_8_loc_window_layer	Sotos:Sotos	chr1	38513318	244424		0	23	1	1	0	1	0
DMRscaler_8_loc_window_layer	Sotos:Sotos	chr1	38888789	136037		0	15	1	1	0	1	0
DMRscaler_8_loc_window_layer	Sotos:Sotos	chr1	39175759	73906		0	10	1	1	0	1	0
DMRscaler_8_loc_window_layer	Sotos:Sotos	chr1	39342651	113453	MYCBP,GJA9,RHBDL2	3	7	1	1	0	1	0
DMRscaler_8_loc_window_layer	Sotos:Sotos	chr1	39492570	76510	NDUFS5,MACF1	2	15	1	1	0	1	0
DMRscaler_8_loc_window_layer	Sotos:Sotos	chr1	39976671	7124	BMP8A	1	7	1	1	0	1	0
DMRscaler_8_loc_window_layer	Sotos:Sotos	chr1	40043840	61240	HEYL	1	8	1	1	0	1	0
DMRscaler_8_loc_window_layer	Sotos:Sotos	chr1	40105664	31522	NT5C1A	1	11	1	1	0	1	0
DMRscaler_8_loc_window_layer	Sotos:Sotos	chr1	40138402	18724	HPCAL4	1	13	1	1	0	1	0
DMRscaler_8_loc_window_layer	Sotos:Sotos	chr1	40157480	46034	PPIE	1	11	1	1	0	1	0
DMRscaler_8_loc_window_layer	Sotos:Sotos	chr1	40233737	20448	BMP8B,OXCT2	2	9	1	1	0	1	0
DMRscaler_8_loc_window_layer	Sotos:Sotos	chr1	40368366	52172		0	12	1	1	0	1	0
DMRscaler_8_loc_window_layer	Sotos:Sotos	chr1	40598394	618		0	6	1	1	0	1	0
DMRscaler_8_loc_window_layer	Sotos:Sotos	chr1	40783060	205	COL9A2	1	4	1	1	0	1	0
DMRscaler_8_loc_window_layer	Sotos:Sotos	chr1	41116256	14386	RIMS3	1	13	1	1	0	1	0
DMRscaler_8_loc_window_layer	Sotos:Sotos	chr1	41131970	25011		0	7	1	1	0	1	0
DMRscaler_8_loc_window_layer	Sotos:Sotos	chr1	41268493	39543	KCNQ4	1	22	1	1	0	1	0
DMRscaler_8_loc_window_layer	Sotos:Sotos	chr1	41350014	95543	CTPS1	1	21	1	1	0	1	0
DMRscaler_8_loc_window_layer	Sotos:Sotos	chr1	41832649	14649		0	7	1	1	0	1	0
DMRscaler_8_loc_window_layer	Sotos:Sotos	chr1	41849189	111922	EDN2	1	25	1	1	0	1	0
DMRscaler_8_loc_window_layer	Sotos:Sotos	chr1	42383598	2344	HIVEP3	1	14	1	1	0	1	0
DMRscaler_8_loc_window_layer	Sotos:Sotos	chr1	42610907	7600		0	7	1	1	0	1	0
DMRscaler_8_loc_window_layer	Sotos:Sotos	chr1	43425156	4225		0	6	1	1	0	1	0
DMRscaler_8_loc_window_layer	Sotos:Sotos	chr1	43472972	489		0	4	1	1	0	1	0
DMRscaler_8_loc_window_layer	Sotos:Sotos	chr1	43750693	10111	C1orf210	1	10	1	1	0	1	0
DMRscaler_8_loc_window_layer	Sotos:Sotos	chr1	43920090	18123		0	7	1	1	0	1	0
DMRscaler_8_loc_window_layer	Sotos:Sotos	chr1	44398868	1882	ARTN	1	11	1	1	0	1	0
DMRscaler_8_loc_window_layer	Sotos:Sotos	chr1	45276338	3012	BTBD19	1	6	1	1	0	1	0
DMRscaler_8_loc_window_layer	Sotos:Sotos	chr1	46088336	3358	CCDC17	1	11	1	1	0	1	0
DMRscaler_8_loc_window_layer	Sotos:Sotos	chr1	46879360	70830	FAAH	1	27	1	1	0	1	0
DMRscaler_8_loc_window_layer	Sotos:Sotos	chr1	46958856	38388	DMBX1	1	11	1	1	0	1	0
DMRscaler_8_loc_window_layer	Sotos:Sotos	chr1	46999348	18972	KNCN	1	16	1	1	0	1	0
DMRscaler_8_loc_window_layer	Sotos:Sotos	chr1	47082129	4363	MKNK1,MOB3C	2	7	1	1	0	1	0
DMRscaler_8_loc_window_layer	Sotos:Sotos	chr1	47365990	83216	CYP4A11,CYP4X1	2	7	1	1	0	1	0
DMRscaler_8_loc_window_layer	Sotos:Sotos	chr1	47898911	3359	FOXD2	1	15	1	1	0	1	0
DMRscaler_8_loc_window_layer	Sotos:Sotos	chr1	47904171	6011	FOXD2	1	11	1	1	0	1	0.097654
DMRscaler_8_loc_window_layer	Sotos:Sotos	chr1	47998637	23365		0	9	1	1	0	1	0
DMRscaler_8_loc_window_layer	Sotos:Sotos	chr1	48176518	14514		0	10	1	1	0	1	0
DMRscaler_8_loc_window_layer	Sotos:Sotos	chr1	48449748	9489		0	9	1	1	0	1	0
DMRscaler_8_loc_window_layer	Sotos:Sotos	chr1	49748480	740939	AGBL4	1	6	1	1	0	1	0
DMRscaler_8_loc_window_layer	Sotos:Sotos	chr1	50574156	170167	ELAVL4	1	9	1	1	0	1	0
DMRscaler_8_loc_window_layer	Sotos:Sotos	chr1	50834056	46809		0	5	1	1	0	1	0.027879
DMRscaler_8_loc_window_layer	Sotos:Sotos	chr1	51796558	17259	TTC39A	1	16	1	1	0	1	0
DMRscaler_8_loc_window_layer	Sotos:Sotos	chr1	53704306	8239	LRP8	1	6	1	1	0	1	0
DMRscaler_8_loc_window_layer	Sotos:Sotos	chr1	53924998	1230	DMRTB1	1	11	1	1	0	1	0
DMRscaler_8_loc_window_layer	Sotos:Sotos	chr1	53928411	38002	DMRTB1	1	6	1	1	0	1	0
DMRscaler_8_loc_window_layer	Sotos:Sotos	chr1	54151053	44778	GLIS1	1	7	1	1	0	1	0
DMRscaler_8_loc_window_layer	Sotos:Sotos	chr1	54470204	14466	LDLRAD1	1	8	1	1	0	1	0
DMRscaler_8_loc_window_layer	Sotos:Sotos	chr1	55243019	4390	TTC22	1	7	1	1	0	1	0
DMRscaler_8_loc_window_layer	Sotos:Sotos	chr1	55271295	7681	C1orf177	1	7	1	1	0	1	0
DMRscaler_8_loc_window_layer	Sotos:Sotos	chr1	55416414	45861	TMEM61	1	21	1	1	0	1	0
DMRscaler_8_loc_window_layer	Sotos:Sotos	chr1	55462689	10865	BSND	1	11	1	1	0	1	0
DMRscaler_8_loc_window_layer	Sotos:Sotos	chr1	55480837	24353		0	9	1	1	0	1	0
DMRscaler_8_loc_window_layer	Sotos:Sotos	chr1	57285156	12555	C1orf168	1	12	1	1	0	1	0
DMRscaler_8_loc_window_layer	Sotos:Sotos	chr1	58018699	238503	DAB1	1	7	1	1	0	1	0
DMRscaler_8_loc_window_layer	Sotos:Sotos	chr1	59042065	2256	TACSTD2	1	14	1	1	0	1	0
DMRscaler_8_loc_window_layer	Sotos:Sotos	chr1	59280290	552		0	5	1	1	0	1	0
DMRscaler_8_loc_window_layer	Sotos:Sotos	chr1	60535678	4221	C1orf87	1	8	1	1	0	1	0
DMRscaler_8_loc_window_layer	Sotos:Sotos	chr1	62660188	554	L1TD1	1	7	1	1	0	1	0
DMRscaler_8_loc_window_layer	Sotos:Sotos	chr1	63466707	315933		0	14	1	1	0	1	0
DMRscaler_8_loc_window_layer	Sotos:Sotos	chr1	64669336	153561	UBE2U	1	10	1	1	0	1	0
DMRscaler_8_loc_window_layer	Sotos:Sotos	chr1	67594820	6016	C1orf141	1	9	1	1	0	1	0
DMRscaler_8_loc_window_layer	Sotos:Sotos	chr1	68298816	104435	GNG12	1	11	1	1	0	1	0
DMRscaler_8_loc_window_layer	Sotos:Sotos	chr1	68512251	2959	DIRAS3	1	11	1	1	0	1	0
DMRscaler_8_loc_window_layer	Sotos:Sotos	chr1	71172023	338782	PTGER3	1	5	1	1	0	1	0
DMRscaler_8_loc_window_layer	Sotos:Sotos	chr1	75590483	2994		0	8	1	1	0	1	0
DMRscaler_8_loc_window_layer	Sotos:Sotos	chr1	75606694	471483	LHX8,SLC44A5	2	6	1	1	0	1	0
DMRscaler_8_loc_window_layer	Sotos:Sotos	chr1	77746028	2102	AK5	1	7	1	1	0	1	0
DMRscaler_8_loc_window_layer	Sotos:Sotos	chr1	78511140	717	GIPC2	1	9	1	1	0	1	0
DMRscaler_8_loc_window_layer	Sotos:Sotos	chr1	79350918	123801	ELTD1	1	13	1	1	0	1	0
DMRscaler_8_loc_window_layer	Sotos:Sotos	chr1	85190400	39720		0	9	1	1	0	1	0
DMRscaler_8_loc_window_layer	Sotos:Sotos	chr1	85464110	49206	WDR63,MCOLN3	2	8	1	1	0	1	0
DMRscaler_8_loc_window_layer	Sotos:Sotos	chr1	85514610	13334	WDR63	1	12	1	1	0	1	0
DMRscaler_8_loc_window_layer	Sotos:Sotos	chr1	86044103	1425		0	6	1	1	0	1	0
DMRscaler_8_loc_window_layer	Sotos:Sotos	chr1	86073001	21825		0	9	1	1	0	1	0
DMRscaler_8_loc_window_layer	Sotos:Sotos	chr1	90967211	203803		0	6	1	1	0	1	0
DMRscaler_8_loc_window_layer	Sotos:Sotos	chr1	91301962	14292		0	8	1	1	0.349986	1	0
DMRscaler_8_loc_window_layer	Sotos:Sotos	chr1	92007887	4850		0	10	1	1	0	1	0
DMRscaler_8_loc_window_layer	Sotos:Sotos	chr1	92352293	62618	TGFBR3	1	13	1	1	0	1	0
DMRscaler_8_loc_window_layer	Sotos:Sotos	chr1	92952440	216		0	8	1	1	0	1	0
DMRscaler_8_loc_window_layer	Sotos:Sotos	chr1	93251184	42573	EVI5	1	7	1	1	0	1	0
DMRscaler_8_loc_window_layer	Sotos:Sotos	chr1	95249289	36243		0	7	1	1	0	1	0
DMRscaler_8_loc_window_layer	Sotos:Sotos	chr1	95698827	487		0	6	1	1	0	1	0
DMRscaler_8_loc_window_layer	Sotos:Sotos	chr1	100000000	111578	PALMD	1	6	1	1	0	1	0
DMRscaler_8_loc_window_layer	Sotos:Sotos	chr1	104000000	887		0	6	1	1	0	1	0
DMRscaler_8_loc_window_layer	Sotos:Sotos	chr1	105000000	507762		0	8	1	1	0	1	0
DMRscaler_8_loc_window_layer	Sotos:Sotos	chr1	108000000	82266	PRMT6,NTNG1	2	10	1	1	0	1	0
DMRscaler_8_loc_window_layer	Sotos:Sotos	chr1	108000000	43354	NTNG1	1	6	1	1	0	1	0
DMRscaler_8_loc_window_layer	Sotos:Sotos	chr1	110000000	16933	PSMA5	1	6	1	1	0	1	0
DMRscaler_8_loc_window_layer	Sotos:Sotos	chr1	110000000	15913	SYPL2	1	6	1	1	0	1	0
DMRscaler_8_loc_window_layer	Sotos:Sotos	chr1	110000000	435	GSTM5	1	9	1	1	0	1	0
DMRscaler_8_loc_window_layer	Sotos:Sotos	chr1	111000000	14023	STRIP1,ALX3	2	11	1	1	0	1	0
DMRscaler_8_loc_window_layer	Sotos:Sotos	chr1	111000000	35010	UBL4B	1	16	1	1	0	1	0
DMRscaler_8_loc_window_layer	Sotos:Sotos	chr1	111000000	18110	SLC6A17	1	7	1	1	0	1	0
DMRscaler_8_loc_window_layer	Sotos:Sotos	chr1	111000000	51052	KCNA2	1	10	1	1	0	1	0
DMRscaler_8_loc_window_layer	Sotos:Sotos	chr1	111000000	105343		0	10	1	1	0	1	0
DMRscaler_8_loc_window_layer	Sotos:Sotos	chr1	112000000	902		0	7	1	1	0	1	0
DMRscaler_8_loc_window_layer	Sotos:Sotos	chr1	112000000	37748	PIFO	1	7	1	1	0	1	0
DMRscaler_8_loc_window_layer	Sotos:Sotos	chr1	112000000	7979	ADORA3	1	7	1	1	0	1	0
DMRscaler_8_loc_window_layer	Sotos:Sotos	chr1	112000000	111839	KCND3	1	8	1	1	0	1	0
DMRscaler_8_loc_window_layer	Sotos:Sotos	chr1	113000000	2379		0	7	1	1	0	1	0
DMRscaler_8_loc_window_layer	Sotos:Sotos	chr1	113000000	25528	FAM19A3	1	22	1	1	0	1	0
DMRscaler_8_loc_window_layer	Sotos:Sotos	chr1	113000000	1181	SLC16A1	1	6	1	1	0	1	0
DMRscaler_8_loc_window_layer	Sotos:Sotos	chr1	115000000	3857	OLFML3	1	8	1	1	0	1	0
DMRscaler_8_loc_window_layer	Sotos:Sotos	chr1	115000000	47360	SYCP1	1	9	1	1	0	1	0
DMRscaler_8_loc_window_layer	Sotos:Sotos	chr1	116000000	35843		0	10	1	1	0	1	0
DMRscaler_8_loc_window_layer	Sotos:Sotos	chr1	117000000	17577		0	10	1	1	0	1	0
DMRscaler_8_loc_window_layer	Sotos:Sotos	chr1	117000000	3607		0	7	1	1	0	1	0
DMRscaler_8_loc_window_layer	Sotos:Sotos	chr1	117000000	78858		0	9	1	1	0	1	0
DMRscaler_8_loc_window_layer	Sotos:Sotos	chr1	117000000	1038		0	7	1	1	0	1	0
DMRscaler_8_loc_window_layer	Sotos:Sotos	chr1	118000000	672	TRIM45	1	6	1	1	0	1	0
DMRscaler_8_loc_window_layer	Sotos:Sotos	chr1	120000000	1019	TBX15	1	13	1	1	0	1	0
DMRscaler_8_loc_window_layer	Sotos:Sotos	chr1	143000000	196458		0	6	1	1	0	1	0
DMRscaler_8_loc_window_layer	Sotos:Sotos	chr1	145000000	46443		0	11	1	1	0	1	0
DMRscaler_8_loc_window_layer	Sotos:Sotos	chr1	145000000	4552	PDE4DIP	1	7	1	1	0	1	0
DMRscaler_8_loc_window_layer	Sotos:Sotos	chr1	145000000	20491	PDE4DIP	1	13	1	1	0	1	0
DMRscaler_8_loc_window_layer	Sotos:Sotos	chr1	145000000	2809		0	8	1	1	0	1	0
DMRscaler_8_loc_window_layer	Sotos:Sotos	chr1	145000000	24646	HFE2	1	12	1	1	0	1	0
DMRscaler_8_loc_window_layer	Sotos:Sotos	chr1	147000000	16380	FMO5	1	10	1	1	0	1	0
DMRscaler_8_loc_window_layer	Sotos:Sotos	chr1	148000000	792		0	7	1	1	0	1	0
DMRscaler_8_loc_window_layer	Sotos:Sotos	chr1	148000000	8147		0	12	1	1	0	1	0
DMRscaler_8_loc_window_layer	Sotos:Sotos	chr1	148000000	164675	PPIAL4A	1	29	1	1	0	1	0
DMRscaler_8_loc_window_layer	Sotos:Sotos	chr1	148000000	303998	NBPF20	1	8	1	1	0	1	0
DMRscaler_8_loc_window_layer	Sotos:Sotos	chr1	149000000	49262		0	22	1	1	0	1	0
DMRscaler_8_loc_window_layer	Sotos:Sotos	chr1	149000000	2356		0	7	1	1	0	1	0
DMRscaler_8_loc_window_layer	Sotos:Sotos	chr1	149000000	7313		0	8	1	1	0	1	0
DMRscaler_8_loc_window_layer	Sotos:Sotos	chr1	149000000	4610		0	16	1	1	0	1	0
DMRscaler_8_loc_window_layer	Sotos:Sotos	chr1	149000000	71251		0	44	1	1	0	1	0
DMRscaler_8_loc_window_layer	Sotos:Sotos	chr1	149000000	137423		0	36	1	1	0	1	0
DMRscaler_8_loc_window_layer	Sotos:Sotos	chr1	150000000	72463		0	19	1	1	0	1	0
DMRscaler_8_loc_window_layer	Sotos:Sotos	chr1	150000000	768	MTMR11	1	5	1	1	0	1	0
DMRscaler_8_loc_window_layer	Sotos:Sotos	chr1	150000000	19994	CA14	1	8	1	1	0	1	0
DMRscaler_8_loc_window_layer	Sotos:Sotos	chr1	151000000	199		0	5	1	1	0	1	0
DMRscaler_8_loc_window_layer	Sotos:Sotos	chr1	151000000	14231	SEMA6C	1	7	1	1	0	1	0
DMRscaler_8_loc_window_layer	Sotos:Sotos	chr1	151000000	6696	VPS72,PIP5K1A	2	5	1	1	0	1	0
DMRscaler_8_loc_window_layer	Sotos:Sotos	chr1	152000000	3982	RIIAD1	1	8	1	1	0	1	0
DMRscaler_8_loc_window_layer	Sotos:Sotos	chr1	152000000	14661	LINGO4,RORC	2	9	1	1	0	1	0
DMRscaler_8_loc_window_layer	Sotos:Sotos	chr1	152000000	83464	S100A10	1	8	1	1	0	1	0
DMRscaler_8_loc_window_layer	Sotos:Sotos	chr1	152000000	29792	S100A10	1	14	1	1	0	1	0
DMRscaler_8_loc_window_layer	Sotos:Sotos	chr1	152000000	75582	TCHHL1,TCHH,RPTN	3	28	1	1	0	1	0
DMRscaler_8_loc_window_layer	Sotos:Sotos	chr1	152000000	366865	FLG,FLG2,CRNN,LCE5A,CRCT1,LCE3E,LCE3D,LCE3C,LCE3B,LCE3A,LCE2D,LCE2B,LCE2C	13	53	1	1	0	1	0
DMRscaler_8_loc_window_layer	Sotos:Sotos	chr1	153000000	70478	LCE2B,LCE2A,LCE4A,C1orf68	4	17	1	1	0	1	0
DMRscaler_8_loc_window_layer	Sotos:Sotos	chr1	153000000	25238	KPRP,LCE1F	2	9	1	1	0	1	0
DMRscaler_8_loc_window_layer	Sotos:Sotos	chr1	153000000	70816	LCE1B,LCE1A,LCE6A,SMCP	4	16	1	1	0	1	0
DMRscaler_8_loc_window_layer	Sotos:Sotos	chr1	153000000	62520	IVL,SPRR4	2	9	1	1	0	1	0
DMRscaler_8_loc_window_layer	Sotos:Sotos	chr1	153000000	56811	LELP1,PRR9,LOR	3	10	1	1	0	1	0
DMRscaler_8_loc_window_layer	Sotos:Sotos	chr1	154000000	1284	S100A13,S100A1	2	9	1	1	0	1	0
DMRscaler_8_loc_window_layer	Sotos:Sotos	chr1	154000000	30217	GATAD2B	1	9	1	1	0	1	0
DMRscaler_8_loc_window_layer	Sotos:Sotos	chr1	155000000	9934	KCNN3	1	13	1	1	0	1	0
DMRscaler_8_loc_window_layer	Sotos:Sotos	chr1	155000000	8039	EFNA3	1	12	1	1	0	1	0
DMRscaler_8_loc_window_layer	Sotos:Sotos	chr1	155000000	1720	THBS3,MTX1	2	9	1	1	0	1	0
DMRscaler_8_loc_window_layer	Sotos:Sotos	chr1	155000000	7903	PKLR	1	11	1	1	0	1	0
DMRscaler_8_loc_window_layer	Sotos:Sotos	chr1	155000000	6583		0	8	1	1	0	1	0
DMRscaler_8_loc_window_layer	Sotos:Sotos	chr1	156000000	52602	CCT3,RHBG,C1orf61	3	29	1	1	0	1	0
DMRscaler_8_loc_window_layer	Sotos:Sotos	chr1	156000000	11335	C1orf61	1	14	1	1	0	1	0
DMRscaler_8_loc_window_layer	Sotos:Sotos	chr1	157000000	822	IQGAP3	1	6	1	1	0	1	0
DMRscaler_8_loc_window_layer	Sotos:Sotos	chr1	157000000	5199	HAPLN2	1	8	1	1	0	1	0
DMRscaler_8_loc_window_layer	Sotos:Sotos	chr1	157000000	29912	HAPLN2,BCAN	2	22	1	1	0	1	0
DMRscaler_8_loc_window_layer	Sotos:Sotos	chr1	157000000	16013	NES	1	13	1	1	0	1	0
DMRscaler_8_loc_window_layer	Sotos:Sotos	chr1	157000000	27287	CRABP2	1	9	1	1	0	1	0
DMRscaler_8_loc_window_layer	Sotos:Sotos	chr1	157000000	74305	SH2D2A,NTRK1,INSRR	3	41	1	1	0	1	0
DMRscaler_8_loc_window_layer	Sotos:Sotos	chr1	157000000	25484	ETV3L	1	8	1	1	0	1	0
DMRscaler_8_loc_window_layer	Sotos:Sotos	chr1	157000000	780		0	5	1	1	0	1	0
DMRscaler_8_loc_window_layer	Sotos:Sotos	chr1	158000000	358		0	4	1	1	0	1	0
DMRscaler_8_loc_window_layer	Sotos:Sotos	chr1	158000000	63829	CD1D	1	20	1	1	0	1	0
DMRscaler_8_loc_window_layer	Sotos:Sotos	chr1	159000000	65696	OR6K3,OR6K6,OR6N1	3	13	1	1	0	1	0
DMRscaler_8_loc_window_layer	Sotos:Sotos	chr1	159000000	259454	OR10J5,APCS,CRP	3	11	1	1	0	1	0
DMRscaler_8_loc_window_layer	Sotos:Sotos	chr1	160000000	7437	C1orf204,VSIG8	2	9	1	1	0	1	0
DMRscaler_8_loc_window_layer	Sotos:Sotos	chr1	160000000	400	CCDC19	1	7	1	1	0	1	0
DMRscaler_8_loc_window_layer	Sotos:Sotos	chr1	160000000	9671	IGSF9,SLAMF9	2	9	1	1	0	1	0
DMRscaler_8_loc_window_layer	Sotos:Sotos	chr1	160000000	15298	ATP1A2	1	9	1	1	0	1	0
DMRscaler_8_loc_window_layer	Sotos:Sotos	chr1	160000000	6069	ATP1A4,CASQ1	2	9	1	1	0	1	0
DMRscaler_8_loc_window_layer	Sotos:Sotos	chr1	161000000	10212	PVRL4	1	13	1	1	0	1	0
DMRscaler_8_loc_window_layer	Sotos:Sotos	chr1	161000000	4137	MPZ	1	7	1	1	0	1	0
DMRscaler_8_loc_window_layer	Sotos:Sotos	chr1	161000000	19883	FCGR2A,HSPA6	2	13	1	1	0	1	0
DMRscaler_8_loc_window_layer	Sotos:Sotos	chr1	162000000	6253	FCGR3A,FCGR2B	2	11	1	1	0	1	0
DMRscaler_8_loc_window_layer	Sotos:Sotos	chr1	165000000	2647	PBX1	1	6	1	1	0	1	0
DMRscaler_8_loc_window_layer	Sotos:Sotos	chr1	165000000	116848	LMX1A	1	9	1	1	0	1	0
DMRscaler_8_loc_window_layer	Sotos:Sotos	chr1	165000000	20261	LMX1A	1	11	1	1	0	1	0
DMRscaler_8_loc_window_layer	Sotos:Sotos	chr1	166000000	32131	LRRC52	1	9	1	1	0	1	0
DMRscaler_8_loc_window_layer	Sotos:Sotos	chr1	166000000	32112		0	8	1	1	0	1	0
DMRscaler_8_loc_window_layer	Sotos:Sotos	chr1	167000000	36512	ILDR2	1	7	1	1	0	1	0
DMRscaler_8_loc_window_layer	Sotos:Sotos	chr1	167000000	55112	MAEL	1	12	1	1	0	1	0
DMRscaler_8_loc_window_layer	Sotos:Sotos	chr1	167000000	1685	CD247	1	8	1	1	0	1	0
DMRscaler_8_loc_window_layer	Sotos:Sotos	chr1	170000000	17747	METTL11B	1	6	1	1	0	1	0
DMRscaler_8_loc_window_layer	Sotos:Sotos	chr1	175000000	33945	RABGAP1L,CACYBP	2	12	1	1	0	1	0
DMRscaler_8_loc_window_layer	Sotos:Sotos	chr1	175000000	72023	TNN	1	8	1	1	0	1	0
DMRscaler_8_loc_window_layer	Sotos:Sotos	chr1	175000000	145688	TNR	1	10	1	1	0	1	0
DMRscaler_8_loc_window_layer	Sotos:Sotos	chr1	176000000	144167	TNR	1	10	1	1	0	1	0
DMRscaler_8_loc_window_layer	Sotos:Sotos	chr1	176000000	144601		0	10	1	1	0	1	0
DMRscaler_8_loc_window_layer	Sotos:Sotos	chr1	177000000	145256	BRINP2	1	9	1	1	0	1	0
DMRscaler_8_loc_window_layer	Sotos:Sotos	chr1	178000000	664		0	5	1	1	0	1	0
DMRscaler_8_loc_window_layer	Sotos:Sotos	chr1	179000000	8092		0	7	1	1	0	1	0
DMRscaler_8_loc_window_layer	Sotos:Sotos	chr1	180000000	69150	FAM163A	1	15	1	1	0	1	0
DMRscaler_8_loc_window_layer	Sotos:Sotos	chr1	181000000	30676	KIAA1614	1	19	1	1	0	1	0
DMRscaler_8_loc_window_layer	Sotos:Sotos	chr1	181000000	1212		0	7	1	1	0	1	0
DMRscaler_8_loc_window_layer	Sotos:Sotos	chr1	181000000	41507	MR1	1	8	1	1	0	1	0
DMRscaler_8_loc_window_layer	Sotos:Sotos	chr1	181000000	29362		0	7	1	1	0	1	0
DMRscaler_8_loc_window_layer	Sotos:Sotos	chr1	181000000	2641	CACNA1E	1	7	1	1	0	1	0
DMRscaler_8_loc_window_layer	Sotos:Sotos	chr1	182000000	27460	ZNF648	1	10	1	1	0	1	0
DMRscaler_8_loc_window_layer	Sotos:Sotos	chr1	183000000	78113	RGS8	1	8	1	1	0	1	0
DMRscaler_8_loc_window_layer	Sotos:Sotos	chr1	183000000	11661	SHCBP1L	1	15	1	1	0	1	0
DMRscaler_8_loc_window_layer	Sotos:Sotos	chr1	183000000	867	LAMC2	1	10	1	1	0	1	0
DMRscaler_8_loc_window_layer	Sotos:Sotos	chr1	185000000	998		0	6	1	1	0	1	0
DMRscaler_8_loc_window_layer	Sotos:Sotos	chr1	200000000	5332	NR5A2	1	7	1	1	0	1	0
DMRscaler_8_loc_window_layer	Sotos:Sotos	chr1	201000000	21081	GPR25,C1orf106	2	22	1	1	0	1	0
DMRscaler_8_loc_window_layer	Sotos:Sotos	chr1	201000000	86709	CACNA1S	1	6	1	1	0	1	0
DMRscaler_8_loc_window_layer	Sotos:Sotos	chr1	201000000	15948	ASCL5	1	9	1	1	0	1	0
DMRscaler_8_loc_window_layer	Sotos:Sotos	chr1	201000000	15985	TMEM9	1	7	1	1	0	1	0
DMRscaler_8_loc_window_layer	Sotos:Sotos	chr1	201000000	111558	IGFN1	1	27	1	1	0	1	0
DMRscaler_8_loc_window_layer	Sotos:Sotos	chr1	201000000	113801	PKP1,TNNT2,LAD1	3	23	1	1	0	1	0
DMRscaler_8_loc_window_layer	Sotos:Sotos	chr1	201000000	57077	TNNI1	1	16	1	1	0	1	0
DMRscaler_8_loc_window_layer	Sotos:Sotos	chr1	202000000	113057	ELF3,GPR37L1	2	35	1	1	0.001221	1	0
DMRscaler_8_loc_window_layer	Sotos:Sotos	chr1	202000000	25668	LGR6	1	10	1	1	0	1	0
DMRscaler_8_loc_window_layer	Sotos:Sotos	chr1	203000000	37795	SYT2	1	7	1	1	0	1	0
DMRscaler_8_loc_window_layer	Sotos:Sotos	chr1	203000000	427	KDM5B	1	4	1	1	0	1	0
DMRscaler_8_loc_window_layer	Sotos:Sotos	chr1	203000000	22697	PPFIA4	1	9	1	1	0	1	0
DMRscaler_8_loc_window_layer	Sotos:Sotos	chr1	203000000	42897	MYOG,ADORA1	2	20	1	1	0	1	0
DMRscaler_8_loc_window_layer	Sotos:Sotos	chr1	203000000	47949	ADORA1,MYBPH	2	13	1	1	0	1	0
DMRscaler_8_loc_window_layer	Sotos:Sotos	chr1	203000000	42111	CHIT1	1	6	1	1	0	1	0
DMRscaler_8_loc_window_layer	Sotos:Sotos	chr1	203000000	10204	FMOD	1	7	1	1	0	1	0
DMRscaler_8_loc_window_layer	Sotos:Sotos	chr1	203000000	39868	PRELP	1	9	1	1	0	1	0
DMRscaler_8_loc_window_layer	Sotos:Sotos	chr1	204000000	13687	REN	1	6	1	1	0	1	0
DMRscaler_8_loc_window_layer	Sotos:Sotos	chr1	204000000	699	GOLT1A	1	11	1	1	0	1	0
DMRscaler_8_loc_window_layer	Sotos:Sotos	chr1	204000000	1399	PLEKHA6	1	10	1	1	0	1	0
DMRscaler_8_loc_window_layer	Sotos:Sotos	chr1	205000000	141345		0	11	1	1	0	1	0
DMRscaler_8_loc_window_layer	Sotos:Sotos	chr1	205000000	44482	NFASC,CNTN2	2	16	1	1	0	1	0
DMRscaler_8_loc_window_layer	Sotos:Sotos	chr1	205000000	83604	KLHDC8A,LEMD1	2	27	1	1	0	1	0
DMRscaler_8_loc_window_layer	Sotos:Sotos	chr1	205000000	7034	CDK18	1	7	1	1	0	1	0
DMRscaler_8_loc_window_layer	Sotos:Sotos	chr1	206000000	70357	PM20D1,SLC26A9	2	11	1	1	0	1	0
DMRscaler_8_loc_window_layer	Sotos:Sotos	chr1	207000000	19266	EIF2D	1	8	1	1	0	1	0
DMRscaler_8_loc_window_layer	Sotos:Sotos	chr1	208000000	35979		0	8	1	1	0	1	0
DMRscaler_8_loc_window_layer	Sotos:Sotos	chr1	209000000	23448		0	7	1	1	0	1	0
DMRscaler_8_loc_window_layer	Sotos:Sotos	chr1	209000000	115434		0	7	1	1	0	1	0
DMRscaler_8_loc_window_layer	Sotos:Sotos	chr1	210000000	26395	LAMB3	1	7	1	1	0	1	0
DMRscaler_8_loc_window_layer	Sotos:Sotos	chr1	210000000	669	IRF6	1	13	1	1	0	1	0.572496
DMRscaler_8_loc_window_layer	Sotos:Sotos	chr1	210000000	91341	SERTAD4	1	24	1	1	0	1	0
DMRscaler_8_loc_window_layer	Sotos:Sotos	chr1	212000000	466	RD3	1	4	1	1	0	1	0
DMRscaler_8_loc_window_layer	Sotos:Sotos	chr1	212000000	23241		0	8	1	1	0	1	0
DMRscaler_8_loc_window_layer	Sotos:Sotos	chr1	213000000	1120		0	6	1	1	0	1	0
DMRscaler_8_loc_window_layer	Sotos:Sotos	chr1	213000000	21092		0	7	1	1	0	1	0
DMRscaler_8_loc_window_layer	Sotos:Sotos	chr1	214000000	1422		0	7	1	1	0	1	0
DMRscaler_8_loc_window_layer	Sotos:Sotos	chr1	217000000	44290	ESRRG	1	10	1	1	0	1	0
DMRscaler_8_loc_window_layer	Sotos:Sotos	chr1	220000000	29821	SLC30A10	1	7	1	1	0	1	0
DMRscaler_8_loc_window_layer	Sotos:Sotos	chr1	221000000	2093	HLX	1	8	1	1	0	1	0
DMRscaler_8_loc_window_layer	Sotos:Sotos	chr1	221000000	1313	HLX	1	9	1	1	0	1	0
DMRscaler_8_loc_window_layer	Sotos:Sotos	chr1	221000000	4963		0	12	1	1	0	1	0
DMRscaler_8_loc_window_layer	Sotos:Sotos	chr1	221000000	1241		0	6	1	1	0	1	0
DMRscaler_8_loc_window_layer	Sotos:Sotos	chr1	223000000	4933	HHIPL2	1	7	1	1	0	1	0
DMRscaler_8_loc_window_layer	Sotos:Sotos	chr1	223000000	13767	TLR5	1	13	1	1	0	1	0
DMRscaler_8_loc_window_layer	Sotos:Sotos	chr1	223000000	91342	SUSD4	1	9	1	1	0	1	0
DMRscaler_8_loc_window_layer	Sotos:Sotos	chr1	224000000	106943	C1orf65	1	6	1	1	0	1	0
DMRscaler_8_loc_window_layer	Sotos:Sotos	chr1	226000000	59793		0	6	1	1	0	1	0
DMRscaler_8_loc_window_layer	Sotos:Sotos	chr1	226000000	611	LEFTY1	1	4	1	1	0	1	0
DMRscaler_8_loc_window_layer	Sotos:Sotos	chr1	226000000	16093	LEFTY2	1	6	1	1	0	1	0
DMRscaler_8_loc_window_layer	Sotos:Sotos	chr1	226000000	2322		0	6	1	1	0	1	0
DMRscaler_8_loc_window_layer	Sotos:Sotos	chr1	226000000	2272		0	10	1	1	0	1	0
DMRscaler_8_loc_window_layer	Sotos:Sotos	chr1	226000000	539	LIN9	1	7	1	1	0	1	0
DMRscaler_8_loc_window_layer	Sotos:Sotos	chr1	228000000	19250		0	19	1	1	0	1	0
DMRscaler_8_loc_window_layer	Sotos:Sotos	chr1	228000000	831		0	5	1	1	0	1	0
DMRscaler_8_loc_window_layer	Sotos:Sotos	chr1	228000000	3847	C1orf35,MRPL55	2	7	1	1	0	1	0
DMRscaler_8_loc_window_layer	Sotos:Sotos	chr1	228000000	439	OBSCN	1	6	1	1	0	1	0
DMRscaler_8_loc_window_layer	Sotos:Sotos	chr1	229000000	598	HIST3H2BB	1	9	1	1	0	1	0
DMRscaler_8_loc_window_layer	Sotos:Sotos	chr1	229000000	25153		0	31	1	1	0	1	0
DMRscaler_8_loc_window_layer	Sotos:Sotos	chr1	229000000	84723		0	8	1	1	0	1	0
DMRscaler_8_loc_window_layer	Sotos:Sotos	chr1	229000000	77497		0	9	1	1	0	1	0
DMRscaler_8_loc_window_layer	Sotos:Sotos	chr1	229000000	65708	TMEM78	1	8	1	1	0	1	0
DMRscaler_8_loc_window_layer	Sotos:Sotos	chr1	229000000	63515		0	8	1	1	0	1	0
DMRscaler_8_loc_window_layer	Sotos:Sotos	chr1	231000000	21068	TRIM67	1	6	1	1	0	1	0
DMRscaler_8_loc_window_layer	Sotos:Sotos	chr1	233000000	1055	MLK4	1	7	1	1	0	1	0
DMRscaler_8_loc_window_layer	Sotos:Sotos	chr1	234000000	144549	SLC35F3	1	25	1	1	0	1	0
DMRscaler_8_loc_window_layer	Sotos:Sotos	chr1	235000000	645		0	5	1	1	0	1	0
DMRscaler_8_loc_window_layer	Sotos:Sotos	chr1	236000000	670		0	8	1	1	0	1	0
DMRscaler_8_loc_window_layer	Sotos:Sotos	chr1	236000000	37876		0	7	1	1	0	1	0
DMRscaler_8_loc_window_layer	Sotos:Sotos	chr1	236000000	3736		0	7	1	1	0	1	0
DMRscaler_8_loc_window_layer	Sotos:Sotos	chr1	237000000	3081	LGALS8	1	9	1	1	0	1	0
DMRscaler_8_loc_window_layer	Sotos:Sotos	chr1	237000000	32477	ACTN2	1	9	1	1	0	1	0
DMRscaler_8_loc_window_layer	Sotos:Sotos	chr1	241000000	521	GREM2	1	6	1	1	0	1	0
DMRscaler_8_loc_window_layer	Sotos:Sotos	chr1	242000000	625		0	5	1	1	0	1	0
DMRscaler_8_loc_window_layer	Sotos:Sotos	chr1	244000000	6826		0	5	1	1	0	1	0
DMRscaler_8_loc_window_layer	Sotos:Sotos	chr1	244000000	96589		0	10	1	1	0	1	0
DMRscaler_8_loc_window_layer	Sotos:Sotos	chr1	245000000	71592		0	13	1	1	0	1	0
DMRscaler_8_loc_window_layer	Sotos:Sotos	chr1	246000000	102432	KIF26B	1	14	1	1	0	1	0
DMRscaler_8_loc_window_layer	Sotos:Sotos	chr1	247000000	8764		0	7	1	1	0	1	0
DMRscaler_8_loc_window_layer	Sotos:Sotos	chr1	247000000	6217	C1orf229	1	11	1	1	0	1	0
DMRscaler_8_loc_window_layer	Sotos:Sotos	chr1	247000000	6724		0	9	1	1	0	1	0
DMRscaler_8_loc_window_layer	Sotos:Sotos	chr1	248000000	36054		0	8	1	1	0	1	0
DMRscaler_8_loc_window_layer	Sotos:Sotos	chr1	248000000	15341	GCSAML,OR2C3	2	18	1	1	0	1	0
DMRscaler_8_loc_window_layer	Sotos:Sotos	chr1	248000000	2553		0	8	1	1	0	1	0
DMRscaler_8_loc_window_layer	Sotos:Sotos	chr1	248000000	103576	OR2L13,OR2M5,OR2M2,OR2M3	4	16	1	1	0	1	0
DMRscaler_8_loc_window_layer	Sotos:Sotos	chr1	249000000	65049	OR2T35,OR2T27,OR14I1	3	14	1	1	0	1	0
DMRscaler_8_loc_window_layer	Sotos:Sotos	chr2	46558	1332	FAM110C	1	7	1	1	0	1	0
DMRscaler_8_loc_window_layer	Sotos:Sotos	chr2	201857	12497		0	7	1	1	0	1	0
DMRscaler_8_loc_window_layer	Sotos:Sotos	chr2	310099	46409		0	13	1	1	0	1	0
DMRscaler_8_loc_window_layer	Sotos:Sotos	chr2	365531	25653		0	13	1	1	0	1	0
DMRscaler_8_loc_window_layer	Sotos:Sotos	chr2	467112	11934		0	15	1	1	0	1	0
DMRscaler_8_loc_window_layer	Sotos:Sotos	chr2	499710	6465		0	12	1	1	0	1	0
DMRscaler_8_loc_window_layer	Sotos:Sotos	chr2	625803	11818		0	13	1	1	0	1	0
DMRscaler_8_loc_window_layer	Sotos:Sotos	chr2	691012	25378		0	14	1	1	0	1	0
DMRscaler_8_loc_window_layer	Sotos:Sotos	chr2	731073	9394		0	13	1	1	0	1	0
DMRscaler_8_loc_window_layer	Sotos:Sotos	chr2	775203	3897		0	7	1	1	0	1	0
DMRscaler_8_loc_window_layer	Sotos:Sotos	chr2	826591	39668		0	10	1	1	0	1	0
DMRscaler_8_loc_window_layer	Sotos:Sotos	chr2	925838	19586		0	12	1	1	0	1	0
DMRscaler_8_loc_window_layer	Sotos:Sotos	chr2	947117	36190	SNTG2	1	6	1	1	0	1	0
DMRscaler_8_loc_window_layer	Sotos:Sotos	chr2	1417431	8130	TPO	1	8	1	1	0	1	0
DMRscaler_8_loc_window_layer	Sotos:Sotos	chr2	1480789	2175	TPO	1	9	1	1	0	1	0
DMRscaler_8_loc_window_layer	Sotos:Sotos	chr2	1554849	12194		0	7	1	1	0	1	0
DMRscaler_8_loc_window_layer	Sotos:Sotos	chr2	1592253	13702		0	9	1	1	0	1	0
DMRscaler_8_loc_window_layer	Sotos:Sotos	chr2	1609062	8999		0	8	1	1	0	1	0
DMRscaler_8_loc_window_layer	Sotos:Sotos	chr2	1817263	5150	MYT1L	1	13	1	1	0	1	0
DMRscaler_8_loc_window_layer	Sotos:Sotos	chr2	1828438	18010	MYT1L	1	13	1	1	0	1	0
DMRscaler_8_loc_window_layer	Sotos:Sotos	chr2	2111623	67225	MYT1L	1	8	1	1	0	1	0
DMRscaler_8_loc_window_layer	Sotos:Sotos	chr2	2196537	132173	MYT1L	1	9	1	1	0	1	0
DMRscaler_8_loc_window_layer	Sotos:Sotos	chr2	3129858	19763		0	7	1	1	0	1	0
DMRscaler_8_loc_window_layer	Sotos:Sotos	chr2	3642211	3986	COLEC11	1	12	1	1	0	1	0
DMRscaler_8_loc_window_layer	Sotos:Sotos	chr2	3658894	4822	COLEC11	1	7	1	1	0	1	0
DMRscaler_8_loc_window_layer	Sotos:Sotos	chr2	3693268	5154		0	8	1	1	0	1	0
DMRscaler_8_loc_window_layer	Sotos:Sotos	chr2	3699195	6077		0	15	1	1	0	1	0
DMRscaler_8_loc_window_layer	Sotos:Sotos	chr2	8596908	31289		0	11	1	1	0	1	0
DMRscaler_8_loc_window_layer	Sotos:Sotos	chr2	8723906	2231		0	6	1	1	0	1	0
DMRscaler_8_loc_window_layer	Sotos:Sotos	chr2	8825907	7858		0	8	1	1	0	1	0
DMRscaler_8_loc_window_layer	Sotos:Sotos	chr2	9279786	44342		0	9	1	1	0	1	0
DMRscaler_8_loc_window_layer	Sotos:Sotos	chr2	9800556	110569		0	12	1	1	0	1	0
DMRscaler_8_loc_window_layer	Sotos:Sotos	chr2	10344980	39541	C2orf48	1	10	1	1	0	1	0
DMRscaler_8_loc_window_layer	Sotos:Sotos	chr2	10637974	27953		0	7	1	1	0	1	0
DMRscaler_8_loc_window_layer	Sotos:Sotos	chr2	10686975	4751		0	11	1	1	0	1	0
DMRscaler_8_loc_window_layer	Sotos:Sotos	chr2	10953520	96336	PDIA6	1	16	1	1	0	1	0
DMRscaler_8_loc_window_layer	Sotos:Sotos	chr2	11052885	111793	KCNF1	1	35	1	1	0	1	0
DMRscaler_8_loc_window_layer	Sotos:Sotos	chr2	11240641	54098	C2orf50	1	22	1	1	0	1	0
DMRscaler_8_loc_window_layer	Sotos:Sotos	chr2	11679845	43267	GREB1	1	12	1	1	0	1	0
DMRscaler_8_loc_window_layer	Sotos:Sotos	chr2	11793323	15165	NTSR2	1	8	1	1	0	1	0
DMRscaler_8_loc_window_layer	Sotos:Sotos	chr2	11810631	11525	LPIN1	1	6	1	1	0	1	0
DMRscaler_8_loc_window_layer	Sotos:Sotos	chr2	12911008	762080		0	13	1	1	0	1	0
DMRscaler_8_loc_window_layer	Sotos:Sotos	chr2	16130857	23469		0	6	1	1	0	1	0
DMRscaler_8_loc_window_layer	Sotos:Sotos	chr2	18765848	447	NT5C1B	1	5	1	1	0	1	0
DMRscaler_8_loc_window_layer	Sotos:Sotos	chr2	20190169	21700	MATN3	1	6	1	1	0	1	0
DMRscaler_8_loc_window_layer	Sotos:Sotos	chr2	20251993	54803		0	8	1	1	0	1	0
DMRscaler_8_loc_window_layer	Sotos:Sotos	chr2	20425324	65729	PUM2	1	14	1	1	0	1	0
DMRscaler_8_loc_window_layer	Sotos:Sotos	chr2	21266500	835	APOB	1	12	1	1	0	1	0
DMRscaler_8_loc_window_layer	Sotos:Sotos	chr2	23508948	97825		0	7	1	1	0	1	0
DMRscaler_8_loc_window_layer	Sotos:Sotos	chr2	23609845	36618	KLHL29	1	12	1	1	0	1	0
DMRscaler_8_loc_window_layer	Sotos:Sotos	chr2	23785338	74472	KLHL29	1	24	1	1	0	1	0
DMRscaler_8_loc_window_layer	Sotos:Sotos	chr2	24233341	677	MFSD2B	1	4	1	1	0	1	0
DMRscaler_8_loc_window_layer	Sotos:Sotos	chr2	24397649	1211	FAM228A	1	10	1	1	0	1	0
DMRscaler_8_loc_window_layer	Sotos:Sotos	chr2	24712657	627		0	4	1	1	0	1	0
DMRscaler_8_loc_window_layer	Sotos:Sotos	chr2	25384293	6248	POMC	1	9	1	1	0	1	0
DMRscaler_8_loc_window_layer	Sotos:Sotos	chr2	25391656	35997	POMC	1	16	1	1	0	1	0
DMRscaler_8_loc_window_layer	Sotos:Sotos	chr2	26364971	30488		0	10	1	1	0	1	0
DMRscaler_8_loc_window_layer	Sotos:Sotos	chr2	26396290	5351	GAREML	1	7	1	1	0	1	0
DMRscaler_8_loc_window_layer	Sotos:Sotos	chr2	26470049	52062	HADHB	1	7	1	1	0	1	0
DMRscaler_8_loc_window_layer	Sotos:Sotos	chr2	26578508	46819	EPT1,DRC1	2	15	1	1	0	1	0
DMRscaler_8_loc_window_layer	Sotos:Sotos	chr2	26726190	59112	OTOF	1	17	1	1	0	1	0
DMRscaler_8_loc_window_layer	Sotos:Sotos	chr2	26785834	18366	C2orf70,CIB4	2	7	1	1	0	1	0
DMRscaler_8_loc_window_layer	Sotos:Sotos	chr2	26949714	36643	KCNK3	1	12	1	1	0	1	0
DMRscaler_8_loc_window_layer	Sotos:Sotos	chr2	27301252	692	EMILIN1	1	5	1	1	0	1	0
DMRscaler_8_loc_window_layer	Sotos:Sotos	chr2	27371628	1461	TCF23	1	9	1	1	0	1	0
DMRscaler_8_loc_window_layer	Sotos:Sotos	chr2	27440548	42256	CAD,SLC30A3	2	8	1	1	0	1	0
DMRscaler_8_loc_window_layer	Sotos:Sotos	chr2	27530455	906	UCN	1	12	1	1	0	1	0
DMRscaler_8_loc_window_layer	Sotos:Sotos	chr2	27712693	5017	FNDC4	1	10	1	1	0	1	0
DMRscaler_8_loc_window_layer	Sotos:Sotos	chr2	27718498	1943	GCKR	1	7	1	1	0	1	0
DMRscaler_8_loc_window_layer	Sotos:Sotos	chr2	27938071	20200		0	6	1	1	0	1	0
DMRscaler_8_loc_window_layer	Sotos:Sotos	chr2	27958712	35740		0	12	1	1	0	1	0
DMRscaler_8_loc_window_layer	Sotos:Sotos	chr2	28680107	87908	PLB1	1	8	1	1	0	1	0
DMRscaler_8_loc_window_layer	Sotos:Sotos	chr2	30145152	224163		0	11	1	1	0	1	0
DMRscaler_8_loc_window_layer	Sotos:Sotos	chr2	31806234	665		0	8	1	1	0	1	0
DMRscaler_8_loc_window_layer	Sotos:Sotos	chr2	36579318	4283	CRIM1	1	8	1	1	0	1	0
DMRscaler_8_loc_window_layer	Sotos:Sotos	chr2	38750277	16006		0	9	1	1	0	1	0
DMRscaler_8_loc_window_layer	Sotos:Sotos	chr2	39186743	1264	ARHGEF33	1	5	1	1	0	1	0
DMRscaler_8_loc_window_layer	Sotos:Sotos	chr2	39455859	16826	CDKL4	1	9	1	1	0	1	0
DMRscaler_8_loc_window_layer	Sotos:Sotos	chr2	42755932	39555	MTA3	1	6	1	1	0	1	0
DMRscaler_8_loc_window_layer	Sotos:Sotos	chr2	43295011	743		0	6	1	1	0	1	0
DMRscaler_8_loc_window_layer	Sotos:Sotos	chr2	43327937	600		0	6	1	1	0	1	0
DMRscaler_8_loc_window_layer	Sotos:Sotos	chr2	43876954	109153	PLEKHH2	1	11	1	1	0	1	0
DMRscaler_8_loc_window_layer	Sotos:Sotos	chr2	44065056	572	ABCG5	1	8	1	1	0	1	0
DMRscaler_8_loc_window_layer	Sotos:Sotos	chr2	45005364	23241		0	6	1	1	0	1	0
DMRscaler_8_loc_window_layer	Sotos:Sotos	chr2	45173499	5455		0	14	1	1	0	1	0.242346
DMRscaler_8_loc_window_layer	Sotos:Sotos	chr2	45183110	41396		0	9	1	1	0	1	0
DMRscaler_8_loc_window_layer	Sotos:Sotos	chr2	45397776	13687		0	7	1	1	0	1	0
DMRscaler_8_loc_window_layer	Sotos:Sotos	chr2	47382287	453	C2orf61	1	7	1	1	0	1	0
DMRscaler_8_loc_window_layer	Sotos:Sotos	chr2	47748042	31157	MSH2,KCNK12	2	9	1	1	0	1	0
DMRscaler_8_loc_window_layer	Sotos:Sotos	chr2	48828358	92629	STON1:GTF2A1L,GTF2A1L,LHCGR	3	12	1	1	0	1	0
DMRscaler_8_loc_window_layer	Sotos:Sotos	chr2	48962273	21407	STON1:GTF2A1L,LHCGR	2	11	1	1	0	1	0
DMRscaler_8_loc_window_layer	Sotos:Sotos	chr2	54086854	699	GPR75:ASB3,GPR75	2	13	1	1	0	1	0
DMRscaler_8_loc_window_layer	Sotos:Sotos	chr2	54935920	903		0	4	1	1	0	1	0
DMRscaler_8_loc_window_layer	Sotos:Sotos	chr2	56410011	372		0	7	1	1	0	1	0
DMRscaler_8_loc_window_layer	Sotos:Sotos	chr2	63276984	291	OTX1	1	8	1	1	0	1	0
DMRscaler_8_loc_window_layer	Sotos:Sotos	chr2	63278211	2415	OTX1	1	9	1	1	0	1	0
DMRscaler_8_loc_window_layer	Sotos:Sotos	chr2	66667946	5504	MEIS1	1	13	1	1	1	1	0
DMRscaler_8_loc_window_layer	Sotos:Sotos	chr2	68545960	729	CNRIP1	1	6	1	1	0	1	0
DMRscaler_8_loc_window_layer	Sotos:Sotos	chr2	70996014	21528	FIGLA	1	6	1	1	0	1	0
DMRscaler_8_loc_window_layer	Sotos:Sotos	chr2	71017887	45396	CLEC4F,CD207	2	12	1	1	0	1	0
DMRscaler_8_loc_window_layer	Sotos:Sotos	chr2	71116698	8824		0	10	1	1	0	1	0
DMRscaler_8_loc_window_layer	Sotos:Sotos	chr2	71128997	5194	VAX2	1	12	1	1	0	1	0
DMRscaler_8_loc_window_layer	Sotos:Sotos	chr2	71137834	68458	VAX2,ATP6V1B1,ANKRD53	3	32	1	1	0	1	0
DMRscaler_8_loc_window_layer	Sotos:Sotos	chr2	71787663	132195	DYSF	1	8	1	1	0	1	0
DMRscaler_8_loc_window_layer	Sotos:Sotos	chr2	72076889	80065		0	12	1	1	0	1	0
DMRscaler_8_loc_window_layer	Sotos:Sotos	chr2	73053289	61026		0	15	1	1	0	1	0
DMRscaler_8_loc_window_layer	Sotos:Sotos	chr2	73298971	327	SFXN5	1	6	1	1	0	1	0
DMRscaler_8_loc_window_layer	Sotos:Sotos	chr2	73403921	15631		0	7	1	1	0	1	0
DMRscaler_8_loc_window_layer	Sotos:Sotos	chr2	74154363	57078	DGUOK	1	8	1	1	0	1	0
DMRscaler_8_loc_window_layer	Sotos:Sotos	chr2	74641453	6361	C2orf81	1	13	1	1	0	1	0
DMRscaler_8_loc_window_layer	Sotos:Sotos	chr2	74668072	1445	RTKN	1	11	1	1	0	1	0
DMRscaler_8_loc_window_layer	Sotos:Sotos	chr2	74728623	1088	LBX2	1	8	1	1	0	1	0.808824
DMRscaler_8_loc_window_layer	Sotos:Sotos	chr2	74875227	322	M1AP	1	8	1	1	0	1	0
DMRscaler_8_loc_window_layer	Sotos:Sotos	chr2	84714510	29234	DNAH6	1	13	1	1	0	1	0
DMRscaler_8_loc_window_layer	Sotos:Sotos	chr2	85436586	46777	TCF7L1	1	9	1	1	0	1	0
DMRscaler_8_loc_window_layer	Sotos:Sotos	chr2	85839507	3538	USP39	1	6	1	1	0	1	0
DMRscaler_8_loc_window_layer	Sotos:Sotos	chr2	85981962	30886	ATOH8	1	13	1	1	0	1	0
DMRscaler_8_loc_window_layer	Sotos:Sotos	chr2	86038423	380		0	4	1	1	0	1	0
DMRscaler_8_loc_window_layer	Sotos:Sotos	chr2	87035982	12508	CD8B	1	6	1	1	0	1	0
DMRscaler_8_loc_window_layer	Sotos:Sotos	chr2	88491318	92528		0	11	1	1	0	1	0
DMRscaler_8_loc_window_layer	Sotos:Sotos	chr2	88650618	100247		0	9	1	1	0	1	0
DMRscaler_8_loc_window_layer	Sotos:Sotos	chr2	91787196	60933		0	8	1	1	0	1	0
DMRscaler_8_loc_window_layer	Sotos:Sotos	chr2	91873076	38988		0	9	1	1	0	1	0
DMRscaler_8_loc_window_layer	Sotos:Sotos	chr2	92308353	3094711		0	10	1	1	0	1	0
DMRscaler_8_loc_window_layer	Sotos:Sotos	chr2	95537314	2651	TEKT4	1	8	1	1	0	1	0
DMRscaler_8_loc_window_layer	Sotos:Sotos	chr2	95658954	5034		0	7	1	1	0	1	0
DMRscaler_8_loc_window_layer	Sotos:Sotos	chr2	96012595	55091	KCNIP3	1	15	1	1	0	1	0
DMRscaler_8_loc_window_layer	Sotos:Sotos	chr2	96068839	82532	FAHD2A	1	9	1	1	0	1	0
DMRscaler_8_loc_window_layer	Sotos:Sotos	chr2	96765415	16477	ADRA2B	1	8	1	1	0	1	0
DMRscaler_8_loc_window_layer	Sotos:Sotos	chr2	97136508	34630		0	11	1	1	0	1	0
DMRscaler_8_loc_window_layer	Sotos:Sotos	chr2	97174206	1054		0	8	1	1	0	1	0
DMRscaler_8_loc_window_layer	Sotos:Sotos	chr2	97304219	232	KANSL3	1	7	1	1	0	1	0
DMRscaler_8_loc_window_layer	Sotos:Sotos	chr2	97524767	1356	SEMA4C	1	5	1	1	0	1	0
DMRscaler_8_loc_window_layer	Sotos:Sotos	chr2	97761334	17137		0	7	1	1	0	1	0
DMRscaler_8_loc_window_layer	Sotos:Sotos	chr2	98852781	109427	VWA3B	1	18	1	1	0	1	0
DMRscaler_8_loc_window_layer	Sotos:Sotos	chr2	99439533	112577	KIAA1211L	1	8	1	1	0	1	0
DMRscaler_8_loc_window_layer	Sotos:Sotos	chr2	101000000	63593		0	8	1	1	0	1	0
DMRscaler_8_loc_window_layer	Sotos:Sotos	chr2	102000000	78825		0	7	1	1	0	1	0
DMRscaler_8_loc_window_layer	Sotos:Sotos	chr2	103000000	10160	IL1R1,IL1RL2	2	7	1	1	0	1	0
DMRscaler_8_loc_window_layer	Sotos:Sotos	chr2	103000000	33585		0	12	1	1	0	1	0
DMRscaler_8_loc_window_layer	Sotos:Sotos	chr2	103000000	91647	SLC9A2	1	11	1	1	0	1	0
DMRscaler_8_loc_window_layer	Sotos:Sotos	chr2	105000000	54910		0	7	1	1	0	1	0
DMRscaler_8_loc_window_layer	Sotos:Sotos	chr2	105000000	2743		0	10	1	1	0	1	0
DMRscaler_8_loc_window_layer	Sotos:Sotos	chr2	106000000	25202		0	7	1	1	0	1	0
DMRscaler_8_loc_window_layer	Sotos:Sotos	chr2	106000000	57783		0	11	1	1	0	1	0
DMRscaler_8_loc_window_layer	Sotos:Sotos	chr2	107000000	103607	C2orf40	1	7	1	1	0	1	0
DMRscaler_8_loc_window_layer	Sotos:Sotos	chr2	107000000	72613		0	9	1	1	0	1	0
DMRscaler_8_loc_window_layer	Sotos:Sotos	chr2	109000000	645	SLC5A7	1	10	1	1	0	1	0
DMRscaler_8_loc_window_layer	Sotos:Sotos	chr2	109000000	28140	SULT1C2	1	7	1	1	0	1	0
DMRscaler_8_loc_window_layer	Sotos:Sotos	chr2	109000000	685	SULT1C4	1	7	1	1	0	1	0
DMRscaler_8_loc_window_layer	Sotos:Sotos	chr2	110000000	517	SH3RF3	1	6	1	1	0	1	0
DMRscaler_8_loc_window_layer	Sotos:Sotos	chr2	111000000	47014	MALL	1	15	1	1	0	1	0
DMRscaler_8_loc_window_layer	Sotos:Sotos	chr2	111000000	181011		0	10	1	1	0	1	0
DMRscaler_8_loc_window_layer	Sotos:Sotos	chr2	111000000	9001	ACOXL	1	7	1	1	0	1	0
DMRscaler_8_loc_window_layer	Sotos:Sotos	chr2	113000000	6649	FBLN7	1	9	1	1	0	1	0
DMRscaler_8_loc_window_layer	Sotos:Sotos	chr2	113000000	24584	FBLN7	1	10	1	1	0	1	0
DMRscaler_8_loc_window_layer	Sotos:Sotos	chr2	113000000	46562	RGPD8	1	6	1	1	0	1	0
DMRscaler_8_loc_window_layer	Sotos:Sotos	chr2	114000000	20415	IL36B,IL36RN	2	12	1	1	0	1	0
DMRscaler_8_loc_window_layer	Sotos:Sotos	chr2	114000000	1274	PAX8	1	9	1	1	0	1	0
DMRscaler_8_loc_window_layer	Sotos:Sotos	chr2	114000000	1078	PAX8	1	5	1	1	0	1	0
DMRscaler_8_loc_window_layer	Sotos:Sotos	chr2	114000000	778		0	5	1	1	0	1	0
DMRscaler_8_loc_window_layer	Sotos:Sotos	chr2	115000000	10744	DPP10	1	8	1	1	0	1	0
DMRscaler_8_loc_window_layer	Sotos:Sotos	chr2	119000000	22853		0	12	1	1	0	1	0
DMRscaler_8_loc_window_layer	Sotos:Sotos	chr2	119000000	164		0	4	1	1	0	1	0.27439
DMRscaler_8_loc_window_layer	Sotos:Sotos	chr2	119000000	31653		0	7	1	1	0	1	0
DMRscaler_8_loc_window_layer	Sotos:Sotos	chr2	120000000	3495	TMEM37	1	9	1	1	0	1	0
DMRscaler_8_loc_window_layer	Sotos:Sotos	chr2	120000000	134012	PCDP1	1	6	1	1	0	1	0
DMRscaler_8_loc_window_layer	Sotos:Sotos	chr2	121000000	48948	RALB	1	10	1	1	0	1	0
DMRscaler_8_loc_window_layer	Sotos:Sotos	chr2	121000000	93330	INHBB	1	20	1	1	0	1	0
DMRscaler_8_loc_window_layer	Sotos:Sotos	chr2	121000000	121018		0	42	1	1	0	1	0
DMRscaler_8_loc_window_layer	Sotos:Sotos	chr2	121000000	133889		0	32	1	1	0	1	0
DMRscaler_8_loc_window_layer	Sotos:Sotos	chr2	121000000	4615	GLI2	1	12	1	1	0	1	0
DMRscaler_8_loc_window_layer	Sotos:Sotos	chr2	122000000	32486	GLI2	1	11	1	1	0	1	0
DMRscaler_8_loc_window_layer	Sotos:Sotos	chr2	122000000	43555		0	4	1	1	0	1	0
DMRscaler_8_loc_window_layer	Sotos:Sotos	chr2	128000000	13285	CYP27C1	1	9	1	1	0	1	0
DMRscaler_8_loc_window_layer	Sotos:Sotos	chr2	128000000	195	LIMS2	1	6	1	1	0	1	0
DMRscaler_8_loc_window_layer	Sotos:Sotos	chr2	128000000	5973	LIMS2	1	8	1	1	0	1	0
DMRscaler_8_loc_window_layer	Sotos:Sotos	chr2	129000000	3207		0	9	1	1	0	1	0
DMRscaler_8_loc_window_layer	Sotos:Sotos	chr2	129000000	165320		0	19	1	1	0	1	0
DMRscaler_8_loc_window_layer	Sotos:Sotos	chr2	130000000	929		0	7	1	1	0	1	0
DMRscaler_8_loc_window_layer	Sotos:Sotos	chr2	130000000	33140		0	7	1	1	0	1	0
DMRscaler_8_loc_window_layer	Sotos:Sotos	chr2	131000000	15648		0	5	1	1	0	1	0
DMRscaler_8_loc_window_layer	Sotos:Sotos	chr2	131000000	85504		0	25	1	1	0	1	0
DMRscaler_8_loc_window_layer	Sotos:Sotos	chr2	131000000	79382	CFC1B,CFC1	2	7	1	1	0	1	0
DMRscaler_8_loc_window_layer	Sotos:Sotos	chr2	131000000	36729		0	9	1	1	0	1	0
DMRscaler_8_loc_window_layer	Sotos:Sotos	chr2	131000000	27501	GPR148	1	12	1	1	0	1	0
DMRscaler_8_loc_window_layer	Sotos:Sotos	chr2	132000000	41135	ARHGEF4	1	18	1	1	0	1	0
DMRscaler_8_loc_window_layer	Sotos:Sotos	chr2	132000000	3404	ARHGEF4	1	17	1	1	0	1	0
DMRscaler_8_loc_window_layer	Sotos:Sotos	chr2	132000000	69431	ARHGEF4	1	6	1	1	0	1	0
DMRscaler_8_loc_window_layer	Sotos:Sotos	chr2	132000000	5806	ARHGEF4	1	10	1	1	0	1	0
DMRscaler_8_loc_window_layer	Sotos:Sotos	chr2	132000000	4573	PLEKHB2	1	10	1	1	0	1	0
DMRscaler_8_loc_window_layer	Sotos:Sotos	chr2	132000000	3425		0	10	1	1	0	1	0
DMRscaler_8_loc_window_layer	Sotos:Sotos	chr2	132000000	56285		0	10	1	1	0	1	0
DMRscaler_8_loc_window_layer	Sotos:Sotos	chr2	133000000	22452		0	7	1	1	0	1	0
DMRscaler_8_loc_window_layer	Sotos:Sotos	chr2	133000000	58501		0	6	1	1	0	1	0
DMRscaler_8_loc_window_layer	Sotos:Sotos	chr2	133000000	63264	GPR39,LYPD1	2	19	1	1	0	1	0
DMRscaler_8_loc_window_layer	Sotos:Sotos	chr2	133000000	133278	LYPD1,NCKAP5	2	10	1	1	0	1	0
DMRscaler_8_loc_window_layer	Sotos:Sotos	chr2	135000000	44765		0	8	1	1	0	1	0
DMRscaler_8_loc_window_layer	Sotos:Sotos	chr2	150000000	464		0	4	1	1	0	1	0
DMRscaler_8_loc_window_layer	Sotos:Sotos	chr2	153000000	26559	CACNB4	1	6	1	1	0	1	0
DMRscaler_8_loc_window_layer	Sotos:Sotos	chr2	154000000	636		0	6	1	1	0	1	0
DMRscaler_8_loc_window_layer	Sotos:Sotos	chr2	157000000	866	GPD2	1	8	1	1	0	1	0
DMRscaler_8_loc_window_layer	Sotos:Sotos	chr2	158000000	954	GALNT5	1	7	1	1	0	1	0
DMRscaler_8_loc_window_layer	Sotos:Sotos	chr2	158000000	802	ACVR1C	1	9	1	1	0	1	0
DMRscaler_8_loc_window_layer	Sotos:Sotos	chr2	160000000	70899	DAPL1	1	7	1	1	0	1	0
DMRscaler_8_loc_window_layer	Sotos:Sotos	chr2	161000000	1384	ITGB6	1	9	1	1	0	1	0
DMRscaler_8_loc_window_layer	Sotos:Sotos	chr2	162000000	197108	SLC4A10	1	13	1	1	0	1	0
DMRscaler_8_loc_window_layer	Sotos:Sotos	chr2	164000000	509551		0	15	1	1	0	1	0
DMRscaler_8_loc_window_layer	Sotos:Sotos	chr2	166000000	176887	SLC38A11	1	9	1	1	0	1	0
DMRscaler_8_loc_window_layer	Sotos:Sotos	chr2	172000000	31245		0	7	1	1	0	1	0
DMRscaler_8_loc_window_layer	Sotos:Sotos	chr2	172000000	9868	GAD1	1	11	1	1	0	1	0
DMRscaler_8_loc_window_layer	Sotos:Sotos	chr2	172000000	2883	GORASP2	1	8	1	1	0	1	0
DMRscaler_8_loc_window_layer	Sotos:Sotos	chr2	173000000	2486		0	9	1	1	0	1	0
DMRscaler_8_loc_window_layer	Sotos:Sotos	chr2	174000000	19130		0	5	1	1	0	1	0
DMRscaler_8_loc_window_layer	Sotos:Sotos	chr2	177000000	1864	HOXD10	1	8	1	1	0	1	0
DMRscaler_8_loc_window_layer	Sotos:Sotos	chr2	177000000	2327	HOXD3	1	14	1	1	0	1	0
DMRscaler_8_loc_window_layer	Sotos:Sotos	chr2	177000000	2849		0	6	1	1	0	1	0
DMRscaler_8_loc_window_layer	Sotos:Sotos	chr2	177000000	35387		0	5	1	1	0	1	0
DMRscaler_8_loc_window_layer	Sotos:Sotos	chr2	178000000	31380		0	9	1	1	0	1	0
DMRscaler_8_loc_window_layer	Sotos:Sotos	chr2	179000000	35335	PDE11A	1	9	1	1	0	1	0
DMRscaler_8_loc_window_layer	Sotos:Sotos	chr2	187000000	320674	FSIP2	1	8	1	1	0	1	0
DMRscaler_8_loc_window_layer	Sotos:Sotos	chr2	193000000	11462	SDPR	1	8	1	1	0	1	0
DMRscaler_8_loc_window_layer	Sotos:Sotos	chr2	202000000	543	ALS2CR11	1	8	1	1	0	1	0
DMRscaler_8_loc_window_layer	Sotos:Sotos	chr2	209000000	759		0	9	1	1	0	1	0
DMRscaler_8_loc_window_layer	Sotos:Sotos	chr2	209000000	12711	CRYGD	1	13	1	1	0	1	0
DMRscaler_8_loc_window_layer	Sotos:Sotos	chr2	217000000	40029		0	10	1	1	0	1	0
DMRscaler_8_loc_window_layer	Sotos:Sotos	chr2	218000000	988	IGFBP2	1	4	1	1	0	1	0
DMRscaler_8_loc_window_layer	Sotos:Sotos	chr2	218000000	1951	IGFBP5	1	9	1	1	0	1	0
DMRscaler_8_loc_window_layer	Sotos:Sotos	chr2	218000000	174708		0	12	1	1	0	1	0
DMRscaler_8_loc_window_layer	Sotos:Sotos	chr2	219000000	34855	RUFY4	1	7	1	1	0	1	0
DMRscaler_8_loc_window_layer	Sotos:Sotos	chr2	219000000	286	SLC11A1	1	4	1	1	0	1	0
DMRscaler_8_loc_window_layer	Sotos:Sotos	chr2	219000000	37721	RQCD1,PLCD4	2	9	1	1	0	1	0
DMRscaler_8_loc_window_layer	Sotos:Sotos	chr2	220000000	44394	CYP27A1,PRKAG3	2	14	1	1	0	1	0
DMRscaler_8_loc_window_layer	Sotos:Sotos	chr2	220000000	10544	WNT6	1	7	1	1	0	1	0
DMRscaler_8_loc_window_layer	Sotos:Sotos	chr2	220000000	6321	WNT6	1	8	1	1	0	1	0
DMRscaler_8_loc_window_layer	Sotos:Sotos	chr2	220000000	11645	WNT10A	1	14	1	1	0	1	0
DMRscaler_8_loc_window_layer	Sotos:Sotos	chr2	220000000	62233	WNT10A	1	18	1	1	0	1	0
DMRscaler_8_loc_window_layer	Sotos:Sotos	chr2	220000000	3266	CDK5R2	1	12	1	1	0	1	0
DMRscaler_8_loc_window_layer	Sotos:Sotos	chr2	220000000	16389		0	7	1	1	0	1	0
DMRscaler_8_loc_window_layer	Sotos:Sotos	chr2	220000000	9579	CCDC108	1	6	1	1	0	1	0
DMRscaler_8_loc_window_layer	Sotos:Sotos	chr2	220000000	15981	IHH	1	12	1	1	0	1	0
DMRscaler_8_loc_window_layer	Sotos:Sotos	chr2	220000000	52818	DNPEP,DES,SPEG	3	46	1	1	0	1	0
DMRscaler_8_loc_window_layer	Sotos:Sotos	chr2	220000000	4539	SPEG	1	11	1	1	0	1	0
DMRscaler_8_loc_window_layer	Sotos:Sotos	chr2	220000000	36099	SPEG	1	20	1	1	0	1	0
DMRscaler_8_loc_window_layer	Sotos:Sotos	chr2	220000000	25098	ASIC4,CHPF	2	20	1	1	0	1	0
DMRscaler_8_loc_window_layer	Sotos:Sotos	chr2	220000000	1089	OBSL1,INHA	2	6	1	1	0	1	0
DMRscaler_8_loc_window_layer	Sotos:Sotos	chr2	220000000	346		0	4	1	1	0	1	0
DMRscaler_8_loc_window_layer	Sotos:Sotos	chr2	221000000	227354		0	8	1	1	0	1	0
DMRscaler_8_loc_window_layer	Sotos:Sotos	chr2	223000000	103076		0	8	1	1	0	1	0
DMRscaler_8_loc_window_layer	Sotos:Sotos	chr2	223000000	130116	SGPP2	1	12	1	1	0	1	0
DMRscaler_8_loc_window_layer	Sotos:Sotos	chr2	224000000	66979	KCNE4	1	15	1	1	0	1	0
DMRscaler_8_loc_window_layer	Sotos:Sotos	chr2	225000000	102060	FAM124B	1	12	1	1	0	1	0
DMRscaler_8_loc_window_layer	Sotos:Sotos	chr2	232000000	5191		0	6	1	1	0	1	0
DMRscaler_8_loc_window_layer	Sotos:Sotos	chr2	232000000	16007		0	10	1	1	0	1	0
DMRscaler_8_loc_window_layer	Sotos:Sotos	chr2	232000000	6014		0	7	1	1	0	1	0
DMRscaler_8_loc_window_layer	Sotos:Sotos	chr2	232000000	14514	C2orf72	1	10	1	1	0	1	0
DMRscaler_8_loc_window_layer	Sotos:Sotos	chr2	232000000	29932	PSMD1	1	9	1	1	0	1	0
DMRscaler_8_loc_window_layer	Sotos:Sotos	chr2	232000000	873	NCL	1	5	1	1	0	1	0
DMRscaler_8_loc_window_layer	Sotos:Sotos	chr2	232000000	46744		0	7	1	1	0	1	0
DMRscaler_8_loc_window_layer	Sotos:Sotos	chr2	233000000	243		0	4	1	1	0	1	0
DMRscaler_8_loc_window_layer	Sotos:Sotos	chr2	233000000	33674	DIS3L2	1	6	1	1	0	1	0
DMRscaler_8_loc_window_layer	Sotos:Sotos	chr2	233000000	19524		0	11	1	1	0	1	0
DMRscaler_8_loc_window_layer	Sotos:Sotos	chr2	233000000	8876	ALPP	1	17	1	1	0	1	0
DMRscaler_8_loc_window_layer	Sotos:Sotos	chr2	233000000	3630		0	9	1	1	0	1	0
DMRscaler_8_loc_window_layer	Sotos:Sotos	chr2	233000000	38915	ALPI,ECEL1	2	23	1	1	0	1	0
DMRscaler_8_loc_window_layer	Sotos:Sotos	chr2	233000000	16771	ECEL1	1	15	1	1	0	1	0
DMRscaler_8_loc_window_layer	Sotos:Sotos	chr2	233000000	15159		0	6	1	1	0	1	0.851771
DMRscaler_8_loc_window_layer	Sotos:Sotos	chr2	233000000	22817	CHRND,CHRNG,TIGD1	3	16	1	1	0	1	0
DMRscaler_8_loc_window_layer	Sotos:Sotos	chr2	234000000	54062	NGEF	1	7	1	1	0	1	0
DMRscaler_8_loc_window_layer	Sotos:Sotos	chr2	235000000	13173	UGT1A8,UGT1A10,UGT1A7,UGT1A6,UGT1A4	5	11	1	1	0	1	0
DMRscaler_8_loc_window_layer	Sotos:Sotos	chr2	235000000	10180	TRPM8	1	7	1	1	0	1	0
DMRscaler_8_loc_window_layer	Sotos:Sotos	chr2	235000000	77590		0	6	1	1	0	1	0
DMRscaler_8_loc_window_layer	Sotos:Sotos	chr2	235000000	266		0	4	1	1	0	1	0
DMRscaler_8_loc_window_layer	Sotos:Sotos	chr2	236000000	19422		0	7	1	1	0	1	0
DMRscaler_8_loc_window_layer	Sotos:Sotos	chr2	237000000	6115		0	6	1	1	0	1	0
DMRscaler_8_loc_window_layer	Sotos:Sotos	chr2	237000000	9311	ACKR3	1	11	1	1	0	1	0
DMRscaler_8_loc_window_layer	Sotos:Sotos	chr2	238000000	59848		0	6	1	1	0	1	0
DMRscaler_8_loc_window_layer	Sotos:Sotos	chr2	238000000	65928	MLPH	1	14	1	1	0	1	0
DMRscaler_8_loc_window_layer	Sotos:Sotos	chr2	239000000	1652	RAMP1	1	8	1	1	0	1	0
DMRscaler_8_loc_window_layer	Sotos:Sotos	chr2	239000000	20018	ESPNL,KLHL30	2	27	1	1	0	1	0
DMRscaler_8_loc_window_layer	Sotos:Sotos	chr2	239000000	5285	FAM132B	1	7	1	1	0	1	0
DMRscaler_8_loc_window_layer	Sotos:Sotos	chr2	239000000	571		0	7	1	1	0	1	0
DMRscaler_8_loc_window_layer	Sotos:Sotos	chr2	239000000	30280	PER2	1	6	1	1	0	1	0
DMRscaler_8_loc_window_layer	Sotos:Sotos	chr2	239000000	1196		0	7	1	1	0	1	0
DMRscaler_8_loc_window_layer	Sotos:Sotos	chr2	239000000	35743		0	7	1	1	0	1	0
DMRscaler_8_loc_window_layer	Sotos:Sotos	chr2	240000000	122185		0	10	1	1	0	1	0
DMRscaler_8_loc_window_layer	Sotos:Sotos	chr2	241000000	11618	NDUFA10	1	10	1	1	0	1	0
DMRscaler_8_loc_window_layer	Sotos:Sotos	chr2	241000000	8836	MYEOV2,OTOS	2	30	1	1	0	1	0
DMRscaler_8_loc_window_layer	Sotos:Sotos	chr2	241000000	7410		0	8	1	1	0	1	0
DMRscaler_8_loc_window_layer	Sotos:Sotos	chr2	241000000	3654	GPC1	1	13	1	1	0	1	0
DMRscaler_8_loc_window_layer	Sotos:Sotos	chr2	242000000	35669	AQP12B	1	18	1	1	0	1	0
DMRscaler_8_loc_window_layer	Sotos:Sotos	chr2	242000000	10032	AQP12A	1	12	1	1	0	1	0
DMRscaler_8_loc_window_layer	Sotos:Sotos	chr2	242000000	7203	C2orf54	1	9	1	1	0	1	0
DMRscaler_8_loc_window_layer	Sotos:Sotos	chr2	242000000	4236		0	10	1	1	0	1	0
DMRscaler_8_loc_window_layer	Sotos:Sotos	chr2	242000000	39258	AC104809.3	1	8	1	1	0	1	0
DMRscaler_8_loc_window_layer	Sotos:Sotos	chr2	242000000	5608	AC104809.3	1	7	1	1	0	1	0
DMRscaler_8_loc_window_layer	Sotos:Sotos	chr2	242000000	13792	SNED1	1	10	1	1	0	1	0
DMRscaler_8_loc_window_layer	Sotos:Sotos	chr2	242000000	5760	PPP1R7,ANO7	2	8	1	1	0	1	0
DMRscaler_8_loc_window_layer	Sotos:Sotos	chr2	242000000	17659		0	8	1	1	0	1	0
DMRscaler_8_loc_window_layer	Sotos:Sotos	chr2	242000000	10221	BOK	1	7	1	1	0	1	0
DMRscaler_8_loc_window_layer	Sotos:Sotos	chr2	243000000	28458	GAL3ST2	1	22	1	1	0	1	0
DMRscaler_8_loc_window_layer	Sotos:Sotos	chr2	243000000	10557	NEU4	1	16	1	1	0	1	0
DMRscaler_8_loc_window_layer	Sotos:Sotos	chr2	243000000	2774		0	8	1	1	0	1	0
DMRscaler_8_loc_window_layer	Sotos:Sotos	chr2	243000000	3307		0	6	1	1	0	1	0
DMRscaler_8_loc_window_layer	Sotos:Sotos	chr2	243000000	16663	PDCD1,CXXC11	2	40	1	1	0	1	0
DMRscaler_8_loc_window_layer	Sotos:Sotos	chr2	243000000	4971		0	12	1	1	0	1	0
DMRscaler_8_loc_window_layer	Sotos:Sotos	chr3	240139	207276	CHL1	1	14	1	1	0	1	0
DMRscaler_8_loc_window_layer	Sotos:Sotos	chr3	5095248	68373		0	10	1	1	0	1	0
DMRscaler_8_loc_window_layer	Sotos:Sotos	chr3	8769188	17597	SSUH2,CAV3	2	11	1	1	0	1	0
DMRscaler_8_loc_window_layer	Sotos:Sotos	chr3	9273803	17410	SRGAP3	1	7	1	1	0	1	0
DMRscaler_8_loc_window_layer	Sotos:Sotos	chr3	9291499	67416	SRGAP3	1	9	1	1	0	1	0
DMRscaler_8_loc_window_layer	Sotos:Sotos	chr3	9811407	584	OGG1,CAMK1	2	9	1	1	0	1	0
DMRscaler_8_loc_window_layer	Sotos:Sotos	chr3	10149803	337	FANCD2OS	1	9	1	1	0	1	0
DMRscaler_8_loc_window_layer	Sotos:Sotos	chr3	10365848	5706	ATP2B2	1	7	1	1	0	1	0
DMRscaler_8_loc_window_layer	Sotos:Sotos	chr3	10436325	29088	ATP2B2	1	8	1	1	0	1	0
DMRscaler_8_loc_window_layer	Sotos:Sotos	chr3	10547555	47397	ATP2B2	1	6	1	1	0	1	0
DMRscaler_8_loc_window_layer	Sotos:Sotos	chr3	10780651	76806		0	15	1	1	0	1	0
DMRscaler_8_loc_window_layer	Sotos:Sotos	chr3	11102832	56779		0	7	1	1	0	1	0
DMRscaler_8_loc_window_layer	Sotos:Sotos	chr3	11746183	13810	VGLL4	1	7	1	1	0	1	0
DMRscaler_8_loc_window_layer	Sotos:Sotos	chr3	12200236	600	TIMP4	1	5	1	1	0	1	0
DMRscaler_8_loc_window_layer	Sotos:Sotos	chr3	12595473	2941		0	8	1	1	0	1	0
DMRscaler_8_loc_window_layer	Sotos:Sotos	chr3	12909976	13994	CAND2	1	9	1	1	0	1	0
DMRscaler_8_loc_window_layer	Sotos:Sotos	chr3	13060741	234	IQSEC1	1	4	1	1	0	1	0
DMRscaler_8_loc_window_layer	Sotos:Sotos	chr3	13115104	209029		0	28	1	1	0	1	0
DMRscaler_8_loc_window_layer	Sotos:Sotos	chr3	13590221	230	FBLN2	1	8	1	1	0	1	0.082609
DMRscaler_8_loc_window_layer	Sotos:Sotos	chr3	13692343	201986	WNT7A	1	17	1	1	0	1	0
DMRscaler_8_loc_window_layer	Sotos:Sotos	chr3	13896256	24434	WNT7A	1	9	1	1	0	1	0
DMRscaler_8_loc_window_layer	Sotos:Sotos	chr3	14331576	27691		0	10	1	1	0	1	0
DMRscaler_8_loc_window_layer	Sotos:Sotos	chr3	14553826	52045		0	26	1	1	0	1	0
DMRscaler_8_loc_window_layer	Sotos:Sotos	chr3	14615579	26447		0	8	1	1	0	1	0
DMRscaler_8_loc_window_layer	Sotos:Sotos	chr3	23243625	501		0	5	1	1	0	1	0
DMRscaler_8_loc_window_layer	Sotos:Sotos	chr3	23713275	79395		0	7	1	1	0	1	0
DMRscaler_8_loc_window_layer	Sotos:Sotos	chr3	24537277	1112		0	8	1	1	0	1	0
DMRscaler_8_loc_window_layer	Sotos:Sotos	chr3	27756421	6216	EOMES	1	11	1	1	0	1	0
DMRscaler_8_loc_window_layer	Sotos:Sotos	chr3	27766284	4712		0	8	1	1	0	1	0
DMRscaler_8_loc_window_layer	Sotos:Sotos	chr3	30936070	462	GADL1	1	9	1	1	0	1	0
DMRscaler_8_loc_window_layer	Sotos:Sotos	chr3	32023351	2671	OSBPL10,ZNF860	2	7	1	1	0	1	0
DMRscaler_8_loc_window_layer	Sotos:Sotos	chr3	33260934	57926	FBXL2	1	10	1	1	0	1	0
DMRscaler_8_loc_window_layer	Sotos:Sotos	chr3	37494403	105757	ITGA9	1	7	1	1	0	1	0
DMRscaler_8_loc_window_layer	Sotos:Sotos	chr3	38388808	106209	XYLB	1	6	1	1	0	1	0
DMRscaler_8_loc_window_layer	Sotos:Sotos	chr3	38664257	26154	SCN5A	1	6	1	1	0	1	0
DMRscaler_8_loc_window_layer	Sotos:Sotos	chr3	39542821	1506	MOBP	1	7	1	1	0	1	0
DMRscaler_8_loc_window_layer	Sotos:Sotos	chr3	40428330	685	ENTPD3	1	7	1	1	0	1	0
DMRscaler_8_loc_window_layer	Sotos:Sotos	chr3	40657083	4147		0	7	1	1	0	1	0
DMRscaler_8_loc_window_layer	Sotos:Sotos	chr3	42705828	27932	ZBTB47,KLHL40	2	17	1	1	0	1	0
DMRscaler_8_loc_window_layer	Sotos:Sotos	chr3	42743794	59603	CCDC13,HHATL,HIGD1A	3	9	1	1	0	1	0
DMRscaler_8_loc_window_layer	Sotos:Sotos	chr3	42846907	210	ACKR2	1	4	1	1	0	1	0
DMRscaler_8_loc_window_layer	Sotos:Sotos	chr3	42905968	16384	ACKR2,KRBOX1,CYP8B1	3	10	1	1	0	1	0
DMRscaler_8_loc_window_layer	Sotos:Sotos	chr3	42923116	25054	ACKR2,KRBOX1,ZNF662	3	11	1	1	0	1	0
DMRscaler_8_loc_window_layer	Sotos:Sotos	chr3	42976884	41415	KRBOX1	1	11	1	1	0	1	0
DMRscaler_8_loc_window_layer	Sotos:Sotos	chr3	44106937	48828		0	6	1	1	0	1	0
DMRscaler_8_loc_window_layer	Sotos:Sotos	chr3	44283202	636	TOPAZ1	1	10	1	1	0	1	0
DMRscaler_8_loc_window_layer	Sotos:Sotos	chr3	44753865	267		0	8	1	1	0	1	0
DMRscaler_8_loc_window_layer	Sotos:Sotos	chr3	45067713	10363	EXOSC7,CLEC3B	2	12	1	1	0	1	0
DMRscaler_8_loc_window_layer	Sotos:Sotos	chr3	46506206	659	LTF	1	10	1	1	0	1	0
DMRscaler_8_loc_window_layer	Sotos:Sotos	chr3	46607965	13592	LRRC2,TDGF1	2	18	1	1	0	1	0
DMRscaler_8_loc_window_layer	Sotos:Sotos	chr3	46743078	25245	TMIE,PRSS50	2	15	1	1	0	1	0
DMRscaler_8_loc_window_layer	Sotos:Sotos	chr3	46854311	22044	PRSS42	1	19	1	1	0	1	0
DMRscaler_8_loc_window_layer	Sotos:Sotos	chr3	47397852	23713		0	8	1	1	0	1	0
DMRscaler_8_loc_window_layer	Sotos:Sotos	chr3	47620536	3529	CSPG5	1	8	1	1	0	1	0
DMRscaler_8_loc_window_layer	Sotos:Sotos	chr3	48598236	3805	PFKFB4,UCN2,COL7A1	3	6	1	1	0	1	0
DMRscaler_8_loc_window_layer	Sotos:Sotos	chr3	48617880	15562	COL7A1	1	16	1	1	0	1	0
DMRscaler_8_loc_window_layer	Sotos:Sotos	chr3	49162453	30748	LAMB2	1	13	1	1	0	1	0
DMRscaler_8_loc_window_layer	Sotos:Sotos	chr3	49235465	61393	CCDC36	1	11	1	1	0	1	0
DMRscaler_8_loc_window_layer	Sotos:Sotos	chr3	49459855	323	AMT	1	8	1	1	0	1	0
DMRscaler_8_loc_window_layer	Sotos:Sotos	chr3	49723245	3541	MST1	1	7	1	1	0	1	0
DMRscaler_8_loc_window_layer	Sotos:Sotos	chr3	49907468	30537	CAMKV,MST1R	2	10	1	1	0	1	0
DMRscaler_8_loc_window_layer	Sotos:Sotos	chr3	49967517	197	MON1A	1	5	1	1	0	1	0
DMRscaler_8_loc_window_layer	Sotos:Sotos	chr3	50304234	2804		0	13	1	1	0	1	0
DMRscaler_8_loc_window_layer	Sotos:Sotos	chr3	50359583	459	HYAL2,TUSC2	2	5	1	1	0	1	0
DMRscaler_8_loc_window_layer	Sotos:Sotos	chr3	50397379	10733	CACNA2D2	1	10	1	1	0	1	0
DMRscaler_8_loc_window_layer	Sotos:Sotos	chr3	50541407	36951	CACNA2D2	1	10	1	1	0	1	0
DMRscaler_8_loc_window_layer	Sotos:Sotos	chr3	51897222	34584	IQCF2,IQCF5,IQCF1	3	10	1	1	0	1	0
DMRscaler_8_loc_window_layer	Sotos:Sotos	chr3	52007678	1694	ABHD14B,ABHD14A,ACY1	3	12	1	1	0	1	0
DMRscaler_8_loc_window_layer	Sotos:Sotos	chr3	52351355	609	DNAH1	1	5	1	1	0	1	0
DMRscaler_8_loc_window_layer	Sotos:Sotos	chr3	52528714	811	STAB1	1	11	1	1	0	1	0
DMRscaler_8_loc_window_layer	Sotos:Sotos	chr3	52568218	952	NT5DC2,SMIM4	2	6	1	1	0	1	0
DMRscaler_8_loc_window_layer	Sotos:Sotos	chr3	53189890	4839	PRKCD	1	7	1	1	0	1	0
DMRscaler_8_loc_window_layer	Sotos:Sotos	chr3	53530016	168937	CACNA1D	1	9	1	1	0	1	0
DMRscaler_8_loc_window_layer	Sotos:Sotos	chr3	57134628	63617	IL17RD	1	10	1	1	0	1	0
DMRscaler_8_loc_window_layer	Sotos:Sotos	chr3	58570605	49263	FAM107A,FAM3D	2	9	1	1	0	1	0
DMRscaler_8_loc_window_layer	Sotos:Sotos	chr3	64210991	14118	PRICKLE2	1	7	1	1	0	1	0
DMRscaler_8_loc_window_layer	Sotos:Sotos	chr3	64251663	2450	PRICKLE2	1	8	1	1	0	1	0
DMRscaler_8_loc_window_layer	Sotos:Sotos	chr3	65342216	756	MAGI1	1	6	1	1	0	1	0
DMRscaler_8_loc_window_layer	Sotos:Sotos	chr3	66623945	56313		0	7	1	1	0	1	0
DMRscaler_8_loc_window_layer	Sotos:Sotos	chr3	70048672	182824		0	7	1	1	0	1	0
DMRscaler_8_loc_window_layer	Sotos:Sotos	chr3	71804005	16905	GPR27,PROK2	2	6	1	1	0	1	0
DMRscaler_8_loc_window_layer	Sotos:Sotos	chr3	72226488	94147		0	8	1	1	0	1	0
DMRscaler_8_loc_window_layer	Sotos:Sotos	chr3	72704324	2526		0	6	1	1	0	1	0
DMRscaler_8_loc_window_layer	Sotos:Sotos	chr3	75443047	2692		0	6	1	1	0	1	0
DMRscaler_8_loc_window_layer	Sotos:Sotos	chr3	87137933	3787		0	8	1	1	0	1	0
DMRscaler_8_loc_window_layer	Sotos:Sotos	chr3	96494778	1358		0	8	1	1	0	1	0
DMRscaler_8_loc_window_layer	Sotos:Sotos	chr3	100000000	26834	GPR128	1	7	1	1	0	1	0
DMRscaler_8_loc_window_layer	Sotos:Sotos	chr3	109000000	79711	DPPA4	1	10	1	1	0	1	0
DMRscaler_8_loc_window_layer	Sotos:Sotos	chr3	112000000	56189	PLCXD2,PHLDB2	2	8	1	1	0	1	0
DMRscaler_8_loc_window_layer	Sotos:Sotos	chr3	112000000	15018	TAGLN3	1	12	1	1	0	1	0
DMRscaler_8_loc_window_layer	Sotos:Sotos	chr3	112000000	154		0	4	1	1	0	1	0
DMRscaler_8_loc_window_layer	Sotos:Sotos	chr3	112000000	118393	SLC9C1	1	8	1	1	0	1	0
DMRscaler_8_loc_window_layer	Sotos:Sotos	chr3	112000000	1465	CCDC80	1	9	1	1	0	1	0
DMRscaler_8_loc_window_layer	Sotos:Sotos	chr3	113000000	5593	WDR52,SPICE1	2	11	1	1	0	1	0
DMRscaler_8_loc_window_layer	Sotos:Sotos	chr3	119000000	49010	MAATS1	1	7	1	1	0	1	0
DMRscaler_8_loc_window_layer	Sotos:Sotos	chr3	120000000	62358	GPR156	1	16	1	1	0	1	0
DMRscaler_8_loc_window_layer	Sotos:Sotos	chr3	122000000	34154	ILDR1,CD86	2	8	1	1	0	1	0
DMRscaler_8_loc_window_layer	Sotos:Sotos	chr3	122000000	81784	CD86	1	10	1	1	0	1	0
DMRscaler_8_loc_window_layer	Sotos:Sotos	chr3	122000000	45789	CASR	1	8	1	1	0	1	0
DMRscaler_8_loc_window_layer	Sotos:Sotos	chr3	122000000	585	PARP15	1	7	1	1	0	1	0
DMRscaler_8_loc_window_layer	Sotos:Sotos	chr3	123000000	6358	SEMA5B	1	7	1	1	0	1	0
DMRscaler_8_loc_window_layer	Sotos:Sotos	chr3	123000000	64982	SEMA5B	1	10	1	1	0	1	0
DMRscaler_8_loc_window_layer	Sotos:Sotos	chr3	123000000	15716	ADCY5	1	11	1	1	0	1	0
DMRscaler_8_loc_window_layer	Sotos:Sotos	chr3	124000000	72033	CCDC14,ROPN1	2	14	1	1	0	1	0
DMRscaler_8_loc_window_layer	Sotos:Sotos	chr3	125000000	276	SLC12A8	1	6	1	1	0	1	0
DMRscaler_8_loc_window_layer	Sotos:Sotos	chr3	126000000	21694		0	9	1	1	0	1	0
DMRscaler_8_loc_window_layer	Sotos:Sotos	chr3	126000000	7067	ROPN1B	1	7	1	1	0	1	0
DMRscaler_8_loc_window_layer	Sotos:Sotos	chr3	126000000	2120	SLC41A3,ALDH1L1	2	8	1	1	0	1	0
DMRscaler_8_loc_window_layer	Sotos:Sotos	chr3	126000000	53285		0	7	1	1	0	1	0
DMRscaler_8_loc_window_layer	Sotos:Sotos	chr3	126000000	68061	KLF15	1	22	1	1	0	1	0
DMRscaler_8_loc_window_layer	Sotos:Sotos	chr3	126000000	6847		0	10	1	1	0	1	0
DMRscaler_8_loc_window_layer	Sotos:Sotos	chr3	126000000	21469	CCDC37	1	7	1	1	0	1	0
DMRscaler_8_loc_window_layer	Sotos:Sotos	chr3	126000000	25874		0	11	1	1	0	1	0
DMRscaler_8_loc_window_layer	Sotos:Sotos	chr3	127000000	57021		0	7	1	1	0	1	0
DMRscaler_8_loc_window_layer	Sotos:Sotos	chr3	127000000	58972		0	14	1	1	0	1	0
DMRscaler_8_loc_window_layer	Sotos:Sotos	chr3	127000000	71122		0	11	1	1	0	1	0
DMRscaler_8_loc_window_layer	Sotos:Sotos	chr3	128000000	6053	KBTBD12	1	9	1	1	0	1	0
DMRscaler_8_loc_window_layer	Sotos:Sotos	chr3	128000000	1033		0	5	1	1	0	1	0
DMRscaler_8_loc_window_layer	Sotos:Sotos	chr3	128000000	20962	C3orf27	1	13	1	1	0	1	0
DMRscaler_8_loc_window_layer	Sotos:Sotos	chr3	129000000	6715		0	7	1	1	0	1	0
DMRscaler_8_loc_window_layer	Sotos:Sotos	chr3	129000000	16729		0	9	1	1	0	1	0
DMRscaler_8_loc_window_layer	Sotos:Sotos	chr3	129000000	19990	PLXND1	1	10	1	1	0	1	0
DMRscaler_8_loc_window_layer	Sotos:Sotos	chr3	131000000	16730		0	11	1	1	0	1	0
DMRscaler_8_loc_window_layer	Sotos:Sotos	chr3	133000000	105519	TF,SRPRB	2	26	1	1	0	1	0
DMRscaler_8_loc_window_layer	Sotos:Sotos	chr3	134000000	30977		0	7	1	1	0	1	0
DMRscaler_8_loc_window_layer	Sotos:Sotos	chr3	134000000	35242		0	10	1	1	0	1	0
DMRscaler_8_loc_window_layer	Sotos:Sotos	chr3	134000000	33737	AMOTL2	1	18	1	1	0	1	0
DMRscaler_8_loc_window_layer	Sotos:Sotos	chr3	138000000	306	CLDN18	1	7	1	1	0	1	0
DMRscaler_8_loc_window_layer	Sotos:Sotos	chr3	138000000	2900		0	8	1	1	0	1	0
DMRscaler_8_loc_window_layer	Sotos:Sotos	chr3	139000000	6901		0	8	1	1	0	1	0
DMRscaler_8_loc_window_layer	Sotos:Sotos	chr3	139000000	1469	C3orf72	1	5	1	1	0	1	0.719537
DMRscaler_8_loc_window_layer	Sotos:Sotos	chr3	139000000	15495	PRR23A,MRPS22,PRR23B	3	13	1	1	0	1	0
DMRscaler_8_loc_window_layer	Sotos:Sotos	chr3	139000000	20818	MRPS22,PRR23C	2	7	1	1	0	1	0
DMRscaler_8_loc_window_layer	Sotos:Sotos	chr3	141000000	177	ZBTB38	1	5	1	1	0	1	0
DMRscaler_8_loc_window_layer	Sotos:Sotos	chr3	143000000	57579		0	5	1	1	0	1	0
DMRscaler_8_loc_window_layer	Sotos:Sotos	chr3	146000000	281	PLOD2	1	6	1	1	0	1	0
DMRscaler_8_loc_window_layer	Sotos:Sotos	chr3	147000000	552		0	7	1	1	0	1	0
DMRscaler_8_loc_window_layer	Sotos:Sotos	chr3	147000000	7924	ZIC4,ZIC1	2	12	1	1	0	1	0
DMRscaler_8_loc_window_layer	Sotos:Sotos	chr3	149000000	329		0	8	1	1	0	1	0
DMRscaler_8_loc_window_layer	Sotos:Sotos	chr3	155000000	2652	PLCH1	1	6	1	1	0	1	0
DMRscaler_8_loc_window_layer	Sotos:Sotos	chr3	156000000	118597	TIPARP	1	10	1	1	0	1	0
DMRscaler_8_loc_window_layer	Sotos:Sotos	chr3	157000000	11265		0	13	1	1	0	1	0
DMRscaler_8_loc_window_layer	Sotos:Sotos	chr3	159000000	523	MFSD1	1	5	1	1	0	1	0
DMRscaler_8_loc_window_layer	Sotos:Sotos	chr3	160000000	480	IQCJ:SCHIP1,SCHIP1	2	4	1	1	0	1	0
DMRscaler_8_loc_window_layer	Sotos:Sotos	chr3	160000000	302	PPM1L	1	5	1	1	0	1	1
DMRscaler_8_loc_window_layer	Sotos:Sotos	chr3	170000000	7797	LRRC34	1	6	1	1	0	1	0
DMRscaler_8_loc_window_layer	Sotos:Sotos	chr3	170000000	27921	SAMD7,SEC62	2	7	1	1	0	1	0
DMRscaler_8_loc_window_layer	Sotos:Sotos	chr3	172000000	1572	PLD1	1	8	1	1	0	1	0
DMRscaler_8_loc_window_layer	Sotos:Sotos	chr3	181000000	42318	CCDC39,FXR1	2	8	1	1	0	1	0
DMRscaler_8_loc_window_layer	Sotos:Sotos	chr3	184000000	6383	EIF2B5,VWA5B2	2	8	1	1	0	1	0
DMRscaler_8_loc_window_layer	Sotos:Sotos	chr3	184000000	30471	EIF2B5,ECE2	2	24	1	1	0	1	0
DMRscaler_8_loc_window_layer	Sotos:Sotos	chr3	184000000	105987	EIF2B5,CHRD	2	14	1	1	0	1	0
DMRscaler_8_loc_window_layer	Sotos:Sotos	chr3	184000000	10337	EIF2B5,EPHB3	2	12	1	1	0	1	0
DMRscaler_8_loc_window_layer	Sotos:Sotos	chr3	184000000	48415		0	10	1	1	0	1	0
DMRscaler_8_loc_window_layer	Sotos:Sotos	chr3	185000000	971	EHHADH	1	9	1	1	0	1	0
DMRscaler_8_loc_window_layer	Sotos:Sotos	chr3	185000000	23859	SENP2	1	7	1	1	0	1	0
DMRscaler_8_loc_window_layer	Sotos:Sotos	chr3	186000000	76589	FETUB,HRG	2	9	1	1	0	1	0
DMRscaler_8_loc_window_layer	Sotos:Sotos	chr3	187000000	2793	MASP1	1	6	1	1	0	1	0
DMRscaler_8_loc_window_layer	Sotos:Sotos	chr3	189000000	9786	TPRG1	1	12	1	1	0	1	0
DMRscaler_8_loc_window_layer	Sotos:Sotos	chr3	190000000	478	LEPREL1	1	7	1	1	0	1	0
DMRscaler_8_loc_window_layer	Sotos:Sotos	chr3	191000000	942	UTS2B,CCDC50	2	7	1	1	0	1	0
DMRscaler_8_loc_window_layer	Sotos:Sotos	chr3	194000000	4978	HES1	1	9	1	1	0	1	0
DMRscaler_8_loc_window_layer	Sotos:Sotos	chr3	194000000	29019		0	12	1	1	0	1	0
DMRscaler_8_loc_window_layer	Sotos:Sotos	chr3	194000000	16497		0	12	1	1	0	1	0
DMRscaler_8_loc_window_layer	Sotos:Sotos	chr3	194000000	38387	CPN2	1	9	1	1	0	1	0
DMRscaler_8_loc_window_layer	Sotos:Sotos	chr3	194000000	39438	LRRC15,GP5	2	21	1	1	0	1	0
DMRscaler_8_loc_window_layer	Sotos:Sotos	chr3	194000000	2561	GP5	1	10	1	1	0	1	0
DMRscaler_8_loc_window_layer	Sotos:Sotos	chr3	195000000	51146		0	8	1	1	0	1	0
DMRscaler_8_loc_window_layer	Sotos:Sotos	chr3	195000000	32936		0	9	1	1	0	1	0
DMRscaler_8_loc_window_layer	Sotos:Sotos	chr3	195000000	7131	MUC4	1	17	1	1	0	1	0
DMRscaler_8_loc_window_layer	Sotos:Sotos	chr3	196000000	33813	MUC4	1	12	1	1	0	1	0
DMRscaler_8_loc_window_layer	Sotos:Sotos	chr3	196000000	9048	ZDHHC19,SLC51A	2	11	1	1	0	1	0
DMRscaler_8_loc_window_layer	Sotos:Sotos	chr3	196000000	997	SLC51A,PCYT1A	2	10	1	1	0	1	0
DMRscaler_8_loc_window_layer	Sotos:Sotos	chr3	197000000	20635	PIGZ	1	9	1	1	0	1	0
DMRscaler_8_loc_window_layer	Sotos:Sotos	chr3	197000000	1870	MFI2	1	6	1	1	0	1	0
DMRscaler_8_loc_window_layer	Sotos:Sotos	chr3	197000000	79116		0	11	1	1	0	1	0
DMRscaler_8_loc_window_layer	Sotos:Sotos	chr3	197000000	45707		0	9	1	1	0	1	0
DMRscaler_8_loc_window_layer	Sotos:Sotos	chr3	197000000	39235		0	10	1	1	0	1	0
DMRscaler_8_loc_window_layer	Sotos:Sotos	chr3	197000000	8511		0	10	1	1	0	1	0
DMRscaler_8_loc_window_layer	Sotos:Sotos	chr4	205522	4161		0	13	1	1	0	1	0
DMRscaler_8_loc_window_layer	Sotos:Sotos	chr4	572484	42069		0	12	1	1	0	1	0
DMRscaler_8_loc_window_layer	Sotos:Sotos	chr4	618497	28357	PDE6B	1	33	1	1	0	1	0
DMRscaler_8_loc_window_layer	Sotos:Sotos	chr4	682834	4190	MFSD7	1	8	1	1	0	1	0
DMRscaler_8_loc_window_layer	Sotos:Sotos	chr4	776504	35884	CPLX1	1	37	1	1	0	1	0
DMRscaler_8_loc_window_layer	Sotos:Sotos	chr4	938102	2953	TMEM175	1	8	1	1	0	1	0
DMRscaler_8_loc_window_layer	Sotos:Sotos	chr4	1022647	26963		0	38	1	1	0	1	0
DMRscaler_8_loc_window_layer	Sotos:Sotos	chr4	1050996	1722	RNF212	1	7	1	1	0	1	0
DMRscaler_8_loc_window_layer	Sotos:Sotos	chr4	1166531	893	SPON2	1	13	1	1	0	1	0
DMRscaler_8_loc_window_layer	Sotos:Sotos	chr4	1300163	3886	MAEA	1	7	1	1	0	1	0
DMRscaler_8_loc_window_layer	Sotos:Sotos	chr4	1402434	2013		0	8	1	1	0	1	0
DMRscaler_8_loc_window_layer	Sotos:Sotos	chr4	1512820	1802		0	7	1	1	0	1	0
DMRscaler_8_loc_window_layer	Sotos:Sotos	chr4	1541596	14411		0	20	1	1	0	1	0
DMRscaler_8_loc_window_layer	Sotos:Sotos	chr4	1564221	9393		0	12	1	1	0	1	0
DMRscaler_8_loc_window_layer	Sotos:Sotos	chr4	1579572	806		0	7	1	1	0	1	0
DMRscaler_8_loc_window_layer	Sotos:Sotos	chr4	1585454	23019		0	28	1	1	0	1	0
DMRscaler_8_loc_window_layer	Sotos:Sotos	chr4	1769731	24909		0	11	1	1	0	1	0
DMRscaler_8_loc_window_layer	Sotos:Sotos	chr4	2044414	15699	C4orf48	1	13	1	1	0	1	0
DMRscaler_8_loc_window_layer	Sotos:Sotos	chr4	2062392	3929	NAT8L	1	6	1	1	0	1	0
DMRscaler_8_loc_window_layer	Sotos:Sotos	chr4	2068254	94779	NAT8L,POLN	2	11	1	1	0	1	0
DMRscaler_8_loc_window_layer	Sotos:Sotos	chr4	2324011	19381	ZFYVE28	1	8	1	1	0	1	0
DMRscaler_8_loc_window_layer	Sotos:Sotos	chr4	2361876	7702	ZFYVE28	1	12	1	1	0	1	0
DMRscaler_8_loc_window_layer	Sotos:Sotos	chr4	2388906	29406	ZFYVE28	1	19	1	1	0	1	0
DMRscaler_8_loc_window_layer	Sotos:Sotos	chr4	2435698	4043		0	11	1	1	0	1	0
DMRscaler_8_loc_window_layer	Sotos:Sotos	chr4	3043019	734		0	4	1	1	0	1	0
DMRscaler_8_loc_window_layer	Sotos:Sotos	chr4	3250690	416	MSANTD1	1	7	1	1	0	1	0
DMRscaler_8_loc_window_layer	Sotos:Sotos	chr4	3265763	24064	MSANTD1	1	11	1	1	0	1	0
DMRscaler_8_loc_window_layer	Sotos:Sotos	chr4	3372123	1433	RGS12	1	7	1	1	0	1	0
DMRscaler_8_loc_window_layer	Sotos:Sotos	chr4	3462498	2501		0	9	1	1	0	1	0
DMRscaler_8_loc_window_layer	Sotos:Sotos	chr4	3465367	29517	DOK7	1	37	1	1	0	1	0
DMRscaler_8_loc_window_layer	Sotos:Sotos	chr4	3652433	15283		0	8	1	1	0	1	0
DMRscaler_8_loc_window_layer	Sotos:Sotos	chr4	3680721	4637		0	7	1	1	0	1	0
DMRscaler_8_loc_window_layer	Sotos:Sotos	chr4	3691908	34543		0	11	1	1	0	1	0
DMRscaler_8_loc_window_layer	Sotos:Sotos	chr4	3742224	5178		0	10	1	1	0	1	0
DMRscaler_8_loc_window_layer	Sotos:Sotos	chr4	3749615	18467	ADRA2C	1	11	1	1	0	1	0
DMRscaler_8_loc_window_layer	Sotos:Sotos	chr4	3769558	6230	ADRA2C	1	12	1	1	0	1	0
DMRscaler_8_loc_window_layer	Sotos:Sotos	chr4	3824093	43509		0	10	1	1	0	1	0
DMRscaler_8_loc_window_layer	Sotos:Sotos	chr4	3874143	7511		0	10	1	1	0	1	0
DMRscaler_8_loc_window_layer	Sotos:Sotos	chr4	4250085	3139		0	7	1	1	0	1	0
DMRscaler_8_loc_window_layer	Sotos:Sotos	chr4	4323265	18280	ZBTB49	1	8	1	1	0	1	0
DMRscaler_8_loc_window_layer	Sotos:Sotos	chr4	4763259	91665		0	17	1	1	0	1	0
DMRscaler_8_loc_window_layer	Sotos:Sotos	chr4	4864488	1560	MSX1	1	8	1	1	0	1	0
DMRscaler_8_loc_window_layer	Sotos:Sotos	chr4	4996940	24389	CYTL1	1	9	1	1	0	1	0
DMRscaler_8_loc_window_layer	Sotos:Sotos	chr4	5710319	2358	EVC2	1	12	1	1	0	1	0
DMRscaler_8_loc_window_layer	Sotos:Sotos	chr4	6024955	27573	JAKMIP1	1	9	1	1	0	1	0
DMRscaler_8_loc_window_layer	Sotos:Sotos	chr4	6072170	42403	JAKMIP1	1	17	1	1	0	1	0
DMRscaler_8_loc_window_layer	Sotos:Sotos	chr4	6247640	23500		0	8	1	1	0	1	0
DMRscaler_8_loc_window_layer	Sotos:Sotos	chr4	6379482	5427	PPP2R2C	1	11	1	1	0	1	0
DMRscaler_8_loc_window_layer	Sotos:Sotos	chr4	6473529	1654	PPP2R2C	1	7	1	1	0	1	0
DMRscaler_8_loc_window_layer	Sotos:Sotos	chr4	6659194	7518		0	16	1	1	0	1	0
DMRscaler_8_loc_window_layer	Sotos:Sotos	chr4	6728799	22659		0	12	1	1	0	1	0
DMRscaler_8_loc_window_layer	Sotos:Sotos	chr4	6888038	22889		0	13	1	1	0	1	0
DMRscaler_8_loc_window_layer	Sotos:Sotos	chr4	7105272	31999		0	11	1	1	0	1	0
DMRscaler_8_loc_window_layer	Sotos:Sotos	chr4	7486195	62914	SORCS2	1	19	1	1	0	1	0
DMRscaler_8_loc_window_layer	Sotos:Sotos	chr4	7650318	15453	SORCS2	1	11	1	1	0	1	0
DMRscaler_8_loc_window_layer	Sotos:Sotos	chr4	7706547	14242	SORCS2	1	9	1	1	0	1	0
DMRscaler_8_loc_window_layer	Sotos:Sotos	chr4	7940389	1449	AFAP1,AC097381.1	2	8	1	1	0	1	0
DMRscaler_8_loc_window_layer	Sotos:Sotos	chr4	8062590	11603	ABLIM2	1	8	1	1	0	1	0
DMRscaler_8_loc_window_layer	Sotos:Sotos	chr4	8271196	1052	HTRA3	1	9	1	1	0	1	0
DMRscaler_8_loc_window_layer	Sotos:Sotos	chr4	8651068	38785		0	9	1	1	0	1	0
DMRscaler_8_loc_window_layer	Sotos:Sotos	chr4	10459219	8101		0	15	1	1	0	1	0
DMRscaler_8_loc_window_layer	Sotos:Sotos	chr4	11370015	858		0	6	1	1	0	1	0
DMRscaler_8_loc_window_layer	Sotos:Sotos	chr4	15907489	57462	FGFBP1,FGFBP2,PROM1	3	12	1	1	0	1	0
DMRscaler_8_loc_window_layer	Sotos:Sotos	chr4	17710804	71840	FAM184B	1	8	1	1	0	1	0
DMRscaler_8_loc_window_layer	Sotos:Sotos	chr4	21699209	780	KCNIP4	1	9	1	1	0	1	0
DMRscaler_8_loc_window_layer	Sotos:Sotos	chr4	23891486	1136	PPARGC1A	1	6	1	1	0	1	0
DMRscaler_8_loc_window_layer	Sotos:Sotos	chr4	24771586	31457	SOD3	1	19	1	1	0	1	0
DMRscaler_8_loc_window_layer	Sotos:Sotos	chr4	25033126	38455		0	5	1	1	0	1	0
DMRscaler_8_loc_window_layer	Sotos:Sotos	chr4	25090198	25532		0	14	1	1	0	1	0
DMRscaler_8_loc_window_layer	Sotos:Sotos	chr4	25989982	40601		0	7	1	1	0	1	0
DMRscaler_8_loc_window_layer	Sotos:Sotos	chr4	26491963	908	CCKAR	1	7	1	1	0	1	0
DMRscaler_8_loc_window_layer	Sotos:Sotos	chr4	27102875	363114		0	8	1	1	0	1	0
DMRscaler_8_loc_window_layer	Sotos:Sotos	chr4	38869436	28121	FAM114A1	1	9	1	1	0	1	0
DMRscaler_8_loc_window_layer	Sotos:Sotos	chr4	39447968	1163	KLB	1	9	1	1	0	1	0
DMRscaler_8_loc_window_layer	Sotos:Sotos	chr4	40632299	31873	RBM47	1	7	1	1	0	1	0
DMRscaler_8_loc_window_layer	Sotos:Sotos	chr4	41754125	113054		0	7	1	1	0	1	0
DMRscaler_8_loc_window_layer	Sotos:Sotos	chr4	41878119	2869		0	10	1	1	0	1	0
DMRscaler_8_loc_window_layer	Sotos:Sotos	chr4	45603780	784541	GABRG1,GABRA2	2	10	1	1	0	1	0
DMRscaler_8_loc_window_layer	Sotos:Sotos	chr4	46996057	37192	GABRA4,GABRB1	2	7	1	1	0	1	0
DMRscaler_8_loc_window_layer	Sotos:Sotos	chr4	47839218	945	CORIN	1	7	1	1	0	1	0
DMRscaler_8_loc_window_layer	Sotos:Sotos	chr4	52917875	6753	SPATA18	1	7	1	1	0	1	0
DMRscaler_8_loc_window_layer	Sotos:Sotos	chr4	54452606	5641	FIP1L1,LNX1	2	7	1	1	0	1	0
DMRscaler_8_loc_window_layer	Sotos:Sotos	chr4	54959419	5691	FIP1L1	1	11	1	1	0	1	0
DMRscaler_8_loc_window_layer	Sotos:Sotos	chr4	56023423	24407		0	8	1	1	0	1	0
DMRscaler_8_loc_window_layer	Sotos:Sotos	chr4	56502849	205327	NMU	1	20	1	1	0	1	0
DMRscaler_8_loc_window_layer	Sotos:Sotos	chr4	57411000	61545		0	9	1	1	0	1	0
DMRscaler_8_loc_window_layer	Sotos:Sotos	chr4	58035366	29326		0	10	1	1	0	1	0
DMRscaler_8_loc_window_layer	Sotos:Sotos	chr4	69215920	23562		0	6	1	1	0	1	0
DMRscaler_8_loc_window_layer	Sotos:Sotos	chr4	74718978	15897	PF4V1	1	9	1	1	0	1	0
DMRscaler_8_loc_window_layer	Sotos:Sotos	chr4	74864165	561	CXCL5	1	7	1	1	0	1	0
DMRscaler_8_loc_window_layer	Sotos:Sotos	chr4	77341841	64933	CCDC158,SHROOM3	2	14	1	1	0	1	0
DMRscaler_8_loc_window_layer	Sotos:Sotos	chr4	77506682	4322	SHROOM3	1	9	1	1	0	1	0
DMRscaler_8_loc_window_layer	Sotos:Sotos	chr4	77723057	359		0	4	1	1	0	1	0
DMRscaler_8_loc_window_layer	Sotos:Sotos	chr4	79861272	305027	NAA11	1	9	1	1	0	1	0
DMRscaler_8_loc_window_layer	Sotos:Sotos	chr4	81106663	10985	PRDM8	1	14	1	1	0	1	0
DMRscaler_8_loc_window_layer	Sotos:Sotos	chr4	81127819	59380		0	17	1	1	0	1	0
DMRscaler_8_loc_window_layer	Sotos:Sotos	chr4	81952099	9395	BMP3	1	8	1	1	0	1	0
DMRscaler_8_loc_window_layer	Sotos:Sotos	chr4	90757139	676	SNCA	1	8	1	1	0	1	0
DMRscaler_8_loc_window_layer	Sotos:Sotos	chr4	99008595	56310	STPG2	1	11	1	1	0	1	0
DMRscaler_8_loc_window_layer	Sotos:Sotos	chr4	99850587	695	EIF4E	1	10	1	1	0	1	0
DMRscaler_8_loc_window_layer	Sotos:Sotos	chr4	104000000	2557	SLC9B2	1	7	1	1	0	1	0
DMRscaler_8_loc_window_layer	Sotos:Sotos	chr4	111000000	2360	ENPEP	1	14	1	1	0	1	0
DMRscaler_8_loc_window_layer	Sotos:Sotos	chr4	116000000	949193	NDST4	1	7	1	1	0	1	0
DMRscaler_8_loc_window_layer	Sotos:Sotos	chr4	118000000	428	TRAM1L1	1	9	1	1	0	1	0
DMRscaler_8_loc_window_layer	Sotos:Sotos	chr4	123000000	62450	TRPC3	1	12	1	1	0	1	0
DMRscaler_8_loc_window_layer	Sotos:Sotos	chr4	123000000	685	ADAD1	1	11	1	1	0	1	0
DMRscaler_8_loc_window_layer	Sotos:Sotos	chr4	124000000	43004		0	9	1	1	0	1	0
DMRscaler_8_loc_window_layer	Sotos:Sotos	chr4	140000000	588	MGARP,NDUFC1	2	8	1	1	0	1	0
DMRscaler_8_loc_window_layer	Sotos:Sotos	chr4	140000000	75801	SETD7	1	6	1	1	0	1	0
DMRscaler_8_loc_window_layer	Sotos:Sotos	chr4	141000000	69756	CLGN	1	7	1	1	0	1	0
DMRscaler_8_loc_window_layer	Sotos:Sotos	chr4	145000000	109399	GYPB	1	8	1	1	0	1	0
DMRscaler_8_loc_window_layer	Sotos:Sotos	chr4	145000000	291405		0	8	1	1	0	1	0
DMRscaler_8_loc_window_layer	Sotos:Sotos	chr4	147000000	123694		0	7	1	1	0	1	0
DMRscaler_8_loc_window_layer	Sotos:Sotos	chr4	147000000	65337	LSM6	1	9	1	1	0	1	0
DMRscaler_8_loc_window_layer	Sotos:Sotos	chr4	153000000	79580		0	6	1	1	0	1	0
DMRscaler_8_loc_window_layer	Sotos:Sotos	chr4	154000000	757	TRIM2	1	11	1	1	0	1	0
DMRscaler_8_loc_window_layer	Sotos:Sotos	chr4	154000000	18487	TRIM2	1	11	1	1	0	1	0
DMRscaler_8_loc_window_layer	Sotos:Sotos	chr4	155000000	946		0	20	1	1	0	1	0
DMRscaler_8_loc_window_layer	Sotos:Sotos	chr4	156000000	1464	LRAT	1	8	1	1	0	1	0
DMRscaler_8_loc_window_layer	Sotos:Sotos	chr4	156000000	1305	LRAT	1	10	1	1	0	1	0
DMRscaler_8_loc_window_layer	Sotos:Sotos	chr4	156000000	17984	RBM46	1	13	1	1	0	1	0
DMRscaler_8_loc_window_layer	Sotos:Sotos	chr4	166000000	22411	TRIM61,FAM218A	2	19	1	1	0	1	0
DMRscaler_8_loc_window_layer	Sotos:Sotos	chr4	171000000	19702		0	8	1	1	0	1	0
DMRscaler_8_loc_window_layer	Sotos:Sotos	chr4	174000000	10438		0	30	1	1	0	1	0
DMRscaler_8_loc_window_layer	Sotos:Sotos	chr4	174000000	5604		0	7	1	1	0	1	0
DMRscaler_8_loc_window_layer	Sotos:Sotos	chr4	174000000	1827		0	7	1	1	0	1	0
DMRscaler_8_loc_window_layer	Sotos:Sotos	chr4	174000000	3047	HAND2	1	9	1	1	0	1	0
DMRscaler_8_loc_window_layer	Sotos:Sotos	chr4	183000000	75211		0	8	1	1	0	1	0
DMRscaler_8_loc_window_layer	Sotos:Sotos	chr4	184000000	3746		0	13	1	1	0	1	0
DMRscaler_8_loc_window_layer	Sotos:Sotos	chr4	184000000	52882		0	8	1	1	0	1	0
DMRscaler_8_loc_window_layer	Sotos:Sotos	chr4	185000000	450		0	4	1	1	0	1	0
DMRscaler_8_loc_window_layer	Sotos:Sotos	chr4	185000000	2803	STOX2	1	9	1	1	0	1	0
DMRscaler_8_loc_window_layer	Sotos:Sotos	chr4	186000000	257		0	4	1	1	0	1	0
DMRscaler_8_loc_window_layer	Sotos:Sotos	chr4	186000000	1779		0	6	1	1	0	1	0
DMRscaler_8_loc_window_layer	Sotos:Sotos	chr4	186000000	41336		0	8	1	1	0	1	0
DMRscaler_8_loc_window_layer	Sotos:Sotos	chr4	187000000	8890	SORBS2	1	12	1	1	0	1	0
DMRscaler_8_loc_window_layer	Sotos:Sotos	chr4	187000000	41559	F11	1	10	1	1	0	1	0
DMRscaler_8_loc_window_layer	Sotos:Sotos	chr4	187000000	337		0	6	1	1	0	1	0
DMRscaler_8_loc_window_layer	Sotos:Sotos	chr4	189000000	55472		0	7	1	1	0	1	0
DMRscaler_8_loc_window_layer	Sotos:Sotos	chr4	190000000	140171		0	7	1	1	0	1	0
DMRscaler_8_loc_window_layer	Sotos:Sotos	chr4	191000000	2302		0	8	1	1	0	1	0
DMRscaler_8_loc_window_layer	Sotos:Sotos	chr4	191000000	5464		0	15	1	1	0	1	0
DMRscaler_8_loc_window_layer	Sotos:Sotos	chr5	185589	6515	PLEKHG4B,LRRC14B	2	15	1	1	0	1	0
DMRscaler_8_loc_window_layer	Sotos:Sotos	chr5	322735	24253	PDCD6,AHRR	2	15	1	1	0	1	0
DMRscaler_8_loc_window_layer	Sotos:Sotos	chr5	399360	3854	AHRR	1	8	1	1	0	1	0
DMRscaler_8_loc_window_layer	Sotos:Sotos	chr5	475205	4829	SLC9A3	1	8	1	1	0	1	0
DMRscaler_8_loc_window_layer	Sotos:Sotos	chr5	488527	9899	SLC9A3	1	27	1	1	0	1	0
DMRscaler_8_loc_window_layer	Sotos:Sotos	chr5	502436	4037	SLC9A3	1	9	1	1	0	1	0
DMRscaler_8_loc_window_layer	Sotos:Sotos	chr5	530963	5490		0	11	1	1	0	1	0
DMRscaler_8_loc_window_layer	Sotos:Sotos	chr5	538582	9918		0	7	1	1	0	1	0
DMRscaler_8_loc_window_layer	Sotos:Sotos	chr5	555251	6704		0	8	1	1	0	1	0
DMRscaler_8_loc_window_layer	Sotos:Sotos	chr5	978293	23589		0	9	1	1	0	1	0
DMRscaler_8_loc_window_layer	Sotos:Sotos	chr5	1003504	5055		0	8	1	1	0	1	0
DMRscaler_8_loc_window_layer	Sotos:Sotos	chr5	1144950	10904		0	10	1	1	0	1	0
DMRscaler_8_loc_window_layer	Sotos:Sotos	chr5	1196279	16267	SLC6A19	1	24	1	1	0	1	0
DMRscaler_8_loc_window_layer	Sotos:Sotos	chr5	1245669	1622	SLC6A18	1	6	1	1	0	1	0
DMRscaler_8_loc_window_layer	Sotos:Sotos	chr5	1294576	4781	TERT	1	14	1	1	0	1	0
DMRscaler_8_loc_window_layer	Sotos:Sotos	chr5	1379957	6049		0	11	1	1	0	1	0
DMRscaler_8_loc_window_layer	Sotos:Sotos	chr5	1549475	6413		0	13	1	1	0	1	0
DMRscaler_8_loc_window_layer	Sotos:Sotos	chr5	1634460	9196		0	20	1	1	0	1	0
DMRscaler_8_loc_window_layer	Sotos:Sotos	chr5	1645459	16407		0	18	1	1	0	1	0
DMRscaler_8_loc_window_layer	Sotos:Sotos	chr5	1668061	34410		0	13	1	1	0	1	0
DMRscaler_8_loc_window_layer	Sotos:Sotos	chr5	1709413	18632		0	13	1	1	0	1	0
DMRscaler_8_loc_window_layer	Sotos:Sotos	chr5	1831280	5290		0	10	1	1	0	1	0
DMRscaler_8_loc_window_layer	Sotos:Sotos	chr5	1840347	18482		0	28	1	1	0	1	0
DMRscaler_8_loc_window_layer	Sotos:Sotos	chr5	1865662	8300		0	16	1	1	0	1	0
DMRscaler_8_loc_window_layer	Sotos:Sotos	chr5	2007375	4929		0	9	1	1	0	1	0
DMRscaler_8_loc_window_layer	Sotos:Sotos	chr5	2304028	34538		0	8	1	1	0	1	0
DMRscaler_8_loc_window_layer	Sotos:Sotos	chr5	3092821	29342		0	15	1	1	0	1	0
DMRscaler_8_loc_window_layer	Sotos:Sotos	chr5	3180947	7428		0	12	1	1	0	1	0
DMRscaler_8_loc_window_layer	Sotos:Sotos	chr5	3602558	6807		0	17	1	1	0.098428	1	0
DMRscaler_8_loc_window_layer	Sotos:Sotos	chr5	3768103	90173		0	25	1	1	0	1	0
DMRscaler_8_loc_window_layer	Sotos:Sotos	chr5	4207689	87660		0	11	1	1	0	1	0
DMRscaler_8_loc_window_layer	Sotos:Sotos	chr5	5494730	2735		0	5	1	1	0	1	0
DMRscaler_8_loc_window_layer	Sotos:Sotos	chr5	6452065	132913	UBE2QL1	1	23	1	1	0	1	0
DMRscaler_8_loc_window_layer	Sotos:Sotos	chr5	6766613	56629		0	8	1	1	0	1	0
DMRscaler_8_loc_window_layer	Sotos:Sotos	chr5	7851231	868	C5orf49,MTRR	2	7	1	1	0	1	0
DMRscaler_8_loc_window_layer	Sotos:Sotos	chr5	10562456	1401		0	6	1	1	0	1	0
DMRscaler_8_loc_window_layer	Sotos:Sotos	chr5	14993597	504437		0	8	1	1	0	1	0
DMRscaler_8_loc_window_layer	Sotos:Sotos	chr5	19988592	353	CDH18	1	9	1	1	0	1	0
DMRscaler_8_loc_window_layer	Sotos:Sotos	chr5	23411506	540050	PRDM9,C5orf17	2	18	1	1	0	1	0
DMRscaler_8_loc_window_layer	Sotos:Sotos	chr5	26669610	369227	CDH9	1	10	1	1	0	1	0
DMRscaler_8_loc_window_layer	Sotos:Sotos	chr5	28809997	649		0	4	1	1	0	1	0
DMRscaler_8_loc_window_layer	Sotos:Sotos	chr5	33855241	37857	ADAMTS12	1	6	1	1	0	1	0
DMRscaler_8_loc_window_layer	Sotos:Sotos	chr5	35925474	66506	CAPSL,UGT3A1	2	16	1	1	0	1	0
DMRscaler_8_loc_window_layer	Sotos:Sotos	chr5	37814381	19791	GDNF	1	7	1	1	0	1	0
DMRscaler_8_loc_window_layer	Sotos:Sotos	chr5	37835506	1243	GDNF	1	11	1	1	0	1	0.000805
DMRscaler_8_loc_window_layer	Sotos:Sotos	chr5	38426404	37916	EGFLAM	1	14	1	1	0	1	0
DMRscaler_8_loc_window_layer	Sotos:Sotos	chr5	40835557	5759	CARD6	1	8	1	1	0	1	0
DMRscaler_8_loc_window_layer	Sotos:Sotos	chr5	41509352	1168	PLCXD3	1	7	1	1	0	1	0
DMRscaler_8_loc_window_layer	Sotos:Sotos	chr5	42756786	386	CCDC152	1	5	1	1	0	1	0
DMRscaler_8_loc_window_layer	Sotos:Sotos	chr5	42813842	135769		0	23	1	1	0	1	0
DMRscaler_8_loc_window_layer	Sotos:Sotos	chr5	42951935	40621		0	20	1	1	0	1	0
DMRscaler_8_loc_window_layer	Sotos:Sotos	chr5	43000303	908		0	7	1	1	0	1	0
DMRscaler_8_loc_window_layer	Sotos:Sotos	chr5	43034043	4569		0	11	1	1	0	1	0
DMRscaler_8_loc_window_layer	Sotos:Sotos	chr5	50070402	149066	PARP8	1	7	1	1	0	1	0
DMRscaler_8_loc_window_layer	Sotos:Sotos	chr5	54162153	125310	ESM1	1	20	1	1	0	1	0
DMRscaler_8_loc_window_layer	Sotos:Sotos	chr5	54448226	20688	CDC20B,GPX8	2	10	1	1	0	1	0
DMRscaler_8_loc_window_layer	Sotos:Sotos	chr5	55529124	14804	ANKRD55	1	7	1	1	0	1	0
DMRscaler_8_loc_window_layer	Sotos:Sotos	chr5	61028265	71019	C5orf64	1	8	1	1	0	1	0
DMRscaler_8_loc_window_layer	Sotos:Sotos	chr5	63257941	203642	HTR1A	1	9	1	1	0	1	0
DMRscaler_8_loc_window_layer	Sotos:Sotos	chr5	64330880	317		0	5	1	1	0	1	0
DMRscaler_8_loc_window_layer	Sotos:Sotos	chr5	66461884	24536	MAST4,CD180	2	7	1	1	0	1	0
DMRscaler_8_loc_window_layer	Sotos:Sotos	chr5	68787696	422		0	7	1	1	0	1	0
DMRscaler_8_loc_window_layer	Sotos:Sotos	chr5	70741802	8351		0	7	1	1	0	1	0
DMRscaler_8_loc_window_layer	Sotos:Sotos	chr5	71188518	128280		0	8	1	1	0	1	0
DMRscaler_8_loc_window_layer	Sotos:Sotos	chr5	71713118	741		0	4	1	1	0	1	0
DMRscaler_8_loc_window_layer	Sotos:Sotos	chr5	71803282	103813	ZNF366	1	9	1	1	0	1	0
DMRscaler_8_loc_window_layer	Sotos:Sotos	chr5	72470395	41229	TMEM174	1	8	1	1	0	1	0
DMRscaler_8_loc_window_layer	Sotos:Sotos	chr5	72530105	62944		0	12	1	1	0	1	0
DMRscaler_8_loc_window_layer	Sotos:Sotos	chr5	72607540	69691		0	12	1	1	0	1	0
DMRscaler_8_loc_window_layer	Sotos:Sotos	chr5	74162458	36965	FAM169A	1	10	1	1	0	1	0
DMRscaler_8_loc_window_layer	Sotos:Sotos	chr5	76114933	1237	F2RL1	1	7	1	1	0	1	0
DMRscaler_8_loc_window_layer	Sotos:Sotos	chr5	77080995	59814	TBCA	1	8	1	1	0	1	0
DMRscaler_8_loc_window_layer	Sotos:Sotos	chr5	77142620	35799	TBCA	1	15	1	1	0	1	0
DMRscaler_8_loc_window_layer	Sotos:Sotos	chr5	77219859	48057		0	11	1	1	0	1	0
DMRscaler_8_loc_window_layer	Sotos:Sotos	chr5	77943786	5292	LHFPL2	1	9	1	1	0	1	0
DMRscaler_8_loc_window_layer	Sotos:Sotos	chr5	78365255	822	DMGDH,BHMT2	2	6	1	1	0	1	0
DMRscaler_8_loc_window_layer	Sotos:Sotos	chr5	78407153	1195	DMGDH,BHMT	2	12	1	1	0	1	0
DMRscaler_8_loc_window_layer	Sotos:Sotos	chr5	78985425	84653	CMYA5	1	13	1	1	0	1	0
DMRscaler_8_loc_window_layer	Sotos:Sotos	chr5	79378709	29727	THBS4,SERINC5	2	9	1	1	0	1	0
DMRscaler_8_loc_window_layer	Sotos:Sotos	chr5	79552470	43755		0	6	1	1	0	1	0
DMRscaler_8_loc_window_layer	Sotos:Sotos	chr5	80501544	28670	RASGRF2,CKMT2	2	10	1	1	0	1	0
DMRscaler_8_loc_window_layer	Sotos:Sotos	chr5	80655015	61249	ACOT12,SSBP2	2	8	1	1	0	1	0
DMRscaler_8_loc_window_layer	Sotos:Sotos	chr5	83016630	1292	HAPLN1	1	10	1	1	0	1	0
DMRscaler_8_loc_window_layer	Sotos:Sotos	chr5	92923623	4993	NR2F1	1	6	1	1	0	1	0
DMRscaler_8_loc_window_layer	Sotos:Sotos	chr5	100000000	1312493		0	12	1	1	0	1	0
DMRscaler_8_loc_window_layer	Sotos:Sotos	chr5	102000000	7458	SLCO6A1	1	7	1	1	0	1	0
DMRscaler_8_loc_window_layer	Sotos:Sotos	chr5	113000000	594	MCC	1	8	1	1	0	1	0
DMRscaler_8_loc_window_layer	Sotos:Sotos	chr5	113000000	376261		0	7	1	1	0	1	0
DMRscaler_8_loc_window_layer	Sotos:Sotos	chr5	116000000	483	COMMD10	1	5	1	1	0	1	0
DMRscaler_8_loc_window_layer	Sotos:Sotos	chr5	121000000	572	FTMT	1	6	1	1	0	1	0
DMRscaler_8_loc_window_layer	Sotos:Sotos	chr5	122000000	3206	PRDM6	1	6	1	1	0	1	0
DMRscaler_8_loc_window_layer	Sotos:Sotos	chr5	126000000	798	C5orf63	1	13	1	1	0	1	0
DMRscaler_8_loc_window_layer	Sotos:Sotos	chr5	127000000	118169		0	7	1	1	0	1	0
DMRscaler_8_loc_window_layer	Sotos:Sotos	chr5	131000000	432	ACSL6	1	5	1	1	0	1	0
DMRscaler_8_loc_window_layer	Sotos:Sotos	chr5	131000000	16701	ACSL6	1	7	1	1	0	1	0
DMRscaler_8_loc_window_layer	Sotos:Sotos	chr5	132000000	1377	P4HA2,PDLIM4	2	11	1	1	0	1	0.177923
DMRscaler_8_loc_window_layer	Sotos:Sotos	chr5	132000000	12354	P4HA2,PDLIM4	2	10	1	1	0	1	0
DMRscaler_8_loc_window_layer	Sotos:Sotos	chr5	132000000	2951	IL13	1	7	1	1	0	1	0
DMRscaler_8_loc_window_layer	Sotos:Sotos	chr5	132000000	9145		0	8	1	1	0	1	0
DMRscaler_8_loc_window_layer	Sotos:Sotos	chr5	132000000	24237	CCNI2,SEPT8	2	8	1	1	0	1	0
DMRscaler_8_loc_window_layer	Sotos:Sotos	chr5	132000000	34579	8:Sep	1	12	1	1	0	1	0
DMRscaler_8_loc_window_layer	Sotos:Sotos	chr5	132000000	11538	SOWAHA,SHROOM1	2	15	1	1	0	1	0
DMRscaler_8_loc_window_layer	Sotos:Sotos	chr5	133000000	2371	FSTL4	1	8	1	1	0	1	0
DMRscaler_8_loc_window_layer	Sotos:Sotos	chr5	133000000	244981		0	6	1	1	0	1	0
DMRscaler_8_loc_window_layer	Sotos:Sotos	chr5	134000000	88495	C5orf66	1	18	1	1	0	1	0
DMRscaler_8_loc_window_layer	Sotos:Sotos	chr5	135000000	629	C5orf66	1	5	1	1	0	1	0
DMRscaler_8_loc_window_layer	Sotos:Sotos	chr5	135000000	9333	C5orf66,H2AFY	2	6	1	1	0	1	0
DMRscaler_8_loc_window_layer	Sotos:Sotos	chr5	135000000	811	H2AFY	1	10	1	1	0	1	0
DMRscaler_8_loc_window_layer	Sotos:Sotos	chr5	135000000	35842		0	10	1	1	0	1	0.300123
DMRscaler_8_loc_window_layer	Sotos:Sotos	chr5	135000000	41667		0	10	1	1	0	1	0.009456
DMRscaler_8_loc_window_layer	Sotos:Sotos	chr5	135000000	32593	CXCL14	1	9	1	1	0	1	0
DMRscaler_8_loc_window_layer	Sotos:Sotos	chr5	135000000	5855	CXCL14	1	9	1	1	0	1	0
DMRscaler_8_loc_window_layer	Sotos:Sotos	chr5	135000000	34280	IL9,LECT2	2	8	1	1	0	1	0
DMRscaler_8_loc_window_layer	Sotos:Sotos	chr5	135000000	5556		0	7	1	1	0	1	0
DMRscaler_8_loc_window_layer	Sotos:Sotos	chr5	135000000	827	TGFBI	1	7	1	1	0	1	0
DMRscaler_8_loc_window_layer	Sotos:Sotos	chr5	137000000	193684	SPOCK1	1	8	1	1	0	1	0
DMRscaler_8_loc_window_layer	Sotos:Sotos	chr5	137000000	21870	MYOT,PKD2L2	2	12	1	1	0	1	0
DMRscaler_8_loc_window_layer	Sotos:Sotos	chr5	137000000	36557	NME5	1	8	1	1	0	1	0
DMRscaler_8_loc_window_layer	Sotos:Sotos	chr5	138000000	166	GFRA3	1	4	1	1	0	1	0
DMRscaler_8_loc_window_layer	Sotos:Sotos	chr5	138000000	4086		0	7	1	1	0	1	0
DMRscaler_8_loc_window_layer	Sotos:Sotos	chr5	138000000	142505	CTNNA1	1	10	1	1	0	1	0
DMRscaler_8_loc_window_layer	Sotos:Sotos	chr5	139000000	9847	PAIP2,SLC23A1	2	9	1	1	0	1	0
DMRscaler_8_loc_window_layer	Sotos:Sotos	chr5	139000000	31007	UBE2D2	1	7	1	1	0	1	0
DMRscaler_8_loc_window_layer	Sotos:Sotos	chr5	139000000	5799		0	12	1	1	0	1	0
DMRscaler_8_loc_window_layer	Sotos:Sotos	chr5	139000000	61029	PSD2,NRG2	2	19	1	1	0	1	0
DMRscaler_8_loc_window_layer	Sotos:Sotos	chr5	139000000	54958	NRG2	1	9	1	1	0	1	0
DMRscaler_8_loc_window_layer	Sotos:Sotos	chr5	139000000	5175	PURA	1	14	1	1	0	1	0
DMRscaler_8_loc_window_layer	Sotos:Sotos	chr5	140000000	29487	CYSTM1	1	13	1	1	0	1	0
DMRscaler_8_loc_window_layer	Sotos:Sotos	chr5	140000000	3589	CD14	1	8	1	1	0	1	0
DMRscaler_8_loc_window_layer	Sotos:Sotos	chr5	140000000	7098		0	9	1	1	0	1	0
DMRscaler_8_loc_window_layer	Sotos:Sotos	chr5	140000000	154897	PCDHA1,PCDHA2,PCDHA3,PCDHA4,PCDHA5,PCDHA6,PCDHA7,PCDHA8,PCDHA9,PCDHA10,PCDHA11,PCDHA12	12	154	1	1	0	1	0
DMRscaler_8_loc_window_layer	Sotos:Sotos	chr5	140000000	2296	PCDHA1,PCDHA2,PCDHA3,PCDHA4,PCDHA5,PCDHA6,PCDHA7,PCDHA8,PCDHA9,PCDHA10,PCDHA11,PCDHA12,PCDHA13	13	8	1	1	0	1	0
DMRscaler_8_loc_window_layer	Sotos:Sotos	chr5	140000000	82320	PCDHB2,PCDHB3,PCDHB4,PCDHB5,PCDHB6,PCDHB7	6	113	1	1	0	1	0
DMRscaler_8_loc_window_layer	Sotos:Sotos	chr5	141000000	6906	PCDHB8,PCDHB16	2	21	1	1	0	1	0
DMRscaler_8_loc_window_layer	Sotos:Sotos	chr5	141000000	4808		0	11	1	1	0	1	0
DMRscaler_8_loc_window_layer	Sotos:Sotos	chr5	141000000	36033	PCDHB10,PCDHB11,PCDHB12,PCDHB13,PCDHB14	5	54	1	1	0	1	0
DMRscaler_8_loc_window_layer	Sotos:Sotos	chr5	141000000	68914	PCDHB15,SLC25A2	2	41	1	1	0	1	0
DMRscaler_8_loc_window_layer	Sotos:Sotos	chr5	141000000	2477	PCDHGA1	1	10	1	1	0	1	0
DMRscaler_8_loc_window_layer	Sotos:Sotos	chr5	141000000	94154	PCDHGA1,PCDHGA2,PCDHGA3,PCDHGA8,PCDHGA10,PCDHGB7,PCDHGA11,PCDHGA12	8	276	1	1	0	1	0
DMRscaler_8_loc_window_layer	Sotos:Sotos	chr5	141000000	7552	PCDHGA1,PCDHGA2,PCDHGA3,PCDHGA8,PCDHGA10,PCDHGB7,PCDHGA11,PCDHGA12,PCDHGC3	9	13	1	1	0.142479	1	0
DMRscaler_8_loc_window_layer	Sotos:Sotos	chr5	141000000	9719		0	8	1	1	0	1	0
DMRscaler_8_loc_window_layer	Sotos:Sotos	chr5	141000000	49741	PCDH1	1	18	1	1	0	1	0
DMRscaler_8_loc_window_layer	Sotos:Sotos	chr5	141000000	10329	PCDH1	1	7	1	1	0	1	0
DMRscaler_8_loc_window_layer	Sotos:Sotos	chr5	142000000	30685	SPRY4	1	9	1	1	0	1	0
DMRscaler_8_loc_window_layer	Sotos:Sotos	chr5	145000000	20717		0	7	1	1	0	1	0
DMRscaler_8_loc_window_layer	Sotos:Sotos	chr5	146000000	296		0	5	1	1	0	1	0
DMRscaler_8_loc_window_layer	Sotos:Sotos	chr5	149000000	34155	ABLIM3	1	9	1	1	0	1	0
DMRscaler_8_loc_window_layer	Sotos:Sotos	chr5	149000000	300	IL17B	1	7	1	1	0	1	0
DMRscaler_8_loc_window_layer	Sotos:Sotos	chr5	149000000	21339	CSNK1A1	1	6	1	1	0	1	0
DMRscaler_8_loc_window_layer	Sotos:Sotos	chr5	150000000	860	CDX1	1	9	1	1	0	1	0
DMRscaler_8_loc_window_layer	Sotos:Sotos	chr5	150000000	32129	SLC6A7,CAMK2A	2	9	1	1	0	1	0
DMRscaler_8_loc_window_layer	Sotos:Sotos	chr5	150000000	25140	CAMK2A	1	9	1	1	0	1	0
DMRscaler_8_loc_window_layer	Sotos:Sotos	chr5	150000000	307	CAMK2A	1	5	1	1	0	1	0
DMRscaler_8_loc_window_layer	Sotos:Sotos	chr5	150000000	54190	ARSI	1	11	1	1	0	1	0
DMRscaler_8_loc_window_layer	Sotos:Sotos	chr5	150000000	15878	SYNPO	1	9	1	1	0	1	0
DMRscaler_8_loc_window_layer	Sotos:Sotos	chr5	150000000	299	ZNF300	1	8	1	1	0	1	0
DMRscaler_8_loc_window_layer	Sotos:Sotos	chr5	150000000	59582		0	11	1	1	0	1	0
DMRscaler_8_loc_window_layer	Sotos:Sotos	chr5	151000000	17325	ANXA6	1	7	1	1	0	1	0
DMRscaler_8_loc_window_layer	Sotos:Sotos	chr5	151000000	37319	FAT2	1	9	1	1	0	1	0
DMRscaler_8_loc_window_layer	Sotos:Sotos	chr5	154000000	9041	MFAP3,GALNT10	2	8	1	1	0	1	0
DMRscaler_8_loc_window_layer	Sotos:Sotos	chr5	154000000	118193		0	13	1	1	0	1	0
DMRscaler_8_loc_window_layer	Sotos:Sotos	chr5	154000000	1111		0	7	1	1	0	1	0
DMRscaler_8_loc_window_layer	Sotos:Sotos	chr5	154000000	923		0	6	1	1	0	1	0
DMRscaler_8_loc_window_layer	Sotos:Sotos	chr5	157000000	3224	SOX30	1	10	1	1	0	1	0
DMRscaler_8_loc_window_layer	Sotos:Sotos	chr5	157000000	18927	C5orf52	1	8	1	1	0	1	0
DMRscaler_8_loc_window_layer	Sotos:Sotos	chr5	158000000	35991	EBF1	1	10	1	1	0	1	0
DMRscaler_8_loc_window_layer	Sotos:Sotos	chr5	159000000	5394		0	15	1	1	0	1	0
DMRscaler_8_loc_window_layer	Sotos:Sotos	chr5	159000000	128431		0	8	1	1	0	1	0
DMRscaler_8_loc_window_layer	Sotos:Sotos	chr5	159000000	54882	ADRA1B	1	10	1	1	0	1	0
DMRscaler_8_loc_window_layer	Sotos:Sotos	chr5	160000000	79488	FABP6	1	17	1	1	0	1	0
DMRscaler_8_loc_window_layer	Sotos:Sotos	chr5	160000000	170		0	8	1	1	0	1	0
DMRscaler_8_loc_window_layer	Sotos:Sotos	chr5	168000000	21958		0	6	1	1	0	1	0
DMRscaler_8_loc_window_layer	Sotos:Sotos	chr5	168000000	72155	SLIT3	1	11	1	1	0	1	0
DMRscaler_8_loc_window_layer	Sotos:Sotos	chr5	171000000	18541		0	8	1	1	0	1	0
DMRscaler_8_loc_window_layer	Sotos:Sotos	chr5	171000000	17851	FGF18	1	9	1	1	0	1	0
DMRscaler_8_loc_window_layer	Sotos:Sotos	chr5	171000000	109443		0	11	1	1	0	1	0
DMRscaler_8_loc_window_layer	Sotos:Sotos	chr5	171000000	55230		0	8	1	1	0	1	0
DMRscaler_8_loc_window_layer	Sotos:Sotos	chr5	172000000	322		0	4	1	1	0	1	0
DMRscaler_8_loc_window_layer	Sotos:Sotos	chr5	172000000	78747		0	10	1	1	0	1	0
DMRscaler_8_loc_window_layer	Sotos:Sotos	chr5	172000000	14592		0	8	1	1	0	1	0
DMRscaler_8_loc_window_layer	Sotos:Sotos	chr5	172000000	28069	NEURL1B	1	15	1	1	0	1	0
DMRscaler_8_loc_window_layer	Sotos:Sotos	chr5	172000000	13995		0	7	1	1	0	1	0
DMRscaler_8_loc_window_layer	Sotos:Sotos	chr5	173000000	1322		0	7	1	1	0	1	0
DMRscaler_8_loc_window_layer	Sotos:Sotos	chr5	173000000	37997		0	15	1	1	0	1	0
DMRscaler_8_loc_window_layer	Sotos:Sotos	chr5	173000000	124835	STC2	1	22	1	1	0	1	0
DMRscaler_8_loc_window_layer	Sotos:Sotos	chr5	174000000	25790		0	6	1	1	0	1	0
DMRscaler_8_loc_window_layer	Sotos:Sotos	chr5	174000000	3150		0	8	1	1	0	1	0
DMRscaler_8_loc_window_layer	Sotos:Sotos	chr5	175000000	42885		0	9	1	1	0	1	0
DMRscaler_8_loc_window_layer	Sotos:Sotos	chr5	176000000	26221	CDHR2	1	11	1	1	0	1	0
DMRscaler_8_loc_window_layer	Sotos:Sotos	chr5	176000000	12036	GPRIN1	1	8	1	1	0	1	0
DMRscaler_8_loc_window_layer	Sotos:Sotos	chr5	176000000	8001	SNCB	1	8	1	1	0	1	0
DMRscaler_8_loc_window_layer	Sotos:Sotos	chr5	176000000	42007		0	16	1	1	0	1	0
DMRscaler_8_loc_window_layer	Sotos:Sotos	chr5	176000000	39051		0	14	1	1	0	1	0
DMRscaler_8_loc_window_layer	Sotos:Sotos	chr5	176000000	45588		0	9	1	1	0	1	0
DMRscaler_8_loc_window_layer	Sotos:Sotos	chr5	176000000	25121	UNC5A	1	6	1	1	0	1	0
DMRscaler_8_loc_window_layer	Sotos:Sotos	chr5	176000000	10463	UNC5A,HK3	2	20	1	1	0	1	0
DMRscaler_8_loc_window_layer	Sotos:Sotos	chr5	177000000	16212		0	14	1	1	0	1	0
DMRscaler_8_loc_window_layer	Sotos:Sotos	chr5	177000000	4370	SLC34A1,PFN3	2	9	1	1	0	1	0
DMRscaler_8_loc_window_layer	Sotos:Sotos	chr5	177000000	33990		0	9	1	1	0	1	0
DMRscaler_8_loc_window_layer	Sotos:Sotos	chr5	177000000	10578	PROP1	1	10	1	1	0	1	0
DMRscaler_8_loc_window_layer	Sotos:Sotos	chr5	178000000	11801		0	13	1	1	0	1	0
DMRscaler_8_loc_window_layer	Sotos:Sotos	chr5	178000000	22514	COL23A1	1	7	1	1	0	1	0
DMRscaler_8_loc_window_layer	Sotos:Sotos	chr5	178000000	28379	GRM6	1	10	1	1	0	1	0
DMRscaler_8_loc_window_layer	Sotos:Sotos	chr5	179000000	6265	ADAMTS2	1	10	1	1	0	1	0
DMRscaler_8_loc_window_layer	Sotos:Sotos	chr5	179000000	50657	ADAMTS2	1	18	1	1	0	1	0
DMRscaler_8_loc_window_layer	Sotos:Sotos	chr5	179000000	29794	ADAMTS2	1	12	1	1	0	1	0
DMRscaler_8_loc_window_layer	Sotos:Sotos	chr5	179000000	27966	ADAMTS2	1	14	1	1	0	1	0
DMRscaler_8_loc_window_layer	Sotos:Sotos	chr5	179000000	97978		0	13	1	1	0	1	0
DMRscaler_8_loc_window_layer	Sotos:Sotos	chr5	179000000	4351	RUFY1	1	10	1	1	0	1	0
DMRscaler_8_loc_window_layer	Sotos:Sotos	chr5	179000000	3347	SQSTM1	1	8	1	1	0	1	0
DMRscaler_8_loc_window_layer	Sotos:Sotos	chr5	179000000	9397	RNF130	1	8	1	1	0	1	0
DMRscaler_8_loc_window_layer	Sotos:Sotos	chr5	180000000	37454	RASGEF1C	1	9	1	1	0	1	0
DMRscaler_8_loc_window_layer	Sotos:Sotos	chr5	180000000	33631	RASGEF1C	1	16	1	1	0	1	0
DMRscaler_8_loc_window_layer	Sotos:Sotos	chr5	180000000	212	RASGEF1C	1	4	1	1	0	1	0
DMRscaler_8_loc_window_layer	Sotos:Sotos	chr5	180000000	16637	GFPT2	1	13	1	1	0.072128	1	0
DMRscaler_8_loc_window_layer	Sotos:Sotos	chr5	180000000	525		0	4	1	1	0	1	0
DMRscaler_8_loc_window_layer	Sotos:Sotos	chr5	180000000	15517		0	8	1	1	0	1	0
DMRscaler_8_loc_window_layer	Sotos:Sotos	chr5	180000000	50833	BTNL9	1	21	1	1	0	1	0
DMRscaler_8_loc_window_layer	Sotos:Sotos	chr5	181000000	72744	OR2V2	1	38	1	1	0	1	0
DMRscaler_8_loc_window_layer	Sotos:Sotos	chr5	181000000	9533	TRIM7	1	12	1	1	0	1	0
DMRscaler_8_loc_window_layer	Sotos:Sotos	chr5	181000000	2236		0	12	1	1	0	1	0
DMRscaler_8_loc_window_layer	Sotos:Sotos	chr6	653616	3535	EXOC2,HUS1B	2	8	1	1	0	1	0
DMRscaler_8_loc_window_layer	Sotos:Sotos	chr6	885298	15784		0	9	1	1	0	1	0
DMRscaler_8_loc_window_layer	Sotos:Sotos	chr6	1312517	1214	FOXQ1	1	8	1	1	0	1	0
DMRscaler_8_loc_window_layer	Sotos:Sotos	chr6	1315143	6625		0	7	1	1	0	1	0
DMRscaler_8_loc_window_layer	Sotos:Sotos	chr6	1400797	45592		0	13	1	1	0	1	0
DMRscaler_8_loc_window_layer	Sotos:Sotos	chr6	1522087	56007		0	17	1	1	0	1	0
DMRscaler_8_loc_window_layer	Sotos:Sotos	chr6	1581740	22473		0	34	1	1	0	1	0.102523
DMRscaler_8_loc_window_layer	Sotos:Sotos	chr6	1615236	5858		0	16	1	1	0	1	0.100376
DMRscaler_8_loc_window_layer	Sotos:Sotos	chr6	3053528	10811	RIPK1	1	9	1	1	0	1	0
DMRscaler_8_loc_window_layer	Sotos:Sotos	chr6	3160547	10286		0	8	1	1	0	1	0
DMRscaler_8_loc_window_layer	Sotos:Sotos	chr6	4078943	630	FAM217A,C6orf201	2	8	1	1	0	1	0
DMRscaler_8_loc_window_layer	Sotos:Sotos	chr6	4459669	152396		0	10	1	1	0	1	0
DMRscaler_8_loc_window_layer	Sotos:Sotos	chr6	5086610	22316	PPP1R3G,LYRM4	2	8	1	1	0	1	0
DMRscaler_8_loc_window_layer	Sotos:Sotos	chr6	5969260	25697		0	8	1	1	0	1	0
DMRscaler_8_loc_window_layer	Sotos:Sotos	chr6	6057114	263597	F13A1	1	12	1	1	0	1	0
DMRscaler_8_loc_window_layer	Sotos:Sotos	chr6	7427301	54526		0	11	1	1	0	1	0
DMRscaler_8_loc_window_layer	Sotos:Sotos	chr6	10099432	213546	OFCC1	1	10	1	1	0	1	0
DMRscaler_8_loc_window_layer	Sotos:Sotos	chr6	10398698	5666	TFAP2A	1	7	1	1	0	1	0
DMRscaler_8_loc_window_layer	Sotos:Sotos	chr6	10416508	2509	TFAP2A	1	7	1	1	0	1	0
DMRscaler_8_loc_window_layer	Sotos:Sotos	chr6	13511451	62641		0	8	1	1	0	1	0
DMRscaler_8_loc_window_layer	Sotos:Sotos	chr6	13915058	9513		0	6	1	1	0	1	0
DMRscaler_8_loc_window_layer	Sotos:Sotos	chr6	16168458	48777		0	9	1	1	0	1	0
DMRscaler_8_loc_window_layer	Sotos:Sotos	chr6	16306096	17190	ATXN1	1	8	1	1	0	1	0
DMRscaler_8_loc_window_layer	Sotos:Sotos	chr6	16965070	137241		0	17	1	1	0	1	0
DMRscaler_8_loc_window_layer	Sotos:Sotos	chr6	17282700	111123	RBM24,CAP2	2	17	1	1	0	1	0
DMRscaler_8_loc_window_layer	Sotos:Sotos	chr6	17394417	186832	CAP2	1	8	1	1	0	1	0
DMRscaler_8_loc_window_layer	Sotos:Sotos	chr6	17988861	31784		0	8	1	1	0	1	0
DMRscaler_8_loc_window_layer	Sotos:Sotos	chr6	18368844	18628	RNF144B	1	7	1	1	0	1	0
DMRscaler_8_loc_window_layer	Sotos:Sotos	chr6	24313867	44442	DCDC2,KAAG1	2	10	1	1	0	1	0
DMRscaler_8_loc_window_layer	Sotos:Sotos	chr6	26016674	1512	HIST1H1A	1	12	1	1	0	1	0
DMRscaler_8_loc_window_layer	Sotos:Sotos	chr6	26180928	2757		0	7	1	1	0	1	0
DMRscaler_8_loc_window_layer	Sotos:Sotos	chr6	26319377	11919		0	10	1	1	0	1	0
DMRscaler_8_loc_window_layer	Sotos:Sotos	chr6	26521385	7244		0	8	1	1	0	1	0
DMRscaler_8_loc_window_layer	Sotos:Sotos	chr6	26987575	576		0	7	1	1	0	1	0
DMRscaler_8_loc_window_layer	Sotos:Sotos	chr6	27179037	18366		0	13	1	1	0	1	0
DMRscaler_8_loc_window_layer	Sotos:Sotos	chr6	27205325	13993	PRSS16	1	19	1	1	0	1	0
DMRscaler_8_loc_window_layer	Sotos:Sotos	chr6	27219812	8377	PRSS16	1	6	1	1	0	1	0
DMRscaler_8_loc_window_layer	Sotos:Sotos	chr6	27236324	543		0	5	1	1	0	1	0
DMRscaler_8_loc_window_layer	Sotos:Sotos	chr6	27258540	698	POM121L2	1	8	1	1	0	1	0
DMRscaler_8_loc_window_layer	Sotos:Sotos	chr6	27280603	58000		0	9	1	1	0	1	0
DMRscaler_8_loc_window_layer	Sotos:Sotos	chr6	27390647	49285	ZNF184	1	6	1	1	0	1	0
DMRscaler_8_loc_window_layer	Sotos:Sotos	chr6	27598947	36903		0	7	1	1	0	1	0
DMRscaler_8_loc_window_layer	Sotos:Sotos	chr6	27647713	5872		0	14	1	1	0	1	0
DMRscaler_8_loc_window_layer	Sotos:Sotos	chr6	27706275	33846		0	13	1	1	0	1	0
DMRscaler_8_loc_window_layer	Sotos:Sotos	chr6	27782658	9055	HIST1H2BM	1	10	1	1	0	1	0
DMRscaler_8_loc_window_layer	Sotos:Sotos	chr6	28058715	494		0	10	1	1	0	1	0
DMRscaler_8_loc_window_layer	Sotos:Sotos	chr6	28220797	6424	ZKSCAN4,NKAPL	2	13	1	1	0	1	0
DMRscaler_8_loc_window_layer	Sotos:Sotos	chr6	28436690	10426		0	6	1	1	0	1	0
DMRscaler_8_loc_window_layer	Sotos:Sotos	chr6	28457925	16589	GPX6	1	9	1	1	0	1	0
DMRscaler_8_loc_window_layer	Sotos:Sotos	chr6	28479410	303	GPX6	1	8	1	1	0	1	0
DMRscaler_8_loc_window_layer	Sotos:Sotos	chr6	28493500	1364	GPX6,GPX5	2	9	1	1	0	1	0
DMRscaler_8_loc_window_layer	Sotos:Sotos	chr6	28497278	7669	GPX5	1	19	1	1	0	1	0
DMRscaler_8_loc_window_layer	Sotos:Sotos	chr6	28510281	30207	SCAND3	1	25	1	1	0	1	0
DMRscaler_8_loc_window_layer	Sotos:Sotos	chr6	28551812	2869	SCAND3	1	12	1	1	0	1	0
DMRscaler_8_loc_window_layer	Sotos:Sotos	chr6	28554964	477	SCAND3	1	14	1	1	0	1	0
DMRscaler_8_loc_window_layer	Sotos:Sotos	chr6	28555601	1480	SCAND3	1	9	1	1	0	1	0
DMRscaler_8_loc_window_layer	Sotos:Sotos	chr6	28557291	475	SCAND3	1	11	1	1	0	1	0
DMRscaler_8_loc_window_layer	Sotos:Sotos	chr6	28557846	7558	SCAND3	1	6	1	1	0	1	0
DMRscaler_8_loc_window_layer	Sotos:Sotos	chr6	28583971	18821	SCAND3	1	43	1	1	0	1	0
DMRscaler_8_loc_window_layer	Sotos:Sotos	chr6	28603059	13310		0	17	1	1	0	1	0
DMRscaler_8_loc_window_layer	Sotos:Sotos	chr6	28641729	22498		0	17	1	1	0	1	0
DMRscaler_8_loc_window_layer	Sotos:Sotos	chr6	28677698	55722		0	20	1	1	0	1	0
DMRscaler_8_loc_window_layer	Sotos:Sotos	chr6	28783371	1651		0	8	1	1	0	1	0
DMRscaler_8_loc_window_layer	Sotos:Sotos	chr6	28827692	3816		0	43	1	1	0	1	0
DMRscaler_8_loc_window_layer	Sotos:Sotos	chr6	28832274	2131		0	13	1	1	0	1	0
DMRscaler_8_loc_window_layer	Sotos:Sotos	chr6	28834513	26911		0	13	1	1	0	1	0
DMRscaler_8_loc_window_layer	Sotos:Sotos	chr6	28889682	947	TRIM27	1	10	1	1	0	1	0
DMRscaler_8_loc_window_layer	Sotos:Sotos	chr6	28908623	54349	ZNF311	1	65	1	1	0	1	0
DMRscaler_8_loc_window_layer	Sotos:Sotos	chr6	28979498	4772		0	12	1	1	0	1	0
DMRscaler_8_loc_window_layer	Sotos:Sotos	chr6	28984832	71054	OR2W1,OR2B3	2	18	1	1	0	1	0
DMRscaler_8_loc_window_layer	Sotos:Sotos	chr6	29080040	61526	OR2J3,OR2J2	2	15	1	1	0	1	0
DMRscaler_8_loc_window_layer	Sotos:Sotos	chr6	29274617	35677	OR14J1	1	13	1	1	0	1	0
DMRscaler_8_loc_window_layer	Sotos:Sotos	chr6	29342286	530	OR5V1,OR12D3	2	7	1	1	0	1	0
DMRscaler_8_loc_window_layer	Sotos:Sotos	chr6	29407834	399	OR11A1,OR10C1	2	7	1	1	0	1	0
DMRscaler_8_loc_window_layer	Sotos:Sotos	chr6	29518072	3067		0	10	1	1	0	1	0
DMRscaler_8_loc_window_layer	Sotos:Sotos	chr6	29595002	334	GABBR1	1	8	1	1	0	1	0
DMRscaler_8_loc_window_layer	Sotos:Sotos	chr6	29600642	3507	GABBR1	1	10	1	1	0	1	0
DMRscaler_8_loc_window_layer	Sotos:Sotos	chr6	29632605	3088	MOG	1	13	1	1	0	1	0
DMRscaler_8_loc_window_layer	Sotos:Sotos	chr6	29648225	404	ZFP57	1	16	1	1	0	1	0
DMRscaler_8_loc_window_layer	Sotos:Sotos	chr6	29717223	897		0	10	1	1	0	1	0
DMRscaler_8_loc_window_layer	Sotos:Sotos	chr6	29759197	962		0	10	1	1	0	1	0
DMRscaler_8_loc_window_layer	Sotos:Sotos	chr6	29761862	34502	HLA:G	1	35	1	1	0	1	0
DMRscaler_8_loc_window_layer	Sotos:Sotos	chr6	29838356	17135		0	17	1	1	0	1	0
DMRscaler_8_loc_window_layer	Sotos:Sotos	chr6	29942951	1180		0	15	1	1	0	1	0
DMRscaler_8_loc_window_layer	Sotos:Sotos	chr6	29944980	3535		0	16	1	1	0	1	0
DMRscaler_8_loc_window_layer	Sotos:Sotos	chr6	29973557	763		0	10	1	1	0	1	0
DMRscaler_8_loc_window_layer	Sotos:Sotos	chr6	30038929	99	RNF39	1	9	1	1	0	1	0
DMRscaler_8_loc_window_layer	Sotos:Sotos	chr6	30041727	900	RNF39	1	9	1	1	0	1	0
DMRscaler_8_loc_window_layer	Sotos:Sotos	chr6	30043293	24563	RNF39	1	21	1	1	0	1	0
DMRscaler_8_loc_window_layer	Sotos:Sotos	chr6	30070074	665	TRIM31	1	8	1	1	0	1	0
DMRscaler_8_loc_window_layer	Sotos:Sotos	chr6	30072384	6249	TRIM31	1	19	1	1	0	1	0
DMRscaler_8_loc_window_layer	Sotos:Sotos	chr6	30078754	16817	TRIM31	1	56	1	1	0	1	0
DMRscaler_8_loc_window_layer	Sotos:Sotos	chr6	30130819	1408	TRIM15	1	24	1	1	0	1	0
DMRscaler_8_loc_window_layer	Sotos:Sotos	chr6	30137629	1945	TRIM15	1	10	1	1	0	1	0
DMRscaler_8_loc_window_layer	Sotos:Sotos	chr6	30140231	187	TRIM15	1	5	1	1	0	1	0
DMRscaler_8_loc_window_layer	Sotos:Sotos	chr6	30228007	425		0	15	1	1	0	1	0
DMRscaler_8_loc_window_layer	Sotos:Sotos	chr6	30458149	582	HLA:E	1	8	1	1	0	1	0
DMRscaler_8_loc_window_layer	Sotos:Sotos	chr6	30687159	549		0	7	1	1	0	1	0
DMRscaler_8_loc_window_layer	Sotos:Sotos	chr6	30696029	2959	FLOT1	1	12	1	1	0	1	0
DMRscaler_8_loc_window_layer	Sotos:Sotos	chr6	30711090	497	IER3	1	10	1	1	0	1	0
DMRscaler_8_loc_window_layer	Sotos:Sotos	chr6	30848807	2947	DDR1	1	21	1	1	0	1	0
DMRscaler_8_loc_window_layer	Sotos:Sotos	chr6	30852587	4107	DDR1	1	27	1	1	0	1	0
DMRscaler_8_loc_window_layer	Sotos:Sotos	chr6	30859855	2617	DDR1	1	18	1	1	0	1	0
DMRscaler_8_loc_window_layer	Sotos:Sotos	chr6	30898937	9770	SFTA2	1	17	1	1	0	1	0
DMRscaler_8_loc_window_layer	Sotos:Sotos	chr6	30920836	2146	DPCR1	1	10	1	1	0	1	0
DMRscaler_8_loc_window_layer	Sotos:Sotos	chr6	30950282	1636	MUC21	1	11	1	1	0	1	0
DMRscaler_8_loc_window_layer	Sotos:Sotos	chr6	30955382	13021	MUC21	1	18	1	1	0	1	0
DMRscaler_8_loc_window_layer	Sotos:Sotos	chr6	31026215	21344		0	8	1	1	0	1	0
DMRscaler_8_loc_window_layer	Sotos:Sotos	chr6	31105711	335	PSORS1C1,PSORS1C2	2	7	1	1	0	1	0
DMRscaler_8_loc_window_layer	Sotos:Sotos	chr6	31106941	1601	PSORS1C1,PSORS1C2	2	7	1	1	0	1	0
DMRscaler_8_loc_window_layer	Sotos:Sotos	chr6	31139252	4817	POU5F1	1	9	1	1	0	1	0
DMRscaler_8_loc_window_layer	Sotos:Sotos	chr6	31146889	4032	POU5F1	1	17	1	1	0	1	0
DMRscaler_8_loc_window_layer	Sotos:Sotos	chr6	31240050	35718		0	16	1	1	0	1	0
DMRscaler_8_loc_window_layer	Sotos:Sotos	chr6	31507785	1139	DDX39B	1	12	1	1	0	1	0
DMRscaler_8_loc_window_layer	Sotos:Sotos	chr6	31543169	518	TNF	1	12	1	1	0	1	0
DMRscaler_8_loc_window_layer	Sotos:Sotos	chr6	31546769	1669	LTB	1	10	1	1	0	1	0
DMRscaler_8_loc_window_layer	Sotos:Sotos	chr6	31630819	1430	GPANK1	1	11	1	1	0	1	0
DMRscaler_8_loc_window_layer	Sotos:Sotos	chr6	31649335	5055	LY6G5C	1	33	1	1	0.085856	1	0
DMRscaler_8_loc_window_layer	Sotos:Sotos	chr6	31690725	1651	C6orf25	1	37	1	1	0	1	0
DMRscaler_8_loc_window_layer	Sotos:Sotos	chr6	31733619	962	VWA7	1	19	1	1	0	1	0
DMRscaler_8_loc_window_layer	Sotos:Sotos	chr6	31744339	478	VWA7	1	10	1	1	0	1	0
DMRscaler_8_loc_window_layer	Sotos:Sotos	chr6	31760383	694	VARS	1	13	1	1	0	1	0
DMRscaler_8_loc_window_layer	Sotos:Sotos	chr6	31762442	335	VARS	1	12	1	1	0	1	0
DMRscaler_8_loc_window_layer	Sotos:Sotos	chr6	31803718	1612	C6orf48	1	10	1	1	0	1	0
DMRscaler_8_loc_window_layer	Sotos:Sotos	chr6	31837439	1246	SLC44A4	1	11	1	1	0	1	0
DMRscaler_8_loc_window_layer	Sotos:Sotos	chr6	31838973	3757	SLC44A4	1	6	1	1	0	1	0
DMRscaler_8_loc_window_layer	Sotos:Sotos	chr6	31846249	1385	SLC44A4,EHMT2	2	11	1	1	0	1	0
DMRscaler_8_loc_window_layer	Sotos:Sotos	chr6	31867915	230	C2,ZBTB12	2	9	1	1	0	1	0
DMRscaler_8_loc_window_layer	Sotos:Sotos	chr6	31868813	308	C2,ZBTB12	2	8	1	1	0	1	0
DMRscaler_8_loc_window_layer	Sotos:Sotos	chr6	31870600	3173	C2	1	7	1	1	0	1	0
DMRscaler_8_loc_window_layer	Sotos:Sotos	chr6	31895179	18072	C2,CFB	2	10	1	1	0	1	0
DMRscaler_8_loc_window_layer	Sotos:Sotos	chr6	31913759	237	CFB	1	4	1	1	0	1	0
DMRscaler_8_loc_window_layer	Sotos:Sotos	chr6	32013710	1979	TNXB	1	29	1	1	0	1	0
DMRscaler_8_loc_window_layer	Sotos:Sotos	chr6	32016239	364	TNXB	1	13	1	1	0	1	0
DMRscaler_8_loc_window_layer	Sotos:Sotos	chr6	32038027	1150	TNXB	1	13	1	1	0	1	0
DMRscaler_8_loc_window_layer	Sotos:Sotos	chr6	32042658	1082	TNXB	1	8	1	1	0	1	0
DMRscaler_8_loc_window_layer	Sotos:Sotos	chr6	32053100	2271	TNXB	1	25	1	1	0	1	0
DMRscaler_8_loc_window_layer	Sotos:Sotos	chr6	32055711	957	TNXB	1	10	1	1	0	1	0
DMRscaler_8_loc_window_layer	Sotos:Sotos	chr6	32062885	4758	TNXB,ATF6B	2	63	1	1	0	1	0
DMRscaler_8_loc_window_layer	Sotos:Sotos	chr6	32075763	830	TNXB,ATF6B	2	9	1	1	0	1	0
DMRscaler_8_loc_window_layer	Sotos:Sotos	chr6	32086425	766	ATF6B	1	13	1	1	0	1	0
DMRscaler_8_loc_window_layer	Sotos:Sotos	chr6	32094905	641	ATF6B	1	12	1	1	0	1	0
DMRscaler_8_loc_window_layer	Sotos:Sotos	chr6	32098346	18530	PRRT1	1	27	1	1	0	1	0
DMRscaler_8_loc_window_layer	Sotos:Sotos	chr6	32116918	4920	PRRT1,PPT2	2	81	1	1	0	1	0
DMRscaler_8_loc_window_layer	Sotos:Sotos	chr6	32164369	869	NOTCH4	1	19	1	1	0	1	0
DMRscaler_8_loc_window_layer	Sotos:Sotos	chr6	32202748	24733		0	14	1	1	0	1	0
DMRscaler_8_loc_window_layer	Sotos:Sotos	chr6	32367750	4561	BTNL2	1	9	1	1	0	1	0
DMRscaler_8_loc_window_layer	Sotos:Sotos	chr6	32373022	3074	BTNL2	1	14	1	1	0	1	0
DMRscaler_8_loc_window_layer	Sotos:Sotos	chr6	32712930	13638	HLA:DQA2,HLA:DQB2	2	12	1	1	0	1	0
DMRscaler_8_loc_window_layer	Sotos:Sotos	chr6	32728953	3812	HLA:DQB2	1	39	1	1	0	1	0
DMRscaler_8_loc_window_layer	Sotos:Sotos	chr6	32847210	5789		0	25	1	1	0	1	0
DMRscaler_8_loc_window_layer	Sotos:Sotos	chr6	32941163	2905	BRD2	1	16	1	1	0	1	0
DMRscaler_8_loc_window_layer	Sotos:Sotos	chr6	33084479	4463		0	28	1	1	0	1	0
DMRscaler_8_loc_window_layer	Sotos:Sotos	chr6	33091407	435		0	8	1	1	0	1	0
DMRscaler_8_loc_window_layer	Sotos:Sotos	chr6	33129765	4456	COL11A2	1	50	1	1	0	1	0
DMRscaler_8_loc_window_layer	Sotos:Sotos	chr6	33139810	2508	COL11A2	1	19	1	1	0	1	0
DMRscaler_8_loc_window_layer	Sotos:Sotos	chr6	33156845	3348	COL11A2	1	23	1	1	0	1	0
DMRscaler_8_loc_window_layer	Sotos:Sotos	chr6	33165404	496	RXRB	1	9	1	1	0	1	0
DMRscaler_8_loc_window_layer	Sotos:Sotos	chr6	33205676	10163		0	8	1	1	0	1	0
[truncated: 17,242 more rows]

## Sheet: odds_ratio_tables
layer	datasets	num_cg_ds1	num_cg_ds2	num_cg_ds12	or_estimate	or_ci	fisher_p	alpha
DMRscaler_4_loc_window_layer	Sotos:Sotos	2671	2671	2671	Inf	NaN:Inf	0	0.05
DMRscaler_8_loc_window_layer	Sotos:Sotos	52004	52004	52004	NA	NA:NA	0	0.05
DMRscaler_16_loc_window_layer	Sotos:Sotos	76386	76386	76386	NA	NA:NA	0	0.05
DMRscaler_32_loc_window_layer	Sotos:Sotos	177375	177375	177375	NA	NA:NA	0	0.05
DMRscaler_64_loc_window_layer	Sotos:Sotos	343144	343144	343144	NA	NA:NA	0	0.05
DMRscaler_4_loc_window_layer	Sotos:Weaver	2671	429	38	17.16	12.27:23.99	1.90E:32	0.05
DMRscaler_8_loc_window_layer	Sotos:Weaver	52004	874	333	4.95	4.32:5.67	1.28E:95	0.05
DMRscaler_16_loc_window_layer	Sotos:Weaver	76386	2101	601	2.06	1.88:2.27	3.11E:45	0.05
DMRscaler_32_loc_window_layer	Sotos:Weaver	177375	4542	2179	1.52	1.43:1.61	1.03E:43	0.05
DMRscaler_64_loc_window_layer	Sotos:Weaver	343144	7797	6308	1.55	1.47:1.64	4.60E:56	0.05
DMRscaler_8_loc_window_layer	Sotos:Arboleda-Tham	48354	789	139	1.72	1.43:2.06	5.67E:08	0.05
DMRscaler_16_loc_window_layer	Sotos:Arboleda-Tham	71115	1472	310	1.37	1.21:1.55	1.75E:06	0.05
DMRscaler_32_loc_window_layer	Sotos:Arboleda-Tham	165388	3478	1351	1.04	0.97:1.11	0.261532	0.05
DMRscaler_64_loc_window_layer	Sotos:Arboleda-Tham	320042	9231	6827	1.03	0.98:1.08	0.207116	0.05
DMRscaler_4_loc_window_layer	Weaver:Sotos	429	2671	38	17.16	12.27:23.99	1.90E:32	0.05
DMRscaler_8_loc_window_layer	Weaver:Sotos	874	52004	333	4.95	4.32:5.67	1.28E:95	0.05
DMRscaler_16_loc_window_layer	Weaver:Sotos	2101	76386	601	2.06	1.88:2.27	3.11E:45	0.05
DMRscaler_32_loc_window_layer	Weaver:Sotos	4542	177375	2179	1.52	1.43:1.61	1.03E:43	0.05
DMRscaler_64_loc_window_layer	Weaver:Sotos	7797	343144	6308	1.55	1.47:1.64	4.60E:56	0.05
DMRscaler_4_loc_window_layer	Weaver:Weaver	429	429	429	Inf	NaN:Inf	0	0.05
DMRscaler_8_loc_window_layer	Weaver:Weaver	874	874	874	Inf	NaN:Inf	0	0.05
DMRscaler_16_loc_window_layer	Weaver:Weaver	2101	2101	2101	Inf	NaN:Inf	0	0.05
DMRscaler_32_loc_window_layer	Weaver:Weaver	4542	4542	4542	Inf	NaN:Inf	0	0.05
DMRscaler_64_loc_window_layer	Weaver:Weaver	7797	7797	7797	NA	NA:NA	0	0.05
DMRscaler_8_loc_window_layer	Weaver:Arboleda-Tham	804	789	14	9.94	5.83:16.94	4.67E:10	0.05
DMRscaler_16_loc_window_layer	Weaver:Arboleda-Tham	1930	1472	18	2.8	1.76:4.47	0.000144	0.05
DMRscaler_32_loc_window_layer	Weaver:Arboleda-Tham	4159	3478	143	4.58	3.86:5.43	1.50E:46	0.05
DMRscaler_64_loc_window_layer	Weaver:Arboleda-Tham	7177	9231	424	3	2.71:3.31	3.09E:77	0.05
DMRscaler_8_loc_window_layer	Arboleda-Tham:Sotos	789	48354	139	1.72	1.43:2.06	5.67E:08	0.05
DMRscaler_16_loc_window_layer	Arboleda-Tham:Sotos	1472	71115	310	1.37	1.21:1.55	1.75E:06	0.05
DMRscaler_32_loc_window_layer	Arboleda-Tham:Sotos	3478	165388	1351	1.04	0.97:1.11	0.261532	0.05
DMRscaler_64_loc_window_layer	Arboleda-Tham:Sotos	9231	320042	6827	1.03	0.98:1.08	0.207116	0.05
DMRscaler_8_loc_window_layer	Arboleda-Tham:Weaver	789	804	14	9.94	5.83:16.94	4.67E:10	0.05
DMRscaler_16_loc_window_layer	Arboleda-Tham:Weaver	1472	1930	18	2.8	1.76:4.47	0.000144	0.05
DMRscaler_32_loc_window_layer	Arboleda-Tham:Weaver	3478	4159	143	4.58	3.86:5.43	1.50E:46	0.05
DMRscaler_64_loc_window_layer	Arboleda-Tham:Weaver	9231	7177	424	3	2.71:3.31	3.09E:77	0.05
DMRscaler_4_loc_window_layer	Arboleda-Tham:Arboleda-Tham	63	63	63	Inf	NaN:Inf	1.65E:286	0.05
DMRscaler_8_loc_window_layer	Arboleda-Tham:Arboleda-Tham	1467	1467	1467	Inf	NaN:Inf	0	0.05
DMRscaler_16_loc_window_layer	Arboleda-Tham:Arboleda-Tham	3145	3145	3145	NA	NA:NA	0	0.05
DMRscaler_32_loc_window_layer	Arboleda-Tham:Arboleda-Tham	7856	7856	7856	NA	NA:NA	0	0.05
DMRscaler_64_loc_window_layer	Arboleda-Tham:Arboleda-Tham	19676	19676	19676	NA	NA:NA	0	0.05
DMRscaler_4_loc_window_layer	Arboleda-Tham:Sotos:Weaver	NA	NA	0	NA	NA	NA	NA
DMRscaler_8_loc_window_layer	Arboleda-Tham:Sotos:Weaver	NA	NA	10	NA	NA	NA	NA
DMRscaler_16_loc_window_layer	Arboleda-Tham:Sotos:Weaver	NA	NA	10	NA	NA	NA	NA
DMRscaler_32_loc_window_layer	Arboleda-Tham:Sotos:Weaver	NA	NA	30	NA	NA	NA	NA
DMRscaler_64_loc_window_layer	Arboleda-Tham:Sotos:Weaver	NA	NA	279	NA	NA	NA	NA
