# Supplementary material for: DMRscaler: a scale-aware method to identify regions of differential DNA methylation spanning basepair to multi-megabase features
Source: BMC Bioinformatics. 2022 Sep 5;23:364. doi: 10.1186/s12859-022-04899-1 (PMC9447346; doi:10.1186/s12859-022-04899-1)
Supplement: Supplementary file 7 — Additional file 7 Table S9: Simulation results [file 12859_2022_4899_MOESM7_ESM.xlsx]

## Sheet: feature_level_summary_stats
method	delta_beta	noise	rep	P	N	Called_P	Called_N	TP_called	TP_simul	TN_called	TN_simul	Precision	Recall	Specificity	FDR	F1	MCC
DMRscaler:bonferroni	0.1	0	1	200	224	156	180	155.481	156.391	179.984	222.983	0.996673	0.781953	0.995459	0.00332737	0.876352	0.880747
DMRscaler:benj-yuk	0.1	0	1	200	224	183	207	180.547	180.12	206.943	222	0.986595	0.9006	0.991071	0.0134046	0.941638	0.938214
bumphunter:maxWidth=1Mb	0.1	0	1	200	224	102	126	65	3.68334	97.4962	223.999	0.637255	0.0184167	0.999996	0.362745	0.0357988	0.0947262
bumphunter:maxWidth=1Mb	0.1	0	1	200	224	111	135	71	5.34096	104.311	223.995	0.63964	0.0267048	0.999978	0.36036	0.0512691	0.113548
DMRcate:lambda=1Mb,C=2000	0.1	0	1	200	224	1119	1143	1074.5	56.6929	194.9	223.887	0.960229	0.283465	0.999495	0.0397709	0.437714	0.211926
DMRcate:lambda=1Mb,C=2000	0.1	0	1	200	224	140	164	119.607	124.93	163.529	219.986	0.854333	0.62465	0.98208	0.145667	0.721657	0.721226
comb-p:dist=1Mb,step=5kb	0.1	0	1	200	224	1178	1202	1170.41	53.1513	208.736	223.995	0.993555	0.265756	0.999978	0.00644513	0.419346	0.213841
comb-p:dist=1Mb,step=5kb	0.1	0	1	200	224	80	104	61.465	75.555	103.7	218.028	0.768312	0.377775	0.973338	0.231688	0.506505	0.52742
DMRscaler:bonferroni	0.1	0	2	200	224	149	173	147.316	140.186	172.898	223.993	0.988699	0.700928	0.999971	0.011301	0.820307	0.832206
DMRscaler:benj-yuk	0.1	0	2	200	224	199	223	186.783	175.97	222.857	223	0.938607	0.879848	0.995534	0.0613933	0.908278	0.906284
bumphunter:maxWidth=1Mb	0.1	0	2	200	224	658	682	325.39	10.6021	446.857	223.976	0.494513	0.0530106	0.999893	0.505487	0.0957564	0.126839
bumphunter:maxWidth=1Mb	0.1	0	2	200	224	585	609	264.391	12.1111	422.886	223.785	0.451951	0.0605557	0.999041	0.548049	0.106801	0.125508
DMRcate:lambda=1Mb,C=2000	0.1	0	2	200	224	1577	1601	1541.83	50.3229	187.617	223.934	0.9777	0.251614	0.999707	0.0222999	0.400228	0.167688
DMRcate:lambda=1Mb,C=2000	0.1	0	2	200	224	137	161	121.612	120.487	160.663	218.977	0.887677	0.602434	0.977576	0.112323	0.717754	0.720825
comb-p:dist=1Mb,step=5kb	0.1	0	2	200	224	1638	1662	1622.42	40.0069	205.327	223.998	0.990491	0.200035	0.999989	0.00950949	0.332849	0.156184
comb-p:dist=1Mb,step=5kb	0.1	0	2	200	224	49	73	37.8614	45.3793	72.3833	218.64	0.772682	0.226897	0.97607	0.227318	0.350786	0.40596
DMRscaler:bonferroni	0.1	0	3	200	224	159	183	157.43	157.835	181.976	222.978	0.990126	0.789176	0.995439	0.0098743	0.878303	0.87924
DMRscaler:benj-yuk	0.1	0	3	200	224	196	220	192.694	190.154	219.854	222.984	0.983134	0.95077	0.995463	0.016866	0.966681	0.964251
bumphunter:maxWidth=1Mb	0.1	0	3	200	224	269	293	121.675	9.01826	236.549	223.993	0.452324	0.0450913	0.99997	0.547676	0.0820074	0.126593
bumphunter:maxWidth=1Mb	0.1	0	3	200	224	263	287	128.675	12.8234	225.865	223.893	0.489259	0.0641168	0.999522	0.510741	0.113376	0.150106
DMRcate:lambda=1Mb,C=2000	0.1	0	3	200	224	869	893	807.528	72.6384	213.099	223.826	0.929261	0.363192	0.999224	0.070739	0.522263	0.278525
DMRcate:lambda=1Mb,C=2000	0.1	0	3	200	224	154	178	122.809	142.933	177.403	213.972	0.797458	0.714663	0.955234	0.202542	0.753794	0.733649
comb-p:dist=1Mb,step=5kb	0.1	0	3	200	224	900	924	885.174	48.8853	212.306	223.988	0.983527	0.244426	0.999948	0.0164732	0.391546	0.234312
comb-p:dist=1Mb,step=5kb	0.1	0	3	200	224	114	138	88.2863	104.148	137.352	218.666	0.774441	0.520739	0.976187	0.225559	0.622742	0.622489
DMRscaler:bonferroni	0.1	0	4	200	224	161	185	161	157.771	184.797	224	1	0.788854	1	0	0.881965	0.887686
DMRscaler:benj-yuk	0.1	0	4	200	224	189	213	189	181.609	212.934	224	1	0.908047	1	0	0.951808	0.952768
bumphunter:maxWidth=1Mb	0.1	0	4	200	224	298	322	160	9.73636	224.865	223.995	0.536913	0.0486818	0.99998	0.463087	0.0892695	0.133467
bumphunter:maxWidth=1Mb	0.1	0	4	200	224	285	309	170	13.3529	204.563	223.887	0.596491	0.0667645	0.999495	0.403509	0.120088	0.15431
DMRcate:lambda=1Mb,C=2000	0.1	0	4	200	224	1353	1377	1317.62	57.8474	195.696	223.955	0.973852	0.289237	0.999799	0.0261481	0.446008	0.198266
DMRcate:lambda=1Mb,C=2000	0.1	0	4	200	224	138	162	119.657	125.799	161.431	220.985	0.86708	0.628995	0.986542	0.13292	0.729093	0.730702
comb-p:dist=1Mb,step=5kb	0.1	0	4	200	224	1495	1519	1489.71	48.3016	206.542	223.999	0.996463	0.241508	0.999996	0.00353656	0.388788	0.180796
comb-p:dist=1Mb,step=5kb	0.1	0	4	200	224	46	69	36.0063	38.3794	68.3618	220.791	0.782747	0.191897	0.985676	0.217253	0.308229	0.378173
DMRscaler:bonferroni	0.1	0	5	200	224	153	177	151.882	151.915	176.953	221.993	0.992691	0.759577	0.991038	0.00730888	0.860628	0.864266
DMRscaler:benj-yuk	0.1	0	5	200	224	197	221	185.962	186.779	220.907	221.985	0.943971	0.933894	0.991005	0.0560285	0.938906	0.934371
bumphunter:maxWidth=1Mb	0.1	0	5	200	224	125	149	90	8.02332	106.34	223.997	0.72	0.0401166	0.999987	0.28	0.0759987	0.142562
bumphunter:maxWidth=1Mb	0.1	0	5	200	224	115	139	76	7.69511	107.591	223.997	0.66087	0.0384755	0.999987	0.33913	0.0727175	0.139299
DMRcate:lambda=1Mb,C=2000	0.1	0	5	200	224	1427	1451	1368.61	76.2594	214.612	223.802	0.959081	0.381297	0.999118	0.0409194	0.545659	0.228106
DMRcate:lambda=1Mb,C=2000	0.1	0	5	200	224	152	176	116.689	150.685	175.635	207.951	0.76769	0.753425	0.928352	0.23231	0.760491	0.729098
comb-p:dist=1Mb,step=5kb	0.1	0	5	200	224	1399	1423	1385.41	50.5568	207.582	223.984	0.990284	0.252784	0.999929	0.00971599	0.402758	0.190424
comb-p:dist=1Mb,step=5kb	0.1	0	5	200	224	44	67	31.6734	42.3778	66.6727	215.465	0.719851	0.211889	0.961897	0.280149	0.327406	0.375688
DMRscaler:bonferroni	0.1	0.25	1	200	224	155	179	153.391	143.054	177.815	222.998	0.989619	0.715268	0.995527	0.0103807	0.830369	0.836372
DMRscaler:benj-yuk	0.1	0.25	1	200	224	174	198	169.127	162.578	197.711	221.954	0.971997	0.812889	0.990868	0.0280029	0.885352	0.883913
bumphunter:maxWidth=1Mb	0.1	0.25	1	200	224	68	92	26	1.53516	85.6189	224	0.382353	0.0076758	0.999998	0.617647	0.0150495	0.0519716
bumphunter:maxWidth=1Mb	0.1	0.25	1	200	224	61	85	19	1.17418	80.1146	223.999	0.311475	0.00587091	0.999997	0.688525	0.0115246	0.0411838
DMRcate:lambda=1Mb,C=2000	0.1	0.25	1	200	224	1254	1278	1218.2	55.9544	197.17	223.888	0.971449	0.279772	0.9995	0.0285509	0.434431	0.201771
DMRcate:lambda=1Mb,C=2000	0.1	0.25	1	200	224	134	158	117.53	114.852	157.165	208.985	0.87709	0.574259	0.932969	0.12291	0.694081	0.679385
comb-p:dist=1Mb,step=5kb	0.1	0.25	1	200	224	1211	1235	1199.39	40.0732	197.018	223.995	0.990416	0.200366	0.999978	0.00958421	0.333303	0.177552
comb-p:dist=1Mb,step=5kb	0.1	0.25	1	200	224	56	80	44.3869	55.4328	79.0294	214.315	0.792624	0.277164	0.956765	0.207376	0.410711	0.446807
DMRscaler:bonferroni	0.1	0.25	2	200	224	153	177	151.093	144.98	176.529	220.999	0.987538	0.724901	0.986604	0.0124623	0.836079	0.838934
DMRscaler:benj-yuk	0.1	0.25	2	200	224	181	205	177.605	170.174	204.71	217.999	0.981244	0.850868	0.97321	0.0187559	0.911417	0.900448
bumphunter:maxWidth=1Mb	0.1	0.25	2	200	224	78	102	26	2.61276	93.5356	223.998	0.333333	0.0130638	0.999993	0.666667	0.0251422	0.0625862
bumphunter:maxWidth=1Mb	0.1	0.25	2	200	224	72	96	18	2.88729	91.1331	223.991	0.25	0.0144365	0.999961	0.75	0.0272967	0.0573216
DMRcate:lambda=1Mb,C=2000	0.1	0.25	2	200	224	983	1007	958.334	34.9857	172.46	223.978	0.974908	0.174928	0.999902	0.0250922	0.296632	0.169596
DMRcate:lambda=1Mb,C=2000	0.1	0.25	2	200	224	120	144	110.431	98.724	142.86	218.989	0.920261	0.49362	0.977628	0.0797386	0.642571	0.661087
comb-p:dist=1Mb,step=5kb	0.1	0.25	2	200	224	940	964	932.937	32.4218	190.496	223.998	0.992487	0.162109	0.999989	0.0075134	0.278696	0.178073
comb-p:dist=1Mb,step=5kb	0.1	0.25	2	200	224	98	122	83.5152	89.4692	121.277	216.771	0.852196	0.447346	0.967727	0.147804	0.586709	0.601638
DMRscaler:bonferroni	0.1	0.25	3	200	224	155	179	154.786	140.39	176.087	221.997	0.998618	0.701949	0.991059	0.00138226	0.824406	0.82644
DMRscaler:benj-yuk	0.1	0.25	3	200	224	179	203	174.864	158.043	202.243	221.963	0.976891	0.790216	0.990908	0.0231087	0.873693	0.872568
bumphunter:maxWidth=1Mb	0.1	0.25	3	200	224	219	243	85.1309	4.90846	182.351	223.992	0.388726	0.0245423	0.999962	0.611274	0.0461697	0.0822371
bumphunter:maxWidth=1Mb	0.1	0.25	3	200	224	216	240	89.1309	5.48302	176.342	223.925	0.412643	0.0274151	0.999665	0.587357	0.0514143	0.0840356
DMRcate:lambda=1Mb,C=2000	0.1	0.25	3	200	224	1160	1184	1122.24	50.147	189.174	223.939	0.967452	0.250735	0.999726	0.0325481	0.398254	0.194473
DMRcate:lambda=1Mb,C=2000	0.1	0.25	3	200	224	131	155	113.901	117.948	154.361	211.989	0.869474	0.589741	0.946381	0.130526	0.702795	0.691734
comb-p:dist=1Mb,step=5kb	0.1	0.25	3	200	224	1078	1102	1072.4	35.3057	191.408	223.999	0.994809	0.176528	0.999997	0.0051909	0.299849	0.174541
comb-p:dist=1Mb,step=5kb	0.1	0.25	3	200	224	50	74	41.4016	47.0718	73.3477	217.614	0.828033	0.235359	0.971493	0.171967	0.366534	0.427449
DMRscaler:bonferroni	0.1	0.25	4	200	224	149	173	145.442	136.131	170.256	222.98	0.976119	0.680653	0.995445	0.0238809	0.80204	0.806029
DMRscaler:benj-yuk	0.1	0.25	4	200	224	192	216	185.708	172.21	213.415	222.982	0.967227	0.86105	0.995456	0.0327731	0.911055	0.904558
bumphunter:maxWidth=1Mb	0.1	0.25	4	200	224	75	99	24	3.33119	93.3774	223.999	0.32	0.016656	0.999997	0.68	0.0316638	0.0705575
bumphunter:maxWidth=1Mb	0.1	0.25	4	200	224	69	93	18	2.53949	89.2611	223.998	0.26087	0.0126974	0.999993	0.73913	0.0242162	0.055916
DMRcate:lambda=1Mb,C=2000	0.1	0.25	4	200	224	1036	1060	999.803	46.5427	189.152	223.921	0.96506	0.232714	0.999647	0.0349396	0.375	0.197367
DMRcate:lambda=1Mb,C=2000	0.1	0.25	4	200	224	130	154	113.512	116.533	153.602	210.989	0.873166	0.582664	0.941917	0.126834	0.698931	0.688538
comb-p:dist=1Mb,step=5kb	0.1	0.25	4	200	224	988	1012	973.719	41.1975	205.823	223.996	0.985545	0.205988	0.999982	0.0144545	0.340754	0.202787
comb-p:dist=1Mb,step=5kb	0.1	0.25	4	200	224	82	106	63.8409	76.7109	105.398	218.425	0.778548	0.383555	0.975112	0.221452	0.513923	0.533687
DMRscaler:bonferroni	0.1	0.25	5	200	224	146	170	140.428	141.736	169.618	217.879	0.961837	0.708678	0.972673	0.0381631	0.816075	0.812511
DMRscaler:benj-yuk	0.1	0.25	5	200	224	184	208	180.637	174.407	206.737	217.976	0.981724	0.872033	0.973108	0.0182759	0.923633	0.909335
bumphunter:maxWidth=1Mb	0.1	0.25	5	200	224	94	118	37	1.36656	100.207	223.998	0.393617	0.0068328	0.999991	0.606383	0.0134324	0.0469084
bumphunter:maxWidth=1Mb	0.1	0.25	5	200	224	107	131	44	2.61816	112.026	223.993	0.411215	0.0130908	0.999969	0.588785	0.0253738	0.0662364
DMRcate:lambda=1Mb,C=2000	0.1	0.25	5	200	224	945	969	901.979	54.1425	188.91	222.065	0.954475	0.270713	0.991362	0.0455251	0.421794	0.208274
DMRcate:lambda=1Mb,C=2000	0.1	0.25	5	200	224	133	157	112.214	123.281	156.479	207.978	0.843711	0.616406	0.928472	0.156289	0.712366	0.689964
comb-p:dist=1Mb,step=5kb	0.1	0.25	5	200	224	866	890	852.11	35.9019	203.323	223.95	0.983961	0.179509	0.999776	0.0160388	0.303627	0.199348
comb-p:dist=1Mb,step=5kb	0.1	0.25	5	200	224	100	124	78.8852	98.8013	123.654	213.447	0.788852	0.494007	0.95289	0.211148	0.607547	0.604775
DMRscaler:bonferroni	0.1	0.5	1	200	224	135	159	131.509	119.006	157.473	221.829	0.974139	0.595029	0.990306	0.025861	0.738788	0.753009
DMRscaler:benj-yuk	0.1	0.5	1	200	224	179	203	173.634	162.756	202.836	221.829	0.970022	0.813779	0.990307	0.0299784	0.885058	0.883589
bumphunter:maxWidth=1Mb	0.1	0.5	1	200	224	69	93	13	1.03748	86.2652	223.999	0.188406	0.00518738	0.999996	0.811594	0.0100968	0.0296246
bumphunter:maxWidth=1Mb	0.1	0.5	1	200	224	76	100	14	1.04945	93.1793	223.988	0.184211	0.00524727	0.999945	0.815789	0.0102039	0.0282617
DMRcate:lambda=1Mb,C=2000	0.1	0.5	1	200	224	614	638	596.208	24.626	147.87	223.955	0.971022	0.12313	0.9998	0.0289776	0.218547	0.164475
DMRcate:lambda=1Mb,C=2000	0.1	0.5	1	200	224	91	115	86.0294	64.871	114.289	223.994	0.945378	0.324355	0.999973	0.0546221	0.482996	0.551947
comb-p:dist=1Mb,step=5kb	0.1	0.5	1	200	224	404	428	397.52	20.65	144.823	223.999	0.98396	0.10325	0.999997	0.0160398	0.186889	0.185249
comb-p:dist=1Mb,step=5kb	0.1	0.5	1	200	224	83	107	76.6173	55.6663	106.024	222.898	0.923099	0.278331	0.995079	0.0769006	0.427703	0.501742
DMRscaler:bonferroni	0.1	0.5	2	200	224	136	160	128.535	119.221	158.116	222.663	0.945113	0.596107	0.994031	0.0548873	0.731094	0.74268
DMRscaler:benj-yuk	0.1	0.5	2	200	224	194	218	167.292	159.356	214.907	222.568	0.862328	0.796778	0.993608	0.137672	0.828258	0.818778
bumphunter:maxWidth=1Mb	0.1	0.5	2	200	224	45	69	1	0.000454053	68.0629	223.999	0.0222222	2.27027e-06	0.999996	0.977778	4.54007e-06	-9.01439e-06
bumphunter:maxWidth=1Mb	0.1	0.5	2	200	224	52	76	2	0.000455324	74.8723	223.999	0.0384615	2.27662e-06	0.999996	0.961538	4.55297e-06	4.86213e-05
DMRcate:lambda=1Mb,C=2000	0.1	0.5	2	200	224	976	1000	935.839	50.6677	187.854	223.939	0.958851	0.253338	0.999726	0.0411487	0.400785	0.210976
DMRcate:lambda=1Mb,C=2000	0.1	0.5	2	200	224	127	151	112.077	109.27	150.414	210.991	0.882494	0.54635	0.941925	0.117506	0.674882	0.669134
comb-p:dist=1Mb,step=5kb	0.1	0.5	2	200	224	402	426	390.014	12.0074	144.849	223.999	0.970183	0.0600369	0.999997	0.0298171	0.113076	0.140504
comb-p:dist=1Mb,step=5kb	0.1	0.5	2	200	224	111	135	78.7511	75.2815	134.011	216.873	0.70947	0.376408	0.968184	0.29053	0.49186	0.500114
DMRscaler:bonferroni	0.1	0.5	3	200	224	124	148	119.999	101.652	147.488	223.882	0.967735	0.508259	0.999474	0.0322647	0.66648	0.69976
DMRscaler:benj-yuk	0.1	0.5	3	200	224	207	231	189.406	164.103	227.472	223.77	0.915003	0.820514	0.998975	0.0849966	0.865186	0.8589
bumphunter:maxWidth=1Mb	0.1	0.5	3	200	224	70	94	7	0.10401	92.5573	223.998	0.1	0.000520051	0.999989	0.9	0.00103472	0.00677315
bumphunter:maxWidth=1Mb	0.1	0.5	3	200	224	72	96	7	0.029446	94.2931	223.997	0.0972222	0.00014723	0.999988	0.902778	0.000294015	0.00330985
DMRcate:lambda=1Mb,C=2000	0.1	0.5	3	200	224	512	536	500.328	27.0216	146.478	223.983	0.977204	0.135108	0.999925	0.0227959	0.237394	0.188902
DMRcate:lambda=1Mb,C=2000	0.1	0.5	3	200	224	89	113	84.1722	69.3701	112.38	223.993	0.945755	0.346851	0.99997	0.0542451	0.507557	0.571086
comb-p:dist=1Mb,step=5kb	0.1	0.5	3	200	224	368	392	348.129	14.1826	150.19	223.996	0.946004	0.0709131	0.999981	0.053996	0.131936	0.159559
comb-p:dist=1Mb,step=5kb	0.1	0.5	3	200	224	85	109	76.8699	54.0506	108.085	222.983	0.904352	0.270253	0.99546	0.0956477	0.416146	0.489543
DMRscaler:bonferroni	0.1	0.5	4	200	224	132	156	125.833	112.241	154.596	221.906	0.95328	0.561204	0.990651	0.0467201	0.706491	0.723403
DMRscaler:benj-yuk	0.1	0.5	4	200	224	163	187	156.275	151.732	186.509	219.901	0.95874	0.758658	0.981699	0.0412601	0.847044	0.84321
bumphunter:maxWidth=1Mb	0.1	0.5	4	200	224	50	74	5	0.000944127	73.0473	223.999	0.1	4.72063e-06	0.999995	0.9	9.44082e-06	0.000443486
bumphunter:maxWidth=1Mb	0.1	0.5	4	200	224	49	73	4	0.000706796	72.0902	223.997	0.0816327	3.53398e-06	0.999985	0.918367	7.06765e-06	0.000113848
DMRcate:lambda=1Mb,C=2000	0.1	0.5	4	200	224	715	739	682.408	41.3119	179.593	223.954	0.954417	0.20656	0.999792	0.0455827	0.339618	0.216478
DMRcate:lambda=1Mb,C=2000	0.1	0.5	4	200	224	128	152	110.627	94.5993	150.98	218.972	0.864275	0.472996	0.977553	0.135725	0.611393	0.62675
comb-p:dist=1Mb,step=5kb	0.1	0.5	4	200	224	360	384	354.618	13.5561	135.302	223.999	0.985051	0.0677804	0.999998	0.0149491	0.126833	0.15323
comb-p:dist=1Mb,step=5kb	0.1	0.5	4	200	224	96	120	85.8665	67.22	118.579	221.733	0.894443	0.3361	0.989881	0.105557	0.488601	0.539372
DMRscaler:bonferroni	0.1	0.5	5	200	224	125	149	123.06	111.037	147.594	222.948	0.984481	0.555185	0.995302	0.0155186	0.709984	0.733522
DMRscaler:benj-yuk	0.1	0.5	5	200	224	168	192	162.55	152.139	191.596	220.989	0.967562	0.760696	0.986559	0.032438	0.851749	0.850765
bumphunter:maxWidth=1Mb	0.1	0.5	5	200	224	286	310	77	1.70995	270.507	223.995	0.269231	0.00854974	0.999977	0.730769	0.0165732	0.0433537
bumphunter:maxWidth=1Mb	0.1	0.5	5	200	224	276	300	71.0778	3.05757	263.894	223.767	0.257528	0.0152878	0.99896	0.742472	0.0288623	0.0492541
DMRcate:lambda=1Mb,C=2000	0.1	0.5	5	200	224	793	817	757.418	42.5083	182.38	223.956	0.95513	0.212542	0.999803	0.0448703	0.347709	0.21053
DMRcate:lambda=1Mb,C=2000	0.1	0.5	5	200	224	132	156	115.123	107.592	155.288	210.99	0.872146	0.537961	0.941919	0.127854	0.665454	0.659302
comb-p:dist=1Mb,step=5kb	0.1	0.5	5	200	224	441	465	432.813	18.7711	155.39	224	0.981435	0.0938556	0.999998	0.0185654	0.171327	0.175304
comb-p:dist=1Mb,step=5kb	0.1	0.5	5	200	224	109	133	87.1145	80.5814	131.743	217.948	0.799216	0.402907	0.972982	0.200784	0.535735	0.551558
DMRscaler:bonferroni	0.2	0	1	200	224	168	192	167.197	168.928	191.99	222.99	0.995219	0.844639	0.995492	0.00478131	0.913767	0.914738
DMRscaler:benj-yuk	0.2	0	1	200	224	196	220	193.557	194.928	219.995	222.997	0.987537	0.974639	0.995523	0.0124633	0.981045	0.978852
bumphunter:maxWidth=1Mb	0.2	0	1	200	224	1378	1402	957.982	56.0586	626.926	223.968	0.695197	0.280293	0.999859	0.304803	0.39951	0.291033
bumphunter:maxWidth=1Mb	0.2	0	1	200	224	1098	1122	718.943	99.6884	586.966	223.69	0.654775	0.498442	0.998614	0.345225	0.566012	0.402219
DMRcate:lambda=1Mb,C=2000	0.2	0	1	200	224	1074	1098	1018.13	66.5215	205.56	223.939	0.947982	0.332608	0.999727	0.0520185	0.492439	0.240152
DMRcate:lambda=1Mb,C=2000	0.2	0	1	200	224	147	171	123.993	148.096	170.747	215.984	0.84349	0.740479	0.964214	0.15651	0.788635	0.774
comb-p:dist=1Mb,step=5kb	0.2	0	1	200	224	1054	1078	1044.7	51.6144	211.321	223.996	0.99118	0.258072	0.999982	0.00881983	0.409519	0.22362
comb-p:dist=1Mb,step=5kb	0.2	0	1	200	224	66	90	45.9336	62.2642	89.6626	218.427	0.695963	0.311321	0.97512	0.304037	0.430202	0.454367
DMRscaler:bonferroni	0.2	0	2	200	224	164	188	160.425	164.022	187.987	222.974	0.978204	0.82011	0.995421	0.0217963	0.892208	0.893558
DMRscaler:benj-yuk	0.2	0	2	200	224	194	218	189.378	194.402	217.978	219.992	0.976174	0.97201	0.982106	0.0238257	0.974088	0.965251
bumphunter:maxWidth=1Mb	0.2	0	2	200	224	1103	1127	1003.17	57.7503	304.088	223.991	0.909489	0.288751	0.999959	0.0905115	0.438336	0.264794
bumphunter:maxWidth=1Mb	0.2	0	2	200	224	887	911	794.24	92.8181	295.607	223.878	0.895423	0.464091	0.999456	0.104577	0.611332	0.36257
DMRcate:lambda=1Mb,C=2000	0.2	0	2	200	224	1394	1418	1330.39	82.2249	219.631	223.878	0.954365	0.411124	0.999457	0.0456347	0.574684	0.242942
DMRcate:lambda=1Mb,C=2000	0.2	0	2	200	224	169	193	131.941	180.427	192.881	204.96	0.780714	0.902135	0.915001	0.219286	0.837044	0.801463
comb-p:dist=1Mb,step=5kb	0.2	0	2	200	224	1320	1344	1307.56	52.4781	216.848	223.995	0.990574	0.262391	0.999977	0.00942585	0.414884	0.204418
comb-p:dist=1Mb,step=5kb	0.2	0	2	200	224	78	101	54.0604	74.7009	100.666	216.875	0.693082	0.373505	0.968194	0.306918	0.485417	0.495312
DMRscaler:bonferroni	0.2	0	3	200	224	161	185	160.266	160.87	184.99	223.99	0.995441	0.804349	0.999955	0.00455861	0.88975	0.894762
DMRscaler:benj-yuk	0.2	0	3	200	224	191	215	184.148	187.526	214.969	221.995	0.964124	0.93763	0.991048	0.0358764	0.950692	0.946396
bumphunter:maxWidth=1Mb	0.2	0	3	200	224	1900	1924	1367.92	58.8023	736.559	223.968	0.719961	0.294012	0.999859	0.280039	0.41752	0.280493
bumphunter:maxWidth=1Mb	0.2	0	3	200	224	1496	1520	998.986	93.5804	702.471	223.645	0.667772	0.467902	0.998415	0.332228	0.550249	0.367423
DMRcate:lambda=1Mb,C=2000	0.2	0	3	200	224	1659	1683	1571.49	77.4632	217.646	223.832	0.94725	0.387316	0.999251	0.0527498	0.549819	0.213146
DMRcate:lambda=1Mb,C=2000	0.2	0	3	200	224	140	164	105.082	157.061	163.911	199.967	0.750584	0.785305	0.89271	0.249416	0.767552	0.723429
comb-p:dist=1Mb,step=5kb	0.2	0	3	200	224	1511	1535	1493.96	55.5392	215.275	223.993	0.988726	0.277696	0.999971	0.0112741	0.433608	0.195775
comb-p:dist=1Mb,step=5kb	0.2	0	3	200	224	49	73	34.2093	47.8922	72.5764	217.989	0.698148	0.239461	0.973165	0.301852	0.356607	0.396202
DMRscaler:bonferroni	0.2	0	4	200	224	165	189	159.778	164.868	188.993	222.858	0.968353	0.824338	0.994904	0.031647	0.890561	0.89112
DMRscaler:benj-yuk	0.2	0	4	200	224	201	225	182.433	187.873	224.999	222.78	0.907628	0.939365	0.994555	0.0923722	0.923224	0.920826
bumphunter:maxWidth=1Mb	0.2	0	4	200	224	2186	2210	1265.56	60.5919	1119.12	223.964	0.578937	0.302959	0.99984	0.421063	0.397766	0.293189
bumphunter:maxWidth=1Mb	0.2	0	4	200	224	1765	1789	963.556	91.0848	1001.46	223.558	0.545924	0.455424	0.998026	0.454076	0.496584	0.35804
DMRcate:lambda=1Mb,C=2000	0.2	0	4	200	224	1673	1697	1580.51	87.3188	237.17	223.683	0.944717	0.436594	0.998584	0.0552829	0.597198	0.233762
DMRcate:lambda=1Mb,C=2000	0.2	0	4	200	224	183	207	129.378	181.626	206.925	210.715	0.706982	0.908131	0.940692	0.293018	0.795031	0.776245
comb-p:dist=1Mb,step=5kb	0.2	0	4	200	224	1522	1546	1505.49	54.8673	221.908	223.992	0.98915	0.274336	0.999966	0.0108499	0.429541	0.196872
comb-p:dist=1Mb,step=5kb	0.2	0	4	200	224	78	102	33.7037	53.3955	101.773	215.744	0.432099	0.266978	0.963143	0.567901	0.330038	0.327114
DMRscaler:bonferroni	0.2	0	5	200	224	161	185	159.425	161.941	184.953	221.993	0.990216	0.809705	0.991041	0.00978417	0.890909	0.891226
DMRscaler:benj-yuk	0.2	0	5	200	224	190	214	188.441	189.466	213.97	222.994	0.991794	0.947329	0.995511	0.00820579	0.969052	0.967045
bumphunter:maxWidth=1Mb	0.2	0	5	200	224	1133	1157	1085	61.9516	252.414	223.997	0.957635	0.309758	0.999986	0.0423654	0.468103	0.253834
bumphunter:maxWidth=1Mb	0.2	0	5	200	224	959	983	908	91.2945	259.009	223.99	0.94682	0.456472	0.999957	0.0531804	0.615976	0.336496
DMRcate:lambda=1Mb,C=2000	0.2	0	5	200	224	1470	1494	1413.46	64.9337	200.512	223.836	0.961535	0.324669	0.999266	0.0384651	0.485429	0.200553
DMRcate:lambda=1Mb,C=2000	0.2	0	5	200	224	131	155	109.79	132.23	154.754	215.975	0.838093	0.66115	0.964175	0.161907	0.73918	0.728581
comb-p:dist=1Mb,step=5kb	0.2	0	5	200	224	1466	1490	1457.82	46.6439	207.325	223.995	0.994422	0.23322	0.999977	0.00557814	0.377828	0.179349
comb-p:dist=1Mb,step=5kb	0.2	0	5	200	224	41	65	31.5078	40.6465	64.7126	217.486	0.768484	0.203232	0.970922	0.231516	0.321454	0.383677
DMRscaler:bonferroni	0.2	0.25	1	200	224	153	177	150.729	140.803	176.509	222.992	0.985157	0.704015	0.995501	0.0148426	0.82119	0.829544
DMRscaler:benj-yuk	0.2	0.25	1	200	224	195	219	182.673	173.668	218.843	222.82	0.936786	0.868342	0.994733	0.0632137	0.901266	0.899036
bumphunter:maxWidth=1Mb	0.2	0.25	1	200	224	2471	2495	1565.23	38.9893	1103.33	223.985	0.63344	0.194946	0.999931	0.36656	0.298138	0.230305
bumphunter:maxWidth=1Mb	0.2	0.25	1	200	224	2389	2413	1571.11	65.7531	1016.94	223.389	0.657645	0.328766	0.997273	0.342355	0.438379	0.282407
DMRcate:lambda=1Mb,C=2000	0.2	0.25	1	200	224	1322	1346	1253.53	70.6032	212.688	223.874	0.948206	0.353016	0.999437	0.0517935	0.514489	0.225935
DMRcate:lambda=1Mb,C=2000	0.2	0.25	1	200	224	143	167	117.373	144.534	166.679	207.982	0.820788	0.722668	0.928492	0.179212	0.768609	0.738795
comb-p:dist=1Mb,step=5kb	0.2	0.25	1	200	224	1000	1024	990.516	36.0061	200.636	223.999	0.990516	0.18003	0.999996	0.00948376	0.304683	0.186756
comb-p:dist=1Mb,step=5kb	0.2	0.25	1	200	224	68	92	41.1975	53.5792	91.7739	219.468	0.605845	0.267896	0.979767	0.394155	0.371514	0.394495
DMRscaler:bonferroni	0.2	0.25	2	200	224	149	173	147.838	139.437	172.696	221.991	0.992202	0.697185	0.991031	0.00779841	0.818934	0.827054
DMRscaler:benj-yuk	0.2	0.25	2	200	224	182	206	178.856	168.453	205.777	221.993	0.982726	0.842267	0.991039	0.0172743	0.907091	0.905052
bumphunter:maxWidth=1Mb	0.2	0.25	2	200	224	1713	1737	1615.75	39.4943	293.662	223.999	0.943226	0.197471	0.999994	0.0567739	0.326572	0.176987
bumphunter:maxWidth=1Mb	0.2	0.25	2	200	224	1729	1753	1640.75	63.7286	285.334	223.915	0.948957	0.318643	0.999621	0.0510432	0.477088	0.218489
DMRcate:lambda=1Mb,C=2000	0.2	0.25	2	200	224	1369	1393	1322.57	65.9935	204.691	223.907	0.966082	0.329967	0.999586	0.0339177	0.491919	0.21355
DMRcate:lambda=1Mb,C=2000	0.2	0.25	2	200	224	144	168	124.335	139.826	167.742	214.981	0.86344	0.69913	0.959736	0.13656	0.772646	0.758975
comb-p:dist=1Mb,step=5kb	0.2	0.25	2	200	224	1110	1134	1097.36	44.4908	209.446	223.997	0.98861	0.222454	0.999987	0.0113901	0.363185	0.201233
comb-p:dist=1Mb,step=5kb	0.2	0.25	2	200	224	49	73	39.9472	42.5047	72.648	221.451	0.815249	0.212523	0.988619	0.184751	0.337155	0.410044
DMRscaler:bonferroni	0.2	0.25	3	200	224	156	180	147.752	141.883	179.569	223.939	0.947126	0.709415	0.999729	0.052874	0.811215	0.818505
DMRscaler:benj-yuk	0.2	0.25	3	200	224	212	236	188.447	169.667	235.487	223.703	0.888903	0.848334	0.998673	0.111097	0.868145	0.866641
bumphunter:maxWidth=1Mb	0.2	0.25	3	200	224	2292	2316	1386.62	41.6085	1106.28	223.98	0.604983	0.208043	0.999912	0.395017	0.309615	0.241387
bumphunter:maxWidth=1Mb	0.2	0.25	3	200	224	2154	2178	1364.89	63.6391	992.223	223.277	0.633655	0.318196	0.996774	0.366345	0.423651	0.281639
DMRcate:lambda=1Mb,C=2000	0.2	0.25	3	200	224	1226	1250	1172.62	66.4606	210.982	223.924	0.956459	0.332303	0.99966	0.0435407	0.49324	0.22871
DMRcate:lambda=1Mb,C=2000	0.2	0.25	3	200	224	157	181	130.312	149.933	180.504	212.983	0.830013	0.749667	0.950818	0.169987	0.787797	0.765725
comb-p:dist=1Mb,step=5kb	0.2	0.25	3	200	224	944	968	918.499	33.9586	210.495	223.998	0.972986	0.169793	0.99999	0.0270138	0.289131	0.189123
comb-p:dist=1Mb,step=5kb	0.2	0.25	3	200	224	75	98	39.8215	43.2631	97.4405	220.504	0.530953	0.216316	0.984393	0.469047	0.307395	0.329561
DMRscaler:bonferroni	0.2	0.25	4	200	224	158	182	155.325	145.87	181.699	223.935	0.983069	0.729349	0.999708	0.0169314	0.837413	0.845887
DMRscaler:benj-yuk	0.2	0.25	4	200	224	196	220	189.758	171.746	219.827	223.978	0.968153	0.858731	0.999903	0.031847	0.910165	0.91138
bumphunter:maxWidth=1Mb	0.2	0.25	4	200	224	3210	3234	2237.37	43.8603	1181.01	223.932	0.696999	0.219301	0.999697	0.303001	0.33363	0.229476
bumphunter:maxWidth=1Mb	0.2	0.25	4	200	224	2881	2905	2021.69	69.6136	1068.35	223.424	0.701733	0.348068	0.997427	0.298267	0.465328	0.28154
DMRcate:lambda=1Mb,C=2000	0.2	0.25	4	200	224	1431	1455	1371.15	66.1979	206.296	223.568	0.958177	0.33099	0.998072	0.0418228	0.492018	0.205045
DMRcate:lambda=1Mb,C=2000	0.2	0.25	4	200	224	143	167	120.196	139.205	166.784	214.986	0.840534	0.696026	0.95976	0.159466	0.761485	0.747253
comb-p:dist=1Mb,step=5kb	0.2	0.25	4	200	224	1083	1107	1068.74	34.5168	199.35	223.987	0.986832	0.172584	0.999942	0.0131678	0.293789	0.174404
comb-p:dist=1Mb,step=5kb	0.2	0.25	4	200	224	81	105	44.2732	53.6202	104.588	218.359	0.546583	0.268101	0.974818	0.453417	0.359745	0.371482
DMRscaler:bonferroni	0.2	0.25	5	200	224	146	170	143.624	134.429	169.593	219.988	0.983728	0.672146	0.982091	0.0162719	0.798622	0.80439
DMRscaler:benj-yuk	0.2	0.25	5	200	224	188	212	182.818	171.706	211.778	218.999	0.972434	0.858529	0.977676	0.0275664	0.911939	0.902676
bumphunter:maxWidth=1Mb	0.2	0.25	5	200	224	1798	1822	1757.04	46.8986	248.552	223.997	0.977217	0.234493	0.999986	0.0227833	0.378227	0.17635
bumphunter:maxWidth=1Mb	0.2	0.25	5	200	224	1841	1865	1799.04	68.999	250.027	223.997	0.977206	0.344995	0.999986	0.0227943	0.509954	0.212173
DMRcate:lambda=1Mb,C=2000	0.2	0.25	5	200	224	1619	1643	1581.85	65.6074	197.775	223.802	0.977054	0.328037	0.999117	0.0229461	0.491169	0.192873
DMRcate:lambda=1Mb,C=2000	0.2	0.25	5	200	224	135	159	113.344	137.169	158.538	208.974	0.839585	0.685845	0.932921	0.160415	0.754968	0.728737
comb-p:dist=1Mb,step=5kb	0.2	0.25	5	200	224	1326	1350	1315.4	41.0499	199.302	223.987	0.992004	0.20525	0.99994	0.00799591	0.340126	0.172799
comb-p:dist=1Mb,step=5kb	0.2	0.25	5	200	224	50	74	38.7331	46.3812	73.602	219.108	0.774662	0.231906	0.97816	0.225338	0.356953	0.413558
DMRscaler:bonferroni	0.2	0.5	1	200	224	121	145	118.46	107.689	144.565	223.909	0.979008	0.538443	0.999595	0.0209925	0.69477	0.724697
DMRscaler:benj-yuk	0.2	0.5	1	200	224	182	206	174.762	161.322	205.867	223.813	0.960229	0.806609	0.999166	0.0397709	0.876741	0.879358
bumphunter:maxWidth=1Mb	0.2	0.5	1	200	224	1404	1428	1200.17	18.4669	394.06	223.994	0.854823	0.0923344	0.999971	0.145177	0.166666	0.145923
bumphunter:maxWidth=1Mb	0.2	0.5	1	200	224	1569	1593	1386.2	26.8999	376.571	223.885	0.883491	0.1345	0.999485	0.116509	0.233458	0.161261
DMRcate:lambda=1Mb,C=2000	0.2	0.5	1	200	224	884	908	846.278	63.1028	201.938	223.923	0.957328	0.315514	0.999656	0.042672	0.474608	0.256343
DMRcate:lambda=1Mb,C=2000	0.2	0.5	1	200	224	150	174	131.367	144.883	173.735	213.985	0.875783	0.724414	0.955291	0.124217	0.792939	0.776379
comb-p:dist=1Mb,step=5kb	0.2	0.5	1	200	224	457	481	450.895	21.7983	159.721	223.999	0.98664	0.108992	0.999997	0.0133596	0.196299	0.188803
comb-p:dist=1Mb,step=5kb	0.2	0.5	1	200	224	96	120	78.2388	73.937	119.323	218.763	0.814987	0.369685	0.976622	0.185013	0.508645	0.536988
DMRscaler:bonferroni	0.2	0.5	2	200	224	121	145	117.82	109.817	143.508	221.864	0.97372	0.549085	0.990465	0.0262797	0.702198	0.722875
DMRscaler:benj-yuk	0.2	0.5	2	200	224	171	195	162.29	154.484	194.744	221.979	0.949064	0.772418	0.990979	0.0509362	0.851678	0.851396
bumphunter:maxWidth=1Mb	0.2	0.5	2	200	224	2004	2028	1480.44	25.1497	725.169	223.981	0.738744	0.125749	0.999913	0.261256	0.214914	0.178677
bumphunter:maxWidth=1Mb	0.2	0.5	2	200	224	2341	2365	1857.44	34.0531	689.275	223.383	0.79344	0.170265	0.997244	0.20656	0.280366	0.179858
DMRcate:lambda=1Mb,C=2000	0.2	0.5	2	200	224	1580	1604	1517.94	67.8974	207.336	223.792	0.960722	0.339487	0.999071	0.0392782	0.501693	0.20065
DMRcate:lambda=1Mb,C=2000	0.2	0.5	2	200	224	141	165	117.25	135.303	164.688	210.99	0.831559	0.676514	0.941917	0.168441	0.746067	0.724798
comb-p:dist=1Mb,step=5kb	0.2	0.5	2	200	224	667	691	655.903	19.9371	165.127	223.99	0.983363	0.0996855	0.999954	0.0166375	0.181021	0.152326
comb-p:dist=1Mb,step=5kb	0.2	0.5	2	200	224	97	121	82.1867	78.3845	120.095	216.912	0.847286	0.391923	0.968357	0.152714	0.53594	0.560251
DMRscaler:bonferroni	0.2	0.5	3	200	224	129	153	125.945	116.064	152.595	222.932	0.97632	0.580318	0.995234	0.0236804	0.727948	0.749568
DMRscaler:benj-yuk	0.2	0.5	3	200	224	184	208	175.704	169.181	205.808	219.947	0.954914	0.845903	0.981906	0.0450859	0.897109	0.884733
bumphunter:maxWidth=1Mb	0.2	0.5	3	200	224	1320	1344	1259	27.8297	254.878	223.999	0.953788	0.139148	0.999994	0.0462121	0.242865	0.158218
bumphunter:maxWidth=1Mb	0.2	0.5	3	200	224	1421	1445	1363	37.1103	254.932	223.993	0.959184	0.185551	0.999971	0.0408163	0.31095	0.176303
DMRcate:lambda=1Mb,C=2000	0.2	0.5	3	200	224	1202	1226	1154.05	60.3875	199.828	222.895	0.960111	0.301937	0.995066	0.0398888	0.459401	0.20611
DMRcate:lambda=1Mb,C=2000	0.2	0.5	3	200	224	143	167	123.994	138.632	166.633	211.989	0.867091	0.693161	0.946381	0.132909	0.770432	0.751173
comb-p:dist=1Mb,step=5kb	0.2	0.5	3	200	224	573	597	557.592	18.725	160.801	223.999	0.97311	0.0936249	0.999995	0.0268895	0.170815	0.156354
comb-p:dist=1Mb,step=5kb	0.2	0.5	3	200	224	93	117	81.7701	67.4923	116.019	220.953	0.879248	0.337462	0.986397	0.120752	0.487729	0.535703
DMRscaler:bonferroni	0.2	0.5	4	200	224	121	145	118.605	110.465	143.652	220.797	0.980208	0.552323	0.985703	0.0197921	0.706532	0.726024
DMRscaler:benj-yuk	0.2	0.5	4	200	224	177	201	169.428	167.232	199.79	219.865	0.95722	0.836162	0.98154	0.04278	0.892605	0.882796
bumphunter:maxWidth=1Mb	0.2	0.5	4	200	224	2174	2198	1981.05	21.6064	397.18	223.998	0.911245	0.108032	0.999989	0.0887545	0.193163	0.132529
bumphunter:maxWidth=1Mb	0.2	0.5	4	200	224	2357	2381	2172.05	36.6511	392.548	223.869	0.921531	0.183255	0.999415	0.0784694	0.305716	0.161214
DMRcate:lambda=1Mb,C=2000	0.2	0.5	4	200	224	1369	1393	1309.89	64.6432	204.186	223.771	0.956819	0.323216	0.998976	0.0431807	0.483204	0.207749
DMRcate:lambda=1Mb,C=2000	0.2	0.5	4	200	224	146	170	124.053	140.877	169.658	212.985	0.849678	0.704384	0.950827	0.150322	0.770239	0.751511
comb-p:dist=1Mb,step=5kb	0.2	0.5	4	200	224	637	661	635.624	21.4993	146.299	223.999	0.99784	0.107496	0.999997	0.00216015	0.194084	0.154011
comb-p:dist=1Mb,step=5kb	0.2	0.5	4	200	224	74	98	62.4301	56.2682	97.2789	219.281	0.84365	0.281341	0.978935	0.15635	0.421965	0.47608
DMRscaler:bonferroni	0.2	0.5	5	200	224	128	152	122.989	112.843	151.672	220.912	0.960854	0.564217	0.986213	0.0391459	0.710957	0.7297
DMRscaler:benj-yuk	0.2	0.5	5	200	224	180	204	165.302	161.732	201.869	219.904	0.918344	0.808658	0.981712	0.0816557	0.860018	0.847643
bumphunter:maxWidth=1Mb	0.2	0.5	5	200	224	1300	1324	1246.01	28.7649	262.713	223.998	0.958466	0.143824	0.999991	0.0415344	0.250117	0.164891
bumphunter:maxWidth=1Mb	0.2	0.5	5	200	224	1470	1494	1409.01	40.1901	273.755	223.998	0.958507	0.20095	0.999991	0.041493	0.332246	0.187383
DMRcate:lambda=1Mb,C=2000	0.2	0.5	5	200	224	948	972	894.476	67.729	208.253	223.957	0.94354	0.338645	0.999808	0.0564603	0.498407	0.259246
DMRcate:lambda=1Mb,C=2000	0.2	0.5	5	200	224	155	179	127.583	152.827	178.81	209.98	0.823115	0.764136	0.937409	0.176885	0.79253	0.765782
comb-p:dist=1Mb,step=5kb	0.2	0.5	5	200	224	435	459	423.217	14.6913	148.055	223.999	0.972912	0.0734567	0.999997	0.0270882	0.1366	0.151612
comb-p:dist=1Mb,step=5kb	0.2	0.5	5	200	224	124	148	87.3141	84.6202	147.268	214.914	0.704146	0.423101	0.959436	0.295854	0.528588	0.527462
DMRscaler:bonferroni	0.4	0	1	200	224	162	186	159.078	164.614	185.989	220.97	0.981962	0.82307	0.986472	0.0180384	0.895523	0.892833
DMRscaler:benj-yuk	0.4	0	1	200	224	188	212	186.272	188.952	211.998	221	0.990807	0.944759	0.986607	0.00919337	0.967235	0.960997
bumphunter:maxWidth=1Mb	0.4	0	1	200	224	1775	1799	1714	63.0741	266.965	223.997	0.965634	0.315371	0.999988	0.0343662	0.475459	0.212102
bumphunter:maxWidth=1Mb	0.4	0	1	200	224	1185	1209	1124	98.3369	266.939	223.998	0.948523	0.491684	0.999991	0.0514768	0.647648	0.320465
DMRcate:lambda=1Mb,C=2000	0.4	0	1	200	224	1524	1548	1478.53	68.6245	202.834	222.914	0.970166	0.343123	0.99515	0.0298335	0.50695	0.199254
DMRcate:lambda=1Mb,C=2000	0.4	0	1	200	224	150	174	125.321	158.81	173.949	211.983	0.835473	0.794048	0.946352	0.164527	0.814234	0.791505
comb-p:dist=1Mb,step=5kb	0.4	0	1	200	224	1509	1533	1498.09	50.5661	207.533	223.986	0.992772	0.252831	0.999937	0.00722844	0.403023	0.183788
comb-p:dist=1Mb,step=5kb	0.4	0	1	200	224	45	68	32.7508	43.8881	67.7019	216.496	0.727796	0.219441	0.966501	0.272204	0.337208	0.386436
DMRscaler:bonferroni	0.4	0	2	200	224	165	189	164.994	165	188.998	224	0.999966	0.825	1	3.43288e-05	0.904096	0.908274
DMRscaler:benj-yuk	0.4	0	2	200	224	193	217	190.519	191	217	224	0.987147	0.955	0.999999	0.0128534	0.970807	0.970939
bumphunter:maxWidth=1Mb	0.4	0	2	200	224	2359	2383	1606.18	60.8166	964.577	223.977	0.680874	0.304083	0.999897	0.319126	0.420409	0.285787
bumphunter:maxWidth=1Mb	0.4	0	2	200	224	1700	1724	1041.3	100.076	870.749	223.612	0.612529	0.500378	0.998267	0.387471	0.550803	0.380224
DMRcate:lambda=1Mb,C=2000	0.4	0	2	200	224	1336	1360	1280.51	69.2995	209.857	223.903	0.958466	0.346497	0.999566	0.0415336	0.508989	0.223172
DMRcate:lambda=1Mb,C=2000	0.4	0	2	200	224	141	165	119.285	145.57	164.877	214.984	0.845994	0.727848	0.959748	0.154006	0.782487	0.767335
comb-p:dist=1Mb,step=5kb	0.4	0	2	200	224	1255	1279	1245.03	47.3097	205.518	223.997	0.992058	0.236548	0.999985	0.00794171	0.38201	0.193909
comb-p:dist=1Mb,step=5kb	0.4	0	2	200	224	90	114	57.0025	72.424	113.673	219.781	0.633361	0.36212	0.981166	0.366639	0.460788	0.470144
DMRscaler:bonferroni	0.4	0	3	200	224	170	194	166.048	169	193.998	222.993	0.976755	0.845	0.995504	0.0232455	0.906113	0.90643
DMRscaler:benj-yuk	0.4	0	3	200	224	196	220	190.086	195	220	220.998	0.969828	0.975	0.986599	0.0301715	0.972407	0.965868
bumphunter:maxWidth=1Mb	0.4	0	3	200	224	1735	1759	1371	65.0664	576.038	223.99	0.790202	0.325332	0.999957	0.209798	0.460906	0.288128
bumphunter:maxWidth=1Mb	0.4	0	3	200	224	1209	1233	887	102.159	534.289	223.697	0.733664	0.510795	0.998649	0.266336	0.602273	0.392718
DMRcate:lambda=1Mb,C=2000	0.4	0	3	200	224	1260	1284	1188.02	80.9665	217.511	223.854	0.942877	0.404832	0.99935	0.0571234	0.566453	0.249918
DMRcate:lambda=1Mb,C=2000	0.4	0	3	200	224	151	175	124.044	158.812	174.862	212.974	0.821484	0.794061	0.950778	0.178516	0.80754	0.786026
comb-p:dist=1Mb,step=5kb	0.4	0	3	200	224	1178	1202	1160.36	54.041	220.714	223.997	0.985023	0.270205	0.999987	0.0149772	0.42408	0.220734
comb-p:dist=1Mb,step=5kb	0.4	0	3	200	224	83	107	58.636	82.1561	106.693	216.13	0.706458	0.410781	0.964868	0.293542	0.519494	0.524221
DMRscaler:bonferroni	0.4	0	4	200	224	160	184	158.74	161.991	183.981	221.998	0.992128	0.809955	0.991063	0.0078723	0.891833	0.892329
DMRscaler:benj-yuk	0.4	0	4	200	224	185	209	181.024	186.517	208.998	219.998	0.978509	0.932587	0.982135	0.021491	0.954996	0.946683
bumphunter:maxWidth=1Mb	0.4	0	4	200	224	1707	1731	1655	52.6698	252.613	224	0.969537	0.263349	0.999999	0.0304628	0.414193	0.19291
bumphunter:maxWidth=1Mb	0.4	0	4	200	224	1094	1118	1041	92.3407	254.569	224	0.951554	0.461704	0.999999	0.0484461	0.621735	0.316168
DMRcate:lambda=1Mb,C=2000	0.4	0	4	200	224	1349	1373	1297.65	62.6143	202.919	222.709	0.961932	0.313071	0.994236	0.0380675	0.472396	0.199027
DMRcate:lambda=1Mb,C=2000	0.4	0	4	200	224	137	161	116.522	143.755	160.869	213.979	0.850529	0.718777	0.955265	0.149471	0.779122	0.762648
comb-p:dist=1Mb,step=5kb	0.4	0	4	200	224	1312	1336	1296.87	48.3398	217.543	223.976	0.988465	0.241699	0.999894	0.0115352	0.388421	0.196345
comb-p:dist=1Mb,step=5kb	0.4	0	4	200	224	54	78	39.6337	54.5143	77.7672	217.663	0.733957	0.272572	0.97171	0.266043	0.397516	0.436203
DMRscaler:bonferroni	0.4	0	5	200	224	164	188	162.596	163.829	187.987	223	0.991439	0.819144	0.995534	0.00856113	0.897094	0.899117
DMRscaler:benj-yuk	0.4	0	5	200	224	195	219	193.596	193.849	217.99	223	0.9928	0.969244	0.995536	0.00720013	0.980881	0.976433
bumphunter:maxWidth=1Mb	0.4	0	5	200	224	1935	1959	1888.49	63.1141	253.822	223.998	0.975963	0.315571	0.999992	0.0240367	0.47693	0.199431
bumphunter:maxWidth=1Mb	0.4	0	5	200	224	1254	1278	1203.49	100.262	257.893	223.98	0.95972	0.501308	0.99991	0.0402799	0.658598	0.310373
DMRcate:lambda=1Mb,C=2000	0.4	0	5	200	224	1714	1738	1653.38	72.1411	206.208	223.751	0.964633	0.360705	0.998887	0.0353674	0.525071	0.198359
DMRcate:lambda=1Mb,C=2000	0.4	0	5	200	224	148	172	125.702	156.674	171.8	211.97	0.84934	0.783368	0.946297	0.15066	0.815021	0.791593
comb-p:dist=1Mb,step=5kb	0.4	0	5	200	224	1644	1668	1636.65	52.1548	201.583	223.982	0.995528	0.260774	0.999918	0.00447222	0.413289	0.176632
comb-p:dist=1Mb,step=5kb	0.4	0	5	200	224	40	64	30.1559	40.2692	63.754	217.951	0.753897	0.201346	0.972995	0.246103	0.317813	0.379056
DMRscaler:bonferroni	0.4	0.25	1	200	224	178	202	147.39	142.991	200.484	219.181	0.828032	0.714953	0.978487	0.171968	0.767349	0.755421
DMRscaler:benj-yuk	0.4	0.25	1	200	224	202	226	167.702	160.157	225.425	216.829	0.830206	0.800785	0.967987	0.169794	0.815231	0.799524
bumphunter:maxWidth=1Mb	0.4	0.25	1	200	224	3549	3573	2513.42	43.9123	1248.73	223.982	0.708207	0.219561	0.999919	0.291793	0.335202	0.229647
bumphunter:maxWidth=1Mb	0.4	0.25	1	200	224	3025	3049	2165.32	69.7976	1073.04	223.562	0.715809	0.348988	0.998047	0.284191	0.469214	0.280912
DMRcate:lambda=1Mb,C=2000	0.4	0.25	1	200	224	2083	2107	1518.97	81.7668	692.566	223.805	0.729224	0.408834	0.999128	0.270776	0.52393	0.303227
DMRcate:lambda=1Mb,C=2000	0.4	0.25	1	200	224	180	204	103.223	172.173	203.967	193.971	0.573462	0.860867	0.865943	0.426538	0.68837	0.652647
comb-p:dist=1Mb,step=5kb	0.4	0.25	1	200	224	1523	1546	1072.53	38.535	637.669	223.989	0.704224	0.192675	0.999952	0.295776	0.302568	0.233965
comb-p:dist=1Mb,step=5kb	0.4	0.25	1	200	224	66	88	29.1652	40.8951	87.6206	214.287	0.441897	0.204476	0.956637	0.558103	0.279582	0.28426
DMRscaler:bonferroni	0.4	0.25	2	200	224	153	177	144.685	138.308	176.459	223.763	0.945654	0.69154	0.998941	0.054346	0.798876	0.806778
DMRscaler:benj-yuk	0.4	0.25	2	200	224	200	224	165.45	163.349	223.79	222.756	0.827252	0.816747	0.994446	0.172748	0.821966	0.818908
bumphunter:maxWidth=1Mb	0.4	0.25	2	200	224	2432	2456	2348.6	45.3121	293.017	223.998	0.965708	0.22656	0.999992	0.0342923	0.367017	0.161138
bumphunter:maxWidth=1Mb	0.4	0.25	2	200	224	2104	2128	2023.94	69.0762	290.102	223.996	0.96195	0.345381	0.999982	0.0380502	0.508271	0.212201
DMRcate:lambda=1Mb,C=2000	0.4	0.25	2	200	224	1562	1586	1325.56	82.8372	359.788	223.791	0.848629	0.414186	0.999066	0.151371	0.556677	0.274244
DMRcate:lambda=1Mb,C=2000	0.4	0.25	2	200	224	202	226	94.4844	154.926	225.935	202.096	0.467744	0.774628	0.902214	0.532256	0.583284	0.569833
comb-p:dist=1Mb,step=5kb	0.4	0.25	2	200	224	1045	1069	1006.81	39.0583	222.71	223.993	0.963459	0.195292	0.999971	0.0365414	0.324756	0.197158
comb-p:dist=1Mb,step=5kb	0.4	0.25	2	200	224	50	74	38.8855	49.6443	73.6099	216.443	0.77771	0.248221	0.966263	0.22229	0.37633	0.425301
DMRscaler:bonferroni	0.4	0.25	3	200	224	152	176	150.974	146.384	175.715	222.891	0.993252	0.731919	0.995047	0.00674821	0.842792	0.849707
DMRscaler:benj-yuk	0.4	0.25	3	200	224	199	223	190.686	180.222	222.692	222.997	0.958221	0.90111	0.995524	0.0417793	0.928788	0.926344
bumphunter:maxWidth=1Mb	0.4	0.25	3	200	224	2348	2372	1919.88	49.9564	644.066	223.968	0.817664	0.249782	0.999855	0.182336	0.382666	0.231677
bumphunter:maxWidth=1Mb	0.4	0.25	3	200	224	2060	2084	1655.4	76.7449	620.133	223.533	0.803592	0.383724	0.997916	0.196408	0.51942	0.289289
DMRcate:lambda=1Mb,C=2000	0.4	0.25	3	200	224	1080	1104	1030.07	66.047	202.657	223.674	0.953773	0.330235	0.998544	0.0462269	0.490603	0.234211
DMRcate:lambda=1Mb,C=2000	0.4	0.25	3	200	224	141	165	121.041	139.116	164.518	217.976	0.858447	0.695579	0.973107	0.141553	0.768478	0.759318
comb-p:dist=1Mb,step=5kb	0.4	0.25	3	200	224	835	859	819.542	38.2767	204.425	223.996	0.981488	0.191383	0.999982	0.018512	0.320309	0.21098
comb-p:dist=1Mb,step=5kb	0.4	0.25	3	200	224	102	126	76.577	91.5511	125.328	219.341	0.750755	0.457755	0.979203	0.249245	0.568737	0.574676
DMRscaler:bonferroni	0.4	0.25	4	200	224	153	177	150.685	142.621	176.375	222.944	0.984869	0.713106	0.995287	0.0151312	0.827239	0.83432
DMRscaler:benj-yuk	0.4	0.25	4	200	224	198	222	193.472	178.308	221.749	222.981	0.977131	0.891542	0.99545	0.0228688	0.932376	0.930591
bumphunter:maxWidth=1Mb	0.4	0.25	4	200	224	2299	2323	2239	48.0424	274.991	223.991	0.973902	0.240212	0.999961	0.0260983	0.385372	0.165586
bumphunter:maxWidth=1Mb	0.4	0.25	4	200	224	1986	2010	1927	69.0602	273.029	223.993	0.970292	0.345301	0.99997	0.029708	0.509341	0.212622
DMRcate:lambda=1Mb,C=2000	0.4	0.25	4	200	224	1255	1279	1196.9	65.9015	208.277	223.835	0.953708	0.329508	0.999264	0.0462919	0.489792	0.221762
DMRcate:lambda=1Mb,C=2000	0.4	0.25	4	200	224	140	164	115.444	146.437	163.785	211.985	0.824601	0.732186	0.946362	0.175399	0.775651	0.753583
comb-p:dist=1Mb,step=5kb	0.4	0.25	4	200	224	913	937	899.84	36.9756	204.077	223.998	0.985586	0.184878	0.999991	0.0144139	0.311352	0.198927
comb-p:dist=1Mb,step=5kb	0.4	0.25	4	200	224	61	85	48.0629	55.9742	84.6779	221.166	0.787916	0.279871	0.987347	0.212084	0.413032	0.463019
DMRscaler:bonferroni	0.4	0.25	5	200	224	218	242	149.583	144.12	241.76	219.036	0.686163	0.720601	0.977838	0.313837	0.70296	0.693604
DMRscaler:benj-yuk	0.4	0.25	5	200	224	243	267	183.043	176.128	266.824	217.902	0.753262	0.880642	0.972778	0.246738	0.811986	0.802311
bumphunter:maxWidth=1Mb	0.4	0.25	5	200	224	2956	2980	2065.39	40.1805	1099.08	223.976	0.69871	0.200902	0.999893	0.30129	0.312073	0.223483
bumphunter:maxWidth=1Mb	0.4	0.25	5	200	224	2547	2571	1788.32	61.3826	967.126	223.557	0.702127	0.306913	0.998022	0.297873	0.427123	0.268468
DMRcate:lambda=1Mb,C=2000	0.4	0.25	5	200	224	1640	1664	1354.5	81.8533	417.184	223.871	0.825912	0.409266	0.999423	0.174088	0.547318	0.284359
DMRcate:lambda=1Mb,C=2000	0.4	0.25	5	200	224	196	220	123.445	173.237	219.944	210.386	0.629821	0.866185	0.939222	0.370179	0.72933	0.714844
comb-p:dist=1Mb,step=5kb	0.4	0.25	5	200	224	1172	1196	936.792	40.4073	423.674	223.994	0.799311	0.202037	0.999974	0.200689	0.322546	0.237547
comb-p:dist=1Mb,step=5kb	0.4	0.25	5	200	224	91	114	44.7393	61.2021	113.488	217.117	0.49164	0.306011	0.969271	0.50836	0.377226	0.37403
DMRscaler:bonferroni	0.4	0.5	1	200	224	122	146	119.453	107.917	145.544	222.982	0.979124	0.539587	0.995457	0.0208757	0.695751	0.723703
DMRscaler:benj-yuk	0.4	0.5	1	200	224	181	205	174.725	152.752	204.789	222.979	0.965332	0.763761	0.99544	0.0346685	0.852797	0.856054
bumphunter:maxWidth=1Mb	0.4	0.5	1	200	224	2286	2310	2114.13	19.1717	376.258	223.988	0.924815	0.0958584	0.999948	0.0751851	0.173711	0.118449
bumphunter:maxWidth=1Mb	0.4	0.5	1	200	224	2165	2189	2015.13	29.2595	355.287	223.89	0.930775	0.146298	0.999508	0.0692255	0.252852	0.143693
DMRcate:lambda=1Mb,C=2000	0.4	0.5	1	200	224	1259	1283	1201.93	70.1368	205.638	223.863	0.954673	0.350684	0.999387	0.0453268	0.512946	0.227683
DMRcate:lambda=1Mb,C=2000	0.4	0.5	1	200	224	137	161	116.706	138.694	160.81	214.988	0.851871	0.693471	0.959769	0.148129	0.764553	0.751067
comb-p:dist=1Mb,step=5kb	0.4	0.5	1	200	224	474	498	471.006	19.0486	153.687	223.999	0.993684	0.0952429	0.999997	0.00631639	0.173825	0.170786
comb-p:dist=1Mb,step=5kb	0.4	0.5	1	200	224	94	118	85.6989	61.6552	116.948	221.938	0.911691	0.308276	0.990793	0.0883091	0.460754	0.523101
DMRscaler:bonferroni	0.4	0.5	2	200	224	134	158	131.528	105.668	154.402	222.96	0.981549	0.528342	0.995358	0.0184509	0.686928	0.709274
DMRscaler:benj-yuk	0.4	0.5	2	200	224	185	209	182.322	158.91	207.725	221.911	0.985524	0.79455	0.990673	0.0144757	0.879793	0.877662
bumphunter:maxWidth=1Mb	0.4	0.5	2	200	224	2620	2644	2551	24.206	276.278	223.991	0.973664	0.12103	0.999958	0.0263359	0.215298	0.110037
bumphunter:maxWidth=1Mb	0.4	0.5	2	200	224	2491	2515	2424	34.7465	274.341	223.989	0.973103	0.173733	0.999952	0.0268968	0.294828	0.134821
DMRcate:lambda=1Mb,C=2000	0.4	0.5	2	200	224	1260	1284	1206.85	70.6487	209.715	223.771	0.957814	0.353243	0.998978	0.042186	0.516135	0.230127
DMRcate:lambda=1Mb,C=2000	0.4	0.5	2	200	224	144	168	122.842	149.693	167.89	213.982	0.853073	0.748464	0.955277	0.146927	0.797352	0.779692
comb-p:dist=1Mb,step=5kb	0.4	0.5	2	200	224	548	572	541.004	17.3479	161.171	223.997	0.987233	0.0867397	0.999986	0.0127673	0.159468	0.154989
comb-p:dist=1Mb,step=5kb	0.4	0.5	2	200	224	79	103	67.678	61.8697	102.234	219.829	0.856683	0.309349	0.981379	0.143317	0.454557	0.504379
DMRscaler:bonferroni	0.4	0.5	3	200	224	129	153	126.754	113.008	151.593	220.993	0.98259	0.56504	0.986576	0.01741	0.717487	0.735722
DMRscaler:benj-yuk	0.4	0.5	3	200	224	180	204	175.821	165.969	203.77	220	0.976785	0.829847	0.982142	0.0232146	0.897341	0.891463
bumphunter:maxWidth=1Mb	0.4	0.5	3	200	224	2590	2614	2396.48	25.9039	406.5	223.994	0.925284	0.12952	0.999971	0.0747165	0.227232	0.135259
bumphunter:maxWidth=1Mb	0.4	0.5	3	200	224	2458	2482	2272.48	35.3173	397.547	223.834	0.924526	0.176586	0.999261	0.0754741	0.296534	0.155437
DMRcate:lambda=1Mb,C=2000	0.4	0.5	3	200	224	1222	1246	1191.3	53.0749	189.556	223.943	0.97488	0.265375	0.999743	0.0251203	0.417186	0.196359
DMRcate:lambda=1Mb,C=2000	0.4	0.5	3	200	224	130	154	116.122	130.071	153.68	218.983	0.893246	0.650353	0.977601	0.106754	0.75269	0.751501
comb-p:dist=1Mb,step=5kb	0.4	0.5	3	200	224	582	606	577.711	23.0962	158.924	224	0.99263	0.115481	0.999999	0.00737011	0.206892	0.173311
comb-p:dist=1Mb,step=5kb	0.4	0.5	3	200	224	103	127	92.4947	70.2332	125.198	219.986	0.898007	0.351166	0.982081	0.101993	0.504893	0.548441
DMRscaler:bonferroni	0.4	0.5	4	200	224	133	157	129.853	119.866	156.073	221.923	0.976336	0.599331	0.990727	0.0236635	0.742731	0.758425
DMRscaler:benj-yuk	0.4	0.5	4	200	224	184	208	176.622	158.297	206.457	220.957	0.9599	0.791483	0.986417	0.0400998	0.867594	0.86156
bumphunter:maxWidth=1Mb	0.4	0.5	4	200	224	2616	2640	2071.62	25.5766	754.387	223.989	0.791905	0.127883	0.999951	0.208095	0.220205	0.167587
bumphunter:maxWidth=1Mb	0.4	0.5	4	200	224	2475	2499	1941.62	35.3121	744.416	223.721	0.784495	0.176561	0.998753	0.215505	0.288248	0.190536
DMRcate:lambda=1Mb,C=2000	0.4	0.5	4	200	224	1324	1348	1262.81	76.5919	213.827	223.866	0.953787	0.382959	0.999402	0.0462131	0.546494	0.236847
DMRcate:lambda=1Mb,C=2000	0.4	0.5	4	200	224	145	169	119.165	146.321	168.275	211.971	0.821826	0.731605	0.946298	0.178174	0.774096	0.749356
comb-p:dist=1Mb,step=5kb	0.4	0.5	4	200	224	511	535	503.476	15.1339	152.809	223.998	0.985276	0.0756697	0.99999	0.0147241	0.140546	0.145622
comb-p:dist=1Mb,step=5kb	0.4	0.5	4	200	224	104	128	86.5208	69.9324	126.308	218.852	0.831931	0.349662	0.977018	0.168069	0.492377	0.523815
DMRscaler:bonferroni	0.4	0.5	5	200	224	138	162	135.692	115.61	158.283	221.989	0.983276	0.578049	0.991022	0.0167238	0.728076	0.740654
DMRscaler:benj-yuk	0.4	0.5	5	200	224	180	204	176.563	158.782	203.722	220.916	0.980905	0.79391	0.986232	0.0190953	0.877557	0.875504
bumphunter:maxWidth=1Mb	0.4	0.5	5	200	224	2432	2456	2285.85	18.2498	352.351	223.987	0.939905	0.0912488	0.999941	0.0600946	0.166348	0.109258
bumphunter:maxWidth=1Mb	0.4	0.5	5	200	224	2316	2340	2166.85	31.8432	355.574	223.866	0.9356	0.159216	0.999402	0.0643998	0.272123	0.145167
DMRcate:lambda=1Mb,C=2000	0.4	0.5	5	200	224	1241	1265	1178.36	71.946	209.193	223.573	0.949523	0.35973	0.998093	0.0504772	0.521782	0.230268
DMRcate:lambda=1Mb,C=2000	0.4	0.5	5	200	224	126	150	102.689	131.789	149.711	211.985	0.814992	0.658947	0.94636	0.185008	0.72871	0.709664
comb-p:dist=1Mb,step=5kb	0.4	0.5	5	200	224	521	545	512.148	16.2197	155.442	223.999	0.983009	0.0810986	0.999993	0.0169907	0.149836	0.150517
comb-p:dist=1Mb,step=5kb	0.4	0.5	5	200	224	100	124	86.5335	79.4969	123.136	216.911	0.865335	0.397484	0.968351	0.134665	0.544745	0.570881

## Sheet: basepair_level_summary_stats
method	delta_beta	noise	rep	P	N	Called_P	Called_N	TP_called	TP_simul	TN_called	TN_simul	Precision	Recall	Specificity	FDR	F1	MCC
DMRscaler:bonferroni	0.1	0	1	30951329	3031866684	30793428	3032024585	30742952	30742952	3031816208	3031816208	0.998361	0.993268	0.999983	0.00163918	0.995808	0.995768
DMRscaler:benj-yuk	0.1	0	1	30951329	3031866684	30505995	3032312018	30198007	30198007	3031558696	3031558696	0.989904	0.975661	0.999898	0.010096	0.982731	0.982582
bumphunter:maxWidth=1Mb	0.1	0	1	30951329	3031866684	50356	3062767657	45847	45847	3031862175	3031862175	0.910458	0.00148126	0.999999	0.0895425	0.00295771	0.0365012
bumphunter:maxWidth=1Mb	0.1	0	1	30951329	3031866684	465494	3062352519	444456	444456	3031845646	3031845646	0.954805	0.0143598	0.999993	0.045195	0.0282941	0.116453
DMRcate:lambda=1Mb,C=2000	0.1	0	1	30951329	3031866684	1496087	3061321926	1419337	1419337	3031789934	3031789934	0.9487	0.0458571	0.999975	0.0513005	0.0874854	0.207457
DMRcate:lambda=1Mb,C=2000	0.1	0	1	30951329	3031866684	27224115	3035593898	25706313	25706313	3030348882	3030348882	0.944248	0.83054	0.999499	0.0557521	0.883751	0.884493
comb-p:dist=1Mb,step=5kb	0.1	0	1	30951329	3031866684	998053	3061819960	993582	993582	3031862213	3031862213	0.99552	0.0321014	0.999999	0.00447972	0.0621973	0.177882
comb-p:dist=1Mb,step=5kb	0.1	0	1	30951329	3031866684	31849692	3030968321	27065359	27065359	3027082351	3027082351	0.849784	0.874449	0.998422	0.150216	0.86194	0.8606
DMRscaler:bonferroni	0.1	0	2	31879917	3030938096	30684696	3032133317	30676165	30676165	3030929565	3030929565	0.999722	0.962241	0.999997	0.000278021	0.980624	0.980606
DMRscaler:benj-yuk	0.1	0	2	31879917	3030938096	31196305	3031621708	31063241	31063241	3030805032	3030805032	0.995735	0.974383	0.999956	0.00426538	0.984943	0.984845
bumphunter:maxWidth=1Mb	0.1	0	2	31879917	3030938096	448188	3062369825	275921	275921	3030765829	3030765829	0.615637	0.00865501	0.999943	0.384363	0.01707	0.072143
bumphunter:maxWidth=1Mb	0.1	0	2	31879917	3030938096	6419203	3056398810	1295755	1295755	3025814648	3025814648	0.201856	0.0406449	0.99831	0.798144	0.067665	0.0864488
DMRcate:lambda=1Mb,C=2000	0.1	0	2	31879917	3030938096	2141228	3060676785	2089936	2089936	3030886804	3030886804	0.976046	0.0655565	0.999983	0.0239545	0.122861	0.251658
DMRcate:lambda=1Mb,C=2000	0.1	0	2	31879917	3030938096	28635296	3034182717	27152339	27152339	3029455139	3029455139	0.948212	0.851707	0.999511	0.0517877	0.897372	0.897668
comb-p:dist=1Mb,step=5kb	0.1	0	2	31879917	3030938096	1461357	3061356656	1453503	1453503	3030930242	3030930242	0.994626	0.0455931	0.999997	0.00537446	0.0871894	0.211878
comb-p:dist=1Mb,step=5kb	0.1	0	2	31879917	3030938096	31806354	3031011659	25356998	25356998	3024488740	3024488740	0.797231	0.795391	0.997872	0.202769	0.79631	0.79417
DMRscaler:bonferroni	0.1	0	3	31847723	3030970290	32000133	3030817880	31669401	31669401	3030639558	3030639558	0.989665	0.994401	0.999891	0.0103353	0.992027	0.991946
DMRscaler:benj-yuk	0.1	0	3	31847723	3030970290	31680975	3031137038	31399982	31399982	3030689297	3030689297	0.991131	0.985941	0.999907	0.00886946	0.988529	0.988412
bumphunter:maxWidth=1Mb	0.1	0	3	31847723	3030970290	159251	3062658762	106189	106189	3030917228	3030917228	0.666803	0.00333427	0.999982	0.333197	0.00663537	0.0466611
bumphunter:maxWidth=1Mb	0.1	0	3	31847723	3030970290	3524741	3059293272	676917	676917	3028122466	3028122466	0.192047	0.0212548	0.99906	0.807953	0.0382737	0.0607824
DMRcate:lambda=1Mb,C=2000	0.1	0	3	31847723	3030970290	1121105	3061696908	1031985	1031985	3030881170	3030881170	0.920507	0.0324037	0.999971	0.079493	0.0626037	0.171683
DMRcate:lambda=1Mb,C=2000	0.1	0	3	31847723	3030970290	34302519	3028515494	28954965	28954965	3025622736	3025622736	0.844106	0.909169	0.998236	0.155894	0.87543	0.874688
comb-p:dist=1Mb,step=5kb	0.1	0	3	31847723	3030970290	681139	3062136874	673698	673698	3030962849	3030962849	0.989076	0.0211537	0.999998	0.0109243	0.0414216	0.143892
comb-p:dist=1Mb,step=5kb	0.1	0	3	31847723	3030970290	31628632	3031189381	28173833	28173833	3027515491	3027515491	0.89077	0.884642	0.99886	0.10923	0.887695	0.886525
DMRscaler:bonferroni	0.1	0	4	33488517	3029329496	32581700	3030236313	32581700	32581700	3029329496	3029329496	1	0.972922	1	0	0.986275	0.98622
DMRscaler:benj-yuk	0.1	0	4	33488517	3029329496	33038635	3029779378	33038635	33038635	3029329496	3029329496	1	0.986566	1	0	0.993238	0.993187
bumphunter:maxWidth=1Mb	0.1	0	4	33488517	3029329496	182781	3062635232	129535	129535	3029276250	3029276250	0.70869	0.00386804	0.999982	0.29131	0.00769409	0.0518348
bumphunter:maxWidth=1Mb	0.1	0	4	33488517	3029329496	3915291	3058902722	1086701	1086701	3026500906	3026500906	0.277553	0.03245	0.999066	0.722447	0.0581064	0.0917256
DMRcate:lambda=1Mb,C=2000	0.1	0	4	33488517	3029329496	1867028	3060950985	1807369	1807369	3029269837	3029269837	0.968046	0.0539698	0.99998	0.031954	0.10224	0.227306
DMRcate:lambda=1Mb,C=2000	0.1	0	4	33488517	3029329496	31136239	3031681774	29283550	29283550	3027476807	3027476807	0.940497	0.874436	0.999388	0.0595027	0.906264	0.905879
comb-p:dist=1Mb,step=5kb	0.1	0	4	33488517	3029329496	1290658	3061527355	1287390	1287390	3029326228	3029326228	0.997468	0.0384427	0.999999	0.00253204	0.0740322	0.194782
comb-p:dist=1Mb,step=5kb	0.1	0	4	33488517	3029329496	31469769	3031348244	25079852	25079852	3022939579	3022939579	0.796951	0.748909	0.997891	0.203049	0.772183	0.770124
DMRscaler:bonferroni	0.1	0	5	32463775	3030354238	32306993	3030511020	32197334	32197334	3030244579	3030244579	0.996606	0.991793	0.999964	0.00339428	0.994193	0.994134
DMRscaler:benj-yuk	0.1	0	5	32463775	3030354238	32072281	3030745732	31935419	31935419	3030217376	3030217376	0.995733	0.983725	0.999955	0.0042673	0.989692	0.989601
bumphunter:maxWidth=1Mb	0.1	0	5	32463775	3030354238	99564	3062718449	97244	97244	3030351918	3030351918	0.976698	0.00299546	0.999999	0.0233016	0.00597261	0.0537891
bumphunter:maxWidth=1Mb	0.1	0	5	32463775	3030354238	249123	3062568890	246799	246799	3030351914	3030351914	0.990671	0.00760229	0.999999	0.00932873	0.0150888	0.0863171
DMRcate:lambda=1Mb,C=2000	0.1	0	5	32463775	3030354238	1946238	3060871775	1842224	1842224	3030250224	3030250224	0.946556	0.0567471	0.999966	0.0534436	0.107075	0.230466
DMRcate:lambda=1Mb,C=2000	0.1	0	5	32463775	3030354238	38677688	3024140325	29996782	29996782	3021673332	3021673332	0.775558	0.924008	0.997135	0.224442	0.8433	0.844777
comb-p:dist=1Mb,step=5kb	0.1	0	5	32463775	3030354238	1187059	3061630954	1179976	1179976	3030347155	3030347155	0.994033	0.0363475	0.999998	0.00596685	0.0701306	0.189095
comb-p:dist=1Mb,step=5kb	0.1	0	5	32463775	3030354238	35576315	3027241698	25694590	25694590	3020472513	3020472513	0.722239	0.791485	0.996739	0.277761	0.755278	0.753341
DMRscaler:bonferroni	0.1	0.25	1	36174057	3026643956	34254988	3028563025	34122345	34122345	3026511313	3026511313	0.996128	0.943282	0.999956	0.00387222	0.968985	0.968993
DMRscaler:benj-yuk	0.1	0.25	1	36174057	3026643956	35236518	3027581495	34982385	34982385	3026389823	3026389823	0.992788	0.967057	0.999916	0.00721221	0.979754	0.979601
bumphunter:maxWidth=1Mb	0.1	0.25	1	36174057	3026643956	26641	3062791372	19263	19263	3026636578	3026636578	0.723058	0.000532509	0.999998	0.276942	0.00106423	0.0194169
bumphunter:maxWidth=1Mb	0.1	0.25	1	36174057	3026643956	72124	3062745889	62468	62468	3026634300	3026634300	0.866119	0.00172687	0.999997	0.133881	0.00344687	0.0383744
DMRcate:lambda=1Mb,C=2000	0.1	0.25	1	36174057	3026643956	1504512	3061313501	1455345	1455345	3026594789	3026594789	0.96732	0.0402317	0.999984	0.0326797	0.0772505	0.196074
DMRcate:lambda=1Mb,C=2000	0.1	0.25	1	36174057	3026643956	36041836	3026776177	31439473	31439473	3022041593	3022041593	0.872305	0.869117	0.998479	0.127695	0.870708	0.869167
comb-p:dist=1Mb,step=5kb	0.1	0.25	1	36174057	3026643956	778685	3062039328	772871	772871	3026638142	3026638142	0.992534	0.0213653	0.999998	0.00746643	0.0418302	0.144765
comb-p:dist=1Mb,step=5kb	0.1	0.25	1	36174057	3026643956	36010680	3026807333	30250362	30250362	3020883638	3020883638	0.840039	0.836245	0.998097	0.159961	0.838137	0.836209
DMRscaler:bonferroni	0.1	0.25	2	32874039	3029943974	32277783	3030540230	31988409	31988409	3029654600	3029654600	0.991035	0.97306	0.999904	0.00896511	0.981965	0.981813
DMRscaler:benj-yuk	0.1	0.25	2	32874039	3029943974	32343514	3030474499	31894178	31894178	3029494638	3029494638	0.986107	0.970193	0.999852	0.0138926	0.978086	0.977883
bumphunter:maxWidth=1Mb	0.1	0.25	2	32874039	3029943974	20748	3062797265	15222	15222	3029938448	3029938448	0.733661	0.00046304	0.999998	0.266339	0.000925496	0.01826
bumphunter:maxWidth=1Mb	0.1	0.25	2	32874039	3029943974	44705	3062773308	25115	25115	3029924384	3029924384	0.561794	0.000763977	0.999994	0.438206	0.00152588	0.0204314
DMRcate:lambda=1Mb,C=2000	0.1	0.25	2	32874039	3029943974	1018522	3061799491	990291	990291	3029915743	3029915743	0.972282	0.0301238	0.999991	0.0277176	0.0584371	0.170195
DMRcate:lambda=1Mb,C=2000	0.1	0.25	2	32874039	3029943974	27045401	3035772612	25320949	25320949	3028219522	3028219522	0.936239	0.770241	0.999431	0.0637614	0.845166	0.847751
comb-p:dist=1Mb,step=5kb	0.1	0.25	2	32874039	3029943974	535731	3062282282	532064	532064	3029940307	3029940307	0.993155	0.0161849	0.999999	0.00684485	0.0318508	0.126103
comb-p:dist=1Mb,step=5kb	0.1	0.25	2	32874039	3029943974	32069747	3030748266	28402209	28402209	3026276436	3026276436	0.885639	0.863971	0.99879	0.114361	0.874671	0.873396
DMRscaler:bonferroni	0.1	0.25	3	31860130	3030957883	30487197	3032330816	30417590	30417590	3030888276	3030888276	0.997717	0.954723	0.999977	0.00228316	0.975746	0.975739
DMRscaler:benj-yuk	0.1	0.25	3	31860130	3030957883	30564572	3032253441	30251334	30251334	3030644645	3030644645	0.989752	0.949504	0.999897	0.0102484	0.96921	0.969107
bumphunter:maxWidth=1Mb	0.1	0.25	3	31860130	3030957883	98778	3062719235	52125	52125	3030911230	3030911230	0.527698	0.00163606	0.999985	0.472302	0.003262	0.028955
bumphunter:maxWidth=1Mb	0.1	0.25	3	31860130	3030957883	2388688	3060429325	429353	429353	3028998548	3028998548	0.179744	0.0134762	0.999354	0.820256	0.0250726	0.0466295
DMRcate:lambda=1Mb,C=2000	0.1	0.25	3	31860130	3030957883	1484639	3061333374	1440237	1440237	3030913481	3030913481	0.970092	0.045205	0.999985	0.0299076	0.0863846	0.208302
DMRcate:lambda=1Mb,C=2000	0.1	0.25	3	31860130	3030957883	30563974	3032254039	27022584	27022584	3027416493	3027416493	0.884132	0.848163	0.998832	0.115868	0.865774	0.864583
comb-p:dist=1Mb,step=5kb	0.1	0.25	3	31860130	3030957883	761338	3062056675	758925	758925	3030955470	3030955470	0.996831	0.0238205	0.999999	0.00316942	0.0465292	0.153305
comb-p:dist=1Mb,step=5kb	0.1	0.25	3	31860130	3030957883	30269431	3032548582	25337819	25337819	3026026271	3026026271	0.837076	0.795283	0.998373	0.162924	0.815645	0.814029
DMRscaler:bonferroni	0.1	0.25	4	35037485	3027780528	34972150	3027845863	32756766	32756766	3025565144	3025565144	0.936653	0.934906	0.999268	0.0633471	0.935779	0.935037
DMRscaler:benj-yuk	0.1	0.25	4	35037485	3027780528	35737509	3027080504	33520136	33520136	3025563155	3025563155	0.937954	0.956694	0.999268	0.0620461	0.947231	0.946662
bumphunter:maxWidth=1Mb	0.1	0.25	4	35037485	3027780528	15780	3062802233	12096	12096	3027776844	3027776844	0.76654	0.00034523	0.999999	0.23346	0.00069015	0.0161173
bumphunter:maxWidth=1Mb	0.1	0.25	4	35037485	3027780528	134535	3062683478	120692	120692	3027766685	3027766685	0.897105	0.00344465	0.999995	0.102895	0.00686296	0.0551987
DMRcate:lambda=1Mb,C=2000	0.1	0.25	4	35037485	3027780528	1168590	3061649423	1119045	1119045	3027730983	3027730983	0.957603	0.0319385	0.999984	0.0423972	0.0618153	0.173825
DMRcate:lambda=1Mb,C=2000	0.1	0.25	4	35037485	3027780528	36309910	3026508103	30747350	30747350	3022217968	3022217968	0.846803	0.877556	0.998163	0.153197	0.861905	0.860419
comb-p:dist=1Mb,step=5kb	0.1	0.25	4	35037485	3027780528	647797	3062170216	640083	640083	3027772814	3027772814	0.988092	0.0182685	0.999997	0.0119081	0.0358738	0.133579
comb-p:dist=1Mb,step=5kb	0.1	0.25	4	35037485	3027780528	35562580	3027255433	31042314	31042314	3023260262	3023260262	0.872893	0.885974	0.998507	0.127107	0.879385	0.878003
DMRscaler:bonferroni	0.1	0.25	5	32318725	3030499288	32175148	3030642865	31022605	31022605	3029346745	3029346745	0.964179	0.959896	0.99962	0.0358209	0.962033	0.961631
DMRscaler:benj-yuk	0.1	0.25	5	32318725	3030499288	31965755	3030852258	31267857	31267857	3029801390	3029801390	0.978167	0.967484	0.99977	0.0218327	0.972796	0.972523
bumphunter:maxWidth=1Mb	0.1	0.25	5	32318725	3030499288	30082	3062787931	20462	20462	3030489668	3030489668	0.680207	0.000633131	0.999997	0.319793	0.00126509	0.0205392
bumphunter:maxWidth=1Mb	0.1	0.25	5	32318725	3030499288	236036	3062581977	218593	218593	3030481845	3030481845	0.9261	0.00676366	0.999994	0.0738997	0.0134292	0.0786617
DMRcate:lambda=1Mb,C=2000	0.1	0.25	5	32318725	3030499288	1091997	3061726016	1035674	1035674	3030442965	3030442965	0.948422	0.0320456	0.999981	0.051578	0.0619965	0.173343
DMRcate:lambda=1Mb,C=2000	0.1	0.25	5	32318725	3030499288	34342720	3028475293	27552919	27552919	3023709487	3023709487	0.802293	0.852537	0.99776	0.197707	0.826652	0.825136
comb-p:dist=1Mb,step=5kb	0.1	0.25	5	32318725	3030499288	529812	3062288201	524302	524302	3030493778	3030493778	0.9896	0.0162229	0.999998	0.0103999	0.0319224	0.126031
comb-p:dist=1Mb,step=5kb	0.1	0.25	5	32318725	3030499288	34281635	3028536378	29905892	29905892	3026123545	3026123545	0.872359	0.925343	0.998556	0.127641	0.89807	0.897349
DMRscaler:bonferroni	0.1	0.5	1	31960391	3030857622	29558336	3033259677	28954424	28954424	3030253710	3030253710	0.979569	0.905947	0.999801	0.0204312	0.941321	0.941459
DMRscaler:benj-yuk	0.1	0.5	1	31960391	3030857622	31342319	3031475694	30731884	30731884	3030247187	3030247187	0.980524	0.961562	0.999799	0.0194764	0.97095	0.970694
bumphunter:maxWidth=1Mb	0.1	0.5	1	31960391	3030857622	7605	3062810408	4285	4285	3030854302	3030854302	0.563445	0.000134072	0.999999	0.436555	0.000268081	0.00857541
bumphunter:maxWidth=1Mb	0.1	0.5	1	31960391	3030857622	59216	3062758797	17093	17093	3030815499	3030815499	0.288655	0.000534818	0.999986	0.711345	0.00106766	0.0120388
DMRcate:lambda=1Mb,C=2000	0.1	0.5	1	31960391	3030857622	639870	3062178143	615538	615538	3030833290	3030833290	0.961974	0.0192594	0.999992	0.0380265	0.0377628	0.13536
DMRcate:lambda=1Mb,C=2000	0.1	0.5	1	31960391	3030857622	19985988	3042832025	19972189	19972189	3030843823	3030843823	0.99931	0.624904	0.999995	0.000690434	0.768954	0.788674
comb-p:dist=1Mb,step=5kb	0.1	0.5	1	31960391	3030857622	189035	3062628978	187090	187090	3030855677	3030855677	0.989711	0.00585381	0.999999	0.0102891	0.0116388	0.0757114
comb-p:dist=1Mb,step=5kb	0.1	0.5	1	31960391	3030857622	21042172	3041775841	20131551	20131551	3029947001	3029947001	0.956724	0.629891	0.9997	0.043276	0.759644	0.774529
DMRscaler:bonferroni	0.1	0.5	2	30187770	3032630243	29090989	3033727024	27815337	27815337	3031354591	3031354591	0.95615	0.921411	0.999579	0.0438504	0.938459	0.938021
DMRscaler:benj-yuk	0.1	0.5	2	30187770	3032630243	31707754	3031110259	27815771	27815771	3028738260	3028738260	0.877255	0.921425	0.998717	0.122745	0.898797	0.898041
bumphunter:maxWidth=1Mb	0.1	0.5	2	30187770	3032630243	3766	3062814247	184	184	3032626661	3032626661	0.0488582	6.09518e-06	0.999999	0.951142	1.21888e-05	0.000437787
bumphunter:maxWidth=1Mb	0.1	0.5	2	30187770	3032630243	6332	3062811681	185	185	3032624096	3032624096	0.0292167	6.12831e-06	0.999998	0.970783	1.2254e-05	0.000281788
DMRcate:lambda=1Mb,C=2000	0.1	0.5	2	30187770	3032630243	1062322	3061755691	1015564	1015564	3032583485	3032583485	0.955985	0.0336416	0.999985	0.0440149	0.0649959	0.178398
DMRcate:lambda=1Mb,C=2000	0.1	0.5	2	30187770	3032630243	27746733	3035071280	23395087	23395087	3028278597	3028278597	0.843165	0.774986	0.998565	0.156835	0.807639	0.806536
comb-p:dist=1Mb,step=5kb	0.1	0.5	2	30187770	3032630243	185838	3062632175	181637	181637	3032626042	3032626042	0.977394	0.00601691	0.999999	0.0226057	0.0119602	0.0762929
comb-p:dist=1Mb,step=5kb	0.1	0.5	2	30187770	3032630243	23666545	3039151468	21231587	21231587	3030195285	3030195285	0.897114	0.703318	0.999197	0.102886	0.788482	0.792569
DMRscaler:bonferroni	0.1	0.5	3	28664592	3034153421	25983138	3036834875	25749842	25749842	3033920125	3033920125	0.991021	0.898315	0.999923	0.00897875	0.942394	0.943033
DMRscaler:benj-yuk	0.1	0.5	3	28664592	3034153421	26985103	3035832910	26786029	26786029	3033954347	3033954347	0.992623	0.934464	0.999934	0.00737718	0.962666	0.96277
bumphunter:maxWidth=1Mb	0.1	0.5	3	28664592	3034153421	11045	3062806968	3346	3346	3034145722	3034145722	0.302943	0.000116729	0.999997	0.697057	0.000233369	0.00579008
bumphunter:maxWidth=1Mb	0.1	0.5	3	28664592	3034153421	46344	3062771669	7994	7994	3034115071	3034115071	0.172493	0.000278881	0.999987	0.827507	0.000556861	0.00659042
DMRcate:lambda=1Mb,C=2000	0.1	0.5	3	28664592	3034153421	552989	3062265024	540185	540185	3034140617	3034140617	0.976846	0.018845	0.999996	0.0231542	0.0369767	0.135024
DMRcate:lambda=1Mb,C=2000	0.1	0.5	3	28664592	3034153421	19347570	3043470443	19329066	19329066	3034134917	3034134917	0.999044	0.674319	0.999994	0.000956399	0.805174	0.819512
comb-p:dist=1Mb,step=5kb	0.1	0.5	3	28664592	3034153421	165399	3062652614	158615	158615	3034146637	3034146637	0.958984	0.00553348	0.999998	0.041016	0.0110035	0.0724769
comb-p:dist=1Mb,step=5kb	0.1	0.5	3	28664592	3034153421	19096190	3043721823	18914177	18914177	3033971408	3033971408	0.990469	0.659845	0.99994	0.00953138	0.792038	0.807083
DMRscaler:bonferroni	0.1	0.5	4	30392277	3032425736	28010232	3034807781	27601638	27601638	3032017142	3032017142	0.985413	0.908179	0.999865	0.0145873	0.945221	0.945497
DMRscaler:benj-yuk	0.1	0.5	4	30392277	3032425736	28916256	3033901757	28361010	28361010	3031870490	3031870490	0.980798	0.933165	0.999817	0.0192019	0.956389	0.956265
bumphunter:maxWidth=1Mb	0.1	0.5	4	30392277	3032425736	6473	3062811540	305	305	3032419568	3032419568	0.0471188	1.00354e-05	0.999998	0.952881	2.00666e-05	0.000545546
bumphunter:maxWidth=1Mb	0.1	0.5	4	30392277	3032425736	52805	3062765208	60	60	3032372991	3032372991	0.00113626	1.97419e-06	0.999983	0.998864	3.94152e-06	-0.000368088
DMRcate:lambda=1Mb,C=2000	0.1	0.5	4	30392277	3032425736	751500	3062066513	713732	713732	3032387968	3032387968	0.949743	0.023484	0.999988	0.0502568	0.0458346	0.148541
DMRcate:lambda=1Mb,C=2000	0.1	0.5	4	30392277	3032425736	23351325	3039466688	22221530	22221530	3031295941	3031295941	0.951618	0.731157	0.999627	0.0483825	0.826946	0.832744
comb-p:dist=1Mb,step=5kb	0.1	0.5	4	30392277	3032425736	154930	3062663083	152412	152412	3032423218	3032423218	0.983747	0.00501483	0.999999	0.0162525	0.00997878	0.0698785
comb-p:dist=1Mb,step=5kb	0.1	0.5	4	30392277	3032425736	19851773	3042966240	18897441	18897441	3031471404	3031471404	0.951927	0.621784	0.999685	0.0480729	0.752226	0.767624
DMRscaler:bonferroni	0.1	0.5	5	34036144	3028781869	32132630	3030685383	31108883	31108883	3027758122	3027758122	0.96814	0.913996	0.999662	0.03186	0.940289	0.940035
DMRscaler:benj-yuk	0.1	0.5	5	34036144	3028781869	33219781	3029598232	32307873	32307873	3027869961	3027869961	0.972549	0.949222	0.999699	0.0274508	0.960744	0.960381
bumphunter:maxWidth=1Mb	0.1	0.5	5	34036144	3028781869	94824	3062723189	21457	21457	3028708502	3028708502	0.226282	0.000630418	0.999976	0.773718	0.00125733	0.011421
bumphunter:maxWidth=1Mb	0.1	0.5	5	34036144	3028781869	3599524	3059218489	346149	346149	3025528494	3025528494	0.0961652	0.01017	0.998926	0.903835	0.0183947	0.0278305
DMRcate:lambda=1Mb,C=2000	0.1	0.5	5	34036144	3028781869	921993	3061896020	885616	885616	3028745492	3028745492	0.960545	0.0260199	0.999988	0.0394547	0.0506672	0.157163
DMRcate:lambda=1Mb,C=2000	0.1	0.5	5	34036144	3028781869	31591914	3031226099	26575729	26575729	3023765684	3023765684	0.841219	0.780809	0.998344	0.158781	0.809889	0.808406
comb-p:dist=1Mb,step=5kb	0.1	0.5	5	34036144	3028781869	204302	3062613711	201125	201125	3028778692	3028778692	0.984449	0.00590916	0.999999	0.0155505	0.0117478	0.0758351
comb-p:dist=1Mb,step=5kb	0.1	0.5	5	34036144	3028781869	25830441	3036987572	23498837	23498837	3026450265	3026450265	0.909734	0.690408	0.99923	0.0902657	0.78504	0.790566
DMRscaler:bonferroni	0.2	0	1	27763314	3035054699	28002695	3034815318	27729434	27729434	3034781438	3034781438	0.990242	0.99878	0.99991	0.00975838	0.994492	0.994451
DMRscaler:benj-yuk	0.2	0	1	27763314	3035054699	27891514	3034926499	27747520	27747520	3034910705	3034910705	0.994837	0.999431	0.999953	0.00516265	0.997129	0.997105
bumphunter:maxWidth=1Mb	0.2	0	1	27763314	3035054699	1093624	3061724389	870412	870412	3034831487	3034831487	0.795897	0.0313512	0.999926	0.204103	0.060326	0.156905
bumphunter:maxWidth=1Mb	0.2	0	1	27763314	3035054699	18404308	3044413705	9787263	9787263	3026437654	3026437654	0.531792	0.352525	0.997161	0.468208	0.423988	0.42883
DMRcate:lambda=1Mb,C=2000	0.2	0	1	27763314	3035054699	1495967	3061322046	1421400	1421400	3034980132	3034980132	0.950155	0.0511971	0.999975	0.0498454	0.0971589	0.219503
DMRcate:lambda=1Mb,C=2000	0.2	0	1	27763314	3035054699	28643547	3034174466	25229743	25229743	3031640895	3031640895	0.880818	0.908744	0.998875	0.119182	0.894563	0.893694
comb-p:dist=1Mb,step=5kb	0.2	0	1	27763314	3035054699	1055677	3061762336	1050749	1050749	3035049771	3035049771	0.995332	0.0378467	0.999998	0.00466809	0.0729206	0.193231
comb-p:dist=1Mb,step=5kb	0.2	0	1	27763314	3035054699	29246515	3033571498	23616438	23616438	3029424622	3029424622	0.807496	0.850635	0.998145	0.192504	0.828504	0.827179
DMRscaler:bonferroni	0.2	0	2	32462495	3030355518	32380989	3030437024	32008765	32008765	3029983294	3029983294	0.988505	0.986023	0.999877	0.0114951	0.987262	0.987127
DMRscaler:benj-yuk	0.2	0	2	32462495	3030355518	32805655	3030012358	32190826	32190826	3029740689	3029740689	0.981258	0.991631	0.999797	0.0187416	0.986418	0.986285
bumphunter:maxWidth=1Mb	0.2	0	2	32462495	3030355518	935602	3061882411	891025	891025	3030310941	3030310941	0.952355	0.0274478	0.999985	0.0476453	0.0533578	0.160758
bumphunter:maxWidth=1Mb	0.2	0	2	32462495	3030355518	12006397	3050811616	9444017	9444017	3027793138	3027793138	0.786582	0.290921	0.999154	0.213418	0.424747	0.475373
DMRcate:lambda=1Mb,C=2000	0.2	0	2	32462495	3030355518	1744448	3061073565	1633857	1633857	3030244927	3030244927	0.936604	0.0503306	0.999964	0.063396	0.0955278	0.215868
DMRcate:lambda=1Mb,C=2000	0.2	0	2	32462495	3030355518	38794677	3024023336	31719878	31719878	3023280719	3023280719	0.817635	0.977124	0.997665	0.182365	0.890293	0.892627
comb-p:dist=1Mb,step=5kb	0.2	0	2	32462495	3030355518	1081435	3061736578	1075049	1075049	3030349132	3030349132	0.994095	0.0331166	0.999998	0.00590512	0.064098	0.180498
comb-p:dist=1Mb,step=5kb	0.2	0	2	32462495	3030355518	34886908	3027931105	28897525	28897525	3024366135	3024366135	0.82832	0.890182	0.998024	0.17168	0.858138	0.85713
DMRscaler:bonferroni	0.2	0	3	35161840	3027656173	35169563	3027648450	35125068	35125068	3027611678	3027611678	0.998735	0.998954	0.999985	0.00126516	0.998845	0.998831
DMRscaler:benj-yuk	0.2	0	3	35161840	3027656173	35230290	3027587723	34977114	34977114	3027402997	3027402997	0.992814	0.994746	0.999916	0.00718632	0.993779	0.993707
bumphunter:maxWidth=1Mb	0.2	0	3	35161840	3027656173	1519433	3061298580	1204304	1204304	3027341044	3027341044	0.792601	0.0342503	0.999896	0.207399	0.0656632	0.163357
bumphunter:maxWidth=1Mb	0.2	0	3	35161840	3027656173	20245101	3042572912	10595478	10595478	3018006550	3018006550	0.52336	0.301335	0.996813	0.47664	0.38246	0.391958
DMRcate:lambda=1Mb,C=2000	0.2	0	3	35161840	3027656173	2176481	3060641532	2036112	2036112	3027515804	3027515804	0.935506	0.0579069	0.999954	0.0644936	0.109063	0.231306
DMRcate:lambda=1Mb,C=2000	0.2	0	3	35161840	3027656173	44942494	3017875519	34253815	34253815	3016967494	3016967494	0.76217	0.974176	0.99647	0.23783	0.85523	0.859945
comb-p:dist=1Mb,step=5kb	0.2	0	3	35161840	3027656173	1354641	3061463372	1345733	1345733	3027647265	3027647265	0.993424	0.0382725	0.999997	0.00657591	0.0737055	0.193895
comb-p:dist=1Mb,step=5kb	0.2	0	3	35161840	3027656173	42176258	3020641755	30126589	30126589	3015606504	3015606504	0.714302	0.856798	0.99602	0.285698	0.779088	0.779582
DMRscaler:bonferroni	0.2	0	4	31437563	3031380450	34368205	3028449808	31329520	31329520	3028341765	3028341765	0.911584	0.996563	0.998998	0.0884156	0.952182	0.952629
DMRscaler:benj-yuk	0.2	0	4	31437563	3031380450	37859221	3024958792	31417173	31417173	3024938402	3024938402	0.829842	0.999351	0.997875	0.170158	0.906743	0.909689
bumphunter:maxWidth=1Mb	0.2	0	4	31437563	3031380450	1574453	3061243560	1030035	1030035	3030836032	3030836032	0.654218	0.0327645	0.99982	0.345782	0.0624036	0.144893
bumphunter:maxWidth=1Mb	0.2	0	4	31437563	3031380450	22951008	3039867005	9921268	9921268	3018350710	3018350710	0.43228	0.315586	0.995702	0.56772	0.364829	0.363814
DMRcate:lambda=1Mb,C=2000	0.2	0	4	31437563	3031380450	2073373	3060744640	1927701	1927701	3031234778	3031234778	0.929742	0.0613184	0.999952	0.0702585	0.115049	0.237434
DMRcate:lambda=1Mb,C=2000	0.2	0	4	31437563	3031380450	37909746	3024908267	30963935	30963935	3024434639	3024434639	0.81678	0.984934	0.997709	0.18322	0.89301	0.895796
comb-p:dist=1Mb,step=5kb	0.2	0	4	31437563	3031380450	1236745	3061581268	1229873	1229873	3031373578	3031373578	0.994443	0.0391211	0.999998	0.00555652	0.0752807	0.196254
comb-p:dist=1Mb,step=5kb	0.2	0	4	31437563	3031380450	91152765	2971665248	26990450	26990450	2967218135	2967218135	0.296101	0.858541	0.978834	0.703899	0.440336	0.496684
DMRscaler:bonferroni	0.2	0	5	30517470	3032300543	30879365	3031938648	30417786	30417786	3031838964	3031838964	0.985052	0.996734	0.999848	0.0149478	0.990858	0.990783
DMRscaler:benj-yuk	0.2	0	5	30517470	3032300543	30582573	3032235440	30468615	30468615	3032186585	3032186585	0.996274	0.998399	0.999962	0.00372624	0.997335	0.997309
bumphunter:maxWidth=1Mb	0.2	0	5	30517470	3032300543	984647	3061833366	980663	980663	3032296559	3032296559	0.995954	0.0321345	0.999999	0.00404612	0.0622601	0.178026
bumphunter:maxWidth=1Mb	0.2	0	5	30517470	3032300543	8463122	3054354891	8457237	8457237	3032294658	3032294658	0.999305	0.277128	0.999998	0.00069537	0.43392	0.524339
DMRcate:lambda=1Mb,C=2000	0.2	0	5	30517470	3032300543	2020336	3060797677	1927714	1927714	3032207921	3032207921	0.954155	0.0631676	0.999969	0.0458448	0.118491	0.244239
DMRcate:lambda=1Mb,C=2000	0.2	0	5	30517470	3032300543	32105219	3030712794	28376533	28376533	3028571857	3028571857	0.88386	0.929846	0.99877	0.11614	0.90627	0.9056
comb-p:dist=1Mb,step=5kb	0.2	0	5	30517470	3032300543	1366147	3061451866	1362552	1362552	3032296948	3032296948	0.997369	0.0446483	0.999999	0.00263149	0.0854704	0.21001
comb-p:dist=1Mb,step=5kb	0.2	0	5	30517470	3032300543	31321096	3031496917	23619282	23619282	3024598729	3024598729	0.754101	0.773959	0.99746	0.245899	0.763901	0.76156
DMRscaler:bonferroni	0.2	0.25	1	31312293	3031505720	30202817	3032615196	29911707	29911707	3031214610	3031214610	0.990361	0.95527	0.999904	0.0096385	0.9725	0.972382
DMRscaler:benj-yuk	0.2	0.25	1	31312293	3031505720	31485711	3031332302	30702764	30702764	3030722773	3030722773	0.975133	0.980534	0.999742	0.0248667	0.977826	0.9776
bumphunter:maxWidth=1Mb	0.2	0.25	1	31312293	3031505720	987839	3061830174	503135	503135	3031021016	3031021016	0.509329	0.0160683	0.99984	0.490671	0.0311537	0.0891209
bumphunter:maxWidth=1Mb	0.2	0.25	1	31312293	3031505720	17588879	3045229134	6021068	6021068	3019937909	3019937909	0.342322	0.192291	0.996184	0.657678	0.246255	0.250906
DMRcate:lambda=1Mb,C=2000	0.2	0.25	1	31312293	3031505720	1574865	3061243148	1484120	1484120	3031414975	3031414975	0.942379	0.0473974	0.99997	0.0576208	0.0902553	0.210182
DMRcate:lambda=1Mb,C=2000	0.2	0.25	1	31312293	3031505720	34127343	3028690670	28866653	28866653	3026245030	3026245030	0.845851	0.921895	0.998265	0.154149	0.882238	0.881802
comb-p:dist=1Mb,step=5kb	0.2	0.25	1	31312293	3031505720	603064	3062214949	600039	600039	3031502695	3031502695	0.994984	0.019163	0.999999	0.00501605	0.0376019	0.137382
comb-p:dist=1Mb,step=5kb	0.2	0.25	1	31312293	3031505720	42589443	3020228570	26810842	26810842	3015727119	3015727119	0.629518	0.85624	0.994795	0.370482	0.725581	0.731077
DMRscaler:bonferroni	0.2	0.25	2	34435613	3028382400	33172171	3029645842	32790697	32790697	3028000926	3028000926	0.9885	0.952232	0.999874	0.0114998	0.970027	0.969866
DMRscaler:benj-yuk	0.2	0.25	2	34435613	3028382400	33814497	3029003516	33432387	33432387	3028000290	3028000290	0.9887	0.970867	0.999874	0.0113002	0.979702	0.979515
bumphunter:maxWidth=1Mb	0.2	0.25	2	34435613	3028382400	659211	3062158802	624307	624307	3028347496	3028347496	0.947052	0.0181297	0.999988	0.0529481	0.0355783	0.130226
bumphunter:maxWidth=1Mb	0.2	0.25	2	34435613	3028382400	8105744	3054712269	5689835	5689835	3025966491	3025966491	0.701951	0.165231	0.999202	0.298049	0.267497	0.337456
DMRcate:lambda=1Mb,C=2000	0.2	0.25	2	34435613	3028382400	1781050	3061036963	1715150	1715150	3028316500	3028316500	0.962999	0.0498074	0.999978	0.0370006	0.0947161	0.217742
DMRcate:lambda=1Mb,C=2000	0.2	0.25	2	34435613	3028382400	34678599	3028139414	31430572	31430572	3025134373	3025134373	0.906339	0.912734	0.998927	0.0936608	0.909526	0.908499
comb-p:dist=1Mb,step=5kb	0.2	0.25	2	34435613	3028382400	783118	3062034895	778353	778353	3028377635	3028377635	0.993915	0.0226031	0.999998	0.00608465	0.0442011	0.149049
comb-p:dist=1Mb,step=5kb	0.2	0.25	2	34435613	3028382400	30940606	3031877407	27013123	27013123	3024454917	3024454917	0.873064	0.784453	0.998703	0.126936	0.82639	0.825729
DMRscaler:bonferroni	0.2	0.25	3	32628576	3030189437	31097857	3031720156	30739709	30739709	3029831289	3029831289	0.988483	0.94211	0.999882	0.0115168	0.96474	0.964653
DMRscaler:benj-yuk	0.2	0.25	3	32628576	3030189437	35674830	3027143183	31285523	31285523	3025800130	3025800130	0.876963	0.958838	0.998551	0.123037	0.916075	0.916063
bumphunter:maxWidth=1Mb	0.2	0.25	3	32628576	3030189437	1080107	3061737906	529453	529453	3029638783	3029638783	0.490186	0.0162267	0.999818	0.509814	0.0314134	0.0877313
bumphunter:maxWidth=1Mb	0.2	0.25	3	32628576	3030189437	17134358	3045683655	6384307	6384307	3019439386	3019439386	0.372603	0.195666	0.996452	0.627397	0.256589	0.26444
DMRcate:lambda=1Mb,C=2000	0.2	0.25	3	32628576	3030189437	1473421	3061344592	1407068	1407068	3030123084	3030123084	0.954967	0.0431238	0.999978	0.0450333	0.0825211	0.201795
DMRcate:lambda=1Mb,C=2000	0.2	0.25	3	32628576	3030189437	33065110	3029752903	28142384	28142384	3025266711	3025266711	0.85112	0.862507	0.998375	0.14888	0.856776	0.855243
comb-p:dist=1Mb,step=5kb	0.2	0.25	3	32628576	3030189437	589362	3062228651	578453	578453	3030178528	3030178528	0.98149	0.0177284	0.999996	0.0185098	0.0348277	0.131192
comb-p:dist=1Mb,step=5kb	0.2	0.25	3	32628576	3030189437	106994383	2955823630	26215841	26215841	2949410895	2949410895	0.245021	0.803463	0.973342	0.754979	0.375523	0.434336
DMRscaler:bonferroni	0.2	0.25	4	35760154	3027057859	35365086	3027452927	34490778	34490778	3026183551	3026183551	0.975278	0.964503	0.999711	0.0247223	0.96986	0.969522
DMRscaler:benj-yuk	0.2	0.25	4	35760154	3027057859	34989169	3027828844	34928854	34928854	3026997544	3026997544	0.998276	0.976753	0.99998	0.00172382	0.987398	0.98731
bumphunter:maxWidth=1Mb	0.2	0.25	4	35760154	3027057859	1165611	3061652402	635089	635089	3026527337	3026527337	0.544855	0.0177597	0.999825	0.455145	0.0343981	0.0968464
bumphunter:maxWidth=1Mb	0.2	0.25	4	35760154	3027057859	19456840	3043361173	7269854	7269854	3014870873	3014870873	0.37364	0.203295	0.995974	0.62636	0.263319	0.269424
DMRcate:lambda=1Mb,C=2000	0.2	0.25	4	35760154	3027057859	1702040	3061115973	1624410	1624410	3026980229	3026980229	0.95439	0.0454251	0.999974	0.04561	0.0867226	0.206936
DMRcate:lambda=1Mb,C=2000	0.2	0.25	4	35760154	3027057859	37341833	3025476180	33655791	33655791	3023371817	3023371817	0.901289	0.941153	0.998782	0.0987108	0.92079	0.920054
comb-p:dist=1Mb,step=5kb	0.2	0.25	4	35760154	3027057859	654303	3062163710	648580	648580	3027052136	3027052136	0.991253	0.0181369	0.999998	0.00874671	0.0356221	0.133299
comb-p:dist=1Mb,step=5kb	0.2	0.25	4	35760154	3027057859	71363795	2991454218	29673948	29673948	2985368012	2985368012	0.415812	0.829805	0.986228	0.584188	0.554011	0.581082
DMRscaler:bonferroni	0.2	0.25	5	31543942	3031274071	28992260	3033825753	28913939	28913939	3031195750	3031195750	0.997299	0.916624	0.999974	0.00270145	0.955261	0.955682
DMRscaler:benj-yuk	0.2	0.25	5	31543942	3031274071	30267191	3032550822	30148669	30148669	3031155549	3031155549	0.996084	0.955767	0.999961	0.00391586	0.975509	0.975472
bumphunter:maxWidth=1Mb	0.2	0.25	5	31543942	3031274071	668665	3062149348	657880	657880	3031263286	3031263286	0.983871	0.020856	0.999996	0.0161292	0.0408461	0.142498
bumphunter:maxWidth=1Mb	0.2	0.25	5	31543942	3031274071	6255937	3056562076	6245151	6245151	3031263285	3031263285	0.998276	0.197983	0.999996	0.00172412	0.330432	0.442718
DMRcate:lambda=1Mb,C=2000	0.2	0.25	5	31543942	3031274071	2073140	3060744873	2007676	2007676	3031208607	3031208607	0.968423	0.063647	0.999978	0.0315772	0.119444	0.246986
DMRcate:lambda=1Mb,C=2000	0.2	0.25	5	31543942	3031274071	29817597	3033000416	25137969	25137969	3026594443	3026594443	0.843058	0.796919	0.998456	0.156942	0.81934	0.817843
comb-p:dist=1Mb,step=5kb	0.2	0.25	5	31543942	3031274071	842191	3061975822	836856	836856	3031268736	3031268736	0.993665	0.0265298	0.999998	0.00633467	0.0516799	0.161536
comb-p:dist=1Mb,step=5kb	0.2	0.25	5	31543942	3031274071	30227215	3032590798	24680472	24680472	3025727328	3025727328	0.816498	0.782416	0.99817	0.183502	0.799094	0.797233
DMRscaler:bonferroni	0.2	0.5	1	30749745	3032068268	28460530	3034357483	28031254	28031254	3031638992	3031638992	0.984917	0.911593	0.999858	0.0150832	0.946837	0.947041
DMRscaler:benj-yuk	0.2	0.5	1	30749745	3032068268	30728097	3032089916	30128392	30128392	3031468563	3031468563	0.980483	0.979793	0.999802	0.0195165	0.980138	0.979937
bumphunter:maxWidth=1Mb	0.2	0.5	1	30749745	3032068268	291412	3062526601	215745	215745	3031992601	3031992601	0.740344	0.00701616	0.999975	0.259656	0.0139006	0.0714576
bumphunter:maxWidth=1Mb	0.2	0.5	1	30749745	3032068268	4518380	3058299633	1821809	1821809	3029371697	3029371697	0.4032	0.0592463	0.999111	0.5968	0.103312	0.151583
DMRcate:lambda=1Mb,C=2000	0.2	0.5	1	30749745	3032068268	1199340	3061618673	1150200	1150200	3032019128	3032019128	0.959027	0.0374052	0.999984	0.0409725	0.0720021	0.188403
DMRcate:lambda=1Mb,C=2000	0.2	0.5	1	30749745	3032068268	30762060	3032055953	28699203	28699203	3030005411	3030005411	0.932942	0.933315	0.99932	0.0670585	0.933128	0.93245
comb-p:dist=1Mb,step=5kb	0.2	0.5	1	30749745	3032068268	240406	3062577607	237648	237648	3032065510	3032065510	0.988528	0.00772845	0.999999	0.0114723	0.015337	0.0869592
comb-p:dist=1Mb,step=5kb	0.2	0.5	1	30749745	3032068268	24085251	3038732762	22454727	22454727	3030437744	3030437744	0.932302	0.730241	0.999462	0.067698	0.818993	0.823597
DMRscaler:bonferroni	0.2	0.5	2	36165005	3026653008	35560105	3027257908	34523343	34523343	3025616246	3025616246	0.970845	0.954606	0.999657	0.0291552	0.962657	0.96225
DMRscaler:benj-yuk	0.2	0.5	2	36165005	3026653008	35424411	3027393602	35009329	35009329	3026237926	3026237926	0.988283	0.968044	0.999863	0.0117174	0.978059	0.977853
bumphunter:maxWidth=1Mb	0.2	0.5	2	36165005	3026653008	592850	3062225163	284513	284513	3026344671	3026344671	0.479907	0.00786708	0.999898	0.520093	0.0154804	0.0602959
bumphunter:maxWidth=1Mb	0.2	0.5	2	36165005	3026653008	10128980	3052689033	2165973	2165973	3018690001	3018690001	0.213839	0.0598914	0.997369	0.786161	0.0935747	0.107735
DMRcate:lambda=1Mb,C=2000	0.2	0.5	2	36165005	3026653008	1780416	3061037597	1705755	1705755	3026578347	3026578347	0.958065	0.0471659	0.999975	0.0419346	0.0899057	0.211267
DMRcate:lambda=1Mb,C=2000	0.2	0.5	2	36165005	3026653008	36645360	3026172653	33389254	33389254	3023396902	3023396902	0.911145	0.923248	0.998924	0.0888545	0.917157	0.916181
comb-p:dist=1Mb,step=5kb	0.2	0.5	2	36165005	3026653008	309580	3062508433	306075	306075	3026649503	3026649503	0.988678	0.00846329	0.999999	0.0113218	0.0167829	0.0909244
comb-p:dist=1Mb,step=5kb	0.2	0.5	2	36165005	3026653008	30992698	3031825315	29376968	29376968	3025037278	3025037278	0.947867	0.812304	0.999466	0.0521326	0.874865	0.876147
DMRscaler:bonferroni	0.2	0.5	3	32291019	3030526994	30887001	3031931012	30052429	30052429	3029692422	3029692422	0.97298	0.930675	0.999725	0.0270202	0.951357	0.95109
DMRscaler:benj-yuk	0.2	0.5	3	32291019	3030526994	32348508	3030469505	31568380	31568380	3029746866	3029746866	0.975884	0.977621	0.999743	0.0241164	0.976752	0.976504
bumphunter:maxWidth=1Mb	0.2	0.5	3	32291019	3030526994	243913	3062574100	236588	236588	3030519669	3030519669	0.969969	0.00732674	0.999998	0.0300312	0.0145436	0.0838314
bumphunter:maxWidth=1Mb	0.2	0.5	3	32291019	3030526994	3238908	3059579105	3226145	3226145	3030514231	3030514231	0.996059	0.0999084	0.999996	0.00394053	0.181602	0.313945
DMRcate:lambda=1Mb,C=2000	0.2	0.5	3	32291019	3030526994	1434345	3061383668	1375375	1375375	3030468024	3030468024	0.958887	0.0425931	0.999981	0.0411128	0.0815632	0.200981
DMRcate:lambda=1Mb,C=2000	0.2	0.5	3	32291019	3030526994	33064935	3029753078	28976286	28976286	3026438345	3026438345	0.876345	0.897348	0.998651	0.123655	0.886722	0.885564
comb-p:dist=1Mb,step=5kb	0.2	0.5	3	32291019	3030526994	270991	3062547022	263616	263616	3030519619	3030519619	0.972785	0.00816376	0.999998	0.0272149	0.0161916	0.088622
comb-p:dist=1Mb,step=5kb	0.2	0.5	3	32291019	3030526994	23866358	3038951655	23034611	23034611	3029695247	3029695247	0.96515	0.713344	0.999726	0.0348502	0.820359	0.82828
DMRscaler:bonferroni	0.2	0.5	4	32382675	3030435338	29738472	3033079541	29422185	29422185	3030119051	3030119051	0.989364	0.908578	0.999896	0.0106356	0.947252	0.947589
DMRscaler:benj-yuk	0.2	0.5	4	32382675	3030435338	31181988	3031636025	30849016	30849016	3030102366	3030102366	0.989322	0.95264	0.99989	0.0106783	0.970634	0.970503
bumphunter:maxWidth=1Mb	0.2	0.5	4	32382675	3030435338	353351	3062464662	292267	292267	3030374254	3030374254	0.827129	0.00902541	0.99998	0.172871	0.017856	0.0857563
bumphunter:maxWidth=1Mb	0.2	0.5	4	32382675	3030435338	6127880	3056690133	2413621	2413621	3026721079	3026721079	0.393875	0.0745343	0.998774	0.606125	0.125349	0.167797
DMRcate:lambda=1Mb,C=2000	0.2	0.5	4	32382675	3030435338	1844784	3060973229	1770649	1770649	3030361203	3030361203	0.959814	0.0546789	0.999976	0.0401863	0.103464	0.227841
DMRcate:lambda=1Mb,C=2000	0.2	0.5	4	32382675	3030435338	32423847	3030394166	29088136	29088136	3027099627	3027099627	0.897122	0.898262	0.998899	0.102878	0.897692	0.896598
comb-p:dist=1Mb,step=5kb	0.2	0.5	4	32382675	3030435338	320042	3062497971	319202	319202	3030434498	3030434498	0.997375	0.00985718	1	0.00262466	0.0195214	0.0986298
comb-p:dist=1Mb,step=5kb	0.2	0.5	4	32382675	3030435338	25726107	3037091906	23704783	23704783	3028414014	3028414014	0.921429	0.732021	0.999333	0.0785709	0.815876	0.819634
DMRscaler:bonferroni	0.2	0.5	5	28264659	3034553354	26953938	3035864075	26109152	26109152	3033708568	3033708568	0.968658	0.923738	0.999722	0.0313418	0.945665	0.945442
DMRscaler:benj-yuk	0.2	0.5	5	28264659	3034553354	28507154	3034310859	27618859	27618859	3033665059	3033665059	0.96884	0.977152	0.999707	0.0311604	0.972978	0.972734
bumphunter:maxWidth=1Mb	0.2	0.5	5	28264659	3034553354	234948	3062583065	226582	226582	3034544988	3034544988	0.964392	0.00801644	0.999997	0.0356079	0.0159007	0.0874927
bumphunter:maxWidth=1Mb	0.2	0.5	5	28264659	3034553354	1870836	3060947177	1862674	1862674	3034545192	3034545192	0.995637	0.0659012	0.999997	0.00436276	0.12362	0.255034
DMRcate:lambda=1Mb,C=2000	0.2	0.5	5	28264659	3034553354	1195809	3061622204	1132750	1132750	3034490295	3034490295	0.947267	0.0400765	0.999979	0.0527333	0.0768997	0.193878
DMRcate:lambda=1Mb,C=2000	0.2	0.5	5	28264659	3034553354	32314114	3030503899	26324686	26324686	3028563926	3028563926	0.81465	0.931364	0.998026	0.18535	0.869106	0.869789
comb-p:dist=1Mb,step=5kb	0.2	0.5	5	28264659	3034553354	184650	3062633363	180471	180471	3034549175	3034549175	0.977368	0.00638504	0.999999	0.022632	0.0126872	0.0786171
comb-p:dist=1Mb,step=5kb	0.2	0.5	5	28264659	3034553354	25535320	3037282693	20920207	20920207	3029938241	3029938241	0.819266	0.740154	0.998479	0.180734	0.777703	0.776757
DMRscaler:bonferroni	0.4	0	1	30276208	3032541805	30657831	3032160182	30249179	30249179	3032133153	3032133153	0.986671	0.999107	0.999865	0.0133294	0.99285	0.992798
DMRscaler:benj-yuk	0.4	0	1	30276208	3032541805	30551167	3032266846	30270835	30270835	3032261473	3032261473	0.990824	0.999823	0.999908	0.00917582	0.995303	0.995266
bumphunter:maxWidth=1Mb	0.4	0	1	30276208	3032541805	1009776	3061808237	1004842	1004842	3032536871	3032536871	0.995114	0.0331892	0.999998	0.00488623	0.0642359	0.180854
bumphunter:maxWidth=1Mb	0.4	0	1	30276208	3032541805	9644724	3053173289	9639353	9639353	3032536434	3032536434	0.999443	0.31838	0.999998	0.000556885	0.482922	0.562183
DMRcate:lambda=1Mb,C=2000	0.4	0	1	30276208	3032541805	2032202	3060785811	1960293	1960293	3032469896	3032469896	0.964615	0.064747	0.999976	0.0353848	0.121349	0.248665
DMRcate:lambda=1Mb,C=2000	0.4	0	1	30276208	3032541805	34711196	3028106817	29755274	29755274	3027585883	3027585883	0.857224	0.982794	0.998366	0.142776	0.915724	0.917009
comb-p:dist=1Mb,step=5kb	0.4	0	1	30276208	3032541805	1335292	3061482721	1329110	1329110	3032535623	3032535623	0.99537	0.0438995	0.999998	0.0046297	0.0840903	0.208036
comb-p:dist=1Mb,step=5kb	0.4	0	1	30276208	3032541805	31617599	3031200414	23940094	23940094	3024864300	3024864300	0.757176	0.790723	0.997468	0.242824	0.773586	0.771461
DMRscaler:bonferroni	0.4	0	2	31972928	3030845085	31957693	3030860320	31957391	31957391	3030844783	3030844783	0.999991	0.999514	1	9.44999e-06	0.999752	0.99975
DMRscaler:benj-yuk	0.4	0	2	31972928	3030845085	31970962	3030847051	31969757	31969757	3030843880	3030843880	0.999962	0.999901	1	3.76905e-05	0.999932	0.999931
bumphunter:maxWidth=1Mb	0.4	0	2	31972928	3030845085	1509539	3061308474	1037147	1037147	3030372693	3030372693	0.687062	0.0324383	0.999844	0.312938	0.0619516	0.14783
bumphunter:maxWidth=1Mb	0.4	0	2	31972928	3030845085	22271703	3040546310	11435594	11435594	3020008976	3020008976	0.513458	0.357665	0.996425	0.486542	0.42163	0.423578
DMRcate:lambda=1Mb,C=2000	0.4	0	2	31972928	3030845085	1816457	3061001556	1735520	1735520	3030764148	3030764148	0.955442	0.0542809	0.999973	0.0445576	0.102726	0.226497
DMRcate:lambda=1Mb,C=2000	0.4	0	2	31972928	3030845085	35538678	3027279335	30391447	30391447	3025697854	3025697854	0.855165	0.950537	0.998302	0.144835	0.900333	0.90051
comb-p:dist=1Mb,step=5kb	0.4	0	2	31972928	3030845085	1165373	3061652640	1160342	1160342	3030840054	3030840054	0.995683	0.0362914	0.999998	0.00431707	0.0700303	0.189124
comb-p:dist=1Mb,step=5kb	0.4	0	2	31972928	3030845085	42554207	3020263806	28072426	28072426	3016363304	3016363304	0.659686	0.878006	0.995222	0.340314	0.753348	0.758241
DMRscaler:bonferroni	0.4	0	3	29049296	3033768717	29341385	3033476628	29032757	29032757	3033460089	3033460089	0.989481	0.999431	0.999898	0.0105185	0.994431	0.99439
DMRscaler:benj-yuk	0.4	0	3	29049296	3033768717	29321968	3033496045	29046336	29046336	3033493085	3033493085	0.9906	0.999898	0.999909	0.00940019	0.995227	0.995192
bumphunter:maxWidth=1Mb	0.4	0	3	29049296	3033768717	984316	3061833697	751301	751301	3033535702	3033535702	0.763272	0.025863	0.999923	0.236728	0.0500307	0.13944
bumphunter:maxWidth=1Mb	0.4	0	3	29049296	3033768717	17533734	3045284279	8741783	8741783	3024976766	3024976766	0.498569	0.300929	0.997102	0.501431	0.37532	0.382886
DMRcate:lambda=1Mb,C=2000	0.4	0	3	29049296	3033768717	1438270	3061379743	1343613	1343613	3033674060	3033674060	0.934187	0.0462529	0.999969	0.0658131	0.0881417	0.206788
DMRcate:lambda=1Mb,C=2000	0.4	0	3	29049296	3033768717	30408423	3032409590	27563231	27563231	3030923525	3030923525	0.906434	0.948843	0.999062	0.0935659	0.927154	0.926687
comb-p:dist=1Mb,step=5kb	0.4	0	3	29049296	3033768717	885647	3061932366	876674	876674	3033759744	3033759744	0.989868	0.0301788	0.999997	0.0101316	0.058572	0.172025
comb-p:dist=1Mb,step=5kb	0.4	0	3	29049296	3033768717	32222549	3030595464	26303623	26303623	3027849791	3027849791	0.816311	0.905482	0.998049	0.183689	0.858588	0.858338
DMRscaler:bonferroni	0.4	0	4	33247070	3029570943	33684657	3029133356	33214290	33214290	3029100576	3029100576	0.986036	0.999014	0.999845	0.0139638	0.992483	0.992421
DMRscaler:benj-yuk	0.4	0	4	33247070	3029570943	33802980	3029015033	33225783	33225783	3028993746	3028993746	0.982925	0.99936	0.999809	0.0170753	0.991074	0.99101
bumphunter:maxWidth=1Mb	0.4	0	4	33247070	3029570943	1043518	3061774495	1040291	1040291	3029567716	3029567716	0.996908	0.0312897	0.999999	0.00309242	0.060675	0.175678
bumphunter:maxWidth=1Mb	0.4	0	4	33247070	3029570943	10067505	3052750508	10064912	10064912	3029568350	3029568350	0.999742	0.302731	0.999999	0.000257561	0.464736	0.548045
DMRcate:lambda=1Mb,C=2000	0.4	0	4	33247070	3029570943	1731912	3061086101	1647533	1647533	3029486564	3029486564	0.95128	0.0495542	0.999972	0.0487201	0.0942013	0.215875
DMRcate:lambda=1Mb,C=2000	0.4	0	4	33247070	3029570943	37174996	3025643017	32188359	32188359	3024584306	3024584306	0.86586	0.968156	0.998354	0.13414	0.914155	0.914617
comb-p:dist=1Mb,step=5kb	0.4	0	4	33247070	3029570943	1063831	3061754182	1057248	1057248	3029564360	3029564360	0.993812	0.0317997	0.999998	0.00618801	0.0616275	0.176823
comb-p:dist=1Mb,step=5kb	0.4	0	4	33247070	3029570943	37888059	3024929954	28809578	28809578	3020492462	3020492462	0.760387	0.86653	0.997003	0.239613	0.809996	0.809538
DMRscaler:bonferroni	0.4	0	5	30634734	3032183279	30587607	3032230406	30572539	30572539	3032168211	3032168211	0.999507	0.99797	0.999995	0.000492618	0.998738	0.998726
DMRscaler:benj-yuk	0.4	0	5	30634734	3032183279	30607259	3032210754	30593364	30593364	3032169384	3032169384	0.999546	0.99865	0.999995	0.000453977	0.999098	0.999089
bumphunter:maxWidth=1Mb	0.4	0	5	30634734	3032183279	1132155	3061685858	1126666	1126666	3032177790	3032177790	0.995152	0.0367774	0.999998	0.00484828	0.0709334	0.190376
bumphunter:maxWidth=1Mb	0.4	0	5	30634734	3032183279	10307331	3052510682	10271399	10271399	3032147347	3032147347	0.996514	0.335286	0.999988	0.00348606	0.501753	0.576081
DMRcate:lambda=1Mb,C=2000	0.4	0	5	30634734	3032183279	2119012	3060699001	2037575	2037575	3032101842	3032101842	0.961568	0.0665119	0.999973	0.0384316	0.124418	0.251612
DMRcate:lambda=1Mb,C=2000	0.4	0	5	30634734	3032183279	34306297	3028511716	29252760	29252760	3027129742	3027129742	0.852694	0.954889	0.998333	0.147306	0.900902	0.901316
comb-p:dist=1Mb,step=5kb	0.4	0	5	30634734	3032183279	1399404	3061418609	1394453	1394453	3032178328	3032178328	0.996462	0.0455187	0.999998	0.00353793	0.0870604	0.211946
comb-p:dist=1Mb,step=5kb	0.4	0	5	30634734	3032183279	33299894	3029518119	25037550	25037550	3023920935	3023920935	0.751881	0.817293	0.997275	0.248119	0.783223	0.781635
DMRscaler:bonferroni	0.4	0.25	1	30500921	3032317092	177324212	2885493801	29493083	29493083	2884485963	2884485963	0.166323	0.966957	0.951248	0.833677	0.283826	0.390382
DMRscaler:benj-yuk	0.4	0.25	1	30500921	3032317092	192831986	2869986027	29844799	29844799	2869329905	2869329905	0.154771	0.978488	0.94625	0.845229	0.267267	0.378036
bumphunter:maxWidth=1Mb	0.4	0.25	1	30500921	3032317092	1231855	3061586158	614954	614954	3031700191	3031700191	0.49921	0.0201618	0.999797	0.50079	0.0387583	0.0988362
bumphunter:maxWidth=1Mb	0.4	0.25	1	30500921	3032317092	20538884	3042279129	6386002	6386002	3018164210	3018164210	0.310923	0.209371	0.995333	0.689077	0.250236	0.249047
DMRcate:lambda=1Mb,C=2000	0.4	0.25	1	30500921	3032317092	2633196	3060184817	1980044	1980044	3031663940	3031663940	0.751955	0.0649175	0.999785	0.248045	0.119517	0.219203
DMRcate:lambda=1Mb,C=2000	0.4	0.25	1	30500921	3032317092	122414870	2940403143	30102761	30102761	2940004983	2940004983	0.245908	0.986946	0.969557	0.754092	0.393717	0.484853
comb-p:dist=1Mb,step=5kb	0.4	0.25	1	30500921	3032317092	1036934	3061781079	746411	746411	3032026569	3032026569	0.719825	0.0244718	0.999904	0.280175	0.0473343	0.131566
comb-p:dist=1Mb,step=5kb	0.4	0.25	1	30500921	3032317092	143791812	2919026201	23572204	23572204	2912097484	2912097484	0.163933	0.772836	0.960354	0.836067	0.27049	0.344171
DMRscaler:bonferroni	0.4	0.25	2	28012350	3034805663	26289839	3036528174	25975376	25975376	3034491200	3034491200	0.988039	0.927283	0.999896	0.0119614	0.956697	0.9568
DMRscaler:benj-yuk	0.4	0.25	2	28012350	3034805663	28914194	3033903819	27268435	27268435	3033159904	3033159904	0.943081	0.973443	0.999458	0.0569187	0.958022	0.957751
bumphunter:maxWidth=1Mb	0.4	0.25	2	28012350	3034805663	573664	3062244349	561316	561316	3034793315	3034793315	0.978475	0.0200382	0.999996	0.0215248	0.0392721	0.139367
bumphunter:maxWidth=1Mb	0.4	0.25	2	28012350	3034805663	5626919	3057191094	5610200	5610200	3034788944	3034788944	0.997029	0.200276	0.999994	0.00297125	0.333551	0.445205
DMRcate:lambda=1Mb,C=2000	0.4	0.25	2	28012350	3034805663	2062944	3060755069	1817252	1817252	3034559971	3034559971	0.880902	0.0648732	0.999919	0.119098	0.120847	0.237742
DMRcate:lambda=1Mb,C=2000	0.4	0.25	2	28012350	3034805663	45814985	3017003028	27238952	27238952	3016229630	3016229630	0.594542	0.972391	0.993879	0.405458	0.73791	0.757787
comb-p:dist=1Mb,step=5kb	0.4	0.25	2	28012350	3034805663	821821	3061996192	806520	806520	3034790362	3034790362	0.981382	0.0287916	0.999995	0.0186184	0.055942	0.167317
comb-p:dist=1Mb,step=5kb	0.4	0.25	2	28012350	3034805663	28415253	3034402760	22532047	22532047	3028922457	3028922457	0.792956	0.804361	0.998061	0.207044	0.798618	0.796766
DMRscaler:bonferroni	0.4	0.25	3	28963433	3033854580	27368831	3035449182	27164003	27164003	3033649752	3033649752	0.992516	0.937872	0.999932	0.00748399	0.964421	0.964485
DMRscaler:benj-yuk	0.4	0.25	3	28963433	3033854580	28535948	3034282065	28322340	28322340	3033640972	3033640972	0.992514	0.977865	0.99993	0.00748558	0.985135	0.985022
bumphunter:maxWidth=1Mb	0.4	0.25	3	28963433	3033854580	753226	3062064787	465452	465452	3033566806	3033566806	0.617945	0.0160703	0.999905	0.382055	0.031326	0.0986067
bumphunter:maxWidth=1Mb	0.4	0.25	3	28963433	3033854580	13102388	3049715625	4874399	4874399	3025626591	3025626591	0.372024	0.168295	0.997288	0.627976	0.231751	0.245546
DMRcate:lambda=1Mb,C=2000	0.4	0.25	3	28963433	3033854580	1334770	3061483243	1260477	1260477	3033780287	3033780287	0.94434	0.0435196	0.999976	0.0556598	0.0832047	0.201694
DMRcate:lambda=1Mb,C=2000	0.4	0.25	3	28963433	3033854580	26562764	3036255249	24920295	24920295	3032212111	3032212111	0.938166	0.860405	0.999459	0.0618335	0.897605	0.897525
comb-p:dist=1Mb,step=5kb	0.4	0.25	3	28963433	3033854580	530620	3062287393	524512	524512	3033848472	3033848472	0.988489	0.0181095	0.999998	0.0115111	0.0355673	0.133157
comb-p:dist=1Mb,step=5kb	0.4	0.25	3	28963433	3033854580	25244528	3037573485	22327805	22327805	3030937857	3030937857	0.884461	0.770896	0.999039	0.115539	0.823783	0.824194
DMRscaler:bonferroni	0.4	0.25	4	31625664	3031192349	30318397	3032499616	30235053	30235053	3031109005	3031109005	0.997251	0.956029	0.999973	0.00274896	0.976205	0.976184
DMRscaler:benj-yuk	0.4	0.25	4	31625664	3031192349	30918607	3031899406	30801180	30801180	3031074922	3031074922	0.996202	0.97393	0.999961	0.00379794	0.98494	0.984849
bumphunter:maxWidth=1Mb	0.4	0.25	4	31625664	3031192349	549039	3062268974	536580	536580	3031179890	3031179890	0.977308	0.0169666	0.999996	0.0226924	0.0333542	0.128083
bumphunter:maxWidth=1Mb	0.4	0.25	4	31625664	3031192349	5025735	3057792278	5014169	5014169	3031180783	3031180783	0.997699	0.158547	0.999996	0.00230135	0.273614	0.395979
DMRcate:lambda=1Mb,C=2000	0.4	0.25	4	31625664	3031192349	1643925	3061174088	1557625	1557625	3031106049	3031106049	0.947504	0.0492519	0.999972	0.0524963	0.0936366	0.214839
DMRcate:lambda=1Mb,C=2000	0.4	0.25	4	31625664	3031192349	33059813	3029758200	29358538	29358538	3027491074	3027491074	0.888043	0.928314	0.998779	0.111957	0.907732	0.906975
comb-p:dist=1Mb,step=5kb	0.4	0.25	4	31625664	3031192349	673587	3062144426	668893	668893	3031187655	3031187655	0.993031	0.0211503	0.999998	0.00696866	0.0414185	0.144179
comb-p:dist=1Mb,step=5kb	0.4	0.25	4	31625664	3031192349	30544180	3032273833	27278180	27278180	3027926349	3027926349	0.893073	0.862533	0.998923	0.106927	0.877537	0.876417
DMRscaler:bonferroni	0.4	0.25	5	31892154	3030925859	116979156	2945838857	30224771	30224771	2944171474	2944171474	0.258377	0.947718	0.971377	0.741623	0.406052	0.486778
DMRscaler:benj-yuk	0.4	0.25	5	31892154	3030925859	153140889	2909677124	31200293	31200293	2908985263	2908985263	0.203736	0.978306	0.959768	0.796264	0.33724	0.436917
bumphunter:maxWidth=1Mb	0.4	0.25	5	31892154	3030925859	1100072	3061717941	524031	524031	3030349818	3030349818	0.476361	0.0164313	0.99981	0.523639	0.0317669	0.0870076
bumphunter:maxWidth=1Mb	0.4	0.25	5	31892154	3030925859	18131652	3044686361	5978162	5978162	3018772369	3018772369	0.329709	0.187449	0.99599	0.670291	0.239013	0.242735
DMRcate:lambda=1Mb,C=2000	0.4	0.25	5	31892154	3030925859	1935729	3060882284	1641963	1641963	3030632093	3030632093	0.84824	0.0514849	0.999903	0.15176	0.0970775	0.207561
DMRcate:lambda=1Mb,C=2000	0.4	0.25	5	31892154	3030925859	81598907	2981219106	31512110	31512110	2980839062	2980839062	0.386183	0.988083	0.983475	0.613817	0.555323	0.612434
comb-p:dist=1Mb,step=5kb	0.4	0.25	5	31892154	3030925859	704013	3062114000	583347	583347	3030805193	3030805193	0.828603	0.0182912	0.99996	0.171397	0.0357924	0.122215
comb-p:dist=1Mb,step=5kb	0.4	0.25	5	31892154	3030925859	127121940	2935696073	26810484	26810484	2930614403	2930614403	0.210904	0.840661	0.966904	0.789096	0.337209	0.410999
DMRscaler:bonferroni	0.4	0.5	1	29685814	3033132199	27621047	3035196966	27351375	27351375	3032862527	3032862527	0.990237	0.921362	0.999911	0.00976328	0.954558	0.954762
DMRscaler:benj-yuk	0.4	0.5	1	29685814	3033132199	29118052	3033699961	28729914	28729914	3032744061	3032744061	0.98667	0.967799	0.999872	0.0133298	0.977144	0.976969
bumphunter:maxWidth=1Mb	0.4	0.5	1	29685814	3033132199	295478	3062522535	231849	231849	3033068570	3033068570	0.784657	0.00781009	0.999979	0.215343	0.0154662	0.0776973
bumphunter:maxWidth=1Mb	0.4	0.5	1	29685814	3033132199	4871994	3057946019	2260236	2260236	3030520441	3030520441	0.463924	0.0761386	0.999139	0.536076	0.130809	0.185062
DMRcate:lambda=1Mb,C=2000	0.4	0.5	1	29685814	3033132199	1573622	3061244391	1495402	1495402	3033053979	3033053979	0.950293	0.0503743	0.999974	0.049707	0.0956768	0.217674
DMRcate:lambda=1Mb,C=2000	0.4	0.5	1	29685814	3033132199	31533552	3031284461	27242347	27242347	3028840994	3028840994	0.863916	0.917689	0.998585	0.136084	0.889991	0.889295
comb-p:dist=1Mb,step=5kb	0.4	0.5	1	29685814	3033132199	222691	3062595322	221174	221174	3033130682	3033130682	0.993188	0.00745049	0.999999	0.00681213	0.01479	0.0856012
comb-p:dist=1Mb,step=5kb	0.4	0.5	1	29685814	3033132199	20464791	3042353222	19891637	19891637	3032559045	3032559045	0.971993	0.670072	0.999811	0.0280068	0.793276	0.805584
DMRscaler:bonferroni	0.4	0.5	2	28891131	3033926882	26090986	3036727027	25880364	25880364	3033716260	3033716260	0.991927	0.895789	0.999931	0.0080726	0.94141	0.942126
DMRscaler:benj-yuk	0.4	0.5	2	28891131	3033926882	27847309	3034970704	27533889	27533889	3033613462	3033613462	0.988745	0.953022	0.999897	0.0112549	0.970555	0.970447
bumphunter:maxWidth=1Mb	0.4	0.5	2	28891131	3033926882	303164	3062514849	294734	294734	3033918452	3033918452	0.972193	0.0102015	0.999997	0.0278067	0.0201912	0.0990956
bumphunter:maxWidth=1Mb	0.4	0.5	2	28891131	3033926882	2001178	3060816835	1991114	1991114	3033916818	3033916818	0.994971	0.0689178	0.999997	0.00502904	0.128907	0.260696
DMRcate:lambda=1Mb,C=2000	0.4	0.5	2	28891131	3033926882	1723395	3061094618	1649014	1649014	3033852501	3033852501	0.95684	0.0570768	0.999975	0.0431596	0.107728	0.232556
DMRcate:lambda=1Mb,C=2000	0.4	0.5	2	28891131	3033926882	28916123	3033901890	26197296	26197296	3031208055	3031208055	0.905975	0.906759	0.999104	0.0940246	0.906367	0.905475
comb-p:dist=1Mb,step=5kb	0.4	0.5	2	28891131	3033926882	273701	3062544312	270750	270750	3033923931	3033923931	0.989218	0.00937139	0.999999	0.0107818	0.0185669	0.0958218
comb-p:dist=1Mb,step=5kb	0.4	0.5	2	28891131	3033926882	22277004	3040541009	20439357	20439357	3032089235	3032089235	0.917509	0.707461	0.999394	0.0824908	0.79891	0.804103
DMRscaler:bonferroni	0.4	0.5	3	31412025	3031405988	28660615	3034157398	28383805	28383805	3031129178	3031129178	0.990342	0.903597	0.999909	0.0096582	0.944983	0.945451
DMRscaler:benj-yuk	0.4	0.5	3	31412025	3031405988	30885034	3031932979	30568024	30568024	3031088978	3031088978	0.989736	0.973131	0.999895	0.0102642	0.981363	0.981208
bumphunter:maxWidth=1Mb	0.4	0.5	3	31412025	3031405988	327258	3062490755	261423	261423	3031340153	3031340153	0.798828	0.00832239	0.999978	0.201172	0.0164732	0.0809097
bumphunter:maxWidth=1Mb	0.4	0.5	3	31412025	3031405988	5957418	3056860595	1874662	1874662	3027323232	3027323232	0.314677	0.0596798	0.998653	0.685323	0.100331	0.133388
DMRcate:lambda=1Mb,C=2000	0.4	0.5	3	31412025	3031405988	1635401	3061182612	1595180	1595180	3031365767	3031365767	0.975406	0.0507825	0.999987	0.024594	0.0965388	0.221418
DMRcate:lambda=1Mb,C=2000	0.4	0.5	3	31412025	3031405988	29939871	3032878142	28666712	28666712	3030132829	3030132829	0.957476	0.912603	0.99958	0.0425239	0.934501	0.934113
comb-p:dist=1Mb,step=5kb	0.4	0.5	3	31412025	3031405988	255920	3062562093	254437	254437	3031404505	3031404505	0.994205	0.00809999	1	0.00579478	0.0160691	0.0892758
comb-p:dist=1Mb,step=5kb	0.4	0.5	3	31412025	3031405988	23424267	3039393746	22975328	22975328	3030957049	3030957049	0.980834	0.731418	0.999852	0.0191656	0.837961	0.84571
DMRscaler:bonferroni	0.4	0.5	4	32670981	3030147032	30628427	3032189586	30171819	30171819	3029690424	3029690424	0.985092	0.923505	0.999849	0.014908	0.953305	0.953325
DMRscaler:benj-yuk	0.4	0.5	4	32670981	3030147032	31951013	3030867000	31615658	31615658	3029811677	3029811677	0.989504	0.967698	0.999889	0.0104959	0.97848	0.978312
bumphunter:maxWidth=1Mb	0.4	0.5	4	32670981	3030147032	554537	3062263476	231490	231490	3029823985	3029823985	0.417447	0.00708549	0.999893	0.582553	0.0139345	0.0532859
bumphunter:maxWidth=1Mb	0.4	0.5	4	32670981	3030147032	10942938	3051875075	2484243	2484243	3021688337	3021688337	0.227018	0.0760382	0.997208	0.772982	0.11392	0.12611
DMRcate:lambda=1Mb,C=2000	0.4	0.5	4	32670981	3030147032	1614654	3061203359	1524447	1524447	3030056825	3030056825	0.944132	0.0466606	0.99997	0.0558677	0.0889263	0.208689
DMRcate:lambda=1Mb,C=2000	0.4	0.5	4	32670981	3030147032	34982297	3027835716	30978885	30978885	3026143620	3026143620	0.885559	0.948208	0.998679	0.114441	0.915813	0.915421
comb-p:dist=1Mb,step=5kb	0.4	0.5	4	32670981	3030147032	210006	3062608007	207220	207220	3030144246	3030144246	0.986734	0.00634263	0.999999	0.0132663	0.0126042	0.0786788
comb-p:dist=1Mb,step=5kb	0.4	0.5	4	32670981	3030147032	26025583	3036792430	24004310	24004310	3028125759	3028125759	0.922335	0.734729	0.999333	0.0776649	0.817912	0.821557
DMRscaler:bonferroni	0.4	0.5	5	30536215	3032281798	29177313	3033640700	28999450	28999450	3032103935	3032103935	0.993904	0.949674	0.999941	0.00609593	0.971286	0.97126
DMRscaler:benj-yuk	0.4	0.5	5	30536215	3032281798	30160057	3032657956	29691587	29691587	3031813328	3031813328	0.984467	0.97234	0.999846	0.0155328	0.978366	0.978169
bumphunter:maxWidth=1Mb	0.4	0.5	5	30536215	3032281798	321443	3062496570	261448	261448	3032221803	3032221803	0.813357	0.0085619	0.99998	0.186643	0.0169454	0.0828453
bumphunter:maxWidth=1Mb	0.4	0.5	5	30536215	3032281798	6279121	3056538892	2822504	2822504	3028825181	3028825181	0.449506	0.0924314	0.99886	0.550494	0.153333	0.20052
DMRcate:lambda=1Mb,C=2000	0.4	0.5	5	30536215	3032281798	1620714	3061197299	1532712	1532712	3032193796	3032193796	0.945702	0.0501933	0.999971	0.0542983	0.095327	0.216714
DMRcate:lambda=1Mb,C=2000	0.4	0.5	5	30536215	3032281798	31420689	3031397324	28557892	28557892	3029419001	3029419001	0.908888	0.935214	0.999056	0.0911118	0.921863	0.921161
comb-p:dist=1Mb,step=5kb	0.4	0.5	5	30536215	3032281798	245762	3062572251	242994	242994	3032279030	3032279030	0.988737	0.00795757	0.999999	0.0112629	0.0157881	0.0882516
comb-p:dist=1Mb,step=5kb	0.4	0.5	5	30536215	3032281798	24982928	3037835085	23297847	23297847	3030596717	3030596717	0.932551	0.762958	0.999444	0.0674493	0.839273	0.842118

## Sheet: cpg_probe_level_summary_stats
method	delta_beta	noise	rep	P	N	Called_P	Called_N	TP_called	TP_simul	TN_called	TN_simul	Precision	Recall	Specificity	FDR	F1	MCC
DMRscaler:bonferroni	0.1	0	1	12031	455940	11805	456166	11768	11768	455903	455903	0.996866	0.97814	0.999919	0.00313427	0.987414	0.987132
DMRscaler:benj-yuk	0.1	0	1	12031	455940	11945	456026	11863	11863	455858	455858	0.993135	0.986036	0.99982	0.0068648	0.989573	0.989305
bumphunter:maxWidth=1Mb	0.1	0	1	12031	455940	587	467384	527	527	455880	455880	0.897785	0.0438035	0.999868	0.102215	0.0835315	0.195277
bumphunter:maxWidth=1Mb	0.1	0	1	12031	455940	668	467303	595	595	455867	455867	0.890719	0.0494556	0.99984	0.109281	0.0937082	0.206645
DMRcate:lambda=1Mb,C=2000	0.1	0	1	12031	455940	9540	458431	9066	9066	455466	455466	0.950314	0.753553	0.99896	0.0496855	0.840573	0.842768
DMRcate:lambda=1Mb,C=2000	0.1	0	1	12031	455940	10147	457824	9127	9127	454920	454920	0.899478	0.758624	0.997763	0.100522	0.823068	0.821921
comb-p:dist=1Mb,step=5kb	0.1	0	1	12031	455940	8602	459369	8550	8550	455888	455888	0.993955	0.710664	0.999886	0.00604511	0.828769	0.83718
comb-p:dist=1Mb,step=5kb	0.1	0	1	12031	455940	12660	455311	10190	10190	453470	453470	0.804897	0.846979	0.994583	0.195103	0.825402	0.820955
DMRscaler:bonferroni	0.1	0	2	15432	452539	14988	452983	14956	14956	452507	452507	0.997865	0.969155	0.999929	0.00213504	0.9833	0.982851
DMRscaler:benj-yuk	0.1	0	2	15432	452539	15285	452686	15187	15187	452441	452441	0.993588	0.984124	0.999783	0.00641151	0.988834	0.988467
bumphunter:maxWidth=1Mb	0.1	0	2	15432	452539	4046	463925	2179	2179	450672	450672	0.538557	0.1412	0.995874	0.461443	0.22374	0.264398
bumphunter:maxWidth=1Mb	0.1	0	2	15432	452539	3907	464064	2056	2056	450688	450688	0.526235	0.13323	0.99591	0.473765	0.212627	0.253447
DMRcate:lambda=1Mb,C=2000	0.1	0	2	15432	452539	12302	455669	11978	11978	452215	452215	0.973663	0.776179	0.999284	0.0263372	0.863777	0.865541
DMRcate:lambda=1Mb,C=2000	0.1	0	2	15432	452539	15318	452653	13672	13672	450893	450893	0.892545	0.885951	0.996363	0.107455	0.889236	0.88548
comb-p:dist=1Mb,step=5kb	0.1	0	2	15432	452539	11073	456898	10969	10969	452435	452435	0.990608	0.710796	0.99977	0.00939222	0.827693	0.834836
comb-p:dist=1Mb,step=5kb	0.1	0	2	15432	452539	14135	453836	11338	11338	449742	449742	0.802122	0.734707	0.993819	0.197878	0.766936	0.760129
DMRscaler:bonferroni	0.1	0	3	8828	459143	8580	459391	8548	8548	459111	459111	0.99627	0.968283	0.99993	0.0037296	0.982077	0.981841
DMRscaler:benj-yuk	0.1	0	3	8828	459143	8743	459228	8708	8708	459108	459108	0.995997	0.986407	0.999924	0.0040032	0.991179	0.991022
bumphunter:maxWidth=1Mb	0.1	0	3	8828	459143	1574	466397	886	886	458455	458455	0.562897	0.100362	0.998502	0.437103	0.170352	0.232308
bumphunter:maxWidth=1Mb	0.1	0	3	8828	459143	1677	466294	1029	1029	458495	458495	0.613596	0.116561	0.998589	0.386404	0.195907	0.262163
DMRcate:lambda=1Mb,C=2000	0.1	0	3	8828	459143	6812	461159	6280	6280	458611	458611	0.921903	0.711373	0.998841	0.0780975	0.803069	0.806737
DMRcate:lambda=1Mb,C=2000	0.1	0	3	8828	459143	10017	457954	7993	7993	457119	457119	0.797943	0.905415	0.995592	0.202057	0.848289	0.846941
comb-p:dist=1Mb,step=5kb	0.1	0	3	8828	459143	5884	462087	5793	5793	459052	459052	0.984534	0.656208	0.999802	0.0154657	0.78752	0.800971
comb-p:dist=1Mb,step=5kb	0.1	0	3	8828	459143	9242	458729	7737	7737	457638	457638	0.837156	0.876416	0.996722	0.162844	0.856336	0.853743
DMRscaler:bonferroni	0.1	0	4	14434	453537	14111	453860	14111	14111	453537	453537	1	0.977622	1	0	0.988685	0.988396
DMRscaler:benj-yuk	0.1	0	4	14434	453537	14274	453697	14274	14274	453537	453537	1	0.988915	1	0	0.994427	0.994267
bumphunter:maxWidth=1Mb	0.1	0	4	14434	453537	1641	466330	992	992	452888	452888	0.604509	0.0687266	0.998569	0.395491	0.123421	0.196827
bumphunter:maxWidth=1Mb	0.1	0	4	14434	453537	1721	466250	1148	1148	452964	452964	0.667054	0.0795344	0.998737	0.332946	0.142123	0.223564
DMRcate:lambda=1Mb,C=2000	0.1	0	4	14434	453537	11208	456763	10836	10836	453165	453165	0.966809	0.750727	0.99918	0.0331906	0.845176	0.848004
DMRcate:lambda=1Mb,C=2000	0.1	0	4	14434	453537	13384	454587	11572	11572	451725	451725	0.864614	0.801718	0.996005	0.135386	0.831979	0.827466
comb-p:dist=1Mb,step=5kb	0.1	0	4	14434	453537	10426	457545	10371	10371	453482	453482	0.994725	0.718512	0.999879	0.00527527	0.834352	0.841559
comb-p:dist=1Mb,step=5kb	0.1	0	4	14434	453537	12803	455168	10596	10596	451330	451330	0.827619	0.7341	0.995134	0.172381	0.778059	0.772903
DMRscaler:bonferroni	0.1	0	5	13455	454516	13105	454866	13062	13062	454473	454473	0.996719	0.970792	0.999905	0.00328119	0.983584	0.983195
DMRscaler:benj-yuk	0.1	0	5	13455	454516	13334	454637	13231	13231	454413	454413	0.992275	0.983352	0.999773	0.00772461	0.987793	0.987445
bumphunter:maxWidth=1Mb	0.1	0	5	13455	454516	906	467065	826	826	454436	454436	0.9117	0.0613898	0.999824	0.0883002	0.115034	0.232709
bumphunter:maxWidth=1Mb	0.1	0	5	13455	454516	856	467115	772	772	454432	454432	0.901869	0.0573764	0.999815	0.0981308	0.107889	0.223666
DMRcate:lambda=1Mb,C=2000	0.1	0	5	13455	454516	11553	456418	10888	10888	453851	453851	0.942439	0.809216	0.998537	0.0575608	0.870761	0.869894
DMRcate:lambda=1Mb,C=2000	0.1	0	5	13455	454516	18845	449126	12070	12070	447741	447741	0.640488	0.897064	0.985094	0.359512	0.747368	0.749861
comb-p:dist=1Mb,step=5kb	0.1	0	5	13455	454516	9663	458308	9571	9571	454424	454424	0.990479	0.711334	0.999798	0.00952085	0.828013	0.835664
comb-p:dist=1Mb,step=5kb	0.1	0	5	13455	454516	12429	455542	9504	9504	451591	451591	0.764663	0.706355	0.993565	0.235337	0.734353	0.727415
DMRscaler:bonferroni	0.1	0.25	1	15033	452938	14499	453472	14452	14452	452891	452891	0.996758	0.961352	0.999896	0.0032416	0.978735	0.978213
DMRscaler:benj-yuk	0.1	0.25	1	15033	452938	14798	453173	14703	14703	452843	452843	0.99358	0.978048	0.99979	0.00641979	0.985753	0.985317
bumphunter:maxWidth=1Mb	0.1	0.25	1	15033	452938	230	467741	143	143	452851	452851	0.621739	0.00951241	0.999808	0.378261	0.0187381	0.0741492
bumphunter:maxWidth=1Mb	0.1	0.25	1	15033	452938	197	467774	111	111	452852	452852	0.563452	0.00738376	0.99981	0.436548	0.0145765	0.0618379
DMRcate:lambda=1Mb,C=2000	0.1	0.25	1	15033	452938	9592	458379	9220	9220	452566	452566	0.961218	0.613317	0.999179	0.0387823	0.748832	0.762217
DMRcate:lambda=1Mb,C=2000	0.1	0.25	1	15033	452938	15988	451983	12902	12902	449852	449852	0.80698	0.858245	0.993187	0.19302	0.831824	0.826483
comb-p:dist=1Mb,step=5kb	0.1	0.25	1	15033	452938	7414	460557	7346	7346	452870	452870	0.990828	0.488658	0.99985	0.00917184	0.65452	0.689836
comb-p:dist=1Mb,step=5kb	0.1	0.25	1	15033	452938	14044	453927	11748	11748	450642	450642	0.836514	0.781481	0.994931	0.163486	0.808061	0.802409
DMRscaler:bonferroni	0.1	0.25	2	11490	456481	11089	456882	11012	11012	456404	456404	0.993056	0.958399	0.999831	0.00694382	0.97542	0.974974
DMRscaler:benj-yuk	0.1	0.25	2	11490	456481	11415	456556	11246	11246	456312	456312	0.985195	0.978764	0.99963	0.0148051	0.981969	0.981522
bumphunter:maxWidth=1Mb	0.1	0.25	2	11490	456481	236	467735	145	145	456390	456390	0.614407	0.0126197	0.999801	0.385593	0.0247314	0.0856147
bumphunter:maxWidth=1Mb	0.1	0.25	2	11490	456481	201	467770	104	104	456384	456384	0.517413	0.00905135	0.999788	0.482587	0.0177915	0.0660166
DMRcate:lambda=1Mb,C=2000	0.1	0.25	2	11490	456481	6564	461407	6398	6398	456315	456315	0.974711	0.556832	0.999636	0.0252895	0.708763	0.732294
DMRcate:lambda=1Mb,C=2000	0.1	0.25	2	11490	456481	8584	459387	7958	7958	455855	455855	0.927074	0.692602	0.998629	0.0729264	0.792866	0.797187
comb-p:dist=1Mb,step=5kb	0.1	0.25	2	11490	456481	5304	462667	5241	5241	456418	456418	0.988122	0.456136	0.999862	0.0118778	0.624151	0.66665
comb-p:dist=1Mb,step=5kb	0.1	0.25	2	11490	456481	11699	456272	9511	9511	454293	454293	0.812975	0.827763	0.995207	0.187025	0.820303	0.815773
DMRscaler:bonferroni	0.1	0.25	3	14500	453471	13939	454032	13900	13900	453432	453432	0.997202	0.958621	0.999914	0.00279791	0.977531	0.977029
DMRscaler:benj-yuk	0.1	0.25	3	14500	453471	14089	453882	14032	14032	453414	453414	0.995954	0.967724	0.999874	0.00404571	0.981636	0.981166
bumphunter:maxWidth=1Mb	0.1	0.25	3	14500	453471	1052	466919	456	456	452875	452875	0.43346	0.0314483	0.998686	0.56654	0.058642	0.110252
bumphunter:maxWidth=1Mb	0.1	0.25	3	14500	453471	1078	466893	501	501	452894	452894	0.46475	0.0345517	0.998728	0.53525	0.0643215	0.120286
DMRcate:lambda=1Mb,C=2000	0.1	0.25	3	14500	453471	9721	458250	9401	9401	453151	453151	0.967082	0.648345	0.999294	0.0329184	0.776269	0.786838
DMRcate:lambda=1Mb,C=2000	0.1	0.25	3	14500	453471	15461	452510	13215	13215	451225	451225	0.854731	0.911379	0.995047	0.145269	0.882147	0.878736
comb-p:dist=1Mb,step=5kb	0.1	0.25	3	14500	453471	7350	460621	7316	7316	453437	453437	0.995374	0.504552	0.999925	0.00462585	0.669657	0.703047
comb-p:dist=1Mb,step=5kb	0.1	0.25	3	14500	453471	12851	455120	10928	10928	451548	451548	0.850362	0.753655	0.995759	0.149638	0.799093	0.794602
DMRscaler:bonferroni	0.1	0.25	4	12742	455229	12168	455803	12120	12120	455181	455181	0.996055	0.951185	0.999895	0.00394477	0.973103	0.972641
DMRscaler:benj-yuk	0.1	0.25	4	12742	455229	12468	455503	12408	12408	455169	455169	0.995188	0.973787	0.999868	0.00481232	0.984371	0.984
bumphunter:maxWidth=1Mb	0.1	0.25	4	12742	455229	221	467750	142	142	455150	455150	0.642534	0.0111442	0.999826	0.357466	0.0219085	0.0821799
bumphunter:maxWidth=1Mb	0.1	0.25	4	12742	455229	190	467781	111	111	455150	455150	0.584211	0.00871135	0.999826	0.415789	0.0171667	0.0689735
DMRcate:lambda=1Mb,C=2000	0.1	0.25	4	12742	455229	7895	460076	7512	7512	454846	454846	0.951488	0.589546	0.999159	0.0485117	0.728013	0.743945
DMRcate:lambda=1Mb,C=2000	0.1	0.25	4	12742	455229	14000	453971	11005	11005	452234	452234	0.786071	0.863679	0.993421	0.213929	0.82305	0.818818
comb-p:dist=1Mb,step=5kb	0.1	0.25	4	12742	455229	6204	461767	6081	6081	455106	455106	0.980174	0.477241	0.99973	0.0198259	0.64193	0.6787
comb-p:dist=1Mb,step=5kb	0.1	0.25	4	12742	455229	12434	455537	10650	10650	453445	453445	0.856522	0.835819	0.996081	0.143478	0.846044	0.841855
DMRscaler:bonferroni	0.1	0.25	5	11457	456514	11091	456880	10915	10915	456338	456338	0.984131	0.952693	0.999614	0.0158687	0.968157	0.967505
DMRscaler:benj-yuk	0.1	0.25	5	11457	456514	11285	456686	11121	11121	456350	456350	0.985467	0.970673	0.999641	0.0145326	0.978014	0.977496
bumphunter:maxWidth=1Mb	0.1	0.25	5	11457	456514	306	467665	177	177	456385	456385	0.578431	0.0154491	0.999717	0.421569	0.0300944	0.0916895
bumphunter:maxWidth=1Mb	0.1	0.25	5	11457	456514	385	467586	246	246	456375	456375	0.638961	0.0214716	0.999696	0.361039	0.041547	0.114094
DMRcate:lambda=1Mb,C=2000	0.1	0.25	5	11457	456514	7371	460600	6950	6950	456093	456093	0.942884	0.606616	0.999078	0.0571157	0.738262	0.75178
DMRcate:lambda=1Mb,C=2000	0.1	0.25	5	11457	456514	13337	454634	9716	9716	452893	452893	0.7285	0.84804	0.992068	0.2715	0.783738	0.780257
comb-p:dist=1Mb,step=5kb	0.1	0.25	5	11457	456514	5381	462590	5305	5305	456438	456438	0.985876	0.463036	0.999834	0.0141238	0.630122	0.670952
comb-p:dist=1Mb,step=5kb	0.1	0.25	5	11457	456514	11950	456021	10177	10177	454741	454741	0.851632	0.888278	0.996116	0.148368	0.869569	0.866427
DMRscaler:bonferroni	0.1	0.5	1	12208	455763	11374	456597	11293	11293	455682	455682	0.992878	0.925049	0.999822	0.00712151	0.957764	0.957304
DMRscaler:benj-yuk	0.1	0.5	1	12208	455763	11891	456080	11818	11818	455690	455690	0.993861	0.968054	0.99984	0.0061391	0.980788	0.980369
bumphunter:maxWidth=1Mb	0.1	0.5	1	12208	455763	138	467833	50	50	455675	455675	0.362319	0.00409567	0.999807	0.637681	0.00809979	0.0362293
bumphunter:maxWidth=1Mb	0.1	0.5	1	12208	455763	156	467815	56	56	455663	455663	0.358974	0.00458716	0.999781	0.641026	0.00905856	0.0381373
DMRcate:lambda=1Mb,C=2000	0.1	0.5	1	12208	455763	4403	463568	4281	4281	455641	455641	0.972292	0.350672	0.999732	0.0277084	0.515442	0.578535
DMRcate:lambda=1Mb,C=2000	0.1	0.5	1	12208	455763	6823	461148	6755	6755	455695	455695	0.990034	0.553326	0.999851	0.00996629	0.709894	0.73561
comb-p:dist=1Mb,step=5kb	0.1	0.5	1	12208	455763	2229	465742	2195	2195	455729	455729	0.984747	0.1798	0.999925	0.0152535	0.30408	0.416077
comb-p:dist=1Mb,step=5kb	0.1	0.5	1	12208	455763	8723	459248	8381	8381	455421	455421	0.960793	0.686517	0.99925	0.0392067	0.800822	0.808186
DMRscaler:bonferroni	0.1	0.5	2	12541	455430	11584	456387	11501	11501	455347	455347	0.992835	0.917072	0.999818	0.00716506	0.953451	0.953011
DMRscaler:benj-yuk	0.1	0.5	2	12541	455430	12310	455661	11963	11963	455083	455083	0.971812	0.953911	0.999238	0.0281885	0.962778	0.961807
bumphunter:maxWidth=1Mb	0.1	0.5	2	12541	455430	89	467882	3	3	455344	455344	0.0337079	0.000239215	0.999811	0.966292	0.000475059	0.00059006
bumphunter:maxWidth=1Mb	0.1	0.5	2	12541	455430	97	467874	4	4	455337	455337	0.0412371	0.000318954	0.999796	0.958763	0.000633012	0.00128731
DMRcate:lambda=1Mb,C=2000	0.1	0.5	2	12541	455430	7082	460889	6774	6774	455122	455122	0.956509	0.540148	0.999324	0.0434905	0.690414	0.713624
DMRcate:lambda=1Mb,C=2000	0.1	0.5	2	12541	455430	14354	453617	10717	10717	451793	451793	0.746621	0.854557	0.992014	0.253379	0.796951	0.792883
comb-p:dist=1Mb,step=5kb	0.1	0.5	2	12541	455430	2065	465906	1998	1998	455363	455363	0.967554	0.159317	0.999853	0.0324455	0.273586	0.38782
comb-p:dist=1Mb,step=5kb	0.1	0.5	2	12541	455430	11625	456346	10232	10232	454037	454037	0.880172	0.815884	0.996941	0.119828	0.84681	0.843394
DMRscaler:bonferroni	0.1	0.5	3	10840	457131	9775	458196	9735	9735	457091	457091	0.995908	0.898063	0.999912	0.00409207	0.944458	0.944529
DMRscaler:benj-yuk	0.1	0.5	3	10840	457131	10552	457419	10370	10370	456949	456949	0.982752	0.956642	0.999602	0.0172479	0.969521	0.9689
bumphunter:maxWidth=1Mb	0.1	0.5	3	10840	457131	160	467811	28	28	456999	456999	0.175	0.00258303	0.999711	0.825	0.00509091	0.0186674
bumphunter:maxWidth=1Mb	0.1	0.5	3	10840	457131	157	467814	26	26	457000	457000	0.165605	0.00239852	0.999713	0.834395	0.00472856	0.0173473
DMRcate:lambda=1Mb,C=2000	0.1	0.5	3	10840	457131	3776	464195	3703	3703	457058	457058	0.980667	0.341605	0.99984	0.0193326	0.506705	0.574103
DMRcate:lambda=1Mb,C=2000	0.1	0.5	3	10840	457131	5984	461987	5894	5894	457041	457041	0.98496	0.543727	0.999803	0.0150401	0.700666	0.727692
comb-p:dist=1Mb,step=5kb	0.1	0.5	3	10840	457131	2128	465843	2015	2015	457018	457018	0.946898	0.185886	0.999753	0.0531015	0.310765	0.415047
comb-p:dist=1Mb,step=5kb	0.1	0.5	3	10840	457131	7142	460829	6851	6851	456840	456840	0.959255	0.632011	0.999363	0.0407449	0.761984	0.774715
DMRscaler:bonferroni	0.1	0.5	4	11341	456630	10455	457516	10325	10325	456500	456500	0.987566	0.910414	0.999715	0.0124342	0.947422	0.94699
DMRscaler:benj-yuk	0.1	0.5	4	11341	456630	11042	456929	10837	10837	456425	456425	0.981435	0.955559	0.999551	0.0185655	0.968324	0.967639
bumphunter:maxWidth=1Mb	0.1	0.5	4	11341	456630	121	467850	12	12	456521	456521	0.0991736	0.00105811	0.999761	0.900826	0.00209388	0.00783717
bumphunter:maxWidth=1Mb	0.1	0.5	4	11341	456630	108	467863	5	5	456527	456527	0.0462963	0.000440878	0.999774	0.953704	0.000873439	0.00217975
DMRcate:lambda=1Mb,C=2000	0.1	0.5	4	11341	456630	5282	462689	5027	5027	456375	456375	0.951723	0.443259	0.999442	0.0482772	0.604825	0.644428
DMRcate:lambda=1Mb,C=2000	0.1	0.5	4	11341	456630	9584	458387	8949	8949	455995	455995	0.933744	0.789084	0.998609	0.0662563	0.855341	0.855215
comb-p:dist=1Mb,step=5kb	0.1	0.5	4	11341	456630	1881	466090	1855	1855	456604	456604	0.986178	0.163566	0.999943	0.0138224	0.280593	0.397393
comb-p:dist=1Mb,step=5kb	0.1	0.5	4	11341	456630	8823	459148	8513	8513	456320	456320	0.964865	0.750639	0.999321	0.0351354	0.844376	0.847933
DMRscaler:bonferroni	0.1	0.5	5	12329	455642	11450	456521	11411	11411	455603	455603	0.996594	0.925541	0.999914	0.00340611	0.959754	0.959397
DMRscaler:benj-yuk	0.1	0.5	5	12329	455642	11966	456005	11884	11884	455560	455560	0.993147	0.963906	0.99982	0.00685275	0.978308	0.977845
bumphunter:maxWidth=1Mb	0.1	0.5	5	12329	455642	1047	466924	212	212	454807	454807	0.202483	0.0171952	0.998167	0.797517	0.0316986	0.052077
bumphunter:maxWidth=1Mb	0.1	0.5	5	12329	455642	1078	466893	220	220	454784	454784	0.204082	0.0178441	0.998117	0.795918	0.0328187	0.0533236
DMRcate:lambda=1Mb,C=2000	0.1	0.5	5	12329	455642	6634	461337	6377	6377	455385	455385	0.96126	0.517236	0.999436	0.0387398	0.672573	0.699993
DMRcate:lambda=1Mb,C=2000	0.1	0.5	5	12329	455642	12220	455751	9766	9766	453188	453188	0.799182	0.792116	0.994614	0.200818	0.795633	0.790137
comb-p:dist=1Mb,step=5kb	0.1	0.5	5	12329	455642	2627	465344	2588	2588	455603	455603	0.985154	0.209912	0.999914	0.0148458	0.346082	0.449798
comb-p:dist=1Mb,step=5kb	0.1	0.5	5	12329	455642	10503	457468	9368	9368	454507	454507	0.891936	0.759835	0.997509	0.108064	0.820603	0.818902
DMRscaler:bonferroni	0.2	0	1	10817	457154	10723	457248	10687	10687	457118	457118	0.996643	0.987982	0.999921	0.00335727	0.992293	0.992122
DMRscaler:benj-yuk	0.2	0	1	10817	457154	10838	457133	10798	10798	457114	457114	0.996309	0.998244	0.999913	0.00369072	0.997275	0.997211
bumphunter:maxWidth=1Mb	0.2	0	1	10817	457154	8409	459562	6167	6167	454912	454912	0.733381	0.570121	0.995096	0.266619	0.641527	0.639375
bumphunter:maxWidth=1Mb	0.2	0	1	10817	457154	9042	458929	6829	6829	454941	454941	0.755253	0.631321	0.995159	0.244747	0.687749	0.683891
DMRcate:lambda=1Mb,C=2000	0.2	0	1	10817	457154	9067	458904	8646	8646	456733	456733	0.953568	0.799297	0.999079	0.0464321	0.869644	0.870362
DMRcate:lambda=1Mb,C=2000	0.2	0	1	10817	457154	11206	456765	8714	8714	454662	454662	0.777619	0.805584	0.994549	0.222381	0.791354	0.786457
comb-p:dist=1Mb,step=5kb	0.2	0	1	10817	457154	8192	459779	8123	8123	457085	457085	0.991577	0.750948	0.999849	0.00842285	0.854648	0.860275
comb-p:dist=1Mb,step=5kb	0.2	0	1	10817	457154	10593	457378	8205	8205	454766	454766	0.774568	0.758528	0.994776	0.225432	0.766464	0.761041
DMRscaler:bonferroni	0.2	0	2	11786	456185	11604	456367	11557	11557	456138	456138	0.99595	0.98057	0.999897	0.00405033	0.9882	0.987929
DMRscaler:benj-yuk	0.2	0	2	11786	456185	11840	456131	11704	11704	456049	456049	0.988514	0.993043	0.999702	0.0114865	0.990773	0.990537
bumphunter:maxWidth=1Mb	0.2	0	2	11786	456185	6952	461019	6410	6410	455643	455643	0.922037	0.543866	0.998812	0.0779632	0.684171	0.70288
bumphunter:maxWidth=1Mb	0.2	0	2	11786	456185	7755	460216	7234	7234	455664	455664	0.932818	0.613779	0.998858	0.0671825	0.740392	0.751943
DMRcate:lambda=1Mb,C=2000	0.2	0	2	11786	456185	10228	457743	9545	9545	455502	455502	0.933223	0.809859	0.998503	0.0667775	0.867175	0.86627
DMRcate:lambda=1Mb,C=2000	0.2	0	2	11786	456185	14482	453489	11159	11159	452862	452862	0.770543	0.946801	0.992716	0.229457	0.849627	0.850082
comb-p:dist=1Mb,step=5kb	0.2	0	2	11786	456185	8650	459321	8557	8557	456092	456092	0.989249	0.726031	0.999796	0.0107514	0.837444	0.844346
comb-p:dist=1Mb,step=5kb	0.2	0	2	11786	456185	12194	455777	9693	9693	453684	453684	0.794899	0.822416	0.994518	0.205101	0.808424	0.80351
DMRscaler:bonferroni	0.2	0	3	15005	452966	14857	453114	14836	14836	452945	452945	0.998587	0.988737	0.999954	0.00141348	0.993637	0.993441
DMRscaler:benj-yuk	0.2	0	3	15005	452966	15057	452914	14953	14953	452862	452862	0.993093	0.996534	0.99977	0.00690709	0.994811	0.99464
bumphunter:maxWidth=1Mb	0.2	0	3	15005	452966	11921	456050	8940	8940	449985	449985	0.749937	0.595801	0.993419	0.250063	0.664042	0.658819
bumphunter:maxWidth=1Mb	0.2	0	3	15005	452966	12894	455077	9884	9884	449956	449956	0.766558	0.658714	0.993355	0.233442	0.708556	0.701791
DMRcate:lambda=1Mb,C=2000	0.2	0	3	15005	452966	13308	454663	12461	12461	452119	452119	0.936354	0.830457	0.99813	0.0636459	0.880232	0.878188
DMRcate:lambda=1Mb,C=2000	0.2	0	3	15005	452966	23995	443976	14334	14334	443305	443305	0.597374	0.955282	0.978672	0.402626	0.735077	0.745995
comb-p:dist=1Mb,step=5kb	0.2	0	3	15005	452966	11234	456737	11105	11105	452837	452837	0.988517	0.740087	0.999715	0.011483	0.84645	0.851463
comb-p:dist=1Mb,step=5kb	0.2	0	3	15005	452966	14667	453304	11201	11201	449500	449500	0.763687	0.746485	0.992348	0.236313	0.754988	0.747019
DMRscaler:bonferroni	0.2	0	4	13717	454254	13698	454273	13568	13568	454124	454124	0.99051	0.989138	0.999714	0.00949044	0.989823	0.989516
DMRscaler:benj-yuk	0.2	0	4	13717	454254	13894	454077	13675	13675	454035	454035	0.984238	0.996938	0.999518	0.0157622	0.990547	0.990282
bumphunter:maxWidth=1Mb	0.2	0	4	13717	454254	12387	455584	7560	7560	449427	449427	0.610317	0.551141	0.989374	0.389683	0.579222	0.567962
bumphunter:maxWidth=1Mb	0.2	0	4	13717	454254	13381	454590	8474	8474	449347	449347	0.633286	0.617774	0.989198	0.366714	0.625434	0.614317
DMRcate:lambda=1Mb,C=2000	0.2	0	4	13717	454254	12488	455483	11475	11475	453241	453241	0.918882	0.836553	0.99777	0.0811179	0.875787	0.873234
DMRcate:lambda=1Mb,C=2000	0.2	0	4	13717	454254	17855	450116	12562	12562	448961	448961	0.703556	0.915798	0.988348	0.296444	0.795768	0.796114
comb-p:dist=1Mb,step=5kb	0.2	0	4	13717	454254	10164	457807	10075	10075	454165	454165	0.991244	0.73449	0.999804	0.0087564	0.843767	0.849719
comb-p:dist=1Mb,step=5kb	0.2	0	4	13717	454254	20171	447800	9791	9791	443874	443874	0.4854	0.713786	0.977149	0.5146	0.577845	0.573866
DMRscaler:bonferroni	0.2	0	5	14285	453686	14137	453834	14072	14072	453621	453621	0.995402	0.985089	0.999857	0.00459786	0.990219	0.989927
DMRscaler:benj-yuk	0.2	0	5	14285	453686	14241	453730	14208	14208	453653	453653	0.997683	0.99461	0.999927	0.00231725	0.996144	0.996024
bumphunter:maxWidth=1Mb	0.2	0	5	14285	453686	7332	460639	7239	7239	453593	453593	0.987316	0.506755	0.999795	0.0126841	0.669751	0.701696
bumphunter:maxWidth=1Mb	0.2	0	5	14285	453686	8138	459833	8046	8046	453594	453594	0.988695	0.563248	0.999797	0.011305	0.717656	0.740973
DMRcate:lambda=1Mb,C=2000	0.2	0	5	14285	453686	12147	455824	11650	11650	453189	453189	0.959085	0.815541	0.998905	0.0409155	0.881507	0.881143
DMRcate:lambda=1Mb,C=2000	0.2	0	5	14285	453686	13069	454902	10880	10880	451497	451497	0.832504	0.761638	0.995175	0.167496	0.795496	0.790181
comb-p:dist=1Mb,step=5kb	0.2	0	5	14285	453686	10854	457117	10802	10802	453634	453634	0.995209	0.756178	0.999885	0.00479086	0.859382	0.864107
comb-p:dist=1Mb,step=5kb	0.2	0	5	14285	453686	12939	455032	9994	9994	450741	450741	0.772394	0.699615	0.993509	0.227606	0.734205	0.727206
DMRscaler:bonferroni	0.2	0.25	1	12150	455821	11641	456330	11607	11607	455787	455787	0.997079	0.955309	0.999925	0.00292071	0.975747	0.97535
DMRscaler:benj-yuk	0.2	0.25	1	12150	455821	12015	455956	11903	11903	455709	455709	0.990678	0.979671	0.999754	0.00932168	0.985144	0.984766
bumphunter:maxWidth=1Mb	0.2	0.25	1	12150	455821	8970	459001	4496	4496	451347	451347	0.501226	0.370041	0.990185	0.498774	0.425758	0.417789
bumphunter:maxWidth=1Mb	0.2	0.25	1	12150	455821	9650	458321	5099	5099	451270	451270	0.528394	0.419671	0.990016	0.471606	0.467798	0.458446
DMRcate:lambda=1Mb,C=2000	0.2	0.25	1	12150	455821	9686	458285	9066	9066	455201	455201	0.93599	0.746173	0.99864	0.0640099	0.830372	0.831941
DMRcate:lambda=1Mb,C=2000	0.2	0.25	1	12150	455821	13935	454036	10273	10273	452159	452159	0.737208	0.845514	0.991966	0.262792	0.787656	0.78354
comb-p:dist=1Mb,step=5kb	0.2	0.25	1	12150	455821	5745	462226	5691	5691	455767	455767	0.990601	0.468395	0.999882	0.00939948	0.636044	0.676263
comb-p:dist=1Mb,step=5kb	0.2	0.25	1	12150	455821	12442	455529	9177	9177	452556	452556	0.737582	0.755309	0.992837	0.262418	0.74634	0.739551
DMRscaler:bonferroni	0.2	0.25	2	14246	453725	13789	454182	13753	13753	453689	453689	0.997389	0.965394	0.999921	0.00261078	0.981131	0.980687
DMRscaler:benj-yuk	0.2	0.25	2	14246	453725	14068	453903	14018	14018	453675	453675	0.996446	0.983996	0.99989	0.00355417	0.990182	0.989896
bumphunter:maxWidth=1Mb	0.2	0.25	2	14246	453725	5890	462081	5435	5435	453270	453270	0.92275	0.381511	0.998997	0.0772496	0.539829	0.586394
bumphunter:maxWidth=1Mb	0.2	0.25	2	14246	453725	6557	461414	6147	6147	453315	453315	0.937471	0.43149	0.999096	0.0625286	0.590972	0.629368
DMRcate:lambda=1Mb,C=2000	0.2	0.25	2	14246	453725	11009	456962	10648	10648	453364	453364	0.967209	0.747438	0.999204	0.0327914	0.843239	0.846333
DMRcate:lambda=1Mb,C=2000	0.2	0.25	2	14246	453725	13223	454748	11402	11402	451904	451904	0.862285	0.800365	0.995987	0.137715	0.830172	0.825652
comb-p:dist=1Mb,step=5kb	0.2	0.25	2	14246	453725	7430	460541	7340	7340	453635	453635	0.987887	0.515232	0.999802	0.0121131	0.677247	0.707865
comb-p:dist=1Mb,step=5kb	0.2	0.25	2	14246	453725	10768	457203	9859	9859	452816	452816	0.915583	0.692054	0.997997	0.0844168	0.788279	0.790682
DMRscaler:bonferroni	0.2	0.25	3	11735	456236	11336	456635	11229	11229	456129	456129	0.990561	0.956881	0.999765	0.00943896	0.97343	0.972911
DMRscaler:benj-yuk	0.2	0.25	3	11735	456236	11741	456230	11476	11476	455971	455971	0.97743	0.977929	0.999419	0.0225705	0.977679	0.977105
bumphunter:maxWidth=1Mb	0.2	0.25	3	11735	456236	9305	458666	4466	4466	451397	451397	0.479957	0.380571	0.989394	0.520043	0.424525	0.414372
bumphunter:maxWidth=1Mb	0.2	0.25	3	11735	456236	9857	458114	4954	4954	451333	451333	0.502587	0.422156	0.989253	0.497413	0.458874	0.447972
DMRcate:lambda=1Mb,C=2000	0.2	0.25	3	11735	456236	8906	459065	8514	8514	455844	455844	0.955985	0.725522	0.999141	0.0440153	0.82496	0.829266
DMRcate:lambda=1Mb,C=2000	0.2	0.25	3	11735	456236	12907	455064	10281	10281	453610	453610	0.796545	0.876097	0.994244	0.203455	0.834429	0.830954
comb-p:dist=1Mb,step=5kb	0.2	0.25	3	11735	456236	5467	462504	5305	5305	456074	456074	0.970368	0.452066	0.999645	0.0296323	0.616789	0.657302
comb-p:dist=1Mb,step=5kb	0.2	0.25	3	11735	456236	18235	449736	8107	8107	446108	446108	0.444585	0.690839	0.977801	0.555415	0.541008	0.540253
DMRscaler:bonferroni	0.2	0.25	4	13264	454707	12871	455100	12817	12817	454653	454653	0.995805	0.9663	0.999881	0.00419548	0.98083	0.980397
DMRscaler:benj-yuk	0.2	0.25	4	13264	454707	13089	454882	13002	13002	454620	454620	0.993353	0.980247	0.999809	0.0066468	0.986757	0.986396
bumphunter:maxWidth=1Mb	0.2	0.25	4	13264	454707	10411	457560	5665	5665	449961	449961	0.544136	0.427096	0.989563	0.455864	0.478564	0.468827
bumphunter:maxWidth=1Mb	0.2	0.25	4	13264	454707	10969	457002	6166	6166	449904	449904	0.56213	0.464867	0.989437	0.43787	0.508893	0.498319
DMRcate:lambda=1Mb,C=2000	0.2	0.25	4	13264	454707	10089	457882	9572	9572	454190	454190	0.948756	0.721653	0.998863	0.0512439	0.819766	0.823276
DMRcate:lambda=1Mb,C=2000	0.2	0.25	4	13264	454707	14729	453242	12208	12208	452186	452186	0.828841	0.920386	0.994456	0.171159	0.872218	0.869556
comb-p:dist=1Mb,step=5kb	0.2	0.25	4	13264	454707	6121	461850	6035	6035	454621	454621	0.98595	0.454991	0.999811	0.01405	0.622646	0.664299
comb-p:dist=1Mb,step=5kb	0.2	0.25	4	13264	454707	17314	450657	9278	9278	446671	446671	0.535867	0.699487	0.982327	0.464133	0.606842	0.599442
DMRscaler:bonferroni	0.2	0.25	5	15773	452198	15166	452805	15098	15098	452130	452130	0.995516	0.957205	0.99985	0.00448371	0.975985	0.975365
DMRscaler:benj-yuk	0.2	0.25	5	15773	452198	15586	452385	15468	15468	452080	452080	0.992429	0.980663	0.999739	0.0075709	0.986511	0.986062
bumphunter:maxWidth=1Mb	0.2	0.25	5	15773	452198	5739	462232	5630	5630	452089	452089	0.981007	0.356939	0.999759	0.0189929	0.523429	0.58489
bumphunter:maxWidth=1Mb	0.2	0.25	5	15773	452198	6490	461481	6380	6380	452088	452088	0.983051	0.404489	0.999757	0.0169492	0.573148	0.623832
DMRcate:lambda=1Mb,C=2000	0.2	0.25	5	15773	452198	12203	455768	11867	11867	451862	451862	0.972466	0.752362	0.999257	0.0275342	0.84837	0.851165
DMRcate:lambda=1Mb,C=2000	0.2	0.25	5	15773	452198	17001	450970	12904	12904	448101	448101	0.759014	0.818107	0.99094	0.240986	0.787453	0.78034
comb-p:dist=1Mb,step=5kb	0.2	0.25	5	15773	452198	8030	459941	7952	7952	452120	452120	0.990286	0.504153	0.999828	0.00971357	0.668151	0.700368
comb-p:dist=1Mb,step=5kb	0.2	0.25	5	15773	452198	13241	454730	11439	11439	450396	450396	0.863908	0.725227	0.996015	0.136092	0.788516	0.784992
DMRscaler:bonferroni	0.2	0.5	1	12067	455904	11076	456895	11043	11043	455871	455871	0.997021	0.91514	0.999928	0.00297941	0.954327	0.954092
DMRscaler:benj-yuk	0.2	0.5	1	12067	455904	11739	456232	11681	11681	455846	455846	0.995059	0.968012	0.999873	0.0049408	0.981349	0.980961
bumphunter:maxWidth=1Mb	0.2	0.5	1	12067	455904	3562	464409	2684	2684	455026	455026	0.753509	0.222425	0.998074	0.246491	0.343464	0.402111
bumphunter:maxWidth=1Mb	0.2	0.5	1	12067	455904	3900	464071	3067	3067	455071	455071	0.78641	0.254164	0.998173	0.21359	0.384167	0.43994
DMRcate:lambda=1Mb,C=2000	0.2	0.5	1	12067	455904	8677	459294	8312	8312	455539	455539	0.957935	0.688821	0.999199	0.0420652	0.801388	0.808365
DMRcate:lambda=1Mb,C=2000	0.2	0.5	1	12067	455904	14238	453733	10914	10914	452580	452580	0.76654	0.90445	0.992709	0.23346	0.829804	0.827906
comb-p:dist=1Mb,step=5kb	0.2	0.5	1	12067	455904	3222	464749	3195	3195	455877	455877	0.99162	0.264772	0.999941	0.00837989	0.417948	0.507386
comb-p:dist=1Mb,step=5kb	0.2	0.5	1	12067	455904	11635	456336	9966	9966	454235	454235	0.856554	0.825889	0.996339	0.143446	0.840942	0.836957
DMRscaler:bonferroni	0.2	0.5	2	15680	452291	14879	453092	14751	14751	452163	452163	0.991397	0.940753	0.999717	0.00860273	0.965411	0.964599
DMRscaler:benj-yuk	0.2	0.5	2	15680	452291	15415	452556	15313	15313	452189	452189	0.993383	0.976594	0.999774	0.00661693	0.984917	0.984437
bumphunter:maxWidth=1Mb	0.2	0.5	2	15680	452291	5948	462023	3152	3152	449495	449495	0.529926	0.20102	0.993818	0.470074	0.291474	0.312997
bumphunter:maxWidth=1Mb	0.2	0.5	2	15680	452291	6568	461403	3747	3747	449470	449470	0.570493	0.238967	0.993763	0.429507	0.336839	0.356022
DMRcate:lambda=1Mb,C=2000	0.2	0.5	2	15680	452291	11093	456878	10510	10510	451708	451708	0.947444	0.670281	0.998711	0.0525557	0.785119	0.791367
DMRcate:lambda=1Mb,C=2000	0.2	0.5	2	15680	452291	16783	451188	14145	14145	449653	449653	0.842817	0.902105	0.994167	0.157183	0.871454	0.867378
comb-p:dist=1Mb,step=5kb	0.2	0.5	2	15680	452291	3455	464516	3392	3392	452228	452228	0.981766	0.216327	0.999861	0.0182344	0.354534	0.454452
comb-p:dist=1Mb,step=5kb	0.2	0.5	2	15680	452291	14731	453240	13407	13407	450967	450967	0.910122	0.855038	0.997073	0.0898785	0.88172	0.878209
DMRscaler:bonferroni	0.2	0.5	3	13551	454420	12656	455315	12589	12589	454353	454353	0.994706	0.929009	0.999853	0.00529393	0.960736	0.960199
DMRscaler:benj-yuk	0.2	0.5	3	13551	454420	13268	454703	13116	13116	454268	454268	0.988544	0.967899	0.999666	0.0114561	0.978113	0.977525
bumphunter:maxWidth=1Mb	0.2	0.5	3	13551	454420	2955	465016	2827	2827	454292	454292	0.956684	0.208619	0.999718	0.0433164	0.342542	0.441031
bumphunter:maxWidth=1Mb	0.2	0.5	3	13551	454420	3262	464709	3152	3152	454310	454310	0.966278	0.232603	0.999758	0.0337216	0.374948	0.468322
DMRcate:lambda=1Mb,C=2000	0.2	0.5	3	13551	454420	9879	458092	9418	9418	453959	453959	0.953335	0.695004	0.998986	0.0466646	0.803927	0.809533
DMRcate:lambda=1Mb,C=2000	0.2	0.5	3	13551	454420	15443	452528	12260	12260	451237	451237	0.793887	0.90473	0.992995	0.206113	0.845692	0.842693
comb-p:dist=1Mb,step=5kb	0.2	0.5	3	13551	454420	3487	464484	3359	3359	454292	454292	0.963292	0.247878	0.999718	0.0367078	0.394295	0.482778
comb-p:dist=1Mb,step=5kb	0.2	0.5	3	13551	454420	11642	456329	10756	10756	453534	453534	0.923896	0.793742	0.99805	0.0761038	0.853888	0.852458
DMRscaler:bonferroni	0.2	0.5	4	14979	452992	14090	453881	13967	13967	452869	452869	0.99127	0.932439	0.999728	0.0087296	0.960955	0.960183
DMRscaler:benj-yuk	0.2	0.5	4	14979	452992	14725	453246	14605	14605	452872	452872	0.991851	0.975032	0.999735	0.00814941	0.983369	0.982863
bumphunter:maxWidth=1Mb	0.2	0.5	4	14979	452992	4388	463583	3652	3652	452256	452256	0.83227	0.243808	0.998375	0.16773	0.377136	0.442317
bumphunter:maxWidth=1Mb	0.2	0.5	4	14979	452992	4839	463132	4106	4106	452259	452259	0.848522	0.274117	0.998382	0.151478	0.414371	0.474156
DMRcate:lambda=1Mb,C=2000	0.2	0.5	4	14979	452992	11041	456930	10594	10594	452545	452545	0.959515	0.707257	0.999013	0.0404855	0.814297	0.819084
DMRcate:lambda=1Mb,C=2000	0.2	0.5	4	14979	452992	15917	452054	12317	12317	449392	449392	0.773827	0.822285	0.992053	0.226173	0.79732	0.790797
comb-p:dist=1Mb,step=5kb	0.2	0.5	4	14979	452992	3567	464404	3556	3556	452981	452981	0.996916	0.237399	0.999976	0.00308382	0.383479	0.480421
comb-p:dist=1Mb,step=5kb	0.2	0.5	4	14979	452992	12689	455282	10973	10973	451276	451276	0.864765	0.732559	0.996212	0.135235	0.793191	0.789812
DMRscaler:bonferroni	0.2	0.5	5	11243	456728	10532	457439	10370	10370	456566	456566	0.984618	0.922352	0.999645	0.0153817	0.952468	0.951869
DMRscaler:benj-yuk	0.2	0.5	5	11243	456728	11147	456824	10903	10903	456484	456484	0.978111	0.969759	0.999466	0.0218893	0.973917	0.973287
bumphunter:maxWidth=1Mb	0.2	0.5	5	11243	456728	2819	465152	2703	2703	456612	456612	0.958851	0.240416	0.999746	0.0411493	0.38444	0.475258
bumphunter:maxWidth=1Mb	0.2	0.5	5	11243	456728	3164	464807	3043	3043	456607	456607	0.961757	0.270657	0.999735	0.0382427	0.422434	0.505254
DMRcate:lambda=1Mb,C=2000	0.2	0.5	5	11243	456728	7827	460144	7390	7390	456291	456291	0.944168	0.657298	0.999043	0.0558324	0.775039	0.783709
DMRcate:lambda=1Mb,C=2000	0.2	0.5	5	11243	456728	13031	454940	10414	10414	454111	454111	0.799171	0.926265	0.99427	0.200829	0.858037	0.856731
comb-p:dist=1Mb,step=5kb	0.2	0.5	5	11243	456728	2305	465666	2231	2231	456654	456654	0.967896	0.198435	0.999838	0.0321041	0.329348	0.43367
comb-p:dist=1Mb,step=5kb	0.2	0.5	5	11243	456728	11613	456358	9332	9332	454447	454447	0.803582	0.830028	0.995006	0.196418	0.816591	0.812113
DMRscaler:bonferroni	0.4	0	1	13245	454726	13179	454792	13089	13089	454636	454636	0.993171	0.988222	0.999802	0.00682905	0.99069	0.990423
DMRscaler:benj-yuk	0.4	0	1	13245	454726	13268	454703	13197	13197	454655	454655	0.994649	0.996376	0.999844	0.00535122	0.995512	0.995381
bumphunter:maxWidth=1Mb	0.4	0	1	13245	454726	7486	460485	7391	7391	454631	454631	0.98731	0.558022	0.999791	0.0126904	0.713038	0.737321
bumphunter:maxWidth=1Mb	0.4	0	1	13245	454726	8056	459915	7966	7966	454636	454636	0.988828	0.601435	0.999802	0.0111718	0.747946	0.766563
DMRcate:lambda=1Mb,C=2000	0.4	0	1	13245	454726	11503	456468	11040	11040	454263	454263	0.95975	0.833522	0.998982	0.0402504	0.892193	0.891613
DMRcate:lambda=1Mb,C=2000	0.4	0	1	13245	454726	17625	450346	12130	12130	449231	449231	0.688227	0.915817	0.987916	0.311773	0.785876	0.787233
comb-p:dist=1Mb,step=5kb	0.4	0	1	13245	454726	10153	457818	10064	10064	454637	454637	0.991234	0.759834	0.999804	0.00876588	0.860244	0.864697
comb-p:dist=1Mb,step=5kb	0.4	0	1	13245	454726	11417	456554	8791	8791	452100	452100	0.769992	0.663722	0.994225	0.230008	0.712919	0.707245
DMRscaler:bonferroni	0.4	0	2	12320	455651	12187	455784	12183	12183	455647	455647	0.999672	0.98888	0.999991	0.000328219	0.994247	0.994107
DMRscaler:benj-yuk	0.4	0	2	12320	455651	12303	455668	12293	12293	455641	455641	0.999187	0.997808	0.999978	0.00081281	0.998497	0.998457
bumphunter:maxWidth=1Mb	0.4	0	2	12320	455651	11906	456065	7699	7699	451444	451444	0.646649	0.624919	0.990767	0.353351	0.635598	0.626015
bumphunter:maxWidth=1Mb	0.4	0	2	12320	455651	12551	455420	8307	8307	451407	451407	0.66186	0.674269	0.990686	0.33814	0.668007	0.658975
DMRcate:lambda=1Mb,C=2000	0.4	0	2	12320	455651	10605	457366	10071	10071	455117	455117	0.949646	0.817451	0.998828	0.0503536	0.878604	0.878159
DMRcate:lambda=1Mb,C=2000	0.4	0	2	12320	455651	11513	456458	9971	9971	454109	454109	0.866064	0.809334	0.996616	0.133936	0.836739	0.832981
comb-p:dist=1Mb,step=5kb	0.4	0	2	12320	455651	9123	458848	9050	9050	455578	455578	0.991998	0.734578	0.99984	0.00800175	0.844098	0.850475
comb-p:dist=1Mb,step=5kb	0.4	0	2	12320	455651	14152	453819	10139	10139	451638	451638	0.716436	0.822971	0.991193	0.283564	0.766017	0.761172
DMRscaler:bonferroni	0.4	0	3	9686	458285	9626	458345	9569	9569	458228	458228	0.994079	0.987921	0.999876	0.00592146	0.99099	0.990805
DMRscaler:benj-yuk	0.4	0	3	9686	458285	9790	458181	9671	9671	458166	458166	0.987845	0.998451	0.99974	0.0121553	0.99312	0.992988
bumphunter:maxWidth=1Mb	0.4	0	3	9686	458285	7917	460054	5675	5675	456043	456043	0.716812	0.585897	0.995108	0.283188	0.644776	0.641409
bumphunter:maxWidth=1Mb	0.4	0	3	9686	458285	8354	459617	6158	6158	456089	456089	0.737132	0.635763	0.995208	0.262868	0.682705	0.678429
DMRcate:lambda=1Mb,C=2000	0.4	0	3	9686	458285	8288	459683	7761	7761	457758	457758	0.936414	0.80126	0.99885	0.0635859	0.863581	0.863645
DMRcate:lambda=1Mb,C=2000	0.4	0	3	9686	458285	10325	457646	8794	8794	456754	456754	0.851719	0.907908	0.996659	0.148281	0.878917	0.876741
comb-p:dist=1Mb,step=5kb	0.4	0	3	9686	458285	7038	460933	6926	6926	458173	458173	0.984086	0.715053	0.999756	0.0159136	0.828271	0.836154
comb-p:dist=1Mb,step=5kb	0.4	0	3	9686	458285	10144	457827	8070	8070	456211	456211	0.795544	0.833161	0.995474	0.204456	0.813918	0.810118
DMRscaler:bonferroni	0.4	0	4	11879	456092	11793	456178	11718	11718	456017	456017	0.99364	0.986447	0.999836	0.0063597	0.99003	0.989779
DMRscaler:benj-yuk	0.4	0	4	11879	456092	11971	456000	11829	11829	455950	455950	0.988138	0.995791	0.999689	0.011862	0.99195	0.991747
bumphunter:maxWidth=1Mb	0.4	0	4	11879	456092	7548	460423	7462	7462	456006	456006	0.988606	0.628167	0.999811	0.0113937	0.768209	0.784091
bumphunter:maxWidth=1Mb	0.4	0	4	11879	456092	8074	459897	7994	7994	456012	456012	0.990092	0.672952	0.999825	0.00990835	0.801283	0.812667
DMRcate:lambda=1Mb,C=2000	0.4	0	4	11879	456092	9704	458267	9202	9202	455590	455590	0.948269	0.774644	0.998899	0.0517312	0.852708	0.85382
DMRcate:lambda=1Mb,C=2000	0.4	0	4	11879	456092	13264	454707	10797	10797	453625	453625	0.814008	0.908915	0.994591	0.185992	0.858847	0.856336
comb-p:dist=1Mb,step=5kb	0.4	0	4	11879	456092	8437	459534	8335	8335	455990	455990	0.98791	0.701658	0.999776	0.0120896	0.820536	0.829183
comb-p:dist=1Mb,step=5kb	0.4	0	4	11879	456092	11750	456221	9225	9225	453567	453567	0.785106	0.776581	0.994464	0.214894	0.78082	0.775156
DMRscaler:bonferroni	0.4	0	5	14015	453956	13903	454068	13858	13858	453911	453911	0.996763	0.988798	0.999901	0.00323671	0.992765	0.992551
DMRscaler:benj-yuk	0.4	0	5	14015	453956	14022	453949	13982	13982	453916	453916	0.997147	0.997645	0.999912	0.00285266	0.997396	0.997316
bumphunter:maxWidth=1Mb	0.4	0	5	14015	453956	8389	459582	8310	8310	453877	453877	0.990583	0.592936	0.999826	0.00941709	0.741832	0.76146
bumphunter:maxWidth=1Mb	0.4	0	5	14015	453956	9034	458937	8950	8950	453872	453872	0.990702	0.638601	0.999815	0.00929821	0.776606	0.790844
DMRcate:lambda=1Mb,C=2000	0.4	0	5	14015	453956	12084	455887	11616	11616	453488	453488	0.961271	0.828826	0.998969	0.0387289	0.890149	0.889595
DMRcate:lambda=1Mb,C=2000	0.4	0	5	14015	453956	16194	451777	13081	13081	450843	450843	0.807768	0.933357	0.993143	0.192232	0.866033	0.863992
comb-p:dist=1Mb,step=5kb	0.4	0	5	14015	453956	10571	457400	10515	10515	453900	453900	0.994702	0.750268	0.999877	0.00529751	0.855365	0.860483
comb-p:dist=1Mb,step=5kb	0.4	0	5	14015	453956	13490	454481	10172	10172	450638	450638	0.75404	0.725794	0.992691	0.24596	0.739647	0.731909
DMRscaler:bonferroni	0.4	0.25	1	14358	453613	24013	443958	13887	13887	443487	443487	0.578312	0.967196	0.977677	0.421688	0.723828	0.738531
DMRscaler:benj-yuk	0.4	0.25	1	14358	453613	25054	442917	14060	14060	442619	442619	0.561188	0.979245	0.975763	0.438812	0.713488	0.73164
bumphunter:maxWidth=1Mb	0.4	0.25	1	14358	453613	11755	456216	6448	6448	448306	448306	0.548533	0.449088	0.988301	0.451467	0.493854	0.482015
bumphunter:maxWidth=1Mb	0.4	0.25	1	14358	453613	12072	455899	6735	6735	448276	448276	0.557903	0.469076	0.988234	0.442097	0.509648	0.497482
DMRcate:lambda=1Mb,C=2000	0.4	0.25	1	14358	453613	17694	450277	12268	12268	448187	448187	0.693342	0.854437	0.988038	0.306658	0.765506	0.761717
DMRcate:lambda=1Mb,C=2000	0.4	0.25	1	14358	453613	31500	436471	13858	13858	435971	435971	0.439937	0.965176	0.961108	0.560063	0.604387	0.63753
comb-p:dist=1Mb,step=5kb	0.4	0.25	1	14358	453613	10970	457001	7402	7402	450045	450045	0.674749	0.515531	0.992134	0.325251	0.584491	0.578636
comb-p:dist=1Mb,step=5kb	0.4	0.25	1	14358	453613	21150	446821	8346	8346	440809	440809	0.39461	0.581279	0.971773	0.60539	0.470091	0.459128
DMRscaler:bonferroni	0.4	0.25	2	13551	454420	13118	454853	13002	13002	454304	454304	0.991157	0.959486	0.999745	0.00884281	0.975065	0.97447
DMRscaler:benj-yuk	0.4	0.25	2	13551	454420	13557	454414	13281	13281	454144	454144	0.979642	0.980075	0.999393	0.0203585	0.979858	0.979258
bumphunter:maxWidth=1Mb	0.4	0.25	2	13551	454420	6316	461655	6125	6125	454229	454229	0.969759	0.451996	0.99958	0.0302407	0.6166	0.656244
bumphunter:maxWidth=1Mb	0.4	0.25	2	13551	454420	6541	461430	6356	6356	454235	454235	0.971717	0.469043	0.999593	0.0282831	0.63269	0.669383
DMRcate:lambda=1Mb,C=2000	0.4	0.25	2	13551	454420	13720	454251	11762	11762	452462	452462	0.857289	0.86798	0.995691	0.142711	0.862601	0.858495
DMRcate:lambda=1Mb,C=2000	0.4	0.25	2	13551	454420	28602	439369	12676	12676	438494	438494	0.443186	0.935429	0.964953	0.556814	0.601428	0.630273
comb-p:dist=1Mb,step=5kb	0.4	0.25	2	13551	454420	8256	459715	8036	8036	454200	454200	0.973353	0.593019	0.999516	0.0266473	0.737011	0.754743
comb-p:dist=1Mb,step=5kb	0.4	0.25	2	13551	454420	15619	452352	10647	10647	449448	449448	0.68167	0.785698	0.989059	0.31833	0.729997	0.723294
DMRscaler:bonferroni	0.4	0.25	3	10099	457872	9712	458259	9658	9658	457818	457818	0.99444	0.956332	0.999882	0.00556013	0.975014	0.974668
DMRscaler:benj-yuk	0.4	0.25	3	10099	457872	10008	457963	9923	9923	457787	457787	0.991507	0.982573	0.999814	0.00849321	0.987019	0.986745
bumphunter:maxWidth=1Mb	0.4	0.25	3	10099	457872	7536	460435	4806	4806	455142	455142	0.637739	0.475889	0.994038	0.362261	0.545052	0.542483
bumphunter:maxWidth=1Mb	0.4	0.25	3	10099	457872	7897	460074	5084	5084	455059	455059	0.643789	0.503416	0.993856	0.356211	0.565014	0.560997
DMRcate:lambda=1Mb,C=2000	0.4	0.25	3	10099	457872	8319	459652	7831	7831	457384	457384	0.941339	0.775423	0.998934	0.0586609	0.850364	0.851535
DMRcate:lambda=1Mb,C=2000	0.4	0.25	3	10099	457872	10050	457921	8633	8633	456455	456455	0.859005	0.854837	0.996905	0.140995	0.856916	0.853771
comb-p:dist=1Mb,step=5kb	0.4	0.25	3	10099	457872	5247	462724	5155	5155	457780	457780	0.982466	0.510447	0.999799	0.0175338	0.671836	0.704164
comb-p:dist=1Mb,step=5kb	0.4	0.25	3	10099	457872	9996	457975	8227	8227	456103	456103	0.823029	0.814635	0.996136	0.176971	0.818811	0.814846
DMRscaler:bonferroni	0.4	0.25	4	12206	455765	11679	456292	11633	11633	455719	455719	0.996061	0.953056	0.999899	0.00393869	0.974084	0.973655
DMRscaler:benj-yuk	0.4	0.25	4	12206	455765	12056	455915	11995	11995	455704	455704	0.99494	0.982713	0.999866	0.00505972	0.988789	0.988511
bumphunter:maxWidth=1Mb	0.4	0.25	4	12206	455765	5725	462246	5576	5576	455616	455616	0.973974	0.456825	0.999673	0.0260262	0.62194	0.661868
bumphunter:maxWidth=1Mb	0.4	0.25	4	12206	455765	5960	462011	5818	5818	455623	455623	0.976174	0.476651	0.999688	0.0238255	0.640537	0.677055
DMRcate:lambda=1Mb,C=2000	0.4	0.25	4	12206	455765	10050	457921	9510	9510	455225	455225	0.946269	0.779125	0.998815	0.0537313	0.854601	0.855313
DMRcate:lambda=1Mb,C=2000	0.4	0.25	4	12206	455765	12228	455743	9755	9755	453292	453292	0.797759	0.799197	0.994574	0.202241	0.798478	0.793076
comb-p:dist=1Mb,step=5kb	0.4	0.25	4	12206	455765	6396	461575	6323	6323	455692	455692	0.988587	0.518024	0.99984	0.0114134	0.679819	0.710882
comb-p:dist=1Mb,step=5kb	0.4	0.25	4	12206	455765	10657	457314	9134	9134	454242	454242	0.857089	0.74832	0.996658	0.142911	0.79902	0.795933
DMRscaler:bonferroni	0.4	0.25	5	11550	456421	17492	450479	11031	11031	449960	449960	0.630631	0.955065	0.985844	0.369369	0.759658	0.769599
DMRscaler:benj-yuk	0.4	0.25	5	11550	456421	20279	447692	11355	11355	447497	447497	0.559939	0.983117	0.980448	0.440061	0.7135	0.734246
bumphunter:maxWidth=1Mb	0.4	0.25	5	11550	456421	10043	457928	5056	5056	451434	451434	0.503435	0.437749	0.989074	0.496565	0.4683	0.456973
bumphunter:maxWidth=1Mb	0.4	0.25	5	11550	456421	10393	457578	5361	5361	451389	451389	0.515828	0.464156	0.988975	0.484172	0.48863	0.477084
DMRcate:lambda=1Mb,C=2000	0.4	0.25	5	11550	456421	12337	455634	9474	9474	453558	453558	0.767934	0.82026	0.993727	0.232066	0.793235	0.788276
DMRcate:lambda=1Mb,C=2000	0.4	0.25	5	11550	456421	20367	447604	10871	10871	446925	446925	0.533756	0.941212	0.979195	0.466244	0.681204	0.699911
comb-p:dist=1Mb,step=5kb	0.4	0.25	5	11550	456421	7201	460770	5419	5419	454639	454639	0.752534	0.469177	0.996096	0.247466	0.577996	0.586467
comb-p:dist=1Mb,step=5kb	0.4	0.25	5	11550	456421	20801	447170	8857	8857	444477	444477	0.425797	0.76684	0.973831	0.574203	0.547556	0.557597
DMRscaler:bonferroni	0.4	0.5	1	12450	455521	11482	456489	11431	11431	455470	455470	0.995558	0.918153	0.999888	0.00444173	0.95529	0.954942
DMRscaler:benj-yuk	0.4	0.5	1	12450	455521	12116	455855	12039	12039	455444	455444	0.993645	0.966988	0.999831	0.00635523	0.980135	0.979695
bumphunter:maxWidth=1Mb	0.4	0.5	1	12450	455521	4289	463682	3592	3592	454824	454824	0.837491	0.288514	0.99847	0.162509	0.429177	0.484628
bumphunter:maxWidth=1Mb	0.4	0.5	1	12450	455521	4391	463580	3728	3728	454858	454858	0.849009	0.299438	0.998545	0.150991	0.442729	0.497376
DMRcate:lambda=1Mb,C=2000	0.4	0.5	1	12450	455521	9774	458197	9297	9297	455044	455044	0.951197	0.746747	0.998953	0.0488029	0.836663	0.839152
DMRcate:lambda=1Mb,C=2000	0.4	0.5	1	12450	455521	13304	454667	10244	10244	452461	452461	0.769994	0.822811	0.993282	0.230006	0.795527	0.790207
comb-p:dist=1Mb,step=5kb	0.4	0.5	1	12450	455521	2691	465280	2677	2677	455507	455507	0.994797	0.21502	0.999969	0.00520253	0.353609	0.457553
comb-p:dist=1Mb,step=5kb	0.4	0.5	1	12450	455521	8567	459404	8324	8324	455278	455278	0.971635	0.668594	0.999467	0.0283647	0.792121	0.801942
DMRscaler:bonferroni	0.4	0.5	2	13980	453991	12998	454973	12941	12941	453934	453934	0.995615	0.92568	0.999874	0.00438529	0.959374	0.958844
DMRscaler:benj-yuk	0.4	0.5	2	13980	453991	13627	454344	13540	13540	453904	453904	0.993616	0.968526	0.999808	0.00638438	0.980911	0.980416
bumphunter:maxWidth=1Mb	0.4	0.5	2	13980	453991	4494	463477	4342	4342	453839	453839	0.966177	0.310587	0.999665	0.0338229	0.470066	0.541578
bumphunter:maxWidth=1Mb	0.4	0.5	2	13980	453991	4611	463360	4464	4464	453844	453844	0.96812	0.319313	0.999676	0.0318803	0.480232	0.54979
DMRcate:lambda=1Mb,C=2000	0.4	0.5	2	13980	453991	11122	456849	10666	10666	453535	453535	0.959	0.762947	0.998996	0.0409998	0.849813	0.851573
DMRcate:lambda=1Mb,C=2000	0.4	0.5	2	13980	453991	15681	452290	12448	12448	450758	450758	0.793827	0.890415	0.992879	0.206173	0.839351	0.835578
comb-p:dist=1Mb,step=5kb	0.4	0.5	2	13980	453991	3317	464654	3269	3269	453943	453943	0.985529	0.233834	0.999894	0.0144709	0.377985	0.474298
comb-p:dist=1Mb,step=5kb	0.4	0.5	2	13980	453991	12355	455616	10456	10456	452092	452092	0.846297	0.747926	0.995817	0.153703	0.794076	0.789731
DMRscaler:bonferroni	0.4	0.5	3	14142	453829	13322	454649	13227	13227	453734	453734	0.992869	0.935299	0.999791	0.00713106	0.963225	0.962569
DMRscaler:benj-yuk	0.4	0.5	3	14142	453829	13984	453987	13846	13846	453691	453691	0.990132	0.979069	0.999696	0.00986842	0.984569	0.984108
bumphunter:maxWidth=1Mb	0.4	0.5	3	14142	453829	4760	463211	3976	3976	453045	453045	0.835294	0.281148	0.998272	0.164706	0.420696	0.476724
bumphunter:maxWidth=1Mb	0.4	0.5	3	14142	453829	4905	463066	4115	4115	453039	453039	0.83894	0.290977	0.998259	0.16106	0.432089	0.486199
DMRcate:lambda=1Mb,C=2000	0.4	0.5	3	14142	453829	9288	458683	9075	9075	453616	453616	0.977067	0.641706	0.999531	0.0229328	0.774648	0.78705
DMRcate:lambda=1Mb,C=2000	0.4	0.5	3	14142	453829	13052	454919	12279	12279	453056	453056	0.940775	0.868265	0.998297	0.0592246	0.903067	0.900939
comb-p:dist=1Mb,step=5kb	0.4	0.5	3	14142	453829	2899	465072	2876	2876	453806	453806	0.992066	0.203366	0.999949	0.00793377	0.337539	0.443596
comb-p:dist=1Mb,step=5kb	0.4	0.5	3	14142	453829	11848	456123	11524	11524	453505	453505	0.972654	0.814878	0.999286	0.0273464	0.886803	0.887258
DMRscaler:bonferroni	0.4	0.5	4	12094	455877	11199	456772	11135	11135	455813	455813	0.994285	0.920704	0.99986	0.0057148	0.956081	0.955704
DMRscaler:benj-yuk	0.4	0.5	4	12094	455877	11813	456158	11686	11686	455750	455750	0.989249	0.966264	0.999721	0.0107509	0.977622	0.977106
bumphunter:maxWidth=1Mb	0.4	0.5	4	12094	455877	6462	461509	3362	3362	452777	452777	0.520272	0.277989	0.9932	0.479728	0.362363	0.368729
bumphunter:maxWidth=1Mb	0.4	0.5	4	12094	455877	6708	461263	3503	3503	452672	452672	0.522212	0.289648	0.99297	0.477788	0.37262	0.377257
DMRcate:lambda=1Mb,C=2000	0.4	0.5	4	12094	455877	9516	458455	8981	8981	455342	455342	0.943779	0.7426	0.998826	0.0562211	0.831189	0.833491
DMRcate:lambda=1Mb,C=2000	0.4	0.5	4	12094	455877	12733	455238	10910	10910	454054	454054	0.856829	0.9021	0.996001	0.143171	0.878882	0.87589
comb-p:dist=1Mb,step=5kb	0.4	0.5	4	12094	455877	2303	465668	2256	2256	455830	455830	0.979592	0.186539	0.999897	0.0204082	0.313399	0.42272
comb-p:dist=1Mb,step=5kb	0.4	0.5	4	12094	455877	10719	457252	9664	9664	454822	454822	0.901577	0.799074	0.997686	0.0984234	0.847236	0.845048
DMRscaler:bonferroni	0.4	0.5	5	12648	455323	11749	456222	11692	11692	455266	455266	0.995149	0.924415	0.999875	0.00485148	0.958479	0.958055
DMRscaler:benj-yuk	0.4	0.5	5	12648	455323	12363	455608	12267	12267	455227	455227	0.992235	0.969877	0.999789	0.00776511	0.980928	0.980472
bumphunter:maxWidth=1Mb	0.4	0.5	5	12648	455323	4515	463456	3855	3855	454663	454663	0.853821	0.304791	0.99855	0.146179	0.449222	0.503234
bumphunter:maxWidth=1Mb	0.4	0.5	5	12648	455323	4712	463259	4012	4012	454623	454623	0.851443	0.317204	0.998463	0.148557	0.462212	0.512726
DMRcate:lambda=1Mb,C=2000	0.4	0.5	5	12648	455323	9864	458107	9298	9298	454757	454757	0.94262	0.735136	0.998757	0.0573804	0.826048	0.828502
DMRcate:lambda=1Mb,C=2000	0.4	0.5	5	12648	455323	12994	454977	10336	10336	452665	452665	0.795444	0.817204	0.994162	0.204556	0.806177	0.800796
comb-p:dist=1Mb,step=5kb	0.4	0.5	5	12648	455323	2852	465119	2793	2793	455264	455264	0.979313	0.220825	0.99987	0.0206872	0.360387	0.459841
comb-p:dist=1Mb,step=5kb	0.4	0.5	5	12648	455323	10087	457884	9144	9144	454380	454380	0.906513	0.72296	0.997929	0.0934867	0.804399	0.804971

## Sheet: column_and_sheet_descriptions
sheet	feature_level_summary_stats	summary stats measured treating each simulated feature as a single instance of a positive
sheet	basepair_level_summary_stats	summary stats measured treating all basepairs overlapping simulated features as a positive
sheet	cpg_probel_level_summary_stats	summary stats measured treating only cpg probes overlapping simulated features as positives
column	method	method and relavant parameters used in simulation
column	delta_beta	proportion of difference in beta values simulated between g1 and g2
column	noise	proportion of cpg probes overlapping simulated dmr that did not have an artificial change in beta value introduced
column	rep	replicate of simulation condition
column	P	Positives. For feature level, each simulated DMR is a positve. For basepair level each basepair overlapping simulated DMR is a positive. For cpg probe level, each cpg probe overlapping simulated dmr is a positive
column	N	Negatives. For feature level, each gap between simulated DMRs is a positive. For basepair and cpg probe, inverse of positives.
column	Called_P	Count of positives called as DMRs by method
column	Called_N	Count of negatives called as non-DMRs by method
column	TP_called	Proportion of called positives that are true positives. For basepair and cpg probe levels, same as TP_simul
column	TP_simul	Proportion of simulated positives that are true positives. For basepair and cpg probe levels, same as TP_called
column	TN_called	Proportion of called negatives that are true negatives. For basepair and cpg probe levels, same as TN_simul
column	TN_simul	Proportion of simulated negatives that are true negatives. For basepair and cpg probe levels, same as TN_called
column	Precision	TP/ (TP+FP). See main text for how this calculation is done for feature level.
column	Recall	TP/ (TP+FN). See main text for how this calculation is done for feature level.
column	Specificity	TN/ N. See main text for how this calculation is done for feature level.
column	FDR	FP/ Called_P. See main text for how this calculation is done for feature level.
column	F1	2TP/ (2TP+FP+FN). See main text for how this calculation is done for feature level.
column	MCC	sqrt(TPRxTNRxPPVxNPV) - sqrt(FNRxFPRxFORxFDR). See main text for how this calculation is done for feature level.
